# Supplementary material for: Metabolomics Test Materials for Quality Control: A Study of a Urine Materials Suite
Source: Metabolites. 2019 Nov 7;9(11):270. doi: 10.3390/metabo9110270 (PMC6918257; doi:10.3390/metabo9110270)
Supplement: Supplementary file 1 [file metabolites-09-00270-s001.zip]

Archive with 12 entries (11 files):
- supplementary materials/
- supplementary materials/gcms_data.xlsx
- supplementary materials/gcms_processor.ipynb
- supplementary materials/Interlab_2016_Protocols_Annex_final.pdf
- supplementary materials/Interlab_Table_SI_1.xlsx
- supplementary materials/Interlab_Table_SI_2.pdf
- supplementary materials/lcms_data.xlsx
- supplementary materials/lcms_processor.ipynb
- supplementary materials/mlu_plot_utils.py
- supplementary materials/nmr_data.xlsx
- supplementary materials/nmr_processor.ipynb
- supplementary materials/plot_utils.py
