# Supplementary material for: Metabolomics Test Materials for Quality Control: A Study of a Urine Materials Suite
Source: Metabolites. 2019 Nov 7;9(11):270. doi: 10.3390/metabo9110270 (PMC6918257; doi:10.3390/metabo9110270)
Supplement: Supplementary file 1 [file metabolites-09-00270-s001.zip › supplementary materials/gcms_data.xlsx]

## Sheet: Raw GCMS data
Label	Sample A		Sample C		Sample D-1		Sample D-2		Sample D-3		Sample E-1		Sample E-2		Sample E-3		Sample F-1		Sample F-2		Sample F-3		Sample G-1		Sample G-2		Sample G-3		Sample H-1		Sample H-2		Sample H-3		Sample I-1		Sample I-3
Value	Retention time	Intensity	Retention time	Intensity	Retention time	Intensity	Retention time	Intensity	Retention time	Intensity	Retention time	Intensity	Retention time	Intensity	Retention time	Intensity	Retention time	Intensity	Retention time	Intensity	Retention time	Intensity	Retention time	Intensity	Retention time	Intensity	Retention time	Intensity	Retention time	Intensity	Retention time	Intensity	Retention time	Intensity	Retention time	Intensity	Retention time	Intensity
0	7.873	132340	7.873	158091	7.784	122159	7.873	137399	7.876	171669	7.873	124581	7.873	120712	7.873	110290	7.873	90851	7.873	141439	7.873	111354	7.873	185551	7.873	88361	7.873	126502	7.873	299970	7.873	302188	7.873	375751	7.873	180124	7.873	291041
1	7.876	135542	7.876	163172	7.787	123760	7.876	135893	7.88	170989	7.876	125095	7.876	118378	7.876	111011	7.876	91442	7.876	138098	7.876	111393	7.876	194058	7.876	87780	7.876	133143	7.876	301187	7.876	312924	7.876	378369	7.876	181868	7.876	292171
2	7.879	132995	7.879	167475	7.791	122562	7.879	136048	7.883	173181	7.879	127414	7.879	118417	7.879	112188	7.879	89926	7.879	137342	7.88	115937	7.88	214248	7.879	87560	7.879	142787	7.879	307846	7.879	330790	7.879	387254	7.879	182152	7.879	292712
3	7.883	135764	7.883	174414	7.794	126827	7.883	134435	7.886	176629	7.883	128391	7.883	117436	7.883	114171	7.883	90928	7.883	138572	7.883	122437	7.883	256184	7.883	88328	7.883	154475	7.883	328237	7.883	383142	7.883	400124	7.883	182797	7.883	299092
4	7.886	138601	7.886	179718	7.798	132914	7.886	137861	7.89	182154	7.886	130781	7.886	117548	7.886	113480	7.886	94776	7.886	138922	7.886	127493	7.886	324604	7.886	86949	7.886	167147	7.886	365593	7.886	463415	7.886	442448	7.886	185108	7.886	305772
5	7.89	144956	7.89	186160	7.801	136970	7.89	142726	7.893	193833	7.89	131027	7.89	115955	7.89	113482	7.89	97193	7.89	144327	7.89	134549	7.89	451256	7.89	87134	7.89	176862	7.89	434025	7.89	603421	7.89	513057	7.89	186594	7.89	325152
6	7.893	151522	7.893	198139	7.804	143394	7.893	147940	7.897	204738	7.893	135552	7.893	116428	7.893	110141	7.893	99508	7.893	148681	7.893	143900	7.893	650305	7.893	90383	7.893	177647	7.893	545806	7.893	811577	7.893	638534	7.893	191258	7.893	355486
7	7.896	151529	7.896	218430	7.808	149013	7.896	153482	7.9	219919	7.896	142537	7.896	118524	7.896	112385	7.896	105198	7.896	155585	7.897	161490	7.897	954815	7.896	88884	7.896	174781	7.896	719841	7.897	1123412	7.896	831850	7.896	196983	7.896	413144
8	7.9	164408	7.9	257023	7.811	155038	7.9	161777	7.903	252986	7.9	149091	7.9	122682	7.9	113346	7.9	108193	7.9	172382	7.9	179892	7.9	1375062	7.9	93648	7.9	166139	7.9	980078	7.9	1543547	7.9	1122658	7.9	206039	7.9	509089
9	7.903	183678	7.903	313868	7.815	165046	7.903	169715	7.907	300853	7.903	162467	7.903	129372	7.903	114833	7.903	112912	7.903	193414	7.903	209739	7.903	1923435	7.903	100811	7.903	153000	7.903	1341991	7.903	2092934	7.903	1509980	7.903	220217	7.903	660717
10	7.907	216624	7.907	417755	7.818	167174	7.907	177800	7.91	364000	7.907	183112	7.907	142188	7.907	121321	7.907	123276	7.907	225830	7.907	255589	7.907	2621993	7.907	116724	7.907	144818	7.907	1807314	7.907	2751877	7.907	2060772	7.907	255014	7.907	899589
11	7.91	272592	7.91	564026	7.821	173977	7.91	184499	7.914	461211	7.91	213881	7.91	152227	7.91	125027	7.91	135263	7.91	274645	7.91	318898	7.91	3453620	7.91	144247	7.91	140928	7.91	2403421	7.91	3534652	7.91	2706606	7.91	311137	7.91	1232562
12	7.913	376922	7.913	772535	7.825	174583	7.913	206709	7.917	608829	7.913	262460	7.913	156178	7.913	136458	7.914	151995	7.913	340007	7.914	403729	7.914	4397612	7.913	185332	7.913	139744	7.913	3105270	7.914	4456169	7.913	3503405	7.913	411309	7.913	1690313
13	7.917	530602	7.917	1035342	7.828	171665	7.917	240567	7.92	811043	7.917	335101	7.917	165785	7.917	152820	7.917	185094	7.917	440590	7.917	516318	7.917	5384307	7.917	253474	7.917	152972	7.917	3925692	7.917	5407559	7.917	4371380	7.917	571445	7.917	2262167
14	7.92	762627	7.92	1356993	7.832	167311	7.92	312008	7.924	1072463	7.92	434740	7.92	161857	7.92	182183	7.92	232090	7.92	574984	7.92	650075	7.92	6371847	7.92	353114	7.92	182086	7.92	4752675	7.92	6378817	7.92	5344912	7.92	812545	7.92	2989194
15	7.924	1076036	7.924	1730178	7.835	164346	7.924	428790	7.927	1391391	7.924	569717	7.924	163574	7.924	223314	7.924	301616	7.924	742529	7.924	814584	7.924	7402182	7.924	482124	7.924	233736	7.924	5608138	7.924	7335531	7.924	6335267	7.924	1120444	7.924	3788664
16	7.927	1471962	7.927	2116848	7.839	155584	7.927	614565	7.931	1790103	7.927	739935	7.927	161996	7.927	291484	7.927	385577	7.927	952898	7.927	984872	7.927	8324364	7.927	641930	7.927	322416	7.927	6464967	7.927	8309964	7.927	7282918	7.927	1525155	7.927	4721472
17	7.93	1928560	7.93	2480960	7.842	150797	7.93	885455	7.934	2234613	7.931	927864	7.93	169172	7.93	390771	7.931	502289	7.93	1216978	7.931	1164460	7.931	9179475	7.93	835588	7.93	444938	7.93	7245735	7.931	9118440	7.93	8259263	7.93	2037877	7.93	5634501
18	7.934	2445176	7.934	2796491	7.845	143404	7.934	1248193	7.937	2687834	7.934	1147437	7.934	188230	7.934	524293	7.934	635767	7.934	1492030	7.934	1331835	7.934	9835877	7.934	1024456	7.934	620535	7.934	7938682	7.934	9879944	7.934	9144329	7.934	2607692	7.934	6610676
19	7.937	2966819	7.937	2995209	7.849	136659	7.937	1701492	7.941	3125300	7.937	1360641	7.937	227106	7.937	696069	7.937	780458	7.937	1792858	7.937	1466124	7.937	10316268	7.937	1183176	7.937	840587	7.937	8330986	7.937	10503330	7.937	9969430	7.937	3179237	7.937	7544429
20	7.941	3416834	7.941	3043693	7.852	131999	7.941	2263220	7.944	3546278	7.941	1571772	7.941	287210	7.941	895427	7.941	934440	7.941	2100247	7.941	1551037	7.941	10398538	7.941	1291992	7.941	1112585	7.941	8677762	7.941	10962271	7.941	10697396	7.941	3741470	7.941	8419632
21	7.944	3780297	7.944	2892604	7.856	128745	7.944	2915706	7.948	3880300	7.944	1734472	7.944	380984	7.944	1120532	7.944	1083623	7.944	2398630	7.944	1582996	7.944	10033335	7.944	1328001	7.944	1398912	7.944	8506344	7.944	11231462	7.944	11437177	7.944	4252379	7.944	9258127
22	7.947	3944488	7.947	2547810	7.859	126630	7.947	3597969	7.951	4063857	7.948	1817821	7.947	506727	7.947	1329169	7.948	1183522	7.947	2678809	7.948	1519745	7.948	8926884	7.947	1280695	7.947	1696680	7.947	7951840	7.948	11012526	7.947	11954575	7.947	4663357	7.948	9973713
23	7.951	3893476	7.951	2117516	7.862	124116	7.951	4280344	7.954	4074709	7.951	1862287	7.951	674827	7.951	1532409	7.951	1265359	7.951	2919004	7.951	1369464	7.951	6948195	7.951	1157338	7.951	1912002	7.951	6836631	7.951	10267864	7.951	12435456	7.951	4816657	7.951	10483071
24	7.954	3595599	7.954	1643292	7.866	126119	7.954	4962296	7.958	3917519	7.954	1806245	7.954	884564	7.954	1719345	7.954	1283900	7.954	3032738	7.954	1160376	7.954	4553256	7.954	976260	7.954	2063036	7.954	5213122	7.954	8725440	7.954	12768484	7.954	4638407	7.954	10881926
25	7.958	3081176	7.958	1186193	7.869	124202	7.958	5522461	7.961	3550390	7.958	1639343	7.958	1149334	7.958	1839115	7.958	1232424	7.958	3088972	7.958	929464	7.958	2531096	7.958	763201	7.958	2099940	7.958	3562349	7.958	6381296	7.958	13157834	7.958	4196565	7.958	11031366
26	7.961	2424140	7.961	798792	7.873	125865	7.961	5875968	7.965	3014042	7.961	1407769	7.961	1427348	7.961	1840938	7.961	1125839	7.961	2990583	7.961	708849	7.961	1270420	7.961	568877	7.961	2005952	7.961	2179944	7.961	3940202	7.961	13378360	7.961	3499382	7.961	10801676
27	7.964	1753771	7.964	531087	7.876	131795	7.965	5941768	7.968	2396618	7.965	1148128	7.964	1726106	7.964	1761964	7.965	975804	7.964	2766692	7.965	517163	7.965	639424	7.964	395396	7.965	1779611	7.964	1271630	7.965	2133031	7.964	13552290	7.964	2671656	7.965	9955861
28	7.968	1163138	7.968	362727	7.879	135863	7.968	5728134	7.971	1799242	7.968	881922	7.968	2002935	7.968	1594144	7.968	809500	7.968	2420913	7.968	374929	7.968	365091	7.968	274241	7.968	1472121	7.968	750137	7.968	1125350	7.968	13716927	7.968	1857358	7.968	8123668
29	7.971	740779	7.971	262468	7.883	143520	7.971	5113981	7.975	1278052	7.971	649803	7.971	2260799	7.971	1336872	7.971	633680	7.971	1984951	7.971	267111	7.971	254061	7.971	187583	7.971	1163445	7.971	487365	7.971	631128	7.971	13681080	7.971	1209526	7.971	5424196
30	7.975	458071	7.975	205372	7.886	149825	7.975	4126176	7.978	864348	7.975	455436	7.975	2468737	7.975	1045505	7.975	474924	7.975	1524951	7.975	196166	7.975	225506	7.975	133933	7.975	841088	7.975	373236	7.975	425176	7.975	13444100	7.975	736290	7.975	2955085
31	7.978	287921	7.978	178938	7.89	155439	7.978	3024116	7.982	583021	7.978	320645	7.978	2594949	7.978	771925	7.978	348966	7.978	1105265	7.978	157020	7.978	227971	7.978	104781	7.978	576282	7.978	326056	7.978	355639	7.978	12314382	7.978	457105	7.978	1454411
32	7.981	202364	7.981	163563	7.893	162575	7.982	1997694	7.985	398539	7.982	236276	7.981	2646132	7.981	539826	7.982	250085	7.981	772432	7.982	132344	7.982	253838	7.982	93609	7.982	386911	7.981	313964	7.982	336508	7.981	8894934	7.981	304833	7.982	736267
33	7.985	160083	7.985	163924	7.896	179848	7.985	1225827	7.988	290067	7.985	181207	7.985	2570835	7.985	361430	7.985	183392	7.985	522764	7.985	123570	7.985	307505	7.985	87865	7.985	257491	7.985	332429	7.985	358039	7.985	4381454	7.985	227225	7.985	440366
34	7.988	142311	7.988	166191	7.9	202647	7.988	727170	7.992	230067	7.988	153079	7.988	2411218	7.988	247577	7.988	141795	7.988	359412	7.988	117019	7.988	392253	7.988	84664	7.988	180110	7.988	366134	7.988	414478	7.988	1740434	7.988	189298	7.988	342306
35	7.992	135464	7.992	178567	7.903	241464	7.992	422659	7.995	199290	7.992	137436	7.992	2128924	7.992	177185	7.992	118235	7.992	253935	7.992	118687	7.992	526978	7.992	88430	7.992	134417	7.992	446584	7.992	506631	7.992	789289	7.992	181428	7.992	327236
36	7.995	139239	7.995	204126	7.907	318740	7.995	271774	7.999	190824	7.995	133180	7.995	1758097	7.995	137622	7.995	105349	7.995	197424	7.995	127303	7.995	714155	7.995	98522	7.995	115047	7.995	573314	7.995	660153	7.995	532568	7.995	188138	7.995	349534
37	7.998	145406	7.998	250486	7.91	455576	7.998	195937	8.002	191122	7.999	130611	7.998	1360950	7.998	116628	7.999	98534	7.998	170848	7.999	141602	7.999	958722	7.998	113358	7.999	104664	7.998	765956	7.999	894626	7.998	533456	7.998	202286	7.999	409345
38	8.002	162762	8.002	318501	7.913	655589	8.002	167795	8.005	202985	8.002	134003	8.002	1003939	8.002	108734	8.002	97375	8.002	162608	8.002	167095	8.002	1236615	8.002	143494	8.002	103932	8.002	1039821	8.002	1206362	8.002	631356	8.002	232825	8.002	515540
39	8.005	190094	8.005	437228	7.917	944822	8.005	161865	8.009	230106	8.005	142841	8.005	695461	8.005	105122	8.005	102641	8.005	164548	8.005	218564	8.005	1568869	8.005	187088	8.005	106975	8.005	1393435	8.005	1612883	8.005	823601	8.005	288123	8.005	669729
40	8.009	237406	8.009	589977	7.92	1319921	8.009	171743	8.012	278938	8.009	161894	8.009	461099	8.009	107079	8.009	114792	8.009	176704	8.009	290287	8.009	1894036	8.009	264391	8.009	114923	8.009	1850638	8.009	2099441	8.009	1089303	8.009	368387	8.009	892822
41	8.012	309613	8.012	790087	7.924	1791838	8.012	197238	8.016	359898	8.012	192926	8.012	297490	8.012	118359	8.012	134263	8.012	202569	8.012	395188	8.012	2177258	8.012	370556	8.012	131046	8.012	2367258	8.012	2658749	8.012	1442947	8.012	494478	8.012	1188160
42	8.015	401386	8.015	1032149	7.927	2338195	8.016	239845	8.019	486227	8.016	239321	8.015	209189	8.015	131692	8.016	165722	8.016	246921	8.016	535436	8.016	2326626	8.016	521224	8.016	161184	8.015	2926623	8.016	3242627	8.015	1889909	8.015	671444	8.016	1549454
43	8.019	520520	8.019	1275013	7.93	2964716	8.019	300779	8.022	663819	8.019	307603	8.019	154823	8.019	156149	8.019	216930	8.019	318829	8.019	713428	8.019	2352040	8.019	711658	8.019	207148	8.019	3499659	8.019	3793114	8.019	2431370	8.019	897124	8.019	1971575
44	8.022	658478	8.022	1508589	7.934	3584577	8.022	408341	8.026	894542	8.022	385792	8.022	127841	8.022	196137	8.022	295923	8.022	426223	8.022	915843	8.022	2201191	8.022	919590	8.022	277145	8.022	3996242	8.022	4281146	8.022	3016445	8.022	1194960	8.022	2454075
45	8.026	796592	8.026	1694464	7.937	4155816	8.026	551791	8.029	1200899	8.026	474698	8.026	113382	8.026	257858	8.026	393193	8.026	566427	8.026	1121471	8.026	1892916	8.026	1135345	8.026	382063	8.026	4430987	8.026	4655478	8.026	3638643	8.026	1531410	8.026	2930940
46	8.029	896922	8.029	1807627	7.941	4635515	8.029	743128	8.033	1519175	8.029	564904	8.029	110862	8.029	346606	8.029	522225	8.029	748573	8.029	1307757	8.029	1506226	8.029	1334483	8.029	520616	8.029	4687688	8.029	4745853	8.029	4225529	8.029	1878717	8.029	3355913
47	8.032	960952	8.032	1775242	7.944	4927026	8.033	998269	8.036	1865168	8.033	635541	8.032	113809	8.032	467581	8.033	672562	8.033	962177	8.033	1422217	8.033	1129576	8.033	1483427	8.033	710570	8.032	4636683	8.033	4553953	8.032	4678608	8.032	2237314	8.033	3650075
48	8.036	959462	8.036	1622570	7.947	4914709	8.036	1287156	8.039	2185664	8.036	685903	8.036	124684	8.036	598513	8.036	820912	8.036	1193968	8.036	1481738	8.036	824793	8.036	1534164	8.036	920631	8.036	4255298	8.036	3994696	8.036	4931304	8.036	2519695	8.036	3733472
49	8.039	893357	8.039	1370405	7.951	4574010	8.039	1600899	8.043	2462848	8.039	692868	8.039	139954	8.039	752861	8.039	961873	8.039	1400908	8.039	1427742	8.039	607843	8.039	1474822	8.039	1146078	8.039	3560988	8.039	3186645	8.039	4889821	8.039	2705022	8.039	3600295
50	8.043	777151	8.043	1085630	7.954	3958668	8.043	1901739	8.046	2631768	8.043	660825	8.043	170702	8.043	887860	8.043	1085133	8.043	1586973	8.043	1280399	8.043	474658	8.043	1308360	8.043	1372676	8.043	2731362	8.043	2339250	8.043	4515327	8.043	2718563	8.043	3183127
51	8.046	635606	8.046	810742	7.958	3106016	8.046	2157761	8.05	2644399	8.046	589576	8.046	215151	8.046	982418	8.046	1150288	8.046	1699652	8.046	1062465	8.046	397941	8.046	1078632	8.046	1543319	8.046	1926101	8.046	1611333	8.046	3731530	8.046	2559874	8.046	2571701
52	8.049	490740	8.049	592234	7.961	2188343	8.05	2317253	8.053	2474600	8.05	502384	8.049	275573	8.049	1017936	8.05	1135759	8.05	1677229	8.05	827887	8.05	360608	8.05	846167	8.05	1649876	8.049	1306169	8.05	1112348	8.049	2797103	8.049	2218687	8.05	1910845
53	8.053	368043	8.053	437666	7.964	1428262	8.053	2335902	8.056	2137678	8.053	411705	8.053	360511	8.053	1009304	8.053	1048981	8.053	1569414	8.053	620746	8.053	338202	8.053	630133	8.053	1641116	8.053	909592	8.053	789719	8.053	1918453	8.053	1775520	8.053	1331034
54	8.056	287002	8.056	345718	7.968	879700	8.056	2175458	8.06	1682335	8.056	339955	8.056	465795	8.056	906372	8.056	915944	8.056	1348219	8.056	448807	8.056	316322	8.056	458190	8.056	1516546	8.056	683362	8.056	622840	8.056	1271851	8.056	1294136	8.056	934491
55	8.06	234552	8.06	290057	7.971	524704	8.06	1867054	8.063	1237226	8.06	282920	8.06	587390	8.06	774771	8.06	735450	8.06	1092512	8.06	334213	8.06	295011	8.06	343922	8.06	1313457	8.06	552323	8.06	532680	8.06	859421	8.06	923199	8.06	683200
56	8.063	203118	8.063	258164	7.975	318153	8.063	1483961	8.067	867717	8.063	249970	8.063	716669	8.063	620254	8.063	561190	8.063	834299	8.063	268793	8.063	276733	8.063	281467	8.063	1034811	8.063	475107	8.063	466556	8.063	651686	8.063	651179	8.063	550320
57	8.066	188467	8.066	243719	7.978	212654	8.067	1090811	8.07	603636	8.067	227446	8.066	843417	8.066	470044	8.067	416020	8.067	612360	8.067	227064	8.067	249512	8.067	238232	8.067	781001	8.066	430926	8.067	416942	8.066	545641	8.066	482478	8.067	473017
58	8.07	183623	8.07	227332	7.981	163634	8.07	747917	8.073	440504	8.07	216562	8.07	914545	8.07	347407	8.07	312208	8.07	450227	8.07	203420	8.07	228023	8.07	218978	8.07	579876	8.07	395049	8.07	385984	8.07	497136	8.07	384775	8.07	432152
59	8.073	176394	8.073	217947	7.985	141833	8.073	504990	8.077	352893	8.073	208565	8.073	964144	8.073	263535	8.073	240508	8.073	346012	8.073	194619	8.073	213288	8.073	199137	8.073	435340	8.073	363728	8.073	360190	8.073	469864	8.073	327833	8.073	402934
60	8.077	173395	8.077	203548	7.988	139339	8.077	360363	8.08	306782	8.077	200083	8.077	947754	8.077	206066	8.077	199990	8.077	285408	8.077	181032	8.077	201330	8.077	186004	8.077	340091	8.077	336872	8.077	332151	8.077	448408	8.077	291419	8.077	371268
61	8.08	165849	8.08	190505	7.992	148087	8.08	278593	8.084	281444	8.08	190941	8.08	864952	8.08	183311	8.08	175641	8.08	251573	8.08	173725	8.08	190140	8.08	166703	8.08	283352	8.08	318381	8.08	315319	8.08	432701	8.08	267253	8.08	342092
62	8.083	158857	8.083	178988	7.995	169312	8.084	239342	8.087	268978	8.084	180528	8.083	718571	8.083	163961	8.084	162393	8.084	239172	8.084	163662	8.084	184182	8.084	149877	8.084	250177	8.083	304364	8.084	298294	8.084	410520	8.083	239208	8.084	320266
63	8.087	149813	8.087	171828	7.998	206751	8.087	221689	8.09	250262	8.087	170987	8.087	573569	8.087	157295	8.087	150650	8.087	224079	8.087	150315	8.087	182357	8.087	131870	8.087	229442	8.087	297810	8.087	292972	8.087	391562	8.087	219428	8.087	305126
64	8.09	142420	8.09	164820	8.002	274306	8.09	214351	8.094	237572	8.09	157677	8.09	436859	8.09	151959	8.09	143793	8.09	212952	8.09	143793	8.09	181250	8.09	119219	8.09	211294	8.09	290407	8.09	290564	8.09	373088	8.09	202746	8.09	289814
65	8.094	138514	8.094	156729	8.005	376359	8.094	204534	8.097	221883	8.094	147433	8.094	323436	8.094	144742	8.094	133950	8.094	205744	8.094	132248	8.094	185209	8.094	108974	8.094	193569	8.094	289732	8.094	291357	8.094	370050	8.094	189622	8.094	276031
66	8.097	130641	8.097	155779	8.009	530088	8.097	194243	8.101	206925	8.097	140185	8.097	245771	8.097	137163	8.097	127236	8.097	191475	8.097	125269	8.097	190907	8.097	96937	8.097	172934	8.097	293299	8.097	299078	8.097	361623	8.097	174351	8.097	269968
67	8.1	126567	8.1	158274	8.012	726605	8.101	183058	8.104	195668	8.101	137371	8.1	197617	8.1	128384	8.101	120506	8.101	180378	8.101	120845	8.101	204548	8.101	90169	8.101	150787	8.1	300967	8.101	307216	8.101	357772	8.1	168984	8.101	271924
68	8.104	124177	8.104	159410	8.015	981927	8.104	171831	8.107	185863	8.104	135530	8.104	172284	8.104	121356	8.104	112514	8.104	172572	8.104	119145	8.104	221048	8.104	86308	8.104	138051	8.104	313915	8.104	319823	8.104	359078	8.104	162335	8.104	270894
69	8.107	123749	8.107	161045	8.019	1285213	8.107	159576	8.111	184255	8.107	131935	8.107	157149	8.107	113816	8.107	104900	8.107	161939	8.107	118451	8.107	242508	8.107	84598	8.107	122173	8.107	334126	8.107	335161	8.107	362422	8.107	162251	8.107	275101
70	8.111	125591	8.111	163141	8.022	1614376	8.111	154484	8.114	180276	8.111	134398	8.111	151809	8.111	107983	8.111	102852	8.111	156161	8.111	117918	8.111	275641	8.111	85230	8.111	110929	8.111	346840	8.111	354146	8.111	370016	8.111	165132	8.111	288015
71	8.114	125639	8.114	166445	8.026	1918898	8.114	147792	8.118	183844	8.114	142126	8.114	144988	8.114	106172	8.114	99527	8.114	152431	8.114	121828	8.114	314686	8.114	87997	8.114	105324	8.114	370920	8.114	376197	8.114	388057	8.114	167271	8.114	299337
72	8.117	133270	8.117	174087	8.029	2145392	8.118	141774	8.121	185066	8.118	142894	8.117	138273	8.117	103147	8.118	96859	8.118	151845	8.118	123548	8.118	356424	8.118	95287	8.118	101558	8.117	384754	8.118	399532	8.118	403013	8.117	173601	8.118	320597
73	8.121	133415	8.121	180907	8.032	2298883	8.121	139533	8.124	191500	8.121	151103	8.121	131968	8.121	99935	8.121	97251	8.121	156718	8.121	131577	8.121	402341	8.121	105143	8.121	100263	8.121	413012	8.121	420751	8.121	414572	8.121	184584	8.121	349679
74	8.124	140302	8.124	187015	8.036	2259027	8.124	140037	8.128	202081	8.124	158567	8.124	124579	8.124	100461	8.124	99115	8.124	161460	8.124	138333	8.124	430629	8.124	117184	8.124	101630	8.124	433344	8.124	443502	8.124	437278	8.124	193723	8.124	373960
75	8.128	145975	8.128	192008	8.039	2053242	8.128	141685	8.131	208455	8.128	160147	8.128	119234	8.128	103768	8.128	101809	8.128	165142	8.128	144815	8.128	463500	8.128	131929	8.128	105765	8.128	449244	8.128	463423	8.128	458452	8.128	214171	8.128	421615
76	8.131	150297	8.131	199941	8.043	1734715	8.131	146234	8.135	215474	8.131	168004	8.131	113870	8.131	105283	8.131	104078	8.131	171469	8.131	154176	8.131	477058	8.131	154031	8.131	117047	8.131	466714	8.131	474709	8.131	488132	8.131	233118	8.131	465194
77	8.134	157311	8.134	202037	8.046	1321836	8.135	149727	8.138	230580	8.135	175295	8.134	106463	8.134	109191	8.135	107714	8.135	181902	8.135	162240	8.135	472296	8.135	178371	8.135	125533	8.135	466214	8.135	480057	8.135	507438	8.134	262132	8.135	512288
78	8.138	159744	8.138	204066	8.049	939291	8.138	157170	8.141	237522	8.138	181882	8.138	105521	8.138	116251	8.138	115445	8.138	189299	8.138	172847	8.138	448830	8.138	203455	8.138	137988	8.138	469617	8.138	480868	8.138	536601	8.138	285815	8.138	548982
79	8.141	168872	8.141	204923	8.053	646013	8.141	165793	8.145	245275	8.141	183102	8.141	106400	8.141	122079	8.141	122420	8.141	196868	8.141	183155	8.141	421865	8.141	233500	8.141	157023	8.141	458452	8.141	472404	8.141	558960	8.141	324497	8.141	579942
80	8.145	172212	8.145	205626	8.056	434892	8.145	170618	8.148	250422	8.145	182760	8.145	107399	8.145	125551	8.145	126522	8.145	206624	8.145	185131	8.145	389187	8.145	253546	8.145	175660	8.145	445849	8.145	458273	8.145	566898	8.145	352576	8.145	604884
81	8.148	175216	8.148	199384	8.06	313692	8.148	176459	8.152	253469	8.148	183765	8.148	110351	8.148	135322	8.148	133666	8.148	217835	8.148	183999	8.148	357833	8.148	273155	8.148	202031	8.148	419475	8.148	433405	8.148	575621	8.148	371495	8.148	612504
82	8.151	172052	8.151	195342	8.063	249005	8.152	184355	8.155	256910	8.152	181989	8.151	111645	8.151	142121	8.152	138540	8.152	223252	8.152	185297	8.152	326268	8.152	269388	8.152	228575	8.152	404027	8.152	410407	8.152	573118	8.151	382802	8.152	601339
83	8.155	176627	8.155	191519	8.066	222151	8.155	195712	8.158	260345	8.155	178373	8.155	116040	8.155	143990	8.155	144017	8.155	225109	8.155	182858	8.155	300474	8.155	257006	8.155	254725	8.155	376178	8.155	388457	8.155	568502	8.155	382732	8.155	575931
84	8.158	172487	8.158	184331	8.07	203769	8.158	203812	8.162	249345	8.158	167928	8.158	118424	8.158	146498	8.158	145433	8.158	227540	8.158	171715	8.158	285060	8.158	239339	8.158	280304	8.158	358157	8.158	373168	8.158	558716	8.158	371628	8.158	540859
85	8.162	170224	8.162	176886	8.073	194524	8.162	209340	8.165	239696	8.162	156703	8.162	127806	8.162	147650	8.162	146678	8.162	222353	8.162	163969	8.162	272322	8.162	205693	8.162	291288	8.162	340141	8.162	353462	8.162	534612	8.162	343952	8.162	510664
86	8.165	163932	8.165	169930	8.077	186630	8.165	216339	8.169	226177	8.165	146805	8.165	133605	8.165	146496	8.165	143101	8.165	217160	8.165	153587	8.165	266095	8.165	180861	8.165	293476	8.165	338740	8.165	343178	8.165	513801	8.165	309132	8.165	470288
87	8.168	157893	8.168	165064	8.08	176986	8.169	218429	8.172	216443	8.169	141296	8.168	139689	8.168	144939	8.169	139593	8.169	209224	8.169	145913	8.169	262246	8.169	149002	8.169	277525	8.169	337899	8.169	343533	8.169	496086	8.168	276018	8.169	437197
88	8.172	155290	8.172	161343	8.083	164328	8.172	219980	8.175	200886	8.172	132332	8.172	143808	8.172	139467	8.172	130946	8.172	197301	8.172	136734	8.172	262420	8.172	134400	8.172	262920	8.172	333647	8.172	336765	8.172	479244	8.172	248802	8.172	413991
89	8.175	152331	8.175	160908	8.087	151885	8.175	217754	8.179	192316	8.175	130326	8.175	148959	8.175	128503	8.175	124706	8.175	187512	8.175	135620	8.175	260145	8.175	117632	8.175	229819	8.175	340256	8.175	344795	8.175	455955	8.175	230686	8.175	392524
90	8.179	144547	8.179	158005	8.09	143438	8.179	209550	8.182	183117	8.179	122573	8.179	151323	8.179	123403	8.179	116846	8.179	178124	8.179	131119	8.179	252703	8.179	113972	8.179	201031	8.179	348345	8.179	342179	8.179	442190	8.179	215109	8.179	378934
91	8.182	141864	8.182	158961	8.094	133454	8.182	203179	8.186	175736	8.182	122184	8.182	152337	8.182	119168	8.182	113489	8.182	168830	8.182	130710	8.182	247417	8.182	113605	8.182	172736	8.182	345448	8.182	338242	8.182	433037	8.182	210138	8.182	374035
92	8.185	138480	8.186	161019	8.097	129101	8.186	193652	8.189	175100	8.186	121814	8.185	151663	8.185	114512	8.186	110612	8.186	164038	8.186	133325	8.186	233939	8.186	116378	8.186	152749	8.186	347055	8.186	341450	8.186	421992	8.185	210306	8.186	375521
93	8.189	137427	8.189	159485	8.1	124415	8.189	184361	8.192	174302	8.189	121710	8.189	145919	8.189	113486	8.189	110008	8.189	160181	8.189	137582	8.189	221935	8.189	127378	8.189	139858	8.189	346017	8.189	338219	8.189	411767	8.189	215448	8.189	371155
94	8.192	137370	8.192	159961	8.104	125445	8.192	173781	8.196	171403	8.192	126471	8.192	139865	8.192	113238	8.192	107789	8.192	160720	8.192	142366	8.192	210741	8.192	131166	8.192	131924	8.192	338286	8.192	329287	8.192	406841	8.192	223984	8.192	368333
95	8.196	138226	8.196	156507	8.107	124396	8.196	164586	8.199	174157	8.196	125365	8.196	132027	8.196	114676	8.196	109238	8.196	157223	8.196	141257	8.196	198525	8.196	135906	8.196	132973	8.196	328132	8.196	315881	8.196	400148	8.196	232310	8.196	359743
96	8.199	139125	8.199	158672	8.111	129508	8.199	157912	8.203	174334	8.199	128850	8.199	123380	8.199	113820	8.199	111133	8.199	159929	8.199	142985	8.199	191824	8.199	136648	8.199	136271	8.199	315665	8.199	308786	8.199	389592	8.199	237119	8.199	351875
97	8.202	135498	8.203	162201	8.114	131660	8.203	153122	8.206	175212	8.203	128491	8.203	119061	8.202	116054	8.203	112255	8.203	162325	8.203	142162	8.203	190902	8.203	137554	8.203	144491	8.203	307574	8.203	297964	8.203	381211	8.202	236308	8.203	340155
98	8.206	136611	8.206	158866	8.117	138461	8.206	149840	8.209	176671	8.206	125147	8.206	112532	8.206	118016	8.206	112923	8.206	165220	8.206	141059	8.206	198349	8.206	132010	8.206	149423	8.206	301440	8.206	288919	8.206	374280	8.206	237069	8.206	318993
99	8.209	137116	8.209	163542	8.121	143922	8.209	148296	8.213	176072	8.209	125993	8.209	108730	8.209	119255	8.209	113569	8.209	165578	8.209	138930	8.209	214187	8.209	123543	8.209	157892	8.209	292607	8.209	289385	8.209	364503	8.209	223859	8.209	306155
100	8.213	135810	8.213	172811	8.124	152225	8.213	149001	8.216	176682	8.213	125463	8.213	105604	8.213	119162	8.213	117035	8.213	159508	8.213	139815	8.213	247665	8.213	118024	8.213	160904	8.213	298631	8.213	290419	8.213	366503	8.213	216820	8.213	287914
101	8.216	135087	8.216	187076	8.128	160038	8.216	148175	8.22	182535	8.216	121469	8.216	105256	8.216	119244	8.216	112461	8.216	164286	8.216	135848	8.216	298036	8.216	105496	8.216	161133	8.216	300259	8.216	304925	8.216	372873	8.216	203998	8.216	281562
102	8.219	143832	8.22	207832	8.131	171112	8.22	145434	8.223	193428	8.22	125549	8.22	104971	8.219	118876	8.22	112390	8.22	163378	8.22	138892	8.22	364955	8.22	98621	8.22	157613	8.22	314284	8.22	333559	8.22	391474	8.219	191657	8.22	279596
103	8.223	149936	8.223	251434	8.134	176553	8.223	142200	8.226	208618	8.223	131475	8.223	104736	8.223	118283	8.223	112398	8.223	161618	8.223	142132	8.223	458928	8.223	93260	8.223	156546	8.223	348175	8.223	382342	8.223	416993	8.223	182668	8.223	281791
104	8.226	168532	8.226	311645	8.138	187662	8.226	143016	8.23	230531	8.226	142886	8.226	108474	8.226	116747	8.226	110731	8.226	168672	8.226	159784	8.226	573956	8.226	90695	8.226	147884	8.226	403764	8.226	455431	8.226	467637	8.226	174328	8.226	289698
105	8.23	197527	8.23	386921	8.141	195587	8.23	147385	8.233	264462	8.23	165981	8.23	110263	8.23	118197	8.23	110908	8.23	180122	8.23	189092	8.23	717160	8.23	90865	8.23	141758	8.23	486965	8.23	573848	8.23	538340	8.23	173505	8.23	311226
106	8.233	245222	8.233	508258	8.145	201842	8.233	151110	8.237	308383	8.233	204208	8.233	110728	8.233	118337	8.233	115812	8.233	201872	8.233	237480	8.233	880749	8.233	96105	8.233	134146	8.233	601564	8.233	731661	8.233	637646	8.233	174834	8.233	343226
107	8.236	312097	8.237	657062	8.148	205414	8.237	160684	8.24	366022	8.237	268093	8.237	110910	8.236	121374	8.237	121788	8.237	238323	8.237	315851	8.237	1062175	8.237	108829	8.237	128619	8.237	773032	8.237	938608	8.237	770677	8.236	182207	8.237	393718
108	8.24	403299	8.24	844764	8.151	206863	8.24	175778	8.243	445411	8.24	367055	8.24	110936	8.24	129834	8.24	139964	8.24	291715	8.24	435638	8.24	1240081	8.24	129471	8.24	124593	8.24	974361	8.24	1185923	8.24	947446	8.24	201051	8.24	463491
109	8.243	536143	8.243	1082367	8.155	204215	8.243	199099	8.247	550382	8.243	507104	8.243	114267	8.243	152040	8.243	169305	8.243	378048	8.243	600520	8.244	1427683	8.243	162119	8.243	127975	8.243	1210479	8.243	1475285	8.243	1162437	8.243	229910	8.243	556684
110	8.247	694386	8.247	1363375	8.158	204447	8.247	231536	8.25	669480	8.247	716893	8.247	117448	8.247	183646	8.247	211560	8.247	503304	8.247	829151	8.247	1561637	8.247	212991	8.247	134618	8.247	1460932	8.247	1769428	8.247	1402550	8.247	268314	8.247	668463
111	8.25	898682	8.25	1628849	8.162	198733	8.25	276599	8.254	818497	8.25	959276	8.25	118915	8.25	239112	8.25	282710	8.25	672590	8.25	1103561	8.25	1665721	8.25	295246	8.25	152007	8.25	1703906	8.25	2052713	8.25	1661255	8.25	329461	8.25	809450
112	8.253	1123876	8.254	1941093	8.165	188918	8.254	337547	8.257	981619	8.254	1276159	8.254	128465	8.253	323005	8.254	391244	8.254	903842	8.254	1433885	8.254	1709104	8.254	390469	8.254	180412	8.254	1909608	8.254	2275356	8.254	1931461	8.253	408910	8.254	970061
113	8.257	1365859	8.257	2224842	8.168	179855	8.257	420125	8.26	1161438	8.257	1623443	8.257	140471	8.257	449994	8.257	530088	8.257	1186403	8.257	1829657	8.257	1698687	8.257	514894	8.257	227744	8.257	2044752	8.257	2418765	8.257	2154738	8.257	506138	8.257	1153279
114	8.26	1614818	8.26	2445479	8.172	169927	8.26	526102	8.264	1379787	8.26	1995228	8.26	159228	8.26	625017	8.26	736515	8.26	1533875	8.26	2251477	8.261	1606389	8.26	658615	8.26	291212	8.26	2106204	8.26	2439135	8.26	2361909	8.26	625675	8.26	1315093
115	8.264	1818827	8.264	2555845	8.175	159828	8.264	652103	8.267	1572332	8.264	2345381	8.264	190448	8.264	862478	8.264	980552	8.264	1935326	8.264	2670116	8.264	1481224	8.264	800058	8.264	386223	8.264	2064239	8.264	2342868	8.264	2485056	8.264	753225	8.264	1453915
116	8.267	1987380	8.267	2552596	8.179	151337	8.267	812295	8.271	1776605	8.267	2672517	8.267	233331	8.267	1125306	8.267	1273703	8.267	2383477	8.267	3087316	8.267	1303049	8.267	934426	8.267	504503	8.267	1905089	8.267	2145803	8.267	2533368	8.267	894377	8.267	1550524
117	8.27	2069630	8.271	2425592	8.182	142912	8.271	989907	8.274	1944081	8.271	2887634	8.271	295335	8.27	1455160	8.271	1593762	8.271	2813397	8.271	3396161	8.271	1124438	8.271	1049259	8.271	647801	8.271	1697120	8.271	1851634	8.271	2445556	8.27	1017010	8.271	1595785
118	8.274	2067401	8.274	2158465	8.185	139542	8.274	1201155	8.277	2039456	8.274	2952972	8.274	385795	8.274	1790889	8.274	1942330	8.274	3271469	8.274	3540063	8.274	937295	8.274	1110010	8.274	795577	8.274	1433765	8.274	1538071	8.274	2277217	8.274	1111707	8.274	1574580
119	8.277	1981250	8.277	1796955	8.189	137295	8.277	1383359	8.281	2061155	8.277	2847948	8.277	518664	8.277	2130061	8.277	2285599	8.277	3661123	8.277	3517433	8.278	773450	8.277	1108430	8.277	958036	8.277	1176539	8.277	1231929	8.277	2028532	8.277	1165414	8.277	1497499
120	8.281	1801549	8.281	1430845	8.192	137929	8.281	1581011	8.284	1974933	8.281	2579649	8.281	670105	8.281	2440996	8.281	2572992	8.281	3931807	8.281	3268606	8.281	617446	8.281	1061961	8.281	1099759	8.281	948734	8.281	961953	8.281	1726637	8.281	1170034	8.281	1368724
121	8.284	1568873	8.284	1076281	8.196	140595	8.284	1729005	8.288	1798029	8.284	2178130	8.284	871425	8.284	2647061	8.284	2789594	8.284	4079913	8.284	2810091	8.284	486409	8.284	953237	8.284	1217297	8.284	735142	8.284	740252	8.284	1423844	8.284	1127126	8.284	1220732
122	8.287	1324417	8.288	779982	8.199	135272	8.288	1859138	8.291	1561410	8.288	1714787	8.288	1130173	8.287	2769871	8.288	2894037	8.288	4019519	8.288	2262017	8.288	383159	8.288	821452	8.288	1278712	8.288	582659	8.288	578389	8.288	1140826	8.287	1032475	8.288	1048688
123	8.291	1104551	8.291	561183	8.202	130557	8.291	1881057	8.294	1297720	8.291	1289070	8.291	1397223	8.291	2715304	8.291	2839360	8.291	3718320	8.291	1723068	8.291	310787	8.291	680671	8.291	1281902	8.291	469590	8.291	469973	8.291	909993	8.291	927374	8.291	873208
124	8.294	914321	8.294	412518	8.206	129594	8.294	1828137	8.298	1023620	8.294	911654	8.294	1686665	8.294	2510972	8.294	2631993	8.294	3190832	8.295	1200804	8.295	253270	8.294	529445	8.294	1244047	8.294	394276	8.294	390885	8.294	723881	8.294	793379	8.294	731756
125	8.298	737583	8.298	305501	8.209	129148	8.298	1704509	8.301	784340	8.298	625804	8.298	1999058	8.298	2162885	8.298	2301306	8.298	2558826	8.298	811613	8.298	217012	8.298	410225	8.298	1166175	8.298	348274	8.298	337945	8.298	595821	8.298	657717	8.298	593735
126	8.301	604901	8.301	243737	8.213	129667	8.301	1537250	8.305	593408	8.301	424897	8.301	2268120	8.301	1744013	8.301	1872898	8.301	1927963	8.301	526104	8.301	200093	8.301	306295	8.301	1056744	8.301	316334	8.301	309989	8.301	498429	8.301	536736	8.301	492567
127	8.305	484461	8.305	202538	8.216	133124	8.305	1323874	8.308	452864	8.305	300980	8.305	2465122	8.305	1311458	8.305	1447673	8.305	1347377	8.305	354265	8.305	191668	8.305	225495	8.305	944560	8.305	297271	8.305	292582	8.305	432775	8.305	434177	8.305	412100
128	8.308	378989	8.308	179718	8.219	140536	8.308	1125643	8.311	346255	8.308	221230	8.308	2549630	8.308	940727	8.308	1063970	8.308	902144	8.308	244996	8.308	193776	8.308	168915	8.308	831203	8.308	289531	8.308	286892	8.308	397131	8.308	350072	8.308	359501
129	8.311	299731	8.311	168620	8.223	154293	8.311	929522	8.315	277328	8.311	176735	8.311	2544178	8.311	649200	8.311	747921	8.311	600715	8.312	184283	8.312	195931	8.311	136642	8.311	733085	8.311	287183	8.311	287498	8.311	369626	8.311	287126	8.311	322874
130	8.315	237444	8.315	163629	8.226	177620	8.315	750653	8.318	230944	8.315	153090	8.315	2364966	8.315	446713	8.315	521074	8.315	402604	8.315	153419	8.315	208420	8.315	110397	8.315	648402	8.315	296281	8.315	297647	8.315	354265	8.315	243870	8.315	295799
131	8.318	195333	8.318	164028	8.23	219548	8.318	593422	8.322	200294	8.318	138917	8.318	2064976	8.318	315338	8.318	367328	8.318	286789	8.318	134387	8.318	220054	8.318	99810	8.318	563705	8.318	313875	8.318	320584	8.318	349240	8.318	210808	8.318	281718
132	8.322	171171	8.322	165265	8.233	270990	8.322	459334	8.325	182730	8.322	130510	8.322	1700684	8.322	237461	8.322	267093	8.322	220998	8.322	124975	8.322	238599	8.322	92793	8.322	492350	8.322	343469	8.322	353031	8.322	357233	8.322	192982	8.322	279797
133	8.325	158703	8.325	174363	8.236	347502	8.325	350806	8.328	172914	8.325	123155	8.325	1319670	8.325	181440	8.325	201834	8.325	180510	8.325	122155	8.325	258442	8.325	94874	8.325	423288	8.325	391047	8.325	408896	8.325	357468	8.325	186949	8.325	282049
134	8.328	156387	8.328	187033	8.24	446538	8.328	273623	8.332	171371	8.328	129523	8.328	965132	8.328	153315	8.328	161931	8.328	161733	8.329	125438	8.329	277416	8.328	99709	8.328	355586	8.328	459202	8.328	485575	8.328	369231	8.328	188195	8.328	297392
135	8.332	156049	8.332	202183	8.243	581607	8.332	220988	8.335	174528	8.332	137937	8.332	692619	8.332	132478	8.332	135356	8.332	153859	8.332	131266	8.332	294102	8.332	115165	8.332	293196	8.332	550749	8.332	592408	8.332	384169	8.332	197659	8.332	311131
136	8.335	161172	8.335	229289	8.247	746496	8.335	189599	8.339	180401	8.335	142987	8.335	491397	8.335	122492	8.335	122467	8.335	150217	8.335	138731	8.335	312766	8.335	141130	8.335	241562	8.335	670937	8.335	710158	8.335	401641	8.335	212926	8.335	344053
137	8.339	171852	8.339	255936	8.25	936630	8.339	168898	8.342	194323	8.339	156500	8.339	360446	8.339	117998	8.339	116407	8.339	151392	8.339	147788	8.339	314338	8.339	176081	8.339	200452	8.339	813335	8.339	853115	8.339	419348	8.339	241083	8.339	375150
138	8.342	180267	8.342	279326	8.253	1145208	8.342	162380	8.346	213923	8.342	174130	8.342	271266	8.342	117612	8.342	115391	8.342	154927	8.342	160664	8.342	310506	8.342	227540	8.342	172351	8.342	952401	8.342	992997	8.342	442813	8.342	289646	8.342	416849
139	8.345	189045	8.345	305257	8.257	1358998	8.345	164252	8.349	241751	8.345	194482	8.345	218053	8.345	119191	8.345	121049	8.345	160347	8.346	182924	8.346	302565	8.345	290786	8.345	157156	8.345	1077809	8.345	1101944	8.345	457697	8.345	347624	8.345	456102
140	8.349	193149	8.349	325554	8.26	1556627	8.349	171272	8.352	278130	8.349	218894	8.349	177766	8.349	125614	8.349	126954	8.349	168912	8.349	201660	8.349	285411	8.349	381162	8.349	154578	8.349	1159962	8.349	1165630	8.349	469226	8.349	424998	8.349	500371
141	8.352	197269	8.352	334769	8.264	1708896	8.352	182757	8.356	325171	8.352	247553	8.352	152697	8.352	134052	8.352	137573	8.352	179279	8.352	224806	8.352	265776	8.352	458991	8.352	161431	8.352	1197052	8.352	1179067	8.352	482185	8.352	514823	8.352	525012
142	8.356	201614	8.356	330491	8.267	1801235	8.356	198238	8.359	372597	8.356	266331	8.356	137401	8.356	146724	8.356	154916	8.356	189867	8.356	243985	8.356	252970	8.356	536876	8.356	177953	8.356	1175776	8.356	1121428	8.356	479022	8.356	605365	8.356	538366
143	8.359	206202	8.359	323286	8.27	1798858	8.359	212039	8.363	415897	8.359	279856	8.359	125684	8.359	159775	8.359	170918	8.359	203557	8.359	258321	8.359	235778	8.359	599927	8.359	199170	8.359	1079577	8.359	1010551	8.359	469449	8.359	681478	8.359	530840
144	8.362	198570	8.362	307248	8.274	1706974	8.362	235842	8.366	450192	8.362	289186	8.362	121944	8.362	175303	8.362	188991	8.362	212181	8.363	262830	8.363	228553	8.362	617449	8.362	224107	8.362	945206	8.363	870855	8.362	459406	8.362	739378	8.362	509114
145	8.366	193911	8.366	289210	8.277	1537018	8.366	253425	8.369	473367	8.366	286408	8.366	120085	8.366	188527	8.366	211756	8.366	221071	8.366	264702	8.366	222773	8.366	606161	8.366	261753	8.366	798023	8.366	738261	8.366	447450	8.366	765584	8.366	477347
146	8.369	199194	8.369	276381	8.281	1329071	8.369	267694	8.373	464857	8.369	279711	8.369	120868	8.369	201573	8.369	227726	8.369	224092	8.369	264896	8.369	219595	8.369	561557	8.369	291393	8.369	674068	8.369	619115	8.369	436244	8.369	733030	8.369	436464
147	8.373	197995	8.373	271277	8.284	1117374	8.373	276528	8.376	440332	8.373	264442	8.373	125098	8.373	212196	8.373	234947	8.373	227625	8.373	260459	8.373	223563	8.373	489132	8.373	308680	8.373	562031	8.373	526601	8.373	426521	8.373	675986	8.373	401918
148	8.376	210304	8.376	264801	8.287	906352	8.376	279626	8.38	406925	8.376	259743	8.376	128341	8.376	211789	8.376	243667	8.376	236541	8.376	263681	8.376	230103	8.376	407494	8.376	323832	8.376	493431	8.376	464312	8.376	419748	8.376	588821	8.376	366719
149	8.379	215353	8.379	262324	8.291	715786	8.379	267841	8.383	368589	8.379	255698	8.379	131070	8.379	210649	8.38	241606	8.379	236247	8.38	269334	8.38	238456	8.379	327018	8.379	323422	8.379	445025	8.38	433837	8.379	419031	8.379	496319	8.379	350520
150	8.383	219487	8.383	261057	8.294	565354	8.383	260373	8.386	323938	8.383	254202	8.383	135229	8.383	210469	8.383	239575	8.383	249327	8.383	273767	8.383	250638	8.383	259449	8.383	313009	8.383	427128	8.383	422475	8.383	426157	8.383	405364	8.383	343775
151	8.386	223230	8.386	256419	8.298	443067	8.386	252220	8.39	298445	8.386	252440	8.386	141000	8.386	211812	8.386	237497	8.386	268740	8.386	282574	8.386	270195	8.386	213982	8.386	290490	8.386	416334	8.386	416964	8.386	432185	8.386	339612	8.386	340130
152	8.39	222881	8.39	251087	8.301	350278	8.39	242792	8.393	277836	8.39	249860	8.39	142482	8.39	205169	8.39	235298	8.39	281723	8.39	280797	8.39	284650	8.39	186876	8.39	262071	8.39	429852	8.39	433024	8.39	445829	8.39	293540	8.39	343504
153	8.393	215697	8.393	243334	8.305	275056	8.393	240813	8.397	266481	8.393	245105	8.393	146542	8.393	212832	8.393	235160	8.393	298310	8.393	276764	8.393	302302	8.393	168269	8.393	241011	8.393	442640	8.393	449491	8.393	465991	8.393	261568	8.393	352223
154	8.396	212854	8.396	241787	8.308	219372	8.396	234268	8.4	259165	8.396	238921	8.396	151654	8.396	216414	8.396	235530	8.396	312843	8.397	266753	8.397	309929	8.396	159327	8.396	220776	8.396	461040	8.396	475094	8.396	492666	8.396	251285	8.396	372254
155	8.4	208708	8.4	239711	8.311	184383	8.4	234906	8.403	260461	8.4	232135	8.4	157535	8.4	215616	8.4	238335	8.4	314659	8.4	249507	8.4	316043	8.4	153339	8.4	203163	8.4	486558	8.4	493759	8.4	513403	8.4	242305	8.4	394274
156	8.403	205173	8.403	242784	8.315	158461	8.403	228772	8.407	258893	8.403	217905	8.403	166214	8.403	210384	8.403	229464	8.403	310472	8.403	238673	8.403	309310	8.403	151220	8.403	195122	8.403	503481	8.403	514811	8.403	542969	8.403	247484	8.403	415820
157	8.407	202891	8.407	240195	8.318	145370	8.407	226236	8.41	262160	8.407	209918	8.407	177283	8.407	208013	8.407	222486	8.407	303144	8.407	224732	8.407	294279	8.407	152926	8.407	193021	8.407	510130	8.407	512405	8.407	561079	8.407	252794	8.407	432542
158	8.41	204269	8.41	241699	8.322	139621	8.41	222247	8.414	268441	8.41	205041	8.41	188101	8.41	196353	8.41	213873	8.41	287972	8.41	219255	8.41	266963	8.41	158637	8.41	185575	8.41	505103	8.41	507503	8.41	578829	8.41	264675	8.41	457451
159	8.413	201673	8.413	235226	8.325	145283	8.413	218388	8.417	273032	8.414	205501	8.413	201692	8.413	187572	8.414	203034	8.413	273848	8.414	211134	8.414	247186	8.413	164956	8.413	185546	8.413	492792	8.414	483153	8.413	580574	8.413	276912	8.413	460122
160	8.417	195339	8.417	225859	8.328	149957	8.417	218494	8.42	280476	8.417	206379	8.417	211938	8.417	178869	8.417	187936	8.417	261087	8.417	207818	8.417	227096	8.417	168997	8.417	187372	8.417	467412	8.417	456162	8.417	569808	8.417	294226	8.417	453383
161	8.42	190019	8.42	216025	8.332	161140	8.42	220160	8.424	279619	8.42	200729	8.42	219344	8.42	171556	8.42	181521	8.42	252660	8.42	199985	8.42	208081	8.42	169324	8.42	192585	8.42	435642	8.42	425546	8.42	547980	8.42	297151	8.42	437559
162	8.424	184509	8.424	204729	8.335	177799	8.424	220524	8.427	280790	8.424	195187	8.424	221664	8.424	171356	8.424	174468	8.424	251377	8.424	193810	8.424	195694	8.424	165101	8.424	194486	8.424	402761	8.424	388140	8.424	512882	8.424	296409	8.424	414361
163	8.427	171627	8.427	190672	8.338	195737	8.427	226216	8.431	274020	8.427	189642	8.427	216239	8.427	169007	8.427	170313	8.427	250809	8.427	186998	8.427	182320	8.427	156980	8.427	201517	8.427	379919	8.427	363316	8.427	484637	8.427	284815	8.427	382780
164	8.43	158818	8.43	180612	8.342	220959	8.43	222765	8.434	268979	8.431	176248	8.43	207893	8.43	164763	8.431	165532	8.43	240764	8.431	171282	8.431	177400	8.43	145236	8.431	199193	8.43	355326	8.431	343177	8.43	454533	8.43	270658	8.431	355146
165	8.434	150721	8.434	173325	8.345	243139	8.434	219064	8.437	251543	8.434	162187	8.434	200135	8.434	162342	8.434	160671	8.434	236228	8.434	159320	8.434	176257	8.434	134503	8.434	195530	8.434	332880	8.434	325970	8.434	427025	8.434	253751	8.434	334703
166	8.437	140996	8.437	166022	8.349	256871	8.437	212321	8.441	237548	8.437	150606	8.437	188717	8.437	151447	8.437	148600	8.437	225070	8.437	149139	8.437	170730	8.437	118783	8.437	188303	8.437	320336	8.437	310275	8.437	405797	8.437	232286	8.437	312801
167	8.441	135968	8.441	160054	8.352	270105	8.441	202996	8.444	220881	8.441	142169	8.441	179271	8.441	146270	8.441	140247	8.441	209642	8.441	138047	8.441	166552	8.441	109234	8.441	178755	8.441	314331	8.441	301892	8.441	388559	8.441	215549	8.441	295017
168	8.444	131235	8.444	158098	8.356	274103	8.444	192646	8.448	204464	8.444	133608	8.444	177351	8.444	134436	8.444	135208	8.444	195704	8.444	128788	8.444	161921	8.444	99647	8.444	162639	8.444	301466	8.444	294013	8.444	381498	8.444	200008	8.444	284989
169	8.447	126377	8.447	156682	8.359	273218	8.447	178206	8.451	196159	8.448	128884	8.447	175291	8.447	124772	8.448	126252	8.447	180864	8.448	123277	8.448	161520	8.447	92241	8.447	148887	8.447	295783	8.448	283700	8.447	371919	8.447	187615	8.447	279315
170	8.451	124283	8.451	152838	8.362	258389	8.451	168315	8.454	185366	8.451	126865	8.451	173091	8.451	118213	8.451	116115	8.451	168733	8.451	119819	8.451	160938	8.451	87933	8.451	135238	8.451	291671	8.451	279036	8.451	361873	8.451	177481	8.451	267752
171	8.454	122541	8.454	148511	8.366	243436	8.454	158975	8.458	176931	8.454	125023	8.454	167180	8.454	112112	8.454	111736	8.454	159384	8.454	116562	8.454	159799	8.454	85572	8.454	123130	8.454	285291	8.454	276538	8.454	354407	8.454	174105	8.454	263231
172	8.458	120414	8.458	146235	8.369	227653	8.458	154352	8.461	169443	8.458	123914	8.458	159612	8.458	107078	8.458	104349	8.458	155740	8.458	116385	8.458	156423	8.458	82908	8.458	114269	8.458	279068	8.458	269224	8.458	344103	8.458	167456	8.458	260220
173	8.461	117702	8.461	146466	8.373	216606	8.461	149937	8.465	167714	8.461	122798	8.461	148955	8.461	103595	8.461	100575	8.461	151050	8.461	112231	8.461	155647	8.461	81623	8.461	108675	8.461	276790	8.461	267534	8.461	339803	8.461	162374	8.461	262001
174	8.464	116375	8.464	143819	8.376	205672	8.465	144912	8.468	162718	8.465	121141	8.464	142350	8.464	101350	8.465	97867	8.464	146041	8.465	109266	8.465	157741	8.465	81226	8.465	104462	8.464	277127	8.465	268667	8.464	337403	8.464	159270	8.465	253895
175	8.468	115546	8.468	143077	8.379	204941	8.468	141776	8.471	158761	8.468	121323	8.468	131579	8.468	97719	8.468	96541	8.468	145723	8.468	108798	8.468	159155	8.468	78378	8.468	100419	8.468	279063	8.468	268308	8.468	338594	8.468	156122	8.468	252539
176	8.471	115009	8.471	139987	8.383	196971	8.471	137414	8.475	155975	8.471	118102	8.471	123323	8.471	98738	8.471	93055	8.471	143265	8.471	110038	8.471	158794	8.471	76202	8.471	96242	8.471	280114	8.471	272467	8.471	332563	8.471	153519	8.471	250028
177	8.475	113548	8.475	143003	8.386	198042	8.475	138753	8.478	155051	8.475	116999	8.475	115137	8.475	97117	8.475	93694	8.475	141273	8.475	110943	8.475	162682	8.475	75016	8.475	94583	8.475	280084	8.475	274958	8.475	334986	8.475	149641	8.475	251605
178	8.478	115412	8.478	142669	8.39	199011	8.478	135672	8.482	155538	8.478	119801	8.478	112688	8.478	96225	8.478	92948	8.478	139022	8.478	111937	8.478	164194	8.478	75722	8.478	93510	8.478	281995	8.478	277947	8.478	333962	8.478	150507	8.478	254070
179	8.481	113904	8.481	144766	8.393	195701	8.482	132068	8.485	153129	8.482	117919	8.481	106913	8.481	95675	8.482	90642	8.482	141772	8.482	111367	8.482	171537	8.482	72950	8.482	91495	8.481	284399	8.482	278957	8.481	336802	8.481	150374	8.482	254209
180	8.485	118881	8.485	145599	8.396	198495	8.485	133907	8.488	154999	8.485	119677	8.485	103883	8.485	93979	8.485	91386	8.485	140180	8.485	114212	8.485	171332	8.485	74851	8.485	91043	8.485	290596	8.485	283283	8.485	334159	8.485	150464	8.485	255352
181	8.488	118142	8.488	143775	8.4	199907	8.488	134237	8.492	156798	8.488	120381	8.488	103793	8.488	96563	8.488	92873	8.488	140677	8.488	116757	8.488	177120	8.488	76350	8.488	91368	8.488	292366	8.488	289061	8.488	340447	8.488	153055	8.488	260979
182	8.492	118740	8.492	145191	8.403	205660	8.492	133880	8.495	157309	8.492	119905	8.492	101357	8.492	95999	8.492	91098	8.492	141920	8.492	113793	8.492	180653	8.492	75178	8.492	90235	8.492	300766	8.492	295004	8.492	344596	8.492	155402	8.492	262046
183	8.495	119344	8.495	144784	8.407	209071	8.495	133567	8.499	157155	8.495	123973	8.495	100695	8.495	98170	8.495	93093	8.495	144083	8.495	118539	8.495	191344	8.495	76728	8.495	90508	8.495	308548	8.495	300727	8.495	350064	8.495	156938	8.495	266794
184	8.498	119846	8.498	147396	8.41	212418	8.499	134389	8.502	158259	8.499	125723	8.498	101338	8.498	98308	8.499	92596	8.498	144971	8.499	119587	8.499	202202	8.499	78364	8.499	91872	8.498	316603	8.499	318646	8.498	353271	8.498	160851	8.499	276085
185	8.502	123973	8.502	146501	8.413	211689	8.502	132642	8.505	159750	8.502	124191	8.502	98330	8.502	99964	8.502	96297	8.502	149097	8.502	124963	8.502	217336	8.502	78417	8.502	94503	8.502	333243	8.502	334750	8.502	361665	8.502	166848	8.502	278784
186	8.505	122140	8.505	151097	8.417	210407	8.505	132351	8.509	160527	8.505	129920	8.505	103449	8.505	100898	8.505	96403	8.505	151800	8.505	126722	8.505	242521	8.505	81193	8.505	94465	8.505	350212	8.505	359049	8.505	372474	8.505	168785	8.505	295193
187	8.509	126362	8.509	158538	8.42	199626	8.509	131760	8.512	162225	8.509	131198	8.509	103045	8.509	103628	8.509	96678	8.509	155196	8.509	126360	8.509	283313	8.509	84208	8.509	96474	8.509	387027	8.509	401556	8.509	385796	8.509	173071	8.509	295984
188	8.512	128441	8.512	168287	8.424	188782	8.512	131893	8.516	166916	8.512	134531	8.512	101177	8.512	103474	8.512	97700	8.512	157107	8.512	132433	8.512	352374	8.512	86939	8.512	95857	8.512	443740	8.512	467962	8.512	412040	8.512	173447	8.512	308532
189	8.515	134971	8.515	186106	8.427	173876	8.516	134456	8.519	170012	8.516	142930	8.515	104265	8.515	103086	8.516	101339	8.516	162568	8.516	140371	8.516	457292	8.516	91652	8.516	96986	8.515	522254	8.516	566739	8.515	448850	8.515	181495	8.516	319898
190	8.519	152464	8.519	221481	8.43	162331	8.519	135945	8.522	183728	8.519	153365	8.519	103755	8.519	109986	8.519	100439	8.519	167566	8.519	152947	8.519	607616	8.519	97200	8.519	100082	8.519	652284	8.519	711570	8.519	506311	8.519	185518	8.519	339139
191	8.522	169473	8.522	274002	8.434	149703	8.522	137169	8.526	205414	8.522	167537	8.522	103691	8.522	110389	8.522	104886	8.522	175650	8.522	168227	8.522	792266	8.522	104593	8.522	101865	8.522	829611	8.522	908898	8.522	599214	8.522	192442	8.522	380086
192	8.526	208632	8.526	351362	8.437	141875	8.526	142101	8.529	238912	8.526	192486	8.526	107889	8.526	110363	8.526	106006	8.526	189428	8.526	191894	8.526	1028109	8.526	115980	8.526	107453	8.526	1065849	8.526	1173395	8.526	744983	8.526	204267	8.526	441226
193	8.529	265242	8.529	462987	8.441	136631	8.529	144736	8.533	285201	8.529	238473	8.529	106494	8.529	116512	8.529	113438	8.529	209054	8.529	229557	8.529	1287515	8.529	134317	8.529	110932	8.529	1351523	8.529	1488622	8.529	937706	8.529	226751	8.529	540334
194	8.532	352270	8.532	604735	8.444	133409	8.533	148948	8.536	359700	8.533	299613	8.532	107878	8.532	124368	8.533	123791	8.533	240324	8.533	280616	8.533	1542537	8.533	169322	8.533	120722	8.532	1705851	8.533	1870082	8.533	1199324	8.532	263115	8.533	680514
195	8.536	464557	8.536	781615	8.447	128092	8.536	166203	8.539	462401	8.536	374268	8.536	110930	8.536	134665	8.536	135229	8.536	285586	8.536	357390	8.536	1757766	8.536	220146	8.536	129387	8.536	2120814	8.536	2318370	8.536	1515322	8.536	316307	8.536	864483
196	8.539	615830	8.539	973189	8.451	125227	8.539	190880	8.543	588165	8.539	485169	8.539	114694	8.539	154876	8.539	155695	8.539	347749	8.539	455787	8.539	1934957	8.539	295177	8.539	146928	8.539	2523777	8.539	2729358	8.539	1887756	8.539	402334	8.539	1084472
197	8.543	793484	8.543	1174471	8.454	121426	8.543	223438	8.546	757473	8.543	610751	8.543	115532	8.543	187051	8.543	188984	8.543	435273	8.543	571543	8.543	2022512	8.543	402649	8.543	180262	8.543	2937606	8.543	3129832	8.543	2288901	8.543	518952	8.543	1364049
198	8.546	981905	8.546	1348679	8.458	121073	8.546	282883	8.55	958731	8.546	737819	8.546	119383	8.546	236692	8.546	233402	8.546	544032	8.546	707156	8.546	2013169	8.546	536163	8.546	233323	8.546	3313422	8.546	3446095	8.546	2700798	8.546	674611	8.546	1663446
199	8.549	1167369	8.549	1495000	8.461	116738	8.55	368421	8.553	1172903	8.55	878750	8.549	128102	8.549	296958	8.55	293671	8.55	678829	8.55	842167	8.55	1895831	8.55	697439	8.55	307499	8.549	3594953	8.55	3659234	8.55	3114442	8.549	869099	8.55	1986455
200	8.553	1316756	8.553	1561919	8.464	114506	8.553	475520	8.556	1383117	8.553	982422	8.553	138415	8.553	379385	8.553	369517	8.553	819370	8.553	980259	8.553	1710327	8.553	879245	8.553	407391	8.553	3728797	8.553	3706842	8.553	3431569	8.553	1104576	8.553	2316102
201	8.556	1423005	8.556	1568036	8.468	114902	8.556	627395	8.56	1585374	8.556	1064783	8.556	157835	8.556	478335	8.556	468007	8.556	966433	8.556	1098734	8.556	1471779	8.556	1040499	8.556	547196	8.556	3712700	8.556	3606539	8.556	3669226	8.556	1347821	8.556	2572993
202	8.56	1462762	8.56	1515603	8.471	114620	8.56	786555	8.563	1731907	8.56	1089399	8.56	186652	8.56	594054	8.56	573241	8.56	1117953	8.56	1170339	8.56	1234329	8.56	1213038	8.56	702779	8.56	3499366	8.56	3297443	8.56	3787201	8.56	1585704	8.56	2745302
203	8.563	1432246	8.563	1381563	8.475	114002	8.563	982458	8.567	1818984	8.563	1080674	8.563	223703	8.563	715928	8.563	685394	8.563	1245451	8.563	1212656	8.563	1034191	8.563	1321857	8.563	885031	8.563	3153210	8.563	2913487	8.563	3710342	8.563	1821155	8.563	2799132
204	8.566	1337044	8.566	1217684	8.478	113962	8.567	1175854	8.57	1840066	8.567	1009020	8.566	276095	8.566	813471	8.567	783890	8.567	1339397	8.567	1186117	8.567	876673	8.567	1367554	8.567	1062832	8.566	2705396	8.567	2479139	8.567	3467694	8.566	2007036	8.567	2742374
205	8.57	1196913	8.57	1045418	8.481	114380	8.57	1370884	8.573	1773183	8.57	913945	8.57	349056	8.57	899724	8.57	870702	8.57	1370617	8.57	1113452	8.57	759453	8.57	1368561	8.57	1247988	8.57	2273269	8.57	2046868	8.57	3063395	8.57	2095904	8.57	2588463
206	8.573	1040585	8.573	887898	8.485	115900	8.573	1513168	8.577	1619730	8.573	791630	8.573	438280	8.573	933888	8.573	937326	8.573	1365523	8.573	1002597	8.573	676733	8.573	1282086	8.573	1389992	8.573	1875104	8.573	1718636	8.573	2635657	8.573	2104479	8.573	2355163
207	8.577	891213	8.577	758741	8.488	115907	8.577	1610889	8.58	1430027	8.577	692790	8.577	542272	8.577	936196	8.577	962793	8.577	1292387	8.577	879977	8.577	604464	8.577	1149438	8.577	1469540	8.577	1607029	8.577	1486905	8.577	2201367	8.577	2032425	8.577	2090161
208	8.58	752155	8.58	677057	8.492	119018	8.58	1616141	8.584	1202739	8.58	606591	8.58	646356	8.58	889443	8.58	938496	8.58	1176552	8.58	774932	8.58	543396	8.58	989912	8.58	1475296	8.58	1392398	8.58	1323869	8.58	1833805	8.58	1890280	8.58	1850507
209	8.583	654856	8.583	607752	8.495	120097	8.584	1544753	8.587	1000163	8.584	547074	8.583	740649	8.583	810685	8.584	888936	8.584	1031693	8.584	686012	8.584	473756	8.584	836422	8.584	1410780	8.583	1254634	8.584	1201333	8.584	1568664	8.583	1687166	8.584	1668530
210	8.587	579628	8.587	548345	8.498	118489	8.587	1415891	8.59	828234	8.587	494047	8.587	828976	8.587	727566	8.587	812576	8.587	905456	8.587	614125	8.587	402790	8.587	699494	8.587	1300089	8.587	1140393	8.587	1078739	8.587	1387968	8.587	1497618	8.587	1518334
211	8.59	524766	8.59	498132	8.502	122993	8.59	1240440	8.594	686999	8.59	454958	8.59	901393	8.59	639050	8.59	731505	8.59	794561	8.59	561976	8.59	339832	8.59	587980	8.59	1146114	8.59	1012562	8.59	962903	8.59	1244307	8.59	1332526	8.59	1412289
212	8.594	469527	8.594	438789	8.505	123112	8.594	1045492	8.597	588042	8.594	424205	8.594	939442	8.594	559664	8.594	647696	8.594	708639	8.594	515719	8.594	287429	8.594	495273	8.594	978137	8.594	877858	8.594	823814	8.594	1127492	8.594	1196918	8.594	1288344
213	8.597	411255	8.597	372783	8.509	127237	8.597	857882	8.601	520590	8.597	393086	8.597	920014	8.597	498924	8.597	575939	8.597	643291	8.597	470267	8.597	255346	8.597	417214	8.597	813649	8.597	740616	8.597	693432	8.597	994274	8.597	1087468	8.597	1145470
214	8.6	353249	8.6	320624	8.512	131847	8.601	701331	8.604	457003	8.601	345753	8.6	879176	8.6	454010	8.601	516884	8.601	589735	8.601	414780	8.601	233362	8.601	354412	8.601	687263	8.601	616080	8.601	577972	8.601	859565	8.6	995842	8.601	984332
215	8.604	296484	8.604	267380	8.515	144815	8.604	581061	8.607	407615	8.604	294600	8.604	801227	8.604	408085	8.604	463590	8.604	544169	8.604	357520	8.604	228450	8.604	295749	8.604	580013	8.604	517202	8.604	491408	8.604	733453	8.604	878619	8.604	806942
216	8.607	244212	8.607	233275	8.519	161243	8.607	485538	8.611	357091	8.607	251586	8.607	709679	8.607	363519	8.607	413622	8.607	489868	8.607	302545	8.607	233199	8.607	241319	8.607	494267	8.607	453318	8.607	428661	8.607	615521	8.607	743755	8.607	648898
217	8.611	212079	8.611	214914	8.522	194503	8.611	415787	8.614	311108	8.611	208205	8.611	622791	8.611	323936	8.611	364377	8.611	428643	8.611	253522	8.611	237298	8.611	199646	8.611	428271	8.611	412284	8.611	398873	8.611	531097	8.611	605893	8.611	515924
218	8.614	186821	8.614	203298	8.526	242677	8.614	348860	8.618	276330	8.614	183625	8.614	541827	8.614	276365	8.614	310878	8.614	369277	8.614	216045	8.614	247376	8.614	164070	8.614	359432	8.614	395572	8.614	385240	8.614	473715	8.614	480379	8.614	429536
219	8.617	175355	8.617	200946	8.529	320940	8.618	297293	8.621	248172	8.618	165588	8.617	485662	8.617	234959	8.618	263296	8.618	314073	8.618	186014	8.618	255085	8.618	136797	8.618	296927	8.617	390449	8.618	387569	8.618	449383	8.617	377854	8.618	374321
220	8.621	170040	8.621	206368	8.532	424289	8.621	247311	8.624	224604	8.621	157661	8.621	443854	8.621	196522	8.621	223063	8.621	268915	8.621	170541	8.621	263137	8.621	127264	8.621	246811	8.621	390364	8.621	387305	8.621	431907	8.621	303252	8.621	345683
221	8.624	171119	8.624	218759	8.536	566930	8.624	211894	8.628	217001	8.624	152594	8.624	400091	8.624	166445	8.624	186212	8.624	230829	8.624	164336	8.624	263853	8.624	122981	8.624	201203	8.624	400420	8.624	398996	8.624	433877	8.624	254175	8.624	338196
222	8.628	176632	8.628	226202	8.539	739323	8.628	190904	8.631	214713	8.628	155460	8.628	357301	8.628	145827	8.628	157060	8.628	207352	8.628	162846	8.628	262544	8.628	123383	8.628	170548	8.628	407311	8.628	404032	8.628	441977	8.628	229879	8.628	340023
223	8.631	181677	8.631	235766	8.543	945116	8.631	176350	8.635	214847	8.631	158751	8.631	311186	8.631	133588	8.631	138342	8.631	190790	8.631	164767	8.631	254647	8.631	130476	8.631	150506	8.631	413545	8.631	405160	8.631	445941	8.631	217550	8.631	354808
224	8.634	186245	8.635	242023	8.546	1145749	8.635	167132	8.638	216827	8.635	159585	8.634	273613	8.634	127941	8.635	131686	8.635	190517	8.635	166687	8.635	244663	8.635	135307	8.635	140083	8.635	410952	8.635	401960	8.635	456598	8.634	220656	8.635	368444
225	8.638	193141	8.638	235850	8.549	1348571	8.638	169792	8.641	223593	8.638	160345	8.638	229708	8.638	130125	8.638	126864	8.638	191046	8.638	170881	8.638	229694	8.638	144810	8.638	139362	8.638	409182	8.638	398750	8.638	460791	8.638	227420	8.638	370097
226	8.641	192464	8.641	236185	8.553	1499835	8.641	174893	8.645	230799	8.641	161367	8.641	195396	8.641	132444	8.641	129386	8.641	192068	8.641	170423	8.641	213077	8.641	150258	8.641	140676	8.641	401402	8.641	387301	8.641	462101	8.641	234313	8.641	370759
227	8.645	189241	8.645	221528	8.556	1587899	8.645	183462	8.648	235390	8.645	158470	8.645	166362	8.645	134756	8.645	130465	8.645	195866	8.645	174484	8.645	201147	8.645	151658	8.645	144844	8.645	384692	8.645	369461	8.645	453818	8.645	240848	8.645	367297
228	8.648	180890	8.648	207238	8.56	1599338	8.648	192079	8.652	236225	8.648	152865	8.648	148222	8.648	139341	8.648	136628	8.648	195875	8.648	170656	8.648	186062	8.648	151068	8.648	155882	8.648	368269	8.648	353298	8.648	443837	8.648	247551	8.648	360737
229	8.651	169229	8.652	191047	8.563	1517111	8.652	198717	8.655	229709	8.652	146942	8.651	135720	8.651	141948	8.652	134744	8.652	195843	8.652	165544	8.652	176315	8.652	144404	8.652	160881	8.652	351305	8.652	337361	8.652	430534	8.651	241904	8.652	347528
230	8.655	155947	8.655	175259	8.566	1379258	8.655	201461	8.658	223135	8.655	138677	8.655	130341	8.655	143067	8.655	138307	8.655	201351	8.655	157866	8.655	168342	8.655	133773	8.655	168141	8.655	343856	8.655	320959	8.655	410366	8.655	237795	8.655	339462
231	8.658	143377	8.658	163202	8.57	1188490	8.658	200077	8.662	214887	8.658	130368	8.658	127176	8.658	139664	8.658	140834	8.658	194675	8.658	148356	8.658	166294	8.658	125160	8.658	171367	8.658	331854	8.658	306635	8.658	395406	8.658	226056	8.658	325476
232	8.662	133130	8.662	153664	8.573	985330	8.662	195154	8.665	203459	8.662	123120	8.662	129173	8.662	137598	8.662	134671	8.662	189431	8.662	138064	8.662	166299	8.662	113199	8.662	167181	8.662	323022	8.662	303623	8.662	378723	8.662	211313	8.662	308807
233	8.665	123936	8.665	147288	8.577	805529	8.665	182733	8.669	189062	8.665	120591	8.665	133220	8.665	130517	8.665	128788	8.665	182112	8.665	129785	8.665	162747	8.665	106531	8.665	168279	8.665	314063	8.665	295613	8.665	364716	8.665	206535	8.665	302407
234	8.668	120073	8.668	141766	8.58	663527	8.669	175418	8.672	175611	8.669	113185	8.668	131753	8.668	121724	8.669	121829	8.669	171032	8.669	124917	8.669	160029	8.669	97764	8.669	160513	8.669	315850	8.669	290864	8.669	356834	8.668	195635	8.669	299620
235	8.672	113182	8.672	143552	8.583	548470	8.672	161112	8.675	166479	8.672	109700	8.672	136441	8.672	113070	8.672	115993	8.672	157812	8.672	116731	8.672	160287	8.672	94325	8.672	153129	8.672	310188	8.672	290557	8.672	350219	8.672	188366	8.672	299926
236	8.675	112185	8.675	137277	8.587	467132	8.675	150628	8.679	160953	8.675	108310	8.675	136044	8.675	107551	8.675	109803	8.675	150369	8.675	113035	8.675	155541	8.675	88835	8.675	145903	8.675	307644	8.675	289255	8.675	335567	8.675	184347	8.675	299205
237	8.679	112051	8.679	135204	8.59	405213	8.679	143419	8.682	154988	8.679	110046	8.679	133735	8.679	102533	8.679	102701	8.679	142910	8.679	112328	8.679	156145	8.679	86874	8.679	132984	8.679	301964	8.679	284469	8.679	337355	8.679	185836	8.679	307907
238	8.682	112007	8.682	135614	8.594	351367	8.682	137060	8.686	152213	8.682	107565	8.682	130063	8.682	97795	8.682	98040	8.682	140570	8.682	110336	8.682	153797	8.682	85276	8.682	125225	8.682	292705	8.682	278704	8.682	333053	8.682	187409	8.682	305655
239	8.685	109816	8.686	134897	8.597	299717	8.686	130728	8.689	151908	8.686	107650	8.686	126659	8.685	98754	8.686	94956	8.686	134665	8.686	107887	8.686	149346	8.686	81442	8.686	116452	8.686	289490	8.686	272310	8.686	328892	8.685	186849	8.686	303364
240	8.689	110803	8.689	132533	8.6	253832	8.689	130258	8.692	149088	8.689	107842	8.689	118130	8.689	97367	8.689	93028	8.689	135829	8.689	109740	8.689	145550	8.689	78917	8.689	114777	8.689	279744	8.689	269512	8.689	324100	8.689	192213	8.689	296546
241	8.692	109742	8.692	131379	8.604	219629	8.692	128331	8.696	147743	8.692	104569	8.692	111854	8.692	91900	8.692	89587	8.692	132687	8.692	106711	8.692	146191	8.692	75078	8.692	106844	8.692	275192	8.692	261501	8.692	322716	8.692	190168	8.692	294678
242	8.696	106445	8.696	131804	8.607	185680	8.696	124661	8.699	147934	8.696	105270	8.696	107338	8.696	93187	8.696	89061	8.696	130203	8.696	106160	8.696	145789	8.696	75066	8.696	103757	8.696	268092	8.696	256424	8.696	323157	8.696	186099	8.696	281322
243	8.699	109533	8.699	131587	8.611	167696	8.699	125540	8.703	144404	8.699	105330	8.699	101527	8.699	93257	8.699	86294	8.699	130116	8.699	105064	8.699	146726	8.699	73247	8.699	98995	8.699	266499	8.699	256045	8.699	314525	8.699	180957	8.699	270401
244	8.702	106009	8.703	130465	8.614	158364	8.703	126575	8.706	144255	8.703	104437	8.703	95280	8.702	93839	8.703	88054	8.703	129654	8.703	104332	8.703	147619	8.703	72522	8.703	96804	8.703	263420	8.703	254785	8.703	310187	8.702	175518	8.703	258980
245	8.706	107576	8.706	129470	8.617	154771	8.706	124197	8.709	140268	8.706	107332	8.706	95454	8.706	94851	8.706	85964	8.706	128038	8.706	103025	8.706	152149	8.706	71486	8.706	91192	8.706	265116	8.706	254384	8.706	308386	8.706	169427	8.706	250418
246	8.709	107289	8.709	129566	8.621	157900	8.709	125631	8.713	142883	8.709	107334	8.709	91372	8.709	91640	8.709	85992	8.709	125861	8.709	104757	8.71	154458	8.709	72351	8.709	88946	8.709	276812	8.709	268370	8.709	306513	8.709	161732	8.709	246946
247	8.713	107981	8.713	130639	8.624	162564	8.713	123388	8.716	140571	8.713	108084	8.713	88526	8.713	92799	8.713	86646	8.713	129662	8.713	105666	8.713	171594	8.713	73077	8.713	86512	8.713	280617	8.713	274193	8.713	309785	8.713	157831	8.713	242150
248	8.716	106977	8.716	134513	8.628	170398	8.716	126038	8.72	143578	8.716	109138	8.716	89859	8.716	94277	8.716	88243	8.716	124829	8.716	105174	8.716	195758	8.716	73593	8.716	87212	8.716	298117	8.716	292334	8.716	310089	8.716	155364	8.716	236750
249	8.719	108979	8.72	142725	8.631	176796	8.72	128973	8.723	141582	8.72	115947	8.72	87434	8.719	94965	8.72	88116	8.72	125767	8.72	107907	8.72	246558	8.72	73687	8.72	88835	8.72	329913	8.72	328243	8.72	317396	8.719	152675	8.72	242524
250	8.723	115182	8.723	151897	8.634	183270	8.723	130374	8.726	144912	8.723	120792	8.723	87811	8.723	95396	8.723	89617	8.723	127180	8.723	111021	8.723	325777	8.723	76058	8.723	87913	8.723	384735	8.723	386827	8.723	336500	8.723	150570	8.723	246400
251	8.726	125844	8.726	175326	8.638	182948	8.726	133976	8.73	146724	8.726	130907	8.726	87859	8.726	99454	8.726	93458	8.726	131719	8.726	116784	8.726	452160	8.726	76742	8.726	89606	8.726	467984	8.726	489306	8.726	365515	8.726	152798	8.726	260474
252	8.73	141132	8.73	218454	8.641	179493	8.73	132254	8.733	159270	8.73	149923	8.73	88198	8.73	99900	8.73	90439	8.73	134925	8.73	131368	8.73	635449	8.73	82319	8.73	89844	8.73	595319	8.73	646091	8.73	414412	8.73	155397	8.73	287847
253	8.733	174288	8.733	289184	8.645	174047	8.733	133395	8.737	174409	8.733	184354	8.733	86665	8.733	101313	8.733	95733	8.733	146455	8.733	151226	8.733	887664	8.733	91074	8.733	90868	8.733	772848	8.733	856547	8.733	500513	8.733	167941	8.733	337641
254	8.736	227234	8.737	393293	8.648	162829	8.737	134211	8.74	196972	8.737	231636	8.737	89796	8.736	105040	8.737	98645	8.737	164779	8.737	187200	8.737	1200126	8.737	105924	8.737	92388	8.737	1027346	8.737	1146013	8.737	640103	8.736	176670	8.737	424409
255	8.74	313024	8.74	547840	8.651	153332	8.74	136072	8.743	237715	8.74	308216	8.74	89412	8.74	112979	8.74	103807	8.74	195785	8.74	239859	8.74	1569249	8.74	129619	8.74	96228	8.74	1355450	8.74	1525267	8.74	831314	8.74	208513	8.74	558637
256	8.743	448164	8.743	754576	8.655	141115	8.743	137162	8.747	307458	8.743	420464	8.743	90407	8.743	120829	8.743	112560	8.743	246532	8.744	326219	8.744	1977249	8.743	175025	8.743	100750	8.743	1786727	8.743	1993642	8.743	1102273	8.743	258857	8.743	769238
257	8.747	627647	8.747	1021967	8.658	131741	8.747	146784	8.75	409490	8.747	571410	8.747	90612	8.747	140903	8.747	130849	8.747	315393	8.747	448563	8.747	2407446	8.747	249524	8.747	112317	8.747	2296482	8.747	2505706	8.747	1457438	8.747	342862	8.747	1051645
258	8.75	858778	8.75	1328916	8.662	127185	8.75	166029	8.754	543660	8.75	776082	8.75	93907	8.75	172792	8.75	161263	8.75	429683	8.75	622144	8.75	2793117	8.75	356923	8.75	136982	8.75	2866583	8.75	3063659	8.75	1872026	8.75	466818	8.75	1412151
259	8.753	1149526	8.754	1693014	8.665	118799	8.754	196792	8.757	732654	8.754	1019492	8.754	96033	8.753	225877	8.754	206696	8.754	570341	8.754	833665	8.754	3096601	8.754	501142	8.754	177017	8.754	3471697	8.754	3656337	8.754	2389909	8.753	651740	8.754	1859203
260	8.757	1476575	8.757	2028101	8.668	117458	8.757	249923	8.76	955018	8.757	1306715	8.757	102119	8.757	312157	8.757	280074	8.757	765773	8.757	1093776	8.757	3280004	8.757	683806	8.757	242021	8.757	4021312	8.757	4231209	8.757	2920845	8.757	911384	8.757	2402360
261	8.76	1822775	8.76	2353699	8.672	114788	8.76	329587	8.764	1210192	8.76	1601004	8.76	111779	8.76	424338	8.76	384118	8.76	993747	8.761	1398219	8.761	3296525	8.76	913378	8.76	334422	8.76	4538522	8.76	4700211	8.76	3490386	8.76	1233347	8.76	3001918
262	8.764	2157374	8.764	2611289	8.675	114963	8.764	447715	8.767	1495604	8.764	1882400	8.764	130044	8.764	585742	8.764	516927	8.764	1281235	8.764	1709041	8.764	3116176	8.764	1177428	8.764	474031	8.764	4961228	8.764	5029301	8.764	4053094	8.764	1620679	8.764	3676994
263	8.767	2403016	8.767	2783203	8.679	116558	8.767	605195	8.771	1782245	8.767	2092204	8.767	159675	8.767	778859	8.767	691143	8.767	1578875	8.767	2017673	8.767	2769993	8.767	1463932	8.767	656769	8.767	5157046	8.767	5144024	8.767	4570251	8.767	2079613	8.767	4316523
264	8.771	2586514	8.771	2797833	8.682	112120	8.771	800878	8.774	2062466	8.771	2251279	8.771	202241	8.771	1015276	8.771	897345	8.771	1913047	8.771	2289927	8.771	2281581	8.771	1746397	8.771	883900	8.771	5127102	8.771	5043674	8.771	4930111	8.771	2591110	8.771	4878569
265	8.774	2642114	8.774	2673274	8.685	111660	8.774	1041458	8.777	2293921	8.774	2263968	8.774	271597	8.774	1268345	8.774	1127675	8.774	2248246	8.774	2476262	8.774	1776753	8.774	2005623	8.774	1140554	8.774	4806550	8.774	4622604	8.774	5110034	8.774	3136549	8.774	5436571
266	8.777	2557155	8.777	2378239	8.689	111407	8.777	1299259	8.781	2421274	8.777	2172624	8.777	370592	8.777	1515467	8.777	1369010	8.777	2551093	8.777	2570118	8.778	1300378	8.777	2198989	8.777	1442062	8.777	4299838	8.777	3968614	8.777	5091421	8.777	3655437	8.777	5775788
267	8.781	2323735	8.781	1991092	8.692	108526	8.781	1582780	8.784	2435069	8.781	1949692	8.781	493645	8.781	1742708	8.781	1604446	8.781	2759073	8.781	2489768	8.781	916510	8.781	2314398	8.781	1737012	8.781	3548881	8.781	3188824	8.781	4752841	8.781	4101040	8.781	5941264
268	8.784	1999042	8.784	1577522	8.696	109644	8.784	1838340	8.788	2321936	8.784	1665958	8.784	661115	8.784	1909080	8.784	1810122	8.784	2844341	8.784	2309681	8.784	646950	8.784	2298569	8.784	2026681	8.784	2696395	8.784	2410901	8.784	4165416	8.784	4408692	8.784	5801945
269	8.787	1593721	8.788	1180594	8.699	109637	8.788	2028593	8.791	2090750	8.788	1324261	8.788	859246	8.787	1999750	8.788	1951626	8.788	2819195	8.788	2027824	8.788	474327	8.788	2153334	8.788	2284613	8.788	1967685	8.788	1724022	8.788	3431143	8.787	4617039	8.788	5341550
270	8.791	1211615	8.791	854182	8.702	108743	8.791	2157646	8.794	1817390	8.791	1018470	8.791	1083665	8.791	1969736	8.791	2021126	8.791	2625932	8.791	1652320	8.791	366853	8.791	1893230	8.791	2447345	8.791	1376071	8.791	1198613	8.791	2599628	8.791	4597227	8.791	4563633
271	8.794	877212	8.794	616164	8.706	114663	8.794	2174350	8.798	1477298	8.794	750826	8.794	1324311	8.794	1853193	8.794	1999291	8.794	2312504	8.795	1294412	8.795	304514	8.794	1556840	8.794	2507335	8.794	969956	8.794	862407	8.794	1874831	8.794	4339705	8.794	3573712
272	8.798	632398	8.798	454940	8.709	111189	8.798	2086464	8.801	1141573	8.798	546432	8.798	1552516	8.798	1632623	8.798	1865346	8.798	1903752	8.798	955294	8.798	276754	8.798	1189148	8.798	2406681	8.798	721044	8.798	665193	8.798	1318606	8.798	3787935	8.798	2594019
273	8.801	455947	8.801	360654	8.713	112893	8.801	1876913	8.805	879209	8.801	412015	8.801	1748281	8.801	1351320	8.801	1619862	8.801	1495080	8.801	694392	8.801	259423	8.801	880456	8.801	2179591	8.801	578569	8.801	564849	8.801	940256	8.801	3077936	8.801	1762945
274	8.805	353404	8.805	307076	8.716	116608	8.805	1609068	8.808	661309	8.805	326986	8.805	1912369	8.805	1049067	8.805	1349024	8.805	1098877	8.805	516114	8.805	249519	8.805	619596	8.805	1861984	8.805	512511	8.805	512076	8.805	718081	8.805	2287778	8.805	1188462
275	8.808	288087	8.808	276430	8.719	117542	8.808	1307764	8.812	523659	8.808	283502	8.808	1955468	8.808	786624	8.808	1064692	8.808	807742	8.808	396942	8.808	242634	8.808	430377	8.808	1508465	8.808	477261	8.808	484393	8.808	589216	8.808	1610156	8.808	836034
276	8.811	252218	8.811	259439	8.723	120845	8.811	1003953	8.815	451663	8.811	257584	8.811	1911116	8.811	570300	8.811	817687	8.811	587341	8.812	330779	8.812	233069	8.811	306327	8.811	1138163	8.811	459578	8.811	467307	8.811	525225	8.811	1075281	8.811	631725
277	8.815	231104	8.815	242636	8.726	130735	8.815	759235	8.818	402676	8.815	245143	8.815	1765962	8.815	415948	8.815	600944	8.815	451181	8.815	294577	8.815	226904	8.815	227213	8.815	815448	8.815	439767	8.815	459863	8.815	496050	8.815	732527	8.815	525614
278	8.818	216520	8.818	229528	8.73	146886	8.818	571451	8.822	381114	8.818	233911	8.818	1546864	8.818	320068	8.818	445824	8.818	376520	8.818	274693	8.818	215413	8.818	182251	8.818	573649	8.818	420096	8.818	442197	8.818	472705	8.818	526003	8.818	471613
279	8.822	201323	8.822	216750	8.733	175365	8.822	457280	8.825	367845	8.822	224921	8.822	1267235	8.822	260138	8.822	341023	8.822	334342	8.822	255496	8.822	203910	8.822	159284	8.822	401203	8.822	400804	8.822	415763	8.822	456187	8.822	418178	8.822	432615
280	8.825	188905	8.825	202063	8.736	225650	8.825	379735	8.829	349832	8.825	216668	8.825	972311	8.825	222728	8.825	279043	8.825	303635	8.825	242081	8.825	193043	8.825	145562	8.825	298885	8.825	381457	8.825	399786	8.825	435839	8.825	356849	8.825	409405
281	8.828	173238	8.828	192793	8.74	308947	8.828	336730	8.832	324415	8.828	203833	8.828	715930	8.828	205996	8.828	241933	8.828	289007	8.829	225626	8.829	185710	8.828	135482	8.828	235895	8.828	362323	8.828	368559	8.828	416343	8.828	324993	8.828	384198
282	8.832	162899	8.832	180234	8.743	422571	8.832	304747	8.835	304142	8.832	189541	8.832	530241	8.832	191005	8.832	217095	8.832	272953	8.832	209277	8.832	173959	8.832	130152	8.832	200805	8.832	342015	8.832	346430	8.832	400295	8.832	296842	8.832	358701
283	8.835	149355	8.835	170261	8.747	576816	8.835	286085	8.839	274418	8.835	177101	8.835	386318	8.835	179934	8.835	200854	8.835	258293	8.835	194852	8.835	167897	8.835	124046	8.835	182667	8.835	332022	8.835	325167	8.835	375344	8.835	278911	8.835	332466
284	8.839	141147	8.839	158454	8.75	783181	8.839	266255	8.842	248094	8.839	164602	8.839	300724	8.839	169275	8.839	183979	8.839	239464	8.839	176452	8.839	162861	8.839	116770	8.839	168856	8.839	321528	8.839	308311	8.839	364636	8.839	257602	8.839	313815
285	8.842	131400	8.842	152323	8.753	1036043	8.842	241788	8.846	222716	8.842	152723	8.842	246367	8.842	155698	8.842	172050	8.842	218545	8.842	160504	8.842	158766	8.842	110691	8.842	158756	8.842	312112	8.842	291237	8.842	343940	8.842	240441	8.842	291676
286	8.845	125038	8.845	145931	8.757	1307171	8.845	221937	8.849	202059	8.845	138297	8.845	215877	8.845	144045	8.845	158323	8.845	198319	8.846	145991	8.846	156182	8.845	104668	8.845	154807	8.845	307794	8.846	284807	8.845	333925	8.845	227228	8.845	270732
287	8.849	120218	8.849	144478	8.76	1579112	8.849	200381	8.852	188196	8.849	131030	8.849	195925	8.849	135936	8.849	145423	8.849	183013	8.849	137876	8.849	150759	8.849	96202	8.849	144935	8.849	309134	8.849	277004	8.849	328022	8.849	207067	8.849	259728
288	8.852	117614	8.852	141606	8.764	1834490	8.852	182548	8.856	175710	8.852	125340	8.852	188295	8.852	122679	8.852	134830	8.852	168793	8.852	128875	8.852	151314	8.852	92544	8.852	138717	8.852	301766	8.852	269846	8.852	317709	8.852	192847	8.852	252958
289	8.856	115741	8.856	137766	8.767	2050514	8.856	167527	8.859	165457	8.856	115394	8.856	176484	8.856	114533	8.856	125217	8.856	157996	8.856	124731	8.856	153162	8.856	87814	8.856	128632	8.856	302631	8.856	271585	8.856	315739	8.856	187264	8.856	240568
290	8.859	112961	8.859	136996	8.77	2164182	8.859	153758	8.863	160474	8.859	116458	8.859	161897	8.859	110661	8.859	117533	8.859	150889	8.859	118120	8.859	149520	8.859	84027	8.859	122998	8.859	304910	8.859	270795	8.859	314441	8.859	178176	8.859	238846
291	8.862	111185	8.862	136656	8.774	2166839	8.862	146005	8.866	154998	8.862	110236	8.862	150068	8.862	103349	8.863	106295	8.862	143691	8.863	113253	8.863	153842	8.862	81897	8.862	115097	8.862	306667	8.863	272382	8.862	312402	8.862	174918	8.862	239040
292	8.866	111160	8.866	137098	8.777	2051855	8.866	137493	8.869	150779	8.866	109529	8.866	138741	8.866	99622	8.866	98942	8.866	135209	8.866	113116	8.866	154873	8.866	79915	8.866	112721	8.866	306949	8.866	273163	8.866	308138	8.866	167674	8.866	235556
293	8.869	109812	8.869	137653	8.781	1815262	8.869	135242	8.873	151844	8.869	105929	8.869	129629	8.869	97735	8.869	96656	8.869	136596	8.869	111990	8.869	155564	8.869	78282	8.869	107729	8.869	310520	8.869	274433	8.869	316608	8.869	167433	8.869	230172
294	8.873	109244	8.873	139010	8.784	1522109	8.873	129775	8.876	151631	8.873	109349	8.873	120411	8.873	97225	8.873	93403	8.873	132662	8.873	107360	8.873	158341	8.873	77549	8.873	101704	8.873	309914	8.873	281794	8.873	315499	8.873	167331	8.873	234339
295	8.876	111478	8.876	141931	8.787	1205257	8.876	127602	8.88	150632	8.876	106294	8.876	113347	8.876	95172	8.876	88993	8.876	133844	8.876	109049	8.876	159198	8.876	76307	8.876	102247	8.876	318098	8.876	282091	8.876	314956	8.876	167641	8.876	234993
296	8.879	114921	8.879	144666	8.791	908197	8.879	124105	8.883	149163	8.88	107159	8.879	104955	8.879	94222	8.88	89245	8.879	129968	8.88	109895	8.88	163376	8.879	76558	8.879	102453	8.879	315633	8.88	287245	8.879	317295	8.879	165711	8.879	238915
297	8.883	112449	8.883	147166	8.794	684905	8.883	125245	8.886	152004	8.883	106693	8.883	101189	8.883	95219	8.883	88665	8.883	126849	8.883	112200	8.883	164942	8.883	78429	8.883	101865	8.883	324768	8.883	292686	8.883	329036	8.883	169629	8.883	239608
298	8.886	116368	8.886	146719	8.798	517245	8.886	124924	8.89	152903	8.886	104138	8.886	97865	8.886	93151	8.886	88097	8.886	134357	8.886	111251	8.886	166409	8.886	77520	8.886	100653	8.886	329367	8.886	297632	8.886	332943	8.886	170783	8.886	243203
299	8.89	120919	8.89	151808	8.801	405806	8.89	123758	8.893	152978	8.89	106430	8.89	95131	8.89	92781	8.89	88846	8.89	129038	8.89	111969	8.89	167789	8.89	80408	8.89	105088	8.89	330855	8.89	305849	8.89	336263	8.89	169602	8.89	247069
300	8.893	122949	8.893	150794	8.805	342115	8.893	123948	8.897	154379	8.893	106638	8.893	92652	8.893	93321	8.893	87604	8.893	132569	8.893	113370	8.893	172901	8.893	81939	8.893	104061	8.893	341872	8.893	312274	8.893	343593	8.893	171883	8.893	250808
301	8.896	125132	8.896	155283	8.808	307399	8.896	127326	8.9	157224	8.896	108286	8.896	93878	8.896	93165	8.897	89106	8.896	132261	8.897	113585	8.897	177053	8.896	84013	8.896	104905	8.896	338678	8.897	316773	8.896	347404	8.896	178462	8.896	255175
302	8.9	127081	8.9	157512	8.811	287836	8.9	127619	8.903	161017	8.9	106347	8.9	93110	8.9	95113	8.9	87894	8.9	133901	8.9	115425	8.9	182956	8.9	85399	8.9	108825	8.9	347145	8.9	315462	8.9	353016	8.9	178128	8.9	258018
303	8.903	129088	8.903	156096	8.815	268220	8.903	130213	8.907	162099	8.903	110393	8.903	93115	8.903	95953	8.903	90696	8.903	136513	8.903	115975	8.903	188124	8.903	86807	8.903	112467	8.903	356735	8.903	325343	8.903	348772	8.903	184438	8.903	265949
304	8.907	131906	8.907	155342	8.818	251930	8.907	132419	8.91	163922	8.907	110138	8.907	93262	8.907	95982	8.907	88992	8.907	137149	8.907	117062	8.907	193468	8.907	88918	8.907	113259	8.907	362203	8.907	329518	8.907	353675	8.907	187669	8.907	270456
305	8.91	132162	8.91	150896	8.822	229623	8.91	137080	8.914	163805	8.91	110884	8.91	93498	8.91	99077	8.91	92012	8.91	139097	8.91	117140	8.91	204602	8.91	88827	8.91	119275	8.91	375939	8.91	343256	8.91	355697	8.91	191105	8.91	278762
306	8.913	131257	8.913	154651	8.825	212376	8.914	139005	8.917	166712	8.914	113892	8.913	93972	8.913	98408	8.914	92410	8.913	139401	8.914	120289	8.914	220373	8.913	92682	8.914	121575	8.913	397210	8.914	356206	8.913	359227	8.913	193963	8.914	287376
307	8.917	134226	8.917	158895	8.828	187465	8.917	141516	8.92	166725	8.917	116887	8.917	93965	8.917	100592	8.917	93961	8.917	142291	8.917	121548	8.917	236588	8.917	93992	8.917	124828	8.917	413200	8.917	380776	8.917	363987	8.917	198935	8.917	295145
308	8.92	137711	8.92	164409	8.832	172348	8.92	143380	8.924	164887	8.92	121033	8.92	95163	8.92	102321	8.92	95071	8.92	143176	8.92	122970	8.92	261895	8.92	97705	8.92	126720	8.92	448041	8.92	408517	8.92	377721	8.92	203857	8.92	312619
309	8.924	144305	8.924	171761	8.835	153417	8.924	145584	8.927	172432	8.924	127823	8.924	97027	8.924	104501	8.924	96152	8.924	149032	8.924	126959	8.924	298165	8.924	98879	8.924	133280	8.924	488294	8.924	445574	8.924	390608	8.924	209904	8.924	323880
310	8.927	154832	8.927	185934	8.839	142808	8.927	147732	8.931	175897	8.927	139238	8.927	98226	8.927	105962	8.927	96378	8.927	152546	8.927	134270	8.927	340449	8.927	105954	8.927	135259	8.927	543413	8.927	495154	8.927	409713	8.927	215523	8.927	349389
311	8.93	169512	8.93	209521	8.842	131325	8.931	147880	8.934	183271	8.931	151967	8.93	100291	8.93	108740	8.931	97783	8.93	157354	8.931	145851	8.931	405704	8.931	110239	8.931	142683	8.93	611867	8.931	565668	8.93	442171	8.93	229450	8.931	373532
312	8.934	187727	8.934	235965	8.845	124099	8.934	152206	8.937	195917	8.934	172838	8.934	99027	8.934	111251	8.934	101274	8.934	167101	8.934	160831	8.934	477968	8.934	120840	8.934	145711	8.934	689860	8.934	632006	8.934	480072	8.934	242343	8.934	415368
313	8.937	214671	8.937	270247	8.849	119364	8.937	149600	8.941	212883	8.937	198929	8.937	102952	8.937	117085	8.937	105800	8.937	182429	8.937	179004	8.937	582554	8.937	136097	8.937	155763	8.937	788788	8.937	718713	8.937	542601	8.937	260206	8.937	458158
314	8.941	249613	8.941	309583	8.852	116513	8.941	153174	8.944	239161	8.941	228349	8.941	102545	8.941	126585	8.941	113330	8.941	200171	8.941	201438	8.941	697998	8.941	153204	8.941	161029	8.941	883576	8.941	821037	8.941	606217	8.941	283767	8.941	517590
315	8.944	296053	8.944	346948	8.856	116187	8.944	157909	8.948	264577	8.944	259756	8.944	102640	8.944	139884	8.944	119553	8.944	221296	8.944	229853	8.944	837632	8.944	177066	8.944	172568	8.944	997319	8.944	924849	8.944	698234	8.944	312909	8.944	603191
316	8.947	351512	8.947	396383	8.859	111974	8.947	171990	8.951	300894	8.948	299507	8.947	107138	8.947	152695	8.948	131035	8.947	250420	8.948	262701	8.948	990511	8.947	209062	8.948	186393	8.947	1115985	8.948	1048763	8.947	804634	8.947	357013	8.948	696568
317	8.951	424486	8.951	441136	8.862	112100	8.951	191053	8.954	341473	8.951	346263	8.951	110498	8.951	173517	8.951	148542	8.951	290303	8.951	291633	8.951	1139338	8.951	246492	8.951	203915	8.951	1248016	8.951	1169125	8.951	938319	8.951	406490	8.951	832731
318	8.954	515462	8.954	486538	8.866	112287	8.954	212194	8.958	381252	8.954	386466	8.954	114277	8.954	202847	8.954	171746	8.954	329737	8.954	319014	8.954	1275032	8.954	290685	8.954	227500	8.954	1373414	8.954	1296077	8.954	1078532	8.954	466074	8.954	970214
319	8.958	609592	8.958	542389	8.869	111265	8.958	246483	8.961	423877	8.958	433224	8.958	121186	8.958	231616	8.958	195901	8.958	369689	8.958	346402	8.958	1380280	8.958	348334	8.958	257394	8.958	1470729	8.958	1405005	8.958	1240774	8.958	547089	8.958	1155220
320	8.961	717944	8.961	588336	8.873	112247	8.961	284475	8.965	471685	8.961	474781	8.961	130270	8.961	266270	8.961	227475	8.961	414241	8.961	369841	8.961	1440233	8.961	419814	8.961	297754	8.961	1549660	8.961	1478028	8.961	1409035	8.961	645942	8.961	1365076
321	8.964	841136	8.964	639752	8.876	113938	8.965	340790	8.968	514926	8.965	515360	8.964	141225	8.964	307607	8.965	257003	8.965	460902	8.965	380259	8.965	1408922	8.965	508107	8.965	341871	8.964	1582411	8.965	1544584	8.964	1580240	8.964	758080	8.965	1594134
322	8.968	948808	8.968	664140	8.879	116990	8.968	405596	8.971	566585	8.968	546801	8.968	159795	8.968	346561	8.968	298217	8.968	507584	8.968	392590	8.968	1324605	8.968	595353	8.968	405228	8.968	1585485	8.968	1517601	8.968	1724562	8.968	896124	8.968	1822427
323	8.971	1026456	8.971	678505	8.883	119202	8.971	486325	8.975	615370	8.971	573519	8.971	183040	8.971	399733	8.971	341801	8.971	549715	8.971	403264	8.971	1195621	8.971	705733	8.971	466119	8.971	1518023	8.971	1462090	8.971	1831510	8.971	1044678	8.971	2040099
324	8.975	1080446	8.975	651322	8.886	121058	8.975	584487	8.978	648021	8.975	574425	8.975	207237	8.975	449221	8.975	381011	8.975	589254	8.975	395300	8.975	1018186	8.975	809754	8.975	547048	8.975	1402399	8.975	1333873	8.975	1882474	8.975	1216523	8.975	2183383
325	8.978	1092850	8.978	614591	8.89	124297	8.978	698070	8.982	678843	8.978	561382	8.978	236817	8.978	507108	8.978	429897	8.978	619335	8.978	393488	8.978	828957	8.978	910253	8.978	630977	8.978	1253622	8.978	1190203	8.978	1850792	8.978	1396183	8.978	2256536
326	8.981	1051767	8.981	556466	8.893	128451	8.982	828496	8.985	685425	8.982	521998	8.981	266467	8.981	554307	8.982	476042	8.982	636174	8.982	381380	8.982	666443	8.982	990481	8.982	745221	8.981	1081190	8.982	1021458	8.981	1752630	8.981	1545821	8.982	2240073
327	8.985	952614	8.985	483286	8.896	129504	8.985	975859	8.988	669015	8.985	464394	8.985	305037	8.985	600920	8.985	515972	8.985	643298	8.985	354654	8.985	520188	8.985	1033893	8.985	855028	8.985	903787	8.985	868566	8.985	1606394	8.985	1652883	8.985	2138990
328	8.988	816027	8.988	412331	8.9	131751	8.988	1115966	8.992	643246	8.988	402473	8.988	345059	8.988	627623	8.988	561836	8.988	625548	8.988	326453	8.988	416107	8.988	1029759	8.988	963968	8.988	754947	8.988	717258	8.988	1407410	8.988	1696405	8.988	1964500
329	8.992	674200	8.992	344325	8.903	133529	8.992	1230046	8.995	598047	8.992	334764	8.992	385131	8.992	627483	8.992	584177	8.992	597995	8.992	292570	8.992	341720	8.992	992211	8.992	1057595	8.992	633646	8.992	602441	8.992	1173915	8.992	1684901	8.992	1697282
330	8.995	537859	8.995	293633	8.907	132912	8.995	1316179	8.999	534864	8.995	278810	8.995	426184	8.995	610923	8.995	588386	8.995	542444	8.995	264606	8.995	291333	8.995	902964	8.995	1119151	8.995	538780	8.995	523716	8.995	968140	8.995	1591392	8.995	1388280
331	8.998	416352	8.998	251887	8.91	139662	8.999	1351979	9.002	473803	8.999	226426	8.998	473061	8.998	555868	8.999	579313	8.999	486146	8.999	228279	8.999	259872	8.999	760403	8.999	1122603	8.998	478115	8.999	466263	8.998	807586	8.998	1418764	8.999	1111479
332	9.002	321942	9.002	219069	8.913	138704	9.002	1327001	9.005	406519	9.002	188615	9.002	503166	9.002	488669	9.002	535737	9.002	417639	9.002	205571	9.002	238022	9.002	629987	9.002	1067797	9.002	436841	9.002	433476	9.002	677129	9.002	1210787	9.002	867846
333	9.005	253887	9.005	198674	8.917	139884	9.005	1231326	9.009	348121	9.005	163503	9.005	526026	9.005	413612	9.005	480363	9.005	352868	9.005	183266	9.005	219172	9.005	492375	9.005	983563	9.005	405463	9.005	401292	9.005	588534	9.005	968052	9.005	689732
334	9.009	204662	9.009	186110	8.92	145311	9.009	1088793	9.012	307713	9.009	144831	9.009	536232	9.009	346501	9.009	420013	9.009	297518	9.009	167897	9.009	204261	9.009	371823	9.009	856798	9.009	388043	9.009	381097	9.009	526243	9.009	763351	9.009	570525
335	9.012	176688	9.012	173477	8.924	153409	9.012	921089	9.016	271208	9.012	132910	9.012	531841	9.012	283593	9.012	351433	9.012	253307	9.012	157798	9.012	197586	9.012	285698	9.012	712557	9.012	367440	9.012	360523	9.012	484341	9.012	593292	9.012	483269
336	9.015	157524	9.015	163606	8.927	165090	9.016	744150	9.019	249003	9.016	128737	9.015	506155	9.015	223116	9.016	289843	9.016	220461	9.016	153714	9.016	186271	9.016	220091	9.016	578537	9.015	355566	9.016	347754	9.016	464682	9.015	468045	9.016	434081
337	9.019	142929	9.019	158751	8.93	177881	9.019	573213	9.022	229786	9.019	122186	9.019	456781	9.019	182080	9.019	232666	9.019	200073	9.019	149390	9.019	178477	9.019	181903	9.019	451087	9.019	340265	9.019	334585	9.019	440633	9.019	379096	9.019	402347
338	9.022	133797	9.022	152593	8.934	202177	9.022	439807	9.026	213896	9.022	116392	9.022	401022	9.022	152425	9.022	190751	9.022	185880	9.022	143182	9.022	170606	9.022	152555	9.022	351922	9.022	330528	9.022	324446	9.022	423538	9.022	318412	9.022	382346
339	9.026	128176	9.026	149401	8.937	237480	9.026	338691	9.029	199432	9.026	112755	9.026	335748	9.026	134912	9.026	161286	9.026	176420	9.026	137514	9.026	166216	9.026	135350	9.026	271426	9.026	319680	9.026	311229	9.026	409718	9.026	287213	9.026	362618
340	9.029	121977	9.029	144253	8.941	273467	9.029	271664	9.033	191391	9.029	111894	9.029	275457	9.029	121730	9.029	138557	9.029	171250	9.029	134797	9.029	160096	9.029	122116	9.029	220369	9.029	306580	9.029	301779	9.029	395291	9.029	265300	9.029	349177
341	9.032	120108	9.032	140582	8.944	326130	9.033	229990	9.036	184928	9.033	108480	9.032	223284	9.032	117147	9.033	122326	9.033	168773	9.033	128977	9.033	157844	9.033	112627	9.033	185003	9.032	299655	9.033	291593	9.033	382169	9.032	247449	9.033	336889
342	9.036	115359	9.036	137304	8.947	382739	9.036	201446	9.039	176612	9.036	104999	9.036	186511	9.036	110591	9.036	113290	9.036	159456	9.036	125497	9.036	156548	9.036	105440	9.036	161965	9.036	293357	9.036	285074	9.036	374039	9.036	234118	9.036	316018
343	9.039	112987	9.039	135505	8.951	457742	9.039	181160	9.043	171131	9.039	103233	9.039	153919	9.039	105227	9.039	106853	9.039	156916	9.039	120622	9.039	153413	9.039	95253	9.039	145026	9.039	287847	9.039	280398	9.039	366426	9.039	220276	9.039	300422
344	9.043	108059	9.043	132439	8.954	544610	9.043	173336	9.046	165338	9.043	103385	9.043	136661	9.043	103776	9.043	101532	9.043	150782	9.043	116545	9.043	153502	9.043	91271	9.043	135455	9.043	280503	9.043	274839	9.043	362097	9.043	210216	9.043	287365
345	9.046	109927	9.046	132235	8.958	637045	9.046	163374	9.05	159381	9.046	99844	9.046	119909	9.046	101852	9.046	95555	9.046	147624	9.046	112981	9.046	155745	9.046	84623	9.046	127087	9.046	281816	9.046	271659	9.046	355660	9.046	192462	9.046	278135
346	9.049	107486	9.049	132474	8.961	747428	9.05	156275	9.053	155072	9.05	99673	9.049	113534	9.049	99886	9.05	94962	9.05	140534	9.05	111303	9.05	152765	9.05	81619	9.05	117766	9.049	279845	9.05	272601	9.05	348391	9.049	184760	9.05	263546
347	9.053	107892	9.053	133143	8.964	849809	9.053	148387	9.056	150165	9.053	98469	9.053	107211	9.053	95216	9.053	92786	9.053	135152	9.053	107905	9.053	153395	9.053	78078	9.053	114228	9.053	282833	9.053	269260	9.053	347725	9.053	172062	9.053	258145
348	9.056	107599	9.056	132515	8.968	955228	9.056	141022	9.06	151011	9.056	98835	9.056	104458	9.056	95407	9.056	88958	9.056	132021	9.056	105947	9.056	154427	9.056	73831	9.056	105595	9.056	285966	9.056	273160	9.056	350552	9.056	161430	9.056	248358
349	9.06	105801	9.06	131515	8.971	1019939	9.06	133316	9.063	148652	9.06	97906	9.06	101634	9.06	92801	9.06	88192	9.06	130833	9.06	104748	9.06	154321	9.06	73827	9.06	101633	9.06	285662	9.06	276153	9.06	350774	9.06	157097	9.06	242910
350	9.063	105612	9.063	131448	8.975	1062504	9.063	132120	9.067	146236	9.063	99628	9.063	100821	9.063	90487	9.063	85467	9.063	131077	9.063	105880	9.063	152507	9.063	74644	9.063	98562	9.063	292531	9.063	279112	9.063	344107	9.063	150919	9.063	239096
351	9.066	106331	9.066	131213	8.978	1060454	9.067	129302	9.07	148045	9.067	98981	9.066	98897	9.066	92830	9.067	87039	9.067	126009	9.067	104106	9.067	155024	9.067	70491	9.067	95400	9.066	292295	9.067	274941	9.067	347127	9.066	149697	9.067	233147
352	9.07	107321	9.07	132714	8.981	997801	9.07	124664	9.073	143938	9.07	99832	9.07	94804	9.07	91678	9.07	87340	9.07	125499	9.07	104468	9.07	153929	9.07	73100	9.07	94649	9.07	291957	9.07	277186	9.07	350476	9.07	147082	9.07	233479
353	9.073	106549	9.073	136272	8.985	910247	9.073	121573	9.077	146220	9.073	100379	9.073	93668	9.073	91901	9.073	84353	9.073	124928	9.073	104236	9.073	157596	9.073	73289	9.073	91286	9.073	292894	9.073	277835	9.073	352557	9.073	146584	9.073	231444
354	9.077	108641	9.077	135407	8.988	785471	9.077	121465	9.08	145668	9.077	101593	9.077	93369	9.077	92826	9.077	86819	9.077	126521	9.077	105845	9.077	160987	9.077	75063	9.077	89547	9.077	298131	9.077	277458	9.077	346506	9.077	146646	9.077	231495
355	9.08	110958	9.08	138798	8.992	645439	9.08	119385	9.084	142923	9.08	106412	9.08	90976	9.08	93457	9.08	85736	9.08	124279	9.08	109386	9.08	168720	9.08	77115	9.08	92325	9.08	292453	9.08	280726	9.08	340393	9.08	148435	9.08	231349
356	9.083	113458	9.083	141050	8.995	512931	9.084	121405	9.087	146835	9.084	108266	9.083	91082	9.083	93698	9.084	88067	9.084	126416	9.084	109056	9.084	174682	9.084	78365	9.084	91329	9.084	298835	9.084	284170	9.084	341287	9.083	147716	9.084	236728
357	9.087	118449	9.087	146851	8.998	400005	9.087	123303	9.09	147010	9.087	113169	9.087	89513	9.087	95384	9.087	85179	9.087	126997	9.087	113628	9.087	184342	9.087	82518	9.087	90295	9.087	304868	9.087	289202	9.087	336584	9.087	152684	9.087	236783
358	9.09	122967	9.09	152967	9.002	317069	9.09	122949	9.094	151010	9.09	122792	9.09	88626	9.09	98269	9.09	85283	9.09	131618	9.09	120450	9.09	192947	9.09	83695	9.09	92227	9.09	311280	9.09	300495	9.09	342053	9.09	154380	9.09	245573
359	9.094	129447	9.094	160679	9.005	258014	9.094	123742	9.097	155195	9.094	127826	9.094	88877	9.094	100415	9.094	91750	9.094	135295	9.094	127994	9.094	197617	9.094	90494	9.094	92284	9.094	321833	9.094	309287	9.094	347762	9.094	157821	9.094	253516
360	9.097	136974	9.097	164898	9.009	209713	9.097	128978	9.101	160182	9.097	134748	9.097	90491	9.097	105087	9.097	92950	9.097	141410	9.097	133705	9.097	202355	9.097	94381	9.097	92751	9.097	336360	9.097	314211	9.097	347690	9.097	164251	9.097	265195
361	9.1	141680	9.1	167981	9.012	186224	9.101	134610	9.104	166803	9.101	140597	9.1	87418	9.1	112255	9.101	98312	9.101	146654	9.101	143374	9.101	200970	9.101	102117	9.101	95177	9.101	343747	9.101	327384	9.101	360293	9.1	172775	9.101	274086
362	9.104	144514	9.104	166038	9.015	169625	9.104	142955	9.107	176612	9.104	144701	9.104	90095	9.104	116185	9.104	101887	9.104	156210	9.104	154627	9.104	198126	9.104	108307	9.104	98980	9.104	350167	9.104	336128	9.104	372085	9.104	184652	9.104	282480
363	9.107	146673	9.107	168580	9.019	159993	9.107	149496	9.111	179921	9.107	150712	9.107	89522	9.107	125313	9.107	111209	9.107	163822	9.107	156790	9.107	195092	9.107	112574	9.107	104291	9.107	354271	9.107	343385	9.107	379218	9.107	188921	9.107	291800
364	9.111	144146	9.111	162238	9.022	147672	9.111	156034	9.114	189737	9.111	149437	9.111	92786	9.111	128782	9.111	116731	9.111	172847	9.111	161628	9.111	186722	9.111	112266	9.111	109199	9.111	354962	9.111	340552	9.111	392018	9.111	195287	9.111	299320
365	9.114	142249	9.114	162397	9.026	142951	9.114	165497	9.118	195181	9.114	140865	9.114	95480	9.114	134106	9.114	125690	9.114	182431	9.114	166485	9.114	186048	9.114	112597	9.114	115805	9.114	357473	9.114	337212	9.114	401843	9.114	204119	9.114	300344
366	9.117	134577	9.117	157966	9.029	137328	9.118	170739	9.121	198069	9.118	134946	9.117	102174	9.117	135455	9.118	129274	9.118	191264	9.118	159968	9.118	179085	9.118	109793	9.118	121468	9.118	356833	9.118	332322	9.118	404180	9.117	209867	9.118	307519
367	9.121	128136	9.121	155383	9.032	130940	9.121	174518	9.124	197058	9.121	128639	9.121	104126	9.121	132396	9.121	130027	9.121	193359	9.121	156926	9.121	180908	9.121	104475	9.121	128092	9.121	345990	9.121	326083	9.121	417039	9.121	210121	9.121	309476
368	9.124	125499	9.124	155050	9.036	125080	9.124	174776	9.128	200725	9.124	121445	9.124	111736	9.124	128428	9.124	131539	9.124	194251	9.124	149416	9.124	184045	9.124	99953	9.124	129772	9.124	341131	9.124	318482	9.124	429427	9.124	206140	9.124	301743
369	9.128	124204	9.128	151606	9.039	119504	9.128	174161	9.131	200870	9.128	116856	9.128	118252	9.128	126505	9.128	127155	9.128	189487	9.128	142967	9.128	189560	9.128	96655	9.128	133181	9.128	340419	9.128	311710	9.128	444401	9.128	202061	9.128	298434
370	9.131	120759	9.131	162414	9.043	116160	9.131	167902	9.135	199483	9.131	114008	9.131	123314	9.131	121060	9.131	126051	9.131	185820	9.131	136686	9.131	199446	9.131	90754	9.131	133839	9.131	331227	9.131	307289	9.131	465547	9.131	194533	9.131	295055
371	9.134	120313	9.135	167709	9.046	111356	9.135	163053	9.138	200584	9.135	110611	9.134	129211	9.134	116995	9.135	117937	9.135	176868	9.135	133672	9.135	206115	9.135	86167	9.135	129932	9.135	331396	9.135	303494	9.135	489246	9.134	188128	9.135	293832
372	9.138	122259	9.138	174756	9.049	109029	9.138	152607	9.141	207228	9.138	108680	9.138	131105	9.138	115871	9.138	112646	9.138	172657	9.138	132556	9.138	215089	9.138	84780	9.138	126795	9.138	333044	9.138	304700	9.138	506254	9.138	180864	9.138	288829
373	9.141	129428	9.141	185501	9.053	108445	9.141	146350	9.145	209483	9.141	108448	9.141	129480	9.141	115934	9.141	106608	9.141	167362	9.141	131484	9.141	223624	9.141	84047	9.141	122145	9.141	331083	9.141	295517	9.141	530608	9.141	176837	9.141	289924
374	9.145	132485	9.145	195500	9.056	108756	9.145	142161	9.148	218061	9.145	113362	9.145	128205	9.145	117272	9.145	102484	9.145	166273	9.145	131833	9.145	224556	9.145	84474	9.145	117599	9.145	331846	9.145	295399	9.145	552381	9.145	177260	9.145	286724
375	9.148	136889	9.148	202453	9.06	107107	9.148	138965	9.152	222668	9.148	114730	9.148	123448	9.148	125709	9.148	99375	9.148	164054	9.148	136729	9.148	229651	9.148	88091	9.148	113696	9.148	336620	9.148	295327	9.148	573657	9.148	173619	9.148	292122
376	9.151	142991	9.152	210836	9.063	105295	9.152	139423	9.155	233276	9.152	118107	9.152	115688	9.151	134573	9.152	97964	9.152	166700	9.152	142132	9.152	221786	9.152	94131	9.152	111298	9.152	335228	9.152	293824	9.152	578055	9.151	171646	9.152	295415
377	9.155	147806	9.155	213259	9.066	107748	9.155	144910	9.158	236628	9.155	120674	9.155	114321	9.155	144561	9.155	99443	9.155	170347	9.155	150734	9.155	214916	9.155	102907	9.155	114976	9.155	334750	9.155	287236	9.155	568563	9.155	170784	9.155	295729
378	9.158	148848	9.158	211164	9.07	106893	9.158	147601	9.162	238901	9.158	123330	9.158	112101	9.158	157868	9.158	98557	9.158	171420	9.158	154376	9.158	203331	9.158	108901	9.158	115575	9.158	333282	9.158	280114	9.158	552104	9.158	172325	9.158	296380
379	9.162	149676	9.162	207122	9.073	108656	9.162	152926	9.165	240099	9.162	125070	9.162	113904	9.162	170074	9.162	102200	9.162	177145	9.162	160542	9.162	189768	9.162	118802	9.162	118204	9.162	328406	9.162	278650	9.162	527366	9.162	171113	9.162	298870
380	9.165	146547	9.165	195830	9.077	108742	9.165	159166	9.169	233074	9.165	123179	9.165	118118	9.165	184708	9.165	102947	9.165	178492	9.165	165529	9.165	175681	9.165	124024	9.165	124032	9.165	316920	9.165	272752	9.165	499304	9.165	172263	9.165	292431
381	9.168	143287	9.169	188922	9.08	113729	9.169	166760	9.172	227020	9.169	122586	9.168	121420	9.168	197862	9.169	105171	9.169	184215	9.169	164431	9.169	164310	9.169	128390	9.169	130010	9.169	307876	9.169	270233	9.169	461912	9.168	172204	9.169	287842
382	9.172	137182	9.172	175127	9.083	118643	9.172	171136	9.175	216479	9.172	119278	9.172	127589	9.172	208695	9.172	109084	9.172	181768	9.172	164192	9.172	158618	9.172	129260	9.172	135502	9.172	301521	9.172	263580	9.172	423388	9.172	176646	9.172	275884
383	9.175	129898	9.175	162877	9.087	123502	9.175	178615	9.179	204446	9.175	118796	9.175	137829	9.175	212744	9.175	110436	9.175	179673	9.175	159966	9.175	148457	9.175	126867	9.175	138806	9.175	290766	9.175	259835	9.175	386904	9.175	169434	9.175	263405
384	9.179	125676	9.179	154659	9.09	132971	9.179	178320	9.182	193639	9.179	115367	9.179	145211	9.179	214272	9.179	111772	9.179	175105	9.179	154204	9.179	143122	9.179	122294	9.179	141266	9.179	282573	9.179	255141	9.179	368788	9.179	168168	9.179	251498
385	9.182	118324	9.182	148315	9.094	140033	9.182	175457	9.186	177024	9.182	112609	9.182	155228	9.182	209044	9.182	109230	9.182	168107	9.182	146906	9.182	138177	9.182	117189	9.182	144244	9.182	277402	9.182	254378	9.182	342294	9.182	164441	9.182	242101
386	9.185	112632	9.186	142589	9.097	149966	9.186	173591	9.189	165232	9.186	111124	9.186	165874	9.185	196367	9.186	109576	9.186	161062	9.186	135380	9.186	136049	9.186	107761	9.186	141325	9.186	268135	9.186	255731	9.186	322476	9.185	161988	9.186	232579
387	9.189	108832	9.189	136412	9.1	155101	9.189	166589	9.192	160061	9.189	107953	9.189	169178	9.189	181123	9.189	105564	9.189	156589	9.189	128991	9.189	136642	9.189	101888	9.189	136977	9.189	261021	9.189	250168	9.189	311629	9.189	156970	9.189	224780
388	9.192	106661	9.192	132203	9.104	158843	9.192	157537	9.196	151726	9.192	106773	9.192	172158	9.192	166861	9.192	105085	9.192	145800	9.192	120685	9.193	135228	9.192	93206	9.192	126982	9.192	262071	9.192	249178	9.192	304205	9.192	152852	9.192	222062
389	9.196	102851	9.196	129945	9.107	157977	9.196	148950	9.199	147809	9.196	105532	9.196	170441	9.196	147120	9.196	103189	9.196	142823	9.196	117413	9.196	136249	9.196	86693	9.196	119300	9.196	259887	9.196	244234	9.196	297247	9.196	149115	9.196	218362
390	9.199	103024	9.199	128946	9.111	157227	9.199	143735	9.203	140840	9.199	104631	9.199	166772	9.199	131630	9.199	99685	9.199	136673	9.199	114979	9.199	133512	9.199	80714	9.199	111757	9.199	256578	9.199	246540	9.199	292484	9.199	141720	9.199	217545
391	9.202	101093	9.203	124989	9.114	148809	9.203	135966	9.206	137076	9.203	104719	9.203	161657	9.202	120610	9.203	94251	9.203	132538	9.203	111118	9.203	134257	9.203	77930	9.203	104693	9.203	259801	9.203	244710	9.203	293065	9.202	141114	9.203	215008
392	9.206	100753	9.206	125670	9.117	143636	9.206	129950	9.209	136044	9.206	102666	9.206	148850	9.206	109063	9.206	90124	9.206	131730	9.206	111017	9.206	134377	9.206	76708	9.206	100088	9.206	254910	9.206	246376	9.206	293905	9.206	139291	9.206	213411
393	9.209	98984	9.209	124669	9.121	136818	9.209	123708	9.213	138845	9.209	100636	9.209	141584	9.209	103988	9.209	90314	9.209	129157	9.209	108170	9.21	139254	9.209	73206	9.209	94246	9.209	256548	9.209	247435	9.209	291703	9.209	140444	9.209	217591
394	9.213	98963	9.213	125528	9.124	127900	9.213	119952	9.216	133685	9.213	100925	9.213	130560	9.213	98323	9.213	86727	9.213	126776	9.213	108896	9.213	137530	9.213	71132	9.213	93870	9.213	259089	9.213	240309	9.213	292450	9.213	135618	9.213	215362
395	9.216	99182	9.216	124324	9.128	124442	9.216	120145	9.22	137124	9.216	97662	9.216	121262	9.216	94624	9.216	85763	9.216	126947	9.216	106778	9.216	136086	9.216	72961	9.216	88339	9.216	261757	9.216	245888	9.216	291520	9.216	137724	9.216	215417
396	9.219	99798	9.22	122583	9.131	121829	9.22	118287	9.223	135153	9.22	97716	9.22	112434	9.219	93972	9.22	86038	9.22	126769	9.22	108614	9.22	139545	9.22	70663	9.22	88609	9.22	263070	9.22	242647	9.22	293702	9.219	136367	9.22	217136
397	9.223	100163	9.223	123162	9.134	119815	9.223	115441	9.226	134949	9.223	96590	9.223	105118	9.223	91356	9.223	86016	9.223	124790	9.223	105879	9.223	132409	9.223	73433	9.223	88176	9.223	264070	9.223	247455	9.223	290691	9.223	135788	9.223	218926
398	9.226	100852	9.226	126450	9.138	121758	9.226	116271	9.23	136358	9.226	97610	9.226	102287	9.226	91859	9.226	83764	9.226	124605	9.226	104166	9.227	138356	9.226	72260	9.226	88302	9.226	266406	9.226	249973	9.226	291548	9.226	138570	9.226	221911
399	9.23	103031	9.23	126168	9.141	125290	9.23	117112	9.233	134899	9.23	94965	9.23	99787	9.23	90455	9.23	84220	9.23	122425	9.23	103058	9.23	137966	9.23	74083	9.23	85066	9.23	270565	9.23	252610	9.23	295406	9.23	140493	9.23	224700
400	9.233	101900	9.233	122673	9.145	128774	9.233	116191	9.237	137728	9.233	95512	9.233	97295	9.233	93297	9.233	84386	9.233	123136	9.233	104092	9.233	138025	9.233	76514	9.233	86829	9.233	264170	9.233	246425	9.233	294701	9.233	143274	9.233	221834
401	9.237	100397	9.237	125927	9.148	131003	9.237	115098	9.24	136842	9.237	95494	9.237	94364	9.237	91094	9.237	85220	9.237	123713	9.237	103316	9.237	138892	9.237	79330	9.237	87201	9.237	264645	9.237	249641	9.237	292610	9.237	144468	9.237	226941
402	9.24	102612	9.24	127798	9.151	133701	9.24	115667	9.243	135455	9.24	95156	9.24	93392	9.24	90601	9.24	86043	9.24	122625	9.24	102512	9.24	136951	9.24	79767	9.24	90829	9.24	265323	9.24	247805	9.24	290531	9.24	147391	9.24	226471
403	9.243	102054	9.243	122342	9.155	134716	9.243	117935	9.247	134573	9.243	97774	9.243	90603	9.243	93141	9.243	85407	9.243	120593	9.244	99311	9.244	137100	9.243	82607	9.243	89429	9.243	264157	9.243	244610	9.243	293983	9.243	148216	9.243	226764
404	9.247	100829	9.247	125261	9.158	138716	9.247	117139	9.25	136305	9.247	95018	9.247	89324	9.247	94109	9.247	82978	9.247	120604	9.247	99551	9.247	135832	9.247	84471	9.247	95112	9.247	260973	9.247	243095	9.247	290591	9.247	151512	9.247	229984
405	9.25	101322	9.25	123758	9.162	135103	9.25	120671	9.254	135189	9.25	94208	9.25	87949	9.25	93633	9.25	84751	9.25	119136	9.25	98274	9.25	136946	9.25	88728	9.25	97583	9.25	258193	9.25	245205	9.25	290975	9.25	150623	9.25	223557
406	9.254	100273	9.254	122497	9.165	134005	9.254	120868	9.257	135733	9.254	95154	9.254	88267	9.254	95474	9.254	83529	9.254	118123	9.254	97861	9.254	135297	9.254	86447	9.254	101449	9.254	255949	9.254	244294	9.254	289972	9.254	152179	9.254	224789
407	9.257	100557	9.257	124166	9.168	131461	9.257	119470	9.26	136422	9.257	92439	9.257	87584	9.257	94888	9.257	86707	9.257	116632	9.257	98784	9.257	134955	9.257	86658	9.257	104628	9.257	253667	9.257	241474	9.257	293692	9.257	156695	9.257	220870
408	9.26	99444	9.26	125589	9.172	127356	9.26	121120	9.264	134595	9.26	93978	9.26	86256	9.26	94548	9.26	84907	9.26	118193	9.261	97074	9.261	136266	9.26	85308	9.26	105826	9.26	248851	9.26	238997	9.26	293439	9.26	152737	9.26	220760
409	9.264	99622	9.264	122689	9.175	121055	9.264	118044	9.267	133607	9.264	91585	9.264	87339	9.264	93221	9.264	84490	9.264	114695	9.264	99317	9.264	138236	9.264	84820	9.264	109529	9.264	252753	9.264	243733	9.264	292311	9.264	153294	9.264	211858
410	9.267	99210	9.267	126253	9.179	116375	9.267	121196	9.271	134794	9.267	93950	9.267	87480	9.267	93707	9.267	83097	9.267	116165	9.267	98052	9.267	145102	9.267	81485	9.267	108026	9.267	249233	9.267	239526	9.267	298005	9.267	149578	9.267	214834
411	9.271	100183	9.271	128192	9.182	111964	9.271	118813	9.274	137412	9.271	94814	9.271	85413	9.271	93737	9.271	84825	9.271	113721	9.271	98148	9.271	150062	9.271	77688	9.271	107874	9.271	247096	9.271	240907	9.271	304897	9.271	145851	9.271	217256
412	9.274	102256	9.274	130700	9.185	109870	9.274	115713	9.277	136260	9.274	92715	9.274	86452	9.274	93433	9.274	83831	9.274	113950	9.274	99737	9.274	156405	9.274	76489	9.274	105199	9.274	248602	9.274	242219	9.274	304201	9.274	143464	9.274	213640
413	9.277	102087	9.277	133132	9.189	107374	9.277	117643	9.281	135037	9.277	94616	9.277	87092	9.277	89518	9.277	82224	9.277	117008	9.278	98227	9.278	164911	9.277	72124	9.277	101166	9.277	248626	9.277	238500	9.277	308315	9.277	142255	9.277	211990
414	9.281	103564	9.281	135924	9.192	102655	9.281	115219	9.284	137271	9.281	94159	9.281	83976	9.281	89908	9.281	80563	9.281	113960	9.281	97678	9.281	172524	9.281	71505	9.281	96335	9.281	249894	9.281	238748	9.281	319438	9.281	137112	9.281	211992
415	9.284	107961	9.284	142199	9.196	103409	9.284	116988	9.288	140337	9.284	94935	9.284	83311	9.284	90881	9.284	82414	9.284	114965	9.284	101341	9.284	182388	9.284	70554	9.284	93367	9.284	250948	9.284	240216	9.284	322746	9.284	136771	9.284	215868
416	9.288	107411	9.288	148398	9.199	101846	9.288	117998	9.291	144176	9.288	97646	9.288	84937	9.288	90204	9.288	81724	9.288	118493	9.288	102220	9.288	189689	9.288	68315	9.288	91178	9.288	251933	9.288	245409	9.288	333750	9.288	137537	9.288	219240
417	9.291	111456	9.291	152534	9.202	101962	9.291	120694	9.295	150539	9.291	97034	9.291	82880	9.291	89492	9.291	81366	9.291	118759	9.291	101409	9.291	191962	9.291	66568	9.291	86758	9.291	249299	9.291	240913	9.291	341339	9.291	137391	9.291	223791
418	9.294	113514	9.294	150813	9.206	102981	9.294	121080	9.298	156555	9.294	97995	9.294	83566	9.294	87279	9.294	81011	9.294	119243	9.295	103192	9.295	189877	9.294	68095	9.294	87507	9.294	250172	9.294	244838	9.294	355586	9.294	135654	9.294	225404
419	9.298	112070	9.298	156478	9.209	100565	9.298	124006	9.301	162617	9.298	100320	9.298	83466	9.298	90430	9.298	80427	9.298	121703	9.298	103456	9.298	193701	9.298	64718	9.298	84272	9.298	255513	9.298	250587	9.298	362616	9.298	135427	9.298	232035
420	9.301	113798	9.301	154332	9.213	101474	9.301	127859	9.305	169108	9.301	100139	9.301	83040	9.301	90615	9.301	81354	9.301	121068	9.301	105502	9.301	188623	9.301	66132	9.301	81244	9.301	256340	9.301	250815	9.301	367962	9.301	137363	9.301	231733
421	9.305	110456	9.305	152502	9.216	101694	9.305	129030	9.308	174535	9.305	100883	9.305	84312	9.305	90178	9.305	78977	9.305	125405	9.305	106737	9.305	185509	9.305	65744	9.305	82733	9.305	265565	9.305	261114	9.305	373301	9.305	136978	9.305	238737
422	9.308	108609	9.308	150557	9.219	102515	9.308	130995	9.312	178148	9.308	100230	9.308	87188	9.308	89417	9.308	80419	9.308	126391	9.308	109600	9.308	189162	9.308	65444	9.308	79172	9.308	267871	9.308	268150	9.308	372736	9.308	136534	9.308	237246
423	9.311	111448	9.311	148993	9.223	101249	9.311	132190	9.315	180193	9.311	101101	9.311	90241	9.311	90533	9.311	80062	9.311	128189	9.312	109562	9.312	190251	9.311	64932	9.311	79597	9.311	282753	9.312	282841	9.311	381377	9.311	137854	9.311	239320
424	9.315	106781	9.315	151048	9.226	101342	9.315	129455	9.318	177947	9.315	101964	9.315	92226	9.315	90635	9.315	77881	9.315	130064	9.315	110864	9.315	198170	9.315	64196	9.315	78950	9.315	296467	9.315	297048	9.315	383400	9.315	136590	9.315	242536
425	9.318	108054	9.318	153289	9.23	102779	9.318	128300	9.322	178260	9.318	105772	9.318	94113	9.318	90331	9.318	78611	9.318	130995	9.318	113251	9.318	210921	9.318	65675	9.318	78359	9.318	313455	9.318	322468	9.318	384282	9.318	136613	9.318	245185
426	9.322	114277	9.322	158907	9.233	102564	9.322	127286	9.325	176292	9.322	104562	9.322	97935	9.322	91905	9.322	83073	9.322	137393	9.322	113033	9.322	223942	9.322	66481	9.322	79832	9.322	340336	9.322	344970	9.322	387446	9.322	137406	9.322	249094
427	9.325	118969	9.325	164523	9.236	102968	9.325	123870	9.329	177137	9.325	111418	9.325	99031	9.325	91921	9.325	80112	9.325	139242	9.325	116399	9.325	234837	9.325	69745	9.325	79534	9.325	368251	9.325	364917	9.325	400682	9.325	142048	9.325	258868
428	9.328	127385	9.328	174810	9.24	102999	9.328	120347	9.332	180267	9.328	113582	9.328	101886	9.328	90889	9.329	82345	9.328	141044	9.329	121260	9.329	246328	9.328	72852	9.328	80825	9.328	386126	9.329	389069	9.328	413718	9.328	144923	9.328	273071
429	9.332	136210	9.332	187116	9.243	102849	9.332	122675	9.335	186062	9.332	120745	9.332	102741	9.332	91494	9.332	80792	9.332	142991	9.332	126245	9.332	248457	9.332	78224	9.332	83268	9.332	413007	9.332	408954	9.332	432542	9.332	151801	9.332	290298
430	9.335	148432	9.335	195770	9.247	102946	9.335	122261	9.339	193494	9.335	124926	9.335	102709	9.335	93696	9.335	83901	9.335	147544	9.335	127961	9.335	247643	9.335	87177	9.335	85245	9.335	430420	9.335	419875	9.335	453210	9.335	160479	9.335	304239
431	9.339	157203	9.339	205805	9.25	102053	9.339	126851	9.342	205581	9.339	130554	9.339	104023	9.339	98244	9.339	86715	9.339	152378	9.339	137536	9.339	244544	9.339	96350	9.339	89339	9.339	436191	9.339	419515	9.339	465312	9.339	173240	9.339	324676
432	9.342	163618	9.342	210706	9.254	100939	9.342	132797	9.346	216479	9.342	133761	9.342	100554	9.342	100526	9.342	93135	9.342	161146	9.342	144831	9.342	233543	9.342	106137	9.342	97537	9.342	430729	9.342	418838	9.342	476039	9.342	190367	9.342	344343
433	9.345	172249	9.345	210410	9.257	102379	9.345	137021	9.349	232409	9.346	139115	9.345	101712	9.345	103523	9.346	96951	9.345	163999	9.346	149275	9.346	218790	9.345	119816	9.345	104126	9.345	424571	9.346	403207	9.345	483759	9.345	203051	9.345	355957
434	9.349	174220	9.349	209134	9.26	101929	9.349	151347	9.352	238411	9.349	136279	9.349	100938	9.349	110708	9.349	100520	9.349	168800	9.349	153617	9.349	199840	9.349	132221	9.349	114140	9.349	405782	9.349	379076	9.349	476061	9.349	226165	9.349	365501
435	9.352	172136	9.352	200580	9.264	100380	9.352	162690	9.356	241313	9.352	135713	9.352	99723	9.352	118954	9.352	105218	9.352	172325	9.352	154304	9.352	183512	9.352	143116	9.352	125722	9.352	386181	9.352	360982	9.352	456983	9.352	241507	9.352	370607
436	9.356	167298	9.356	191508	9.267	100524	9.356	178847	9.359	245043	9.356	133383	9.356	101935	9.356	122594	9.356	111730	9.356	176005	9.356	155990	9.356	167382	9.356	150316	9.356	139343	9.356	351695	9.356	330459	9.356	440331	9.356	253912	9.356	363691
437	9.359	159660	9.359	178190	9.271	101239	9.359	192652	9.363	242085	9.359	127423	9.359	106868	9.359	127515	9.359	116534	9.359	177068	9.359	149687	9.359	155881	9.359	152706	9.359	152541	9.359	332627	9.359	308858	9.359	411409	9.359	257736	9.359	350128
438	9.362	149905	9.362	164714	9.274	101821	9.362	203391	9.366	230937	9.363	118441	9.362	107604	9.362	127734	9.363	121526	9.362	173380	9.363	143487	9.363	145348	9.362	152852	9.362	163328	9.362	304954	9.363	283674	9.362	386080	9.362	258952	9.362	325282
439	9.366	136642	9.366	156697	9.277	104070	9.366	214059	9.369	224308	9.366	111872	9.366	112058	9.366	127241	9.366	122801	9.366	169749	9.366	138224	9.366	138491	9.366	148650	9.366	171680	9.366	290659	9.366	268256	9.366	359901	9.366	250494	9.366	307301
440	9.369	126888	9.369	145430	9.281	107756	9.369	216250	9.373	207761	9.369	103189	9.369	117235	9.369	126043	9.369	121503	9.369	159498	9.369	128891	9.369	133206	9.369	140039	9.369	174983	9.369	272925	9.369	255786	9.369	336077	9.369	237901	9.369	284425
441	9.373	117843	9.373	135926	9.284	109447	9.373	216067	9.376	195624	9.373	100312	9.373	120074	9.373	120457	9.373	118477	9.373	153476	9.373	122189	9.373	133466	9.373	127746	9.373	171713	9.373	269233	9.373	251290	9.373	321290	9.373	221976	9.373	263473
442	9.376	110716	9.376	133855	9.288	111019	9.376	207330	9.38	179433	9.376	99513	9.376	121686	9.376	114610	9.376	115354	9.376	148126	9.376	116599	9.376	131165	9.376	114326	9.376	167809	9.376	262445	9.376	246797	9.376	299687	9.376	205516	9.376	245049
443	9.379	104031	9.379	128258	9.291	114179	9.379	197382	9.383	166900	9.38	96269	9.379	125242	9.379	110607	9.38	109556	9.379	137891	9.38	108985	9.38	134623	9.379	100612	9.38	156239	9.379	266570	9.38	246889	9.379	295452	9.379	187439	9.38	230594
444	9.383	100618	9.383	124327	9.294	117504	9.383	184360	9.386	156788	9.383	94944	9.383	122085	9.383	103806	9.383	105871	9.383	129833	9.383	106804	9.383	141404	9.383	92226	9.383	143206	9.383	263636	9.383	255320	9.383	284791	9.383	172302	9.383	224374
445	9.386	99407	9.386	125478	9.298	117581	9.386	168534	9.39	146514	9.386	96445	9.386	118668	9.386	101871	9.386	102672	9.386	124365	9.386	104773	9.386	148577	9.386	84435	9.386	129117	9.386	274256	9.386	266616	9.386	286007	9.386	162586	9.386	217995
446	9.39	99982	9.39	127671	9.301	116249	9.39	155874	9.393	141674	9.39	95834	9.39	118481	9.39	95870	9.39	95796	9.39	123735	9.39	101419	9.39	167274	9.39	79312	9.39	119337	9.39	297584	9.39	281406	9.39	292503	9.39	150253	9.39	217792
447	9.393	100605	9.393	131828	9.305	115685	9.393	142134	9.397	140674	9.393	98109	9.393	113539	9.393	93115	9.393	90337	9.393	121586	9.393	101349	9.393	187676	9.393	75570	9.393	105994	9.393	313004	9.393	311793	9.393	302918	9.393	142754	9.393	217437
448	9.396	101234	9.396	137512	9.308	115452	9.396	134245	9.4	141444	9.397	99975	9.396	107126	9.396	91626	9.397	85763	9.396	119891	9.397	102907	9.397	215622	9.396	71992	9.396	97693	9.396	352953	9.397	347572	9.396	316625	9.396	141005	9.396	220716
449	9.4	106961	9.4	144697	9.311	112839	9.4	127645	9.403	143947	9.4	104230	9.4	101654	9.4	92122	9.4	86456	9.4	121405	9.4	106972	9.4	244357	9.4	74330	9.4	95108	9.4	395239	9.4	404358	9.4	347149	9.4	138960	9.4	233942
450	9.403	111855	9.403	152713	9.315	111220	9.403	122193	9.407	151196	9.403	114002	9.403	96463	9.403	90427	9.403	86856	9.403	123524	9.403	109712	9.403	277878	9.403	77446	9.403	87855	9.403	451569	9.403	460828	9.403	378341	9.403	140724	9.403	251312
451	9.407	121303	9.407	164938	9.318	114062	9.407	122796	9.41	162981	9.407	122551	9.407	92423	9.407	91597	9.407	87006	9.407	131565	9.407	117745	9.407	313082	9.407	80904	9.407	88690	9.407	523390	9.407	531276	9.407	426960	9.407	144804	9.407	276121
452	9.41	127303	9.41	177752	9.322	117597	9.41	124226	9.414	180846	9.41	137216	9.41	88862	9.41	94461	9.41	87063	9.41	136763	9.41	129501	9.41	348714	9.41	86073	9.41	89313	9.41	593829	9.41	607039	9.41	485809	9.41	153843	9.41	305718
453	9.413	138472	9.413	188611	9.325	125133	9.414	124033	9.417	200003	9.414	146592	9.413	89165	9.413	98247	9.414	90912	9.413	145247	9.414	140967	9.414	371664	9.414	96947	9.414	90607	9.413	668947	9.414	676945	9.413	555588	9.413	164155	9.414	343409
454	9.417	151596	9.417	204045	9.328	137009	9.417	128010	9.42	223758	9.417	159113	9.417	87993	9.417	100835	9.417	91934	9.417	155638	9.417	153114	9.417	385118	9.417	108277	9.417	93268	9.417	734880	9.417	731554	9.417	621971	9.417	184278	9.417	392584
455	9.42	163517	9.42	215884	9.332	144085	9.42	133988	9.424	251356	9.42	170868	9.42	86897	9.42	108572	9.42	97666	9.42	169915	9.42	165979	9.42	386508	9.42	122265	9.42	102463	9.42	785128	9.42	771431	9.42	695554	9.42	206803	9.42	450147
456	9.424	175158	9.424	219534	9.335	159784	9.424	145890	9.427	274206	9.424	176783	9.424	90076	9.424	115390	9.424	101250	9.424	186589	9.424	181342	9.424	370390	9.424	141771	9.424	108677	9.424	794513	9.424	775951	9.424	752117	9.424	238854	9.424	504570
457	9.427	183332	9.427	226579	9.339	175911	9.427	157992	9.431	302317	9.427	187734	9.427	92376	9.427	124854	9.427	111233	9.427	200544	9.427	193384	9.427	349008	9.427	164982	9.427	124900	9.427	796274	9.427	759250	9.427	796194	9.427	279606	9.427	552012
458	9.43	186453	9.43	220944	9.342	186560	9.431	169914	9.434	321118	9.431	189713	9.43	95425	9.43	136603	9.431	119274	9.431	217861	9.431	203968	9.431	318179	9.431	186948	9.431	141416	9.43	765012	9.431	720822	9.43	821854	9.43	319161	9.431	586612
459	9.434	192036	9.434	219571	9.345	196249	9.434	188059	9.437	332551	9.434	187632	9.434	98757	9.434	145493	9.434	132070	9.434	231339	9.434	209973	9.434	287561	9.434	209395	9.434	166060	9.434	721367	9.434	667966	9.434	820695	9.434	362938	9.434	604665
460	9.437	185310	9.437	209114	9.349	201538	9.437	210004	9.441	334835	9.437	184225	9.437	108389	9.437	155159	9.437	140862	9.437	240427	9.437	214362	9.437	260682	9.437	226441	9.437	189968	9.437	646687	9.437	603257	9.437	786642	9.437	400902	9.437	604823
461	9.441	177924	9.441	200741	9.352	200731	9.441	233096	9.444	326555	9.441	175446	9.441	114649	9.441	166451	9.441	151733	9.441	245788	9.441	211601	9.441	231122	9.441	240823	9.441	216941	9.441	580811	9.441	536120	9.441	737584	9.441	424329	9.441	594378
462	9.444	172791	9.444	187225	9.356	194857	9.444	251062	9.448	316557	9.444	165554	9.444	123738	9.444	170936	9.444	160737	9.444	240873	9.444	204256	9.444	212123	9.444	248464	9.444	240410	9.444	516825	9.444	473391	9.444	681770	9.444	436972	9.444	558867
463	9.447	165506	9.447	183075	9.359	183288	9.448	266806	9.451	300081	9.448	155077	9.447	132781	9.447	174042	9.448	163175	9.447	238755	9.448	194470	9.448	197197	9.448	247820	9.448	264190	9.447	461317	9.448	416659	9.447	613974	9.447	439543	9.448	511985
464	9.451	157132	9.451	168057	9.362	171857	9.451	276689	9.454	277036	9.451	146352	9.451	144645	9.451	173847	9.451	170368	9.451	229593	9.451	182123	9.451	184980	9.451	233039	9.451	275589	9.451	415842	9.451	380512	9.451	549107	9.451	429714	9.451	462674
465	9.454	148244	9.454	166623	9.366	155431	9.454	285853	9.458	253057	9.454	143160	9.454	154299	9.454	171211	9.454	166749	9.454	213805	9.454	164324	9.454	179473	9.454	217658	9.454	277773	9.454	381320	9.454	351541	9.454	485566	9.454	402223	9.454	408260
466	9.458	141929	9.458	160249	9.369	141510	9.458	281669	9.461	231033	9.458	138065	9.458	163491	9.458	163314	9.458	163643	9.458	205488	9.458	155854	9.458	173502	9.458	198687	9.458	277820	9.458	364615	9.458	330501	9.458	443777	9.458	371114	9.458	365078
467	9.461	137218	9.461	159906	9.373	128000	9.461	273902	9.465	209873	9.461	137314	9.461	169302	9.461	152160	9.461	159837	9.461	192385	9.461	146649	9.461	167739	9.461	177797	9.461	264998	9.461	346258	9.461	314044	9.461	413232	9.461	330805	9.461	327377
468	9.464	136557	9.464	153829	9.376	118902	9.465	257607	9.468	197013	9.465	133098	9.464	172292	9.464	145074	9.465	150293	9.465	181841	9.465	137034	9.465	163422	9.465	153813	9.465	250684	9.464	338116	9.465	304637	9.464	382516	9.464	291872	9.465	298677
469	9.468	134296	9.468	154627	9.379	112532	9.468	241818	9.471	181828	9.468	130819	9.468	172776	9.468	136539	9.468	141775	9.468	174928	9.468	132330	9.468	159147	9.468	135344	9.468	224034	9.468	331507	9.468	303344	9.468	370740	9.468	257111	9.468	278339
470	9.471	130693	9.471	146641	9.383	107195	9.471	221562	9.475	174414	9.471	126567	9.471	168102	9.471	128345	9.471	136368	9.471	167647	9.471	125957	9.471	157623	9.471	123328	9.471	202137	9.471	323697	9.471	292643	9.471	359628	9.471	228105	9.471	260053
471	9.475	128543	9.475	144728	9.386	104457	9.475	204229	9.478	167994	9.475	122786	9.475	164425	9.475	125574	9.475	126511	9.475	164258	9.475	123477	9.475	156420	9.475	111567	9.475	177962	9.475	316779	9.475	287643	9.475	351226	9.475	203986	9.475	248974
472	9.478	123191	9.478	142183	9.39	106325	9.478	190924	9.482	164996	9.478	118962	9.478	158882	9.478	117088	9.478	120663	9.478	162497	9.478	118792	9.478	158521	9.478	101346	9.478	161553	9.478	317398	9.478	285953	9.478	348188	9.478	189691	9.478	237682
473	9.481	121101	9.481	140109	9.393	106465	9.482	171807	9.485	162032	9.482	112914	9.481	152422	9.481	118345	9.482	114139	9.482	156996	9.482	117272	9.482	160928	9.482	92453	9.482	144837	9.481	315386	9.482	286701	9.482	343070	9.481	172984	9.482	236873
474	9.485	114500	9.485	134612	9.396	111131	9.485	164218	9.488	158097	9.485	110010	9.485	145670	9.485	114058	9.485	108082	9.485	155607	9.485	114138	9.485	166038	9.485	89334	9.485	130195	9.485	315347	9.485	286516	9.485	341237	9.485	165608	9.485	232712
475	9.488	115056	9.488	137195	9.4	116461	9.488	156433	9.492	154925	9.488	107428	9.488	143168	9.488	108912	9.488	105948	9.488	152981	9.488	113851	9.488	169584	9.488	83139	9.488	120859	9.488	320351	9.488	292487	9.488	343190	9.488	160963	9.488	230503
476	9.492	115658	9.492	137355	9.403	127201	9.492	148819	9.495	151001	9.492	106955	9.492	141250	9.492	106209	9.492	102131	9.492	146295	9.492	111120	9.492	174849	9.492	79430	9.492	115981	9.492	322525	9.492	296245	9.492	342924	9.492	158316	9.492	230693
477	9.495	116738	9.495	139432	9.407	140695	9.495	142572	9.499	148955	9.495	106921	9.495	136074	9.495	102551	9.495	99680	9.495	143110	9.495	108592	9.495	180213	9.495	78026	9.495	111773	9.495	332705	9.495	308767	9.495	348358	9.495	158724	9.495	234353
478	9.498	117547	9.498	141954	9.41	159516	9.499	136514	9.502	146611	9.499	110476	9.498	132582	9.498	100957	9.499	94501	9.499	140513	9.499	110291	9.499	183604	9.499	76057	9.499	107023	9.498	340215	9.499	316942	9.498	350264	9.498	157569	9.499	238923
479	9.502	119687	9.502	146413	9.413	178820	9.502	130179	9.505	149089	9.502	114304	9.502	127292	9.502	98398	9.502	91029	9.502	138404	9.502	110547	9.502	186555	9.502	76171	9.502	103888	9.502	352849	9.502	329121	9.502	354305	9.502	158119	9.502	245061
480	9.505	121240	9.505	149321	9.417	198108	9.505	126788	9.509	152927	9.505	119294	9.505	121820	9.505	97482	9.505	88211	9.505	136509	9.505	113886	9.505	187137	9.505	78160	9.505	103044	9.505	357237	9.505	332474	9.505	366045	9.505	160337	9.505	253879
481	9.509	129607	9.509	146079	9.42	222703	9.509	125310	9.512	154320	9.509	119176	9.509	117659	9.509	99619	9.509	89307	9.509	137583	9.509	116810	9.509	186064	9.509	76608	9.509	102340	9.509	368557	9.509	340653	9.509	369894	9.509	167572	9.509	263270
482	9.512	127673	9.512	149532	9.424	245679	9.512	123236	9.516	157138	9.512	121133	9.512	115148	9.512	103266	9.512	88850	9.512	141037	9.512	117947	9.512	190244	9.512	79973	9.512	101919	9.512	373294	9.512	344353	9.512	377941	9.512	175314	9.512	274598
483	9.515	129845	9.515	149806	9.427	261747	9.516	124319	9.519	163383	9.516	124814	9.515	109032	9.515	103535	9.516	89060	9.516	144536	9.516	119861	9.516	191115	9.516	81588	9.516	105943	9.515	384258	9.516	346357	9.516	375021	9.515	183334	9.516	284318
484	9.519	133105	9.519	150571	9.43	269731	9.519	124792	9.522	166761	9.519	124311	9.519	106887	9.519	110121	9.519	88806	9.519	144092	9.519	124170	9.519	190947	9.519	83849	9.519	112328	9.519	384753	9.519	343856	9.519	376414	9.519	192211	9.519	292552
485	9.522	135825	9.522	148192	9.434	268619	9.522	125891	9.526	166215	9.522	123918	9.522	107599	9.522	112486	9.522	92917	9.522	150755	9.522	124579	9.522	194260	9.522	85682	9.522	118470	9.522	392398	9.522	347639	9.522	374095	9.522	203749	9.522	300434
486	9.526	136187	9.526	145805	9.437	264908	9.526	125442	9.529	167080	9.526	121803	9.526	114569	9.526	114449	9.526	92030	9.526	152178	9.526	121195	9.526	195282	9.526	88519	9.526	128496	9.526	404569	9.526	352689	9.526	373224	9.526	213042	9.526	308197
487	9.529	137458	9.529	149187	9.441	245877	9.529	132173	9.533	166777	9.529	120331	9.529	121950	9.529	118024	9.529	94666	9.529	151021	9.529	123006	9.529	201599	9.529	89295	9.529	143402	9.529	410297	9.529	360830	9.529	359165	9.529	221280	9.529	310293
488	9.532	141139	9.532	146110	9.444	231935	9.533	133054	9.536	161411	9.533	120206	9.532	133802	9.532	117951	9.533	94375	9.533	150780	9.533	120633	9.533	206353	9.533	91435	9.533	155340	9.532	420996	9.533	366059	9.533	362914	9.532	229495	9.533	316136
489	9.536	144736	9.536	147780	9.447	212651	9.536	136231	9.539	161530	9.536	122849	9.536	148911	9.536	117615	9.536	95671	9.536	149079	9.536	121864	9.536	211947	9.536	91595	9.536	170241	9.536	432708	9.536	377633	9.536	356357	9.536	229387	9.536	322621
490	9.539	147791	9.539	148795	9.451	196760	9.539	136198	9.543	161121	9.539	121548	9.539	166065	9.539	118094	9.539	98047	9.539	149649	9.539	118762	9.539	219109	9.539	92274	9.539	184771	9.539	444168	9.539	390046	9.539	363969	9.539	236502	9.539	329576
491	9.543	153367	9.543	150274	9.454	176335	9.543	136402	9.546	160600	9.543	119727	9.543	187211	9.543	117647	9.543	95167	9.543	148107	9.543	120615	9.543	229245	9.543	95490	9.543	198563	9.543	459547	9.543	414157	9.543	358476	9.543	238314	9.543	328587
492	9.546	155445	9.546	151015	9.458	160553	9.546	137441	9.55	159725	9.546	123057	9.546	204366	9.546	113866	9.546	98071	9.546	149397	9.546	121978	9.546	238160	9.546	97897	9.546	211388	9.546	482180	9.546	437755	9.546	367400	9.546	241743	9.546	333181
493	9.549	159382	9.549	148870	9.461	150435	9.55	139376	9.553	159996	9.55	125172	9.549	215666	9.549	113996	9.55	96530	9.55	147225	9.55	118781	9.55	256302	9.55	99770	9.55	221938	9.55	514033	9.55	469779	9.55	371914	9.549	241757	9.55	341783
494	9.553	159654	9.553	149280	9.464	140973	9.553	142473	9.556	160721	9.553	124809	9.553	222856	9.553	109212	9.553	100383	9.553	149796	9.553	121794	9.553	287491	9.553	106365	9.553	226806	9.553	551168	9.553	507770	9.553	376942	9.553	243832	9.553	352182
495	9.556	164020	9.556	150765	9.468	134498	9.556	139509	9.56	163354	9.556	128446	9.556	225731	9.556	109400	9.556	97345	9.556	152864	9.556	123336	9.556	337998	9.556	112266	9.556	229853	9.556	599358	9.556	560674	9.556	400800	9.556	248249	9.556	366611
496	9.56	165415	9.56	155137	9.471	132675	9.56	143380	9.563	164021	9.56	132452	9.56	221658	9.56	109393	9.56	97644	9.56	151718	9.56	123608	9.56	400166	9.56	114610	9.56	228828	9.56	679754	9.56	623975	9.56	419905	9.56	255254	9.56	387223
497	9.563	170555	9.563	162173	9.475	126975	9.563	146418	9.567	167167	9.563	136815	9.563	209704	9.563	110202	9.563	98800	9.563	154873	9.563	125636	9.563	485378	9.563	121102	9.563	230766	9.563	764309	9.563	712426	9.563	470415	9.563	257583	9.563	422398
498	9.566	179616	9.566	177663	9.478	121560	9.567	146994	9.57	171694	9.567	150518	9.566	197404	9.566	113060	9.567	100750	9.567	155329	9.567	126334	9.567	593544	9.567	131347	9.567	222067	9.567	879032	9.567	831234	9.567	528243	9.566	268015	9.567	463500
499	9.57	203663	9.57	196184	9.481	116565	9.57	148032	9.573	181130	9.57	163630	9.57	180748	9.57	114748	9.57	101156	9.57	157964	9.57	131742	9.57	722617	9.57	140583	9.57	218238	9.57	1008936	9.57	963546	9.57	615905	9.57	279348	9.57	525084
500	9.573	227187	9.573	223616	9.485	114996	9.573	148836	9.577	196699	9.573	184692	9.573	164405	9.573	116714	9.573	101604	9.573	165669	9.573	143174	9.573	870712	9.573	154422	9.573	216930	9.573	1156373	9.573	1115409	9.573	728845	9.573	298085	9.573	609317
501	9.577	271940	9.577	259774	9.488	111769	9.577	154132	9.58	216360	9.577	204753	9.577	155710	9.577	121340	9.577	106803	9.577	177370	9.577	152980	9.577	1011850	9.577	174949	9.577	220245	9.577	1332075	9.577	1271015	9.577	870687	9.577	330755	9.577	720260
502	9.58	322009	9.58	305776	9.492	111075	9.58	157787	9.584	248478	9.58	238104	9.58	150259	9.58	133243	9.58	109352	9.58	190317	9.58	168977	9.58	1139503	9.58	202095	9.58	226845	9.58	1499598	9.58	1422875	9.58	1054471	9.58	366787	9.58	854285
503	9.583	381097	9.584	352220	9.495	111185	9.584	169383	9.587	292176	9.584	270562	9.583	143964	9.583	142077	9.584	115430	9.584	211403	9.584	188647	9.584	1231060	9.584	248765	9.584	240760	9.584	1638099	9.584	1552773	9.584	1238432	9.583	422901	9.584	1010530
504	9.587	453325	9.587	401005	9.498	112304	9.587	186229	9.59	341716	9.587	307153	9.587	138912	9.587	160711	9.587	123703	9.587	243622	9.587	210371	9.587	1278451	9.587	297668	9.587	260299	9.587	1772470	9.587	1668682	9.587	1450294	9.587	501342	9.587	1184087
505	9.59	523824	9.59	436982	9.502	110474	9.59	211254	9.594	402035	9.59	340234	9.59	137868	9.59	185875	9.59	137590	9.59	278726	9.59	237241	9.59	1270105	9.59	367884	9.59	292303	9.59	1834859	9.59	1709082	9.59	1649063	9.59	596684	9.59	1366878
506	9.594	585803	9.594	479229	9.505	115392	9.594	248116	9.597	463324	9.594	366234	9.594	139492	9.594	212460	9.594	153568	9.594	316359	9.594	264434	9.594	1213282	9.594	452177	9.594	336339	9.594	1840288	9.594	1689673	9.594	1810638	9.594	712642	9.594	1548050
507	9.597	618290	9.597	492025	9.509	116877	9.597	301782	9.601	525052	9.597	389998	9.597	142702	9.597	246206	9.597	177953	9.597	356987	9.597	295600	9.597	1093217	9.597	550469	9.597	391651	9.597	1778750	9.597	1612178	9.597	1946406	9.597	845379	9.597	1713891
508	9.6	643710	9.601	488768	9.512	119340	9.601	365409	9.604	582952	9.601	391522	9.6	148114	9.6	286552	9.601	204629	9.601	398566	9.601	323168	9.601	950927	9.601	645521	9.601	468319	9.601	1663334	9.601	1491574	9.601	2003830	9.6	976079	9.601	1839262
509	9.604	640040	9.604	469425	9.515	123007	9.604	445148	9.607	624832	9.604	383059	9.604	157602	9.604	333734	9.604	232802	9.604	436107	9.604	337697	9.604	810954	9.604	735406	9.604	550499	9.604	1487193	9.604	1315000	9.604	2000149	9.604	1127007	9.604	1897414
510	9.607	618713	9.607	439174	9.519	121587	9.607	535523	9.611	648000	9.607	362380	9.607	171357	9.607	374649	9.607	272268	9.607	457762	9.607	340242	9.607	657174	9.607	816017	9.607	643402	9.607	1282163	9.607	1109758	9.607	1891850	9.607	1243186	9.607	1904218
511	9.611	571999	9.611	394121	9.522	122550	9.611	631007	9.614	647689	9.611	327559	9.611	189001	9.611	406853	9.611	306313	9.611	478053	9.611	335915	9.611	526256	9.611	870718	9.611	744383	9.611	1059145	9.611	922846	9.611	1747101	9.611	1334102	9.611	1807634
512	9.614	507930	9.614	354447	9.526	123008	9.614	730074	9.618	619037	9.614	292840	9.614	218292	9.614	431338	9.614	333815	9.614	474059	9.614	326339	9.614	414005	9.614	893090	9.614	830543	9.614	871411	9.614	747697	9.614	1531009	9.614	1376504	9.614	1646593
513	9.617	444549	9.617	303023	9.529	125946	9.618	815719	9.621	575528	9.618	251468	9.617	240134	9.617	440782	9.618	365704	9.618	456924	9.618	303590	9.618	330025	9.618	871644	9.618	905174	9.618	688863	9.618	607527	9.618	1302275	9.617	1378949	9.618	1431081
514	9.621	375619	9.621	261338	9.532	126361	9.621	881485	9.624	520472	9.621	214760	9.621	276295	9.621	432606	9.621	376228	9.621	427595	9.621	278300	9.621	272356	9.621	818959	9.621	953260	9.621	559633	9.621	493171	9.621	1067194	9.621	1329257	9.621	1201552
515	9.624	315187	9.624	222392	9.536	129396	9.624	916091	9.628	456995	9.624	189476	9.624	309212	9.624	410545	9.624	387542	9.624	396922	9.624	243781	9.624	235882	9.624	728885	9.624	970282	9.624	463380	9.624	417668	9.624	869948	9.624	1227686	9.624	984448
516	9.628	265597	9.628	194068	9.539	130951	9.628	922694	9.631	388504	9.628	161924	9.628	348691	9.628	375513	9.628	376181	9.628	357016	9.628	215839	9.628	206216	9.628	620376	9.628	941977	9.628	397198	9.628	362483	9.628	699597	9.628	1076849	9.628	779399
517	9.631	224318	9.631	171502	9.543	132466	9.631	892912	9.635	331448	9.631	147275	9.631	373740	9.631	335305	9.631	355218	9.631	313964	9.631	192763	9.631	191291	9.631	512721	9.631	873096	9.631	347652	9.631	327528	9.631	572840	9.631	907898	9.631	618177
518	9.634	201298	9.635	159101	9.546	134987	9.635	826310	9.638	280978	9.635	133736	9.635	395861	9.634	291083	9.635	323561	9.635	276241	9.635	170882	9.635	178417	9.635	408174	9.635	786988	9.635	321563	9.635	304029	9.635	479654	9.634	755350	9.635	499859
519	9.638	187966	9.638	148833	9.549	138136	9.638	747683	9.641	241207	9.638	123538	9.638	400231	9.638	245157	9.638	288487	9.638	237235	9.638	152882	9.638	171235	9.638	329695	9.638	684064	9.638	310896	9.638	292836	9.638	421167	9.638	610691	9.638	419164
520	9.641	172741	9.641	144053	9.553	140923	9.641	648254	9.645	210194	9.641	116903	9.641	395060	9.641	209993	9.641	255844	9.641	207816	9.641	141239	9.641	167918	9.641	267157	9.641	565737	9.641	297440	9.641	285828	9.641	379281	9.641	501834	9.641	362981
521	9.645	160902	9.645	140161	9.556	141863	9.645	552629	9.648	188976	9.645	114627	9.645	378642	9.645	178708	9.645	219699	9.645	188510	9.645	130670	9.645	164988	9.645	224589	9.645	456084	9.645	297895	9.645	278001	9.645	358618	9.645	420167	9.645	327982
522	9.648	155565	9.648	137565	9.56	151643	9.648	476329	9.652	174821	9.648	113895	9.648	348316	9.648	153348	9.648	188536	9.648	171447	9.648	127750	9.648	161009	9.648	193827	9.648	366007	9.648	296617	9.648	279535	9.648	340773	9.648	369880	9.648	305643
523	9.651	149339	9.652	136018	9.563	162951	9.652	413043	9.655	168415	9.652	113424	9.652	314538	9.651	138580	9.652	159706	9.652	157337	9.652	122876	9.652	162881	9.652	177385	9.652	289316	9.652	292337	9.652	277619	9.652	327926	9.651	335791	9.652	290548
524	9.655	143464	9.655	138454	9.566	181530	9.655	365414	9.658	161100	9.655	112624	9.655	281853	9.655	125900	9.655	139385	9.655	151257	9.655	121837	9.655	171150	9.655	165460	9.655	238478	9.655	298491	9.655	281196	9.655	327132	9.655	309754	9.655	279274
525	9.658	137126	9.658	137812	9.57	206681	9.658	329713	9.662	158240	9.658	115251	9.658	242695	9.658	117914	9.658	124662	9.658	151182	9.658	122519	9.659	173335	9.658	155102	9.658	201408	9.658	309746	9.658	284097	9.658	326637	9.658	289934	9.658	275022
526	9.662	135084	9.662	141773	9.573	249522	9.662	305712	9.665	161516	9.662	118578	9.662	207658	9.662	112254	9.662	113217	9.662	148008	9.662	124494	9.662	181931	9.662	146089	9.662	181217	9.662	317359	9.662	292526	9.662	328755	9.662	271952	9.662	267244
527	9.665	130589	9.665	144055	9.577	302236	9.665	289946	9.669	161346	9.665	126183	9.665	179866	9.665	109850	9.665	109804	9.665	148212	9.665	127484	9.665	190883	9.665	133148	9.665	167721	9.665	329455	9.665	300802	9.665	336020	9.665	252633	9.665	261831
528	9.668	133852	9.669	147067	9.58	367732	9.669	267293	9.672	163344	9.669	133593	9.669	157703	9.668	107327	9.669	104105	9.669	151523	9.669	132054	9.669	199237	9.669	125553	9.669	154777	9.669	346524	9.669	317331	9.669	342856	9.668	235024	9.669	263123
529	9.672	132944	9.672	154584	9.583	449075	9.672	256861	9.675	168683	9.672	139304	9.672	140503	9.672	106875	9.672	103055	9.672	153604	9.672	134235	9.672	207014	9.672	115723	9.672	149553	9.672	365158	9.672	333007	9.672	359298	9.672	217028	9.672	265000
530	9.675	138218	9.675	157821	9.587	532996	9.675	237835	9.679	178228	9.675	149990	9.675	126892	9.675	105547	9.675	103351	9.675	155791	9.675	142003	9.676	215123	9.675	111849	9.675	143358	9.675	384919	9.675	342195	9.675	373208	9.675	204554	9.675	268262
531	9.679	143319	9.679	164184	9.59	615116	9.679	219912	9.682	184665	9.679	157316	9.679	117781	9.679	110089	9.679	104693	9.679	163041	9.679	148429	9.679	220662	9.679	106645	9.679	137213	9.679	398556	9.679	354994	9.679	388034	9.679	197338	9.679	280128
532	9.682	146666	9.682	169670	9.594	701056	9.682	206999	9.686	194145	9.682	166551	9.682	111699	9.682	112941	9.682	103323	9.682	172100	9.682	159322	9.682	216270	9.682	104998	9.682	131755	9.682	409283	9.682	362776	9.682	401008	9.682	191607	9.682	290315
533	9.685	157234	9.686	177830	9.597	761536	9.686	193151	9.689	207588	9.686	176733	9.686	108833	9.685	115319	9.686	106523	9.686	185512	9.686	166313	9.686	216526	9.686	105692	9.686	127438	9.686	410982	9.686	370661	9.686	416089	9.685	194080	9.686	298263
534	9.689	159084	9.689	171982	9.6	791858	9.689	183601	9.692	222146	9.689	179750	9.689	109636	9.689	120264	9.689	113198	9.689	192818	9.689	175254	9.689	204890	9.689	109309	9.689	126383	9.689	412193	9.689	367735	9.689	428092	9.689	199877	9.689	309801
535	9.692	159756	9.692	176049	9.604	805290	9.692	182418	9.696	230222	9.692	178847	9.692	110654	9.692	125881	9.692	116702	9.692	203412	9.693	183743	9.693	198811	9.692	114172	9.692	124129	9.692	411727	9.692	365310	9.692	434151	9.692	202772	9.692	321457
536	9.696	159707	9.696	172440	9.607	780483	9.696	185928	9.699	233216	9.696	177068	9.696	108777	9.696	130064	9.696	122939	9.696	216011	9.696	191903	9.696	194120	9.696	118570	9.696	128462	9.696	398701	9.696	359564	9.696	426133	9.696	210935	9.696	325380
537	9.699	154684	9.699	166279	9.611	726151	9.699	193922	9.703	239005	9.699	169130	9.699	109578	9.699	135552	9.699	131972	9.699	220092	9.699	190099	9.699	191802	9.699	120274	9.699	133072	9.699	391858	9.699	352109	9.699	418968	9.699	214058	9.699	322480
538	9.702	149665	9.703	163079	9.614	652978	9.703	200992	9.706	237655	9.703	160064	9.703	115443	9.702	137582	9.703	139618	9.703	226729	9.703	188277	9.703	192247	9.703	123110	9.703	134656	9.703	379264	9.703	344458	9.703	413476	9.703	217172	9.703	321142
539	9.706	145484	9.706	160746	9.617	563147	9.706	211506	9.709	229958	9.706	151782	9.706	117875	9.706	139197	9.706	141655	9.706	224019	9.706	183227	9.706	193935	9.706	122730	9.706	139482	9.706	373667	9.706	340555	9.706	403549	9.706	222335	9.706	317549
540	9.709	139108	9.709	153148	9.621	479662	9.709	219928	9.713	222026	9.709	142699	9.709	122721	9.709	142273	9.709	148162	9.709	218048	9.71	172636	9.71	192166	9.709	120594	9.709	143793	9.709	368762	9.709	338915	9.709	394511	9.709	220692	9.709	306289
541	9.713	138102	9.713	153443	9.624	408375	9.713	224731	9.716	211054	9.713	139123	9.713	130293	9.713	141390	9.713	153540	9.713	208657	9.713	168678	9.713	201577	9.713	118349	9.713	145238	9.713	367134	9.713	343220	9.713	385531	9.713	221811	9.713	304369
542	9.716	134978	9.716	148401	9.628	342797	9.716	221906	9.72	198971	9.716	130648	9.716	134402	9.716	137420	9.716	151643	9.716	200044	9.716	163275	9.716	209014	9.716	114342	9.716	148810	9.716	367104	9.716	346979	9.716	379816	9.716	216470	9.716	297703
543	9.72	133128	9.72	151915	9.631	299943	9.72	219201	9.723	189349	9.72	128884	9.72	138737	9.72	131287	9.72	144415	9.72	190504	9.72	152818	9.72	216114	9.72	113403	9.72	146839	9.72	377746	9.72	354288	9.72	378136	9.72	212095	9.72	297774
544	9.723	135941	9.723	153357	9.634	269195	9.723	208550	9.726	180519	9.723	125046	9.723	141038	9.723	127162	9.723	140942	9.723	181334	9.723	145866	9.723	220171	9.723	110356	9.723	147194	9.723	382631	9.723	360484	9.723	381240	9.723	206077	9.723	307787
545	9.726	136480	9.726	155405	9.638	245007	9.726	201238	9.73	172657	9.726	126872	9.726	142574	9.726	122386	9.726	135303	9.726	174329	9.727	143300	9.727	224861	9.726	110230	9.726	141553	9.726	390750	9.726	366755	9.726	396473	9.726	205732	9.726	311766
546	9.73	147824	9.73	157749	9.641	236850	9.73	188558	9.733	170550	9.73	127826	9.73	139343	9.73	119389	9.73	128181	9.73	168266	9.73	143344	9.73	223131	9.73	112691	9.73	142377	9.73	394740	9.73	369394	9.73	403154	9.73	202764	9.73	322768
547	9.733	149338	9.733	158796	9.645	224373	9.733	177192	9.737	173006	9.733	131246	9.733	137255	9.733	118692	9.733	120851	9.733	166539	9.733	139535	9.733	214228	9.733	115168	9.733	138365	9.733	389575	9.733	365249	9.733	410213	9.733	208174	9.733	331964
548	9.737	151794	9.737	156420	9.648	208814	9.737	168397	9.74	173742	9.737	131246	9.737	130764	9.737	117948	9.737	122274	9.737	164671	9.737	137960	9.737	204631	9.737	118799	9.737	138375	9.737	387917	9.737	361794	9.737	418788	9.737	212737	9.737	344056
549	9.74	151056	9.74	160302	9.651	195461	9.74	163759	9.743	174727	9.74	132277	9.74	125324	9.74	119479	9.74	115386	9.74	166354	9.74	141796	9.74	191934	9.74	124174	9.74	137552	9.74	373451	9.74	353556	9.74	417858	9.74	219390	9.74	351571
550	9.743	155010	9.743	154903	9.655	185956	9.743	161821	9.747	174051	9.743	131025	9.743	115077	9.743	119918	9.743	116371	9.743	170583	9.744	139728	9.744	183385	9.743	130069	9.743	141833	9.743	362129	9.743	332620	9.743	417181	9.743	225955	9.743	350467
551	9.747	150326	9.747	149542	9.658	168944	9.747	161912	9.75	177192	9.747	134399	9.747	114332	9.747	123164	9.747	114352	9.747	167798	9.747	139956	9.747	172845	9.747	136791	9.747	144099	9.747	349567	9.747	321048	9.747	401959	9.747	237720	9.747	344243
552	9.75	145614	9.75	146558	9.662	163425	9.75	162646	9.754	175201	9.75	125862	9.75	109616	9.75	125197	9.75	114577	9.75	167422	9.75	140119	9.75	159311	9.75	140012	9.75	150264	9.75	330421	9.75	300707	9.75	390561	9.75	240453	9.75	333505
553	9.754	135439	9.754	146638	9.665	157139	9.754	166505	9.757	171266	9.754	122033	9.754	109371	9.754	127477	9.754	116338	9.754	165555	9.754	135893	9.754	151777	9.754	139216	9.754	156484	9.754	310965	9.754	289771	9.754	377043	9.754	242182	9.754	322094
554	9.757	130577	9.757	140217	9.668	156570	9.757	167769	9.761	169277	9.757	118310	9.757	108734	9.757	125641	9.757	116478	9.757	162000	9.757	132897	9.757	144867	9.757	138127	9.757	161337	9.757	298998	9.757	277337	9.757	359691	9.757	243654	9.757	301770
555	9.76	124301	9.76	134649	9.672	158361	9.76	173055	9.764	165849	9.76	115388	9.76	112146	9.76	123492	9.76	117247	9.76	158714	9.761	127592	9.761	139404	9.76	132872	9.76	162087	9.76	287799	9.76	266318	9.76	343690	9.76	235620	9.76	280319
556	9.764	117533	9.764	134758	9.675	162255	9.764	171778	9.767	162255	9.764	111197	9.764	110048	9.764	123205	9.764	118336	9.764	154123	9.764	126196	9.764	139108	9.764	125272	9.764	159936	9.764	271995	9.764	263352	9.764	325436	9.764	224434	9.764	263210
557	9.767	110801	9.767	133397	9.679	174036	9.767	172532	9.771	158196	9.767	109943	9.767	113155	9.767	117070	9.767	114291	9.767	147716	9.767	120243	9.767	136375	9.767	119112	9.767	155585	9.767	267117	9.767	255806	9.767	313440	9.767	210134	9.767	246272
558	9.771	108659	9.771	134491	9.682	181435	9.771	167623	9.774	155172	9.771	106923	9.771	112876	9.771	112078	9.771	111574	9.771	141446	9.771	116085	9.771	136301	9.771	111513	9.771	148638	9.771	262931	9.771	250455	9.771	305757	9.771	193940	9.771	233119
559	9.774	102218	9.774	134956	9.685	190684	9.774	163988	9.777	152270	9.774	110849	9.774	113330	9.774	108128	9.774	108344	9.774	139236	9.774	115239	9.774	135129	9.774	103822	9.774	139493	9.774	265741	9.774	248261	9.774	295635	9.774	181104	9.774	221784
560	9.777	102350	9.777	134943	9.689	197546	9.777	153946	9.781	154028	9.777	109805	9.777	113526	9.777	99143	9.777	105041	9.777	134948	9.778	113598	9.778	134335	9.777	93666	9.777	132533	9.777	256652	9.777	247664	9.777	294856	9.777	167720	9.777	212942
561	9.781	103375	9.781	136700	9.692	200881	9.781	150704	9.784	156449	9.781	109021	9.781	110231	9.781	96786	9.781	100421	9.781	132545	9.781	112288	9.781	136342	9.781	89658	9.781	121401	9.781	257468	9.781	244898	9.781	294330	9.781	159629	9.781	210839
562	9.784	100428	9.784	134192	9.696	198075	9.784	146033	9.788	155202	9.784	109383	9.784	109306	9.784	95440	9.784	96504	9.784	129704	9.784	113418	9.784	134350	9.784	86193	9.784	113242	9.784	257837	9.784	244202	9.784	294379	9.784	153664	9.784	208098
563	9.788	100846	9.788	134979	9.699	190322	9.788	142928	9.791	156372	9.788	114583	9.788	103456	9.788	93362	9.788	93180	9.788	128936	9.788	111844	9.788	134259	9.788	84800	9.788	106728	9.788	256434	9.788	241688	9.788	285576	9.788	144664	9.788	206353
564	9.791	105226	9.791	131337	9.702	184806	9.791	137930	9.795	158150	9.791	117251	9.791	100029	9.791	92641	9.791	92870	9.791	131619	9.791	111070	9.791	132715	9.791	82721	9.791	99915	9.791	254009	9.791	240031	9.791	287400	9.791	141543	9.791	203141
565	9.794	104306	9.794	131732	9.706	171155	9.794	135040	9.798	154139	9.794	124328	9.794	95563	9.794	92870	9.795	90909	9.794	130028	9.795	113336	9.795	133681	9.794	78627	9.794	93273	9.794	252777	9.795	234885	9.794	288279	9.794	139298	9.794	205861
566	9.798	107831	9.798	126436	9.709	163065	9.798	134927	9.801	152403	9.798	130961	9.798	92302	9.798	97084	9.798	90821	9.798	129565	9.798	113740	9.798	135489	9.798	78390	9.798	89377	9.798	247186	9.798	232809	9.798	288183	9.798	137457	9.798	206887
567	9.801	110621	9.801	127766	9.713	151507	9.801	134310	9.805	149343	9.801	139758	9.801	91386	9.801	101455	9.801	96680	9.801	131629	9.801	111436	9.801	132795	9.801	78297	9.801	87541	9.801	244709	9.801	232748	9.801	286568	9.801	140293	9.801	208425
568	9.805	117744	9.805	124847	9.716	144816	9.805	134802	9.808	146819	9.805	152347	9.805	87700	9.805	105597	9.805	97171	9.805	134241	9.805	111594	9.805	136950	9.805	75290	9.805	87079	9.805	251058	9.805	236205	9.805	286580	9.805	139465	9.805	209472
569	9.808	120602	9.808	127889	9.719	142607	9.808	129439	9.812	147112	9.808	163153	9.808	87746	9.808	113509	9.808	106615	9.808	131874	9.808	115769	9.808	142181	9.808	77739	9.808	86079	9.808	251658	9.808	238555	9.808	284137	9.808	137399	9.808	210966
570	9.811	126901	9.811	127077	9.723	142085	9.811	128033	9.815	142358	9.811	174636	9.811	89619	9.811	125065	9.812	118357	9.811	134038	9.812	111009	9.812	146524	9.811	75990	9.811	83896	9.811	259727	9.812	246753	9.811	286059	9.811	136539	9.811	209693
571	9.815	131769	9.815	127102	9.726	141972	9.815	128075	9.818	141515	9.815	182094	9.815	88597	9.815	135096	9.815	131585	9.815	131998	9.815	113271	9.815	158394	9.815	74723	9.815	84352	9.815	270435	9.815	265313	9.815	293132	9.815	141886	9.815	211114
572	9.818	133540	9.818	130863	9.73	144459	9.818	123887	9.822	141251	9.818	192485	9.818	96791	9.818	154245	9.818	147052	9.818	137841	9.818	116111	9.818	169332	9.818	74242	9.818	85268	9.818	287654	9.818	285635	9.818	296483	9.818	138619	9.818	215483
573	9.822	138812	9.822	130679	9.733	148162	9.822	123795	9.825	137878	9.822	191361	9.822	98810	9.822	167723	9.822	165939	9.822	137544	9.822	115105	9.822	186015	9.822	72499	9.822	83857	9.822	314866	9.822	321061	9.822	311351	9.822	138351	9.822	220812
574	9.825	135764	9.825	136388	9.737	148998	9.825	124155	9.829	141603	9.825	189384	9.825	106836	9.825	183735	9.825	187036	9.825	138614	9.825	117292	9.825	211902	9.825	73145	9.825	83172	9.825	354871	9.825	356644	9.825	329756	9.825	140156	9.825	228678
575	9.828	139371	9.828	141552	9.74	150469	9.828	123846	9.832	145789	9.829	183993	9.828	116693	9.828	192639	9.829	204276	9.828	138872	9.829	119975	9.829	238211	9.828	73364	9.828	83978	9.828	400276	9.829	406612	9.828	354328	9.828	139624	9.828	246078
576	9.832	141533	9.832	151839	9.743	148747	9.832	125425	9.835	150646	9.832	180952	9.832	127251	9.832	196648	9.832	224666	9.832	144908	9.832	124246	9.832	266679	9.832	73553	9.832	82907	9.832	461004	9.832	468043	9.832	389914	9.832	140580	9.832	267846
577	9.835	143364	9.835	162825	9.747	145543	9.835	123639	9.839	157212	9.835	174299	9.835	137224	9.835	194964	9.835	229828	9.835	148349	9.835	126575	9.835	294913	9.835	76152	9.835	82945	9.835	522706	9.835	524598	9.835	432412	9.835	149194	9.835	301563
578	9.839	146271	9.839	175618	9.75	138729	9.839	126574	9.842	166939	9.839	171138	9.839	150504	9.839	192007	9.839	232738	9.839	152296	9.839	132256	9.839	313408	9.839	78925	9.839	84158	9.839	579475	9.839	582585	9.839	488653	9.839	160235	9.839	343447
579	9.842	149088	9.842	184059	9.754	136254	9.842	124661	9.846	179416	9.842	168617	9.842	157417	9.842	183810	9.842	230264	9.842	156192	9.842	140711	9.842	326951	9.842	89299	9.842	87944	9.842	634738	9.842	637521	9.842	546009	9.842	177654	9.842	395259
580	9.845	162059	9.845	195323	9.757	128605	9.845	130101	9.849	193304	9.846	167743	9.845	166961	9.845	173204	9.846	221417	9.845	164584	9.846	146068	9.846	328389	9.845	97969	9.846	91396	9.845	672951	9.846	665756	9.845	596076	9.845	200761	9.846	453223
581	9.849	165852	9.849	203151	9.76	122726	9.849	130497	9.852	211450	9.849	169014	9.849	165605	9.849	158729	9.849	201675	9.849	170983	9.849	152922	9.849	328447	9.849	111883	9.849	97943	9.849	700869	9.849	681515	9.849	645332	9.849	234267	9.849	516361
582	9.852	172842	9.852	208049	9.764	124605	9.852	138074	9.856	225974	9.852	167360	9.852	170089	9.852	152426	9.852	190389	9.852	177796	9.852	160759	9.852	311423	9.852	128704	9.852	105799	9.852	703711	9.852	678439	9.852	699243	9.852	271770	9.852	569366
583	9.856	176206	9.856	208403	9.767	117590	9.856	143560	9.859	239884	9.856	167639	9.856	166839	9.856	145309	9.856	177681	9.856	187635	9.856	171393	9.856	296309	9.856	149725	9.856	120167	9.856	681582	9.856	650014	9.856	728719	9.856	310634	9.856	609328
584	9.859	176405	9.859	203434	9.771	119635	9.859	152478	9.863	247100	9.859	162566	9.859	155259	9.859	143346	9.859	164432	9.859	196130	9.859	177442	9.859	270072	9.859	168548	9.859	135161	9.859	634713	9.859	600752	9.859	731258	9.859	362672	9.859	628959
585	9.862	169880	9.862	195225	9.774	115905	9.863	167357	9.866	256318	9.863	154143	9.862	150977	9.862	143200	9.863	155388	9.862	204209	9.863	183989	9.863	252293	9.863	189894	9.863	157678	9.862	588735	9.863	554737	9.862	721285	9.862	397485	9.863	647369
586	9.866	167825	9.866	186705	9.777	118242	9.866	177159	9.869	256856	9.866	147326	9.866	147023	9.866	143384	9.866	152706	9.866	207430	9.866	181208	9.866	235046	9.866	206044	9.866	176084	9.866	536041	9.866	495349	9.866	693964	9.866	436467	9.866	634423
587	9.869	157885	9.869	186364	9.781	118703	9.869	189006	9.873	256181	9.869	144294	9.869	139824	9.869	142905	9.869	151376	9.869	209345	9.869	180125	9.869	223408	9.869	214522	9.869	200145	9.869	477275	9.869	443887	9.869	659392	9.869	463147	9.869	605712
588	9.873	151698	9.873	178352	9.784	118813	9.873	198288	9.876	249205	9.873	135546	9.873	134832	9.873	145535	9.873	148135	9.873	206247	9.873	171202	9.873	215782	9.873	214206	9.873	217394	9.873	423489	9.873	397559	9.873	613537	9.873	471928	9.873	546972
589	9.876	142311	9.876	175420	9.788	117278	9.876	206112	9.88	241752	9.876	129032	9.876	135828	9.876	143740	9.876	147480	9.876	200481	9.876	166230	9.876	211100	9.876	206383	9.876	231943	9.876	392926	9.876	359860	9.876	577438	9.876	466814	9.876	494706
590	9.879	139054	9.879	169637	9.791	116601	9.88	212776	9.883	237869	9.88	124871	9.879	137146	9.879	140721	9.88	144845	9.879	194134	9.88	157522	9.88	213533	9.88	199972	9.88	240983	9.879	352255	9.88	328951	9.879	547148	9.879	442149	9.88	437261
591	9.883	132220	9.883	172103	9.794	116150	9.883	216443	9.886	230484	9.883	120504	9.883	138592	9.883	135563	9.883	146873	9.883	187200	9.883	150298	9.883	211626	9.883	186875	9.883	238901	9.883	330241	9.883	308361	9.883	521857	9.883	408839	9.883	389606
592	9.886	129230	9.886	172671	9.798	112761	9.886	210207	9.89	226035	9.886	120170	9.886	138649	9.886	130082	9.886	139013	9.886	180721	9.886	144427	9.886	214102	9.886	165523	9.886	229015	9.886	310293	9.886	298830	9.886	515823	9.886	367025	9.886	339948
593	9.89	128856	9.89	168583	9.801	113999	9.89	206785	9.893	220661	9.89	116682	9.89	142258	9.89	123542	9.89	134776	9.89	170977	9.89	138023	9.89	213370	9.89	150160	9.89	220547	9.89	303895	9.89	291323	9.89	491982	9.89	321068	9.89	310085
594	9.893	129640	9.893	168034	9.805	113198	9.893	198896	9.897	218227	9.893	116751	9.893	143274	9.893	115005	9.893	128098	9.893	167043	9.893	133627	9.893	211649	9.893	135544	9.893	201829	9.893	304408	9.893	294468	9.893	481617	9.893	285323	9.893	284052
595	9.896	129452	9.896	165323	9.808	112640	9.897	189684	9.9	216149	9.897	118402	9.896	141281	9.896	113332	9.897	123459	9.896	164156	9.897	133328	9.897	205117	9.896	117598	9.897	183414	9.896	311297	9.897	297332	9.896	465202	9.896	244129	9.897	269166
596	9.9	128394	9.9	164526	9.811	110151	9.9	183333	9.903	217502	9.9	117564	9.9	139406	9.9	109758	9.9	115538	9.9	162578	9.9	136499	9.9	199642	9.9	110343	9.9	161962	9.9	330939	9.9	302424	9.9	453983	9.9	222451	9.9	261668
597	9.903	128729	9.903	159958	9.815	110801	9.903	178456	9.907	212398	9.903	120462	9.903	133208	9.903	106448	9.903	111033	9.903	160255	9.903	140992	9.903	199669	9.903	108519	9.903	145252	9.903	348652	9.903	308857	9.903	439923	9.903	202350	9.903	258200
598	9.907	126873	9.907	154737	9.818	112127	9.907	175865	9.91	207099	9.907	119789	9.907	129934	9.907	106105	9.907	108182	9.907	160250	9.907	149069	9.907	196200	9.907	104889	9.907	132067	9.907	378993	9.907	326609	9.907	423343	9.907	184651	9.907	252882
599	9.91	123824	9.91	151471	9.822	111269	9.91	168639	9.914	199719	9.91	122337	9.91	128591	9.91	106100	9.91	105137	9.91	165326	9.91	166793	9.91	188201	9.91	106366	9.91	122916	9.91	417162	9.91	340453	9.91	406250	9.91	183363	9.91	253695
600	9.913	121698	9.913	146274	9.825	114718	9.914	169969	9.917	196244	9.914	118130	9.913	122770	9.913	108340	9.914	103612	9.914	165474	9.914	189396	9.914	181530	9.914	110846	9.914	114555	9.913	455949	9.914	356352	9.913	392280	9.913	182151	9.914	259723
601	9.917	120219	9.917	144815	9.828	120717	9.917	166866	9.92	188364	9.917	120435	9.917	121375	9.917	111276	9.917	103871	9.917	172409	9.917	224358	9.917	174051	9.917	110972	9.917	111803	9.917	491751	9.917	368270	9.917	380784	9.917	180643	9.917	264176
602	9.92	117419	9.92	144457	9.832	124497	9.92	164116	9.924	184244	9.92	117810	9.92	120368	9.92	110391	9.92	102943	9.92	182484	9.92	265197	9.92	172453	9.92	114267	9.92	114890	9.92	540338	9.92	383540	9.92	375537	9.92	185019	9.92	261545
603	9.924	113502	9.924	138369	9.835	134976	9.924	165155	9.927	176528	9.924	118808	9.924	118453	9.924	110956	9.924	104428	9.924	192769	9.924	319562	9.924	171342	9.924	116744	9.924	114691	9.924	583697	9.924	393975	9.924	372310	9.924	187109	9.924	265160
604	9.927	114670	9.927	144176	9.839	146419	9.927	157833	9.931	172476	9.927	117964	9.927	115131	9.927	114168	9.927	106706	9.927	205931	9.927	385255	9.927	165448	9.927	119335	9.927	120004	9.927	617799	9.927	402547	9.927	368073	9.927	185555	9.927	267825
605	9.93	112361	9.93	145371	9.842	155130	9.931	154064	9.934	169027	9.931	121450	9.93	116146	9.93	113080	9.931	110826	9.931	227885	9.931	456122	9.931	161841	9.931	120425	9.931	121601	9.93	642232	9.931	407674	9.93	369682	9.93	190906	9.931	267397
606	9.934	112750	9.934	146963	9.845	171856	9.934	150192	9.937	170275	9.934	126109	9.934	112786	9.934	115506	9.934	111013	9.934	249487	9.934	540040	9.934	160703	9.934	117471	9.934	126766	9.934	644157	9.934	411807	9.934	369890	9.934	189826	9.934	273479
607	9.937	115442	9.937	151235	9.849	182318	9.937	144040	9.941	166734	9.937	128271	9.937	109378	9.937	114262	9.937	112240	9.937	278664	9.937	610899	9.937	159044	9.937	118081	9.937	128172	9.937	632808	9.937	400208	9.937	373405	9.937	190342	9.937	276781
608	9.941	118415	9.941	152822	9.852	195088	9.941	139667	9.944	171670	9.941	136776	9.941	111110	9.941	113901	9.941	115165	9.941	298969	9.941	670934	9.941	161229	9.941	116168	9.941	129417	9.941	612747	9.941	388877	9.941	376676	9.941	191509	9.941	281278
609	9.944	122930	9.944	164494	9.856	201836	9.944	138468	9.948	169925	9.944	143471	9.944	107898	9.944	116646	9.944	118696	9.944	326080	9.944	708562	9.944	159004	9.944	115058	9.944	125008	9.944	574452	9.944	385935	9.944	381068	9.944	192125	9.944	286051
610	9.947	128132	9.947	168889	9.859	200918	9.948	135058	9.951	174024	9.948	148238	9.947	105139	9.947	118458	9.948	119538	9.948	344305	9.948	718254	9.948	155742	9.948	111340	9.948	125582	9.947	535386	9.948	388045	9.947	385525	9.947	188806	9.948	289321
611	9.951	137536	9.951	175163	9.862	200988	9.951	135595	9.954	177972	9.951	160268	9.951	103281	9.951	122726	9.951	124490	9.951	355426	9.951	710614	9.951	155081	9.951	107506	9.951	122279	9.951	500045	9.951	366595	9.951	384913	9.951	197956	9.951	307716
612	9.954	142622	9.954	179410	9.866	196336	9.954	132634	9.958	181366	9.954	168856	9.954	99237	9.954	124487	9.954	126567	9.954	362379	9.954	668324	9.954	151575	9.954	106004	9.954	118574	9.954	457437	9.954	362880	9.954	393063	9.954	198759	9.954	314225
613	9.958	148436	9.958	185736	9.869	181611	9.958	133075	9.961	187842	9.958	178841	9.958	99255	9.958	127634	9.958	132499	9.958	355424	9.958	608188	9.958	146875	9.958	102249	9.958	116987	9.958	423291	9.958	347510	9.958	397295	9.958	202338	9.958	319608
614	9.961	153488	9.961	184960	9.873	177407	9.961	134267	9.965	195286	9.961	183059	9.961	97823	9.961	134320	9.961	134226	9.961	348266	9.961	533857	9.961	142838	9.961	100588	9.961	114991	9.961	391555	9.961	336835	9.961	391885	9.961	206420	9.961	322915
615	9.964	155364	9.964	185449	9.876	168802	9.965	134361	9.968	196154	9.965	182322	9.964	96214	9.964	139349	9.965	135576	9.965	334153	9.965	458418	9.965	139161	9.965	96954	9.965	110013	9.964	368250	9.965	326562	9.965	389091	9.964	213769	9.965	327538
616	9.968	153607	9.968	182442	9.879	157924	9.968	140792	9.971	197424	9.968	179510	9.968	98526	9.968	147474	9.968	138784	9.968	321116	9.968	400547	9.968	134235	9.968	93552	9.968	106867	9.968	342278	9.968	308169	9.968	386708	9.968	215220	9.968	324809
617	9.971	150686	9.971	173553	9.883	153866	9.971	144129	9.975	198763	9.971	173398	9.971	104787	9.971	150873	9.971	144705	9.971	305784	9.971	342804	9.971	131869	9.971	92124	9.971	108963	9.971	324371	9.971	295771	9.971	376391	9.971	219505	9.971	319636
618	9.975	141254	9.975	166365	9.886	149921	9.975	148878	9.978	195315	9.975	163153	9.975	108797	9.975	155968	9.975	150389	9.975	286624	9.975	295208	9.975	127488	9.975	89231	9.975	106726	9.975	303300	9.975	283645	9.975	365458	9.975	222321	9.975	311524
619	9.978	134626	9.978	155283	9.89	148040	9.978	153361	9.982	192369	9.978	149518	9.978	114782	9.978	162663	9.978	155741	9.978	276325	9.978	251423	9.978	125094	9.978	84278	9.978	107717	9.978	290031	9.978	266431	9.978	354759	9.978	220367	9.978	298706
620	9.981	127577	9.981	148109	9.893	151508	9.982	157176	9.985	188601	9.982	140185	9.981	121597	9.981	161523	9.982	157383	9.982	258905	9.982	223136	9.982	124777	9.982	83405	9.982	105636	9.981	282426	9.982	261039	9.982	341307	9.981	214014	9.982	281494
621	9.985	114873	9.985	142393	9.896	149052	9.985	159534	9.988	180564	9.985	128362	9.985	132147	9.985	158497	9.985	160255	9.985	238139	9.985	194531	9.985	128768	9.985	78881	9.985	104292	9.985	268493	9.985	252978	9.985	325039	9.985	209350	9.985	264733
622	9.988	110642	9.988	138926	9.9	149072	9.988	158906	9.992	169960	9.988	119944	9.988	141503	9.988	152082	9.988	161006	9.988	219458	9.988	173081	9.988	128802	9.988	75419	9.988	102134	9.988	262520	9.988	247223	9.988	321142	9.988	196558	9.988	251420
623	9.992	104341	9.992	134739	9.903	148671	9.992	153999	9.995	163596	9.992	110569	9.992	150013	9.992	144744	9.992	154324	9.992	201800	9.992	153602	9.992	134223	9.992	72947	9.992	101159	9.992	258726	9.992	246705	9.992	306465	9.992	185169	9.992	242882
624	9.995	100473	9.995	135245	9.907	142215	9.995	153963	9.999	155894	9.995	108251	9.995	158783	9.995	131978	9.995	147495	9.995	185395	9.995	139826	9.995	139011	9.995	69858	9.995	95482	9.995	258756	9.995	249378	9.995	308939	9.995	174221	9.995	229582
625	9.998	97459	9.998	136041	9.91	140262	9.999	148937	10.002	151100	9.999	103509	9.998	162065	9.998	121415	9.999	138842	9.999	168045	9.999	132455	9.999	149661	9.999	66090	9.999	95038	9.998	261319	9.999	256536	9.999	301896	9.998	164817	9.999	223632
626	10.002	98439	10.002	141882	9.913	136943	10.002	141518	10.005	150244	10.002	106351	10.002	161349	10.002	112804	10.002	129165	10.002	158248	10.002	124705	10.002	168302	10.002	64139	10.002	89370	10.002	268766	10.002	270231	10.002	304702	10.002	157334	10.002	217661
627	10.005	103557	10.005	149733	9.917	134742	10.005	136177	10.009	148370	10.005	108820	10.005	160802	10.005	103109	10.005	117418	10.005	150711	10.005	120452	10.005	193564	10.005	63670	10.005	86556	10.005	280730	10.005	295782	10.005	305519	10.005	149042	10.005	217623
628	10.009	106147	10.009	169868	9.92	129647	10.009	126412	10.012	152990	10.009	115668	10.009	149569	10.009	101229	10.009	106664	10.009	141834	10.009	120492	10.009	227333	10.009	62805	10.009	82141	10.009	299071	10.009	331408	10.009	321369	10.009	145247	10.009	221184
629	10.012	110675	10.012	191563	9.924	125323	10.012	121309	10.016	161524	10.012	129356	10.012	141244	10.012	96701	10.012	99753	10.012	140651	10.012	124803	10.012	273716	10.012	65441	10.012	82645	10.012	325823	10.012	373997	10.012	342256	10.012	142413	10.012	222703
630	10.015	125218	10.015	227680	9.927	124180	10.016	121747	10.019	173782	10.016	146180	10.015	131133	10.015	92787	10.016	94737	10.016	142412	10.016	130056	10.016	331047	10.016	67832	10.016	80462	10.016	361925	10.016	439510	10.016	367476	10.015	144731	10.016	230942
631	10.019	138056	10.019	271133	9.93	120734	10.019	116373	10.022	195460	10.019	167803	10.019	120919	10.019	91044	10.019	90196	10.019	148003	10.019	143864	10.019	388697	10.019	68765	10.019	79034	10.019	404823	10.019	522116	10.019	411444	10.019	147234	10.019	247978
632	10.022	155583	10.022	327664	9.934	119759	10.022	117238	10.026	230473	10.022	199616	10.022	112597	10.022	92160	10.022	89304	10.022	160623	10.022	163221	10.022	459228	10.022	76940	10.022	79360	10.022	462433	10.022	617199	10.022	471017	10.022	154259	10.022	263760
633	10.026	177166	10.026	387474	9.937	123006	10.026	117146	10.029	283171	10.026	234401	10.026	104554	10.026	95405	10.026	90229	10.026	174054	10.026	193088	10.026	530170	10.026	83524	10.026	81198	10.026	522363	10.026	720023	10.026	552347	10.026	159860	10.026	286821
634	10.029	202135	10.029	465501	9.941	123892	10.029	120032	10.033	347878	10.029	283005	10.029	101621	10.029	99266	10.029	91859	10.029	198104	10.029	229164	10.029	604797	10.029	96241	10.029	83540	10.029	591492	10.029	827300	10.029	643230	10.029	174314	10.029	319411
635	10.032	233724	10.032	537277	9.944	125656	10.033	125670	10.036	441623	10.033	322019	10.032	97958	10.032	104898	10.033	97161	10.033	226773	10.033	275617	10.033	648570	10.033	113152	10.033	87885	10.033	657451	10.033	930821	10.033	751050	10.032	192963	10.033	361708
636	10.036	259616	10.036	601847	9.947	133698	10.036	134223	10.039	546228	10.036	366057	10.036	94038	10.036	113532	10.036	106105	10.036	270339	10.036	331092	10.036	685726	10.036	136183	10.036	92283	10.036	716868	10.036	1020920	10.036	886200	10.036	218678	10.036	409445
637	10.039	283993	10.039	661362	9.951	132996	10.039	147612	10.043	680560	10.039	393842	10.039	97473	10.039	122430	10.039	117528	10.039	314131	10.039	389171	10.039	694400	10.039	165319	10.039	100641	10.039	752250	10.039	1084479	10.039	1018163	10.039	248894	10.039	456819
638	10.043	302918	10.043	707493	9.954	139090	10.043	162553	10.046	824898	10.043	417628	10.043	96304	10.043	135284	10.043	137852	10.043	372869	10.043	446042	10.043	676369	10.043	195501	10.043	111631	10.043	780099	10.043	1112328	10.043	1166010	10.043	292393	10.043	502367
639	10.046	310749	10.046	707223	9.958	140096	10.046	181612	10.05	972548	10.046	424857	10.046	99987	10.046	150310	10.046	158572	10.046	427646	10.046	497565	10.046	632773	10.046	225965	10.046	126089	10.046	776761	10.046	1110728	10.046	1287852	10.046	339141	10.046	544425
640	10.049	314228	10.049	689218	9.961	143123	10.05	208310	10.053	1127218	10.05	406169	10.049	103063	10.049	161666	10.05	183877	10.05	483190	10.05	531238	10.05	581324	10.05	258734	10.05	141180	10.05	756698	10.05	1080127	10.05	1398885	10.049	388140	10.05	569098
641	10.053	302820	10.053	639737	9.964	143919	10.053	236408	10.056	1272322	10.053	383033	10.053	106757	10.053	176284	10.053	210875	10.053	527222	10.053	547481	10.053	515511	10.053	278338	10.053	163176	10.053	720667	10.053	1009193	10.053	1486168	10.053	436466	10.053	585879
642	10.056	284419	10.056	569840	9.968	140515	10.056	270984	10.06	1376914	10.056	347693	10.056	114179	10.056	185954	10.056	238178	10.056	553319	10.056	547248	10.056	443962	10.056	297653	10.056	186642	10.056	667472	10.056	904945	10.056	1540374	10.056	474170	10.056	578101
643	10.06	255620	10.06	489445	9.971	137139	10.06	303122	10.063	1447428	10.06	307563	10.06	123942	10.06	188459	10.06	260986	10.06	559909	10.06	523338	10.06	368704	10.06	310889	10.06	205738	10.06	611672	10.06	803217	10.06	1546741	10.06	496649	10.06	563794
644	10.063	229651	10.063	416651	9.975	129965	10.063	333297	10.067	1444370	10.063	267747	10.063	138662	10.063	192187	10.063	277034	10.063	541660	10.063	478577	10.063	318525	10.063	295217	10.063	223790	10.063	559314	10.063	707941	10.063	1483773	10.063	509967	10.063	531706
645	10.066	204461	10.067	345031	9.978	124352	10.067	349872	10.07	1389786	10.067	227442	10.066	147860	10.066	189769	10.067	285639	10.067	511306	10.067	426832	10.067	275822	10.067	278529	10.067	239867	10.067	513574	10.067	607884	10.067	1405680	10.066	506864	10.067	496210
646	10.07	182802	10.07	287150	9.981	117372	10.07	362963	10.073	1277427	10.07	197429	10.07	161909	10.07	183428	10.07	287584	10.07	461185	10.07	371015	10.07	246795	10.07	249090	10.07	247094	10.07	469863	10.07	535399	10.07	1278278	10.07	489728	10.07	453179
647	10.073	163838	10.073	243588	9.985	109980	10.073	358710	10.077	1113254	10.073	171372	10.073	174153	10.073	171690	10.073	274460	10.073	416533	10.073	311880	10.073	221235	10.073	218256	10.073	242731	10.073	445567	10.073	475939	10.073	1141053	10.073	449513	10.073	411160
648	10.077	148122	10.077	213553	9.988	105337	10.077	349120	10.08	913785	10.077	154022	10.077	180223	10.077	157583	10.077	256101	10.077	363006	10.077	260659	10.077	207455	10.077	184890	10.077	238006	10.077	418723	10.077	434286	10.077	985102	10.077	406783	10.077	376972
649	10.08	139127	10.08	189810	9.992	100669	10.08	328009	10.084	722202	10.08	141959	10.08	187672	10.08	146106	10.08	231671	10.08	316029	10.08	222586	10.08	192053	10.08	160511	10.08	222957	10.08	403447	10.08	402899	10.08	846578	10.08	358983	10.08	346870
650	10.083	130248	10.084	173464	9.995	99727	10.084	291589	10.087	555146	10.084	136805	10.083	186663	10.083	135308	10.084	207782	10.084	271564	10.084	192613	10.084	184393	10.084	136599	10.084	205663	10.084	378925	10.084	374322	10.084	719486	10.083	313226	10.084	315726
651	10.087	123693	10.087	164669	9.998	98605	10.087	263321	10.09	425104	10.087	125628	10.087	184675	10.087	125269	10.087	186991	10.087	233602	10.087	172760	10.087	169936	10.087	118248	10.087	182999	10.087	360225	10.087	355583	10.087	614206	10.087	279889	10.087	296560
652	10.09	120091	10.09	154855	10.002	100995	10.09	232080	10.094	327297	10.09	123682	10.09	170438	10.09	117230	10.09	162266	10.09	212461	10.09	159051	10.09	169268	10.09	108021	10.09	159740	10.09	344622	10.09	327974	10.09	538373	10.09	247431	10.09	275767
653	10.094	117990	10.094	150152	10.005	103737	10.094	202914	10.097	271234	10.094	118768	10.094	165275	10.094	111922	10.094	145203	10.094	190896	10.094	150696	10.094	168091	10.094	98430	10.094	145691	10.094	329347	10.094	313154	10.094	471883	10.094	221469	10.094	266307
654	10.097	114918	10.097	148105	10.009	111182	10.097	182987	10.101	231881	10.097	116434	10.097	151106	10.097	108695	10.097	130950	10.097	179211	10.097	141752	10.097	167764	10.097	91211	10.097	133923	10.097	311612	10.097	294598	10.097	431833	10.097	202099	10.097	252614
655	10.1	114026	10.101	143532	10.012	119149	10.101	168414	10.104	205325	10.101	111730	10.101	138492	10.1	106271	10.101	119873	10.101	167641	10.101	132995	10.101	173166	10.101	86870	10.101	122371	10.101	296232	10.101	286573	10.101	396072	10.1	188163	10.101	243285
656	10.104	111817	10.104	144713	10.015	132848	10.104	154127	10.107	191090	10.104	108704	10.104	130354	10.104	106487	10.104	112835	10.104	160564	10.104	130216	10.104	188643	10.104	83067	10.104	116581	10.104	286476	10.104	269065	10.104	368233	10.104	176734	10.104	231740
657	10.107	115024	10.107	143901	10.019	154181	10.107	145696	10.111	179346	10.107	108029	10.107	120148	10.107	101967	10.107	107116	10.107	156165	10.107	124973	10.107	209188	10.107	82622	10.107	108638	10.107	276035	10.107	261259	10.107	350108	10.107	173358	10.107	226781
658	10.111	117837	10.111	149641	10.022	178884	10.111	140036	10.114	172148	10.111	108066	10.111	115541	10.111	98484	10.111	104161	10.111	147683	10.111	119807	10.111	240104	10.111	78522	10.111	104691	10.111	269776	10.111	254051	10.111	333648	10.111	166356	10.111	223482
659	10.114	125191	10.114	158362	10.026	215167	10.114	136598	10.118	166516	10.114	108034	10.114	109127	10.114	99245	10.114	97784	10.114	142560	10.114	118403	10.114	285166	10.114	77906	10.114	104056	10.114	264917	10.114	253121	10.114	332592	10.114	161246	10.114	216576
660	10.117	138700	10.118	172921	10.029	254680	10.118	135031	10.121	163158	10.118	107188	10.118	104136	10.117	95421	10.118	96018	10.118	139056	10.118	118307	10.118	346865	10.118	79579	10.118	100514	10.118	264986	10.118	249782	10.118	332926	10.117	156129	10.118	219821
661	10.121	151689	10.121	196153	10.032	307308	10.121	136800	10.124	164271	10.121	113522	10.121	103687	10.121	95052	10.121	93011	10.121	134368	10.121	116284	10.121	416609	10.121	79401	10.121	97281	10.121	265079	10.121	247053	10.121	340846	10.121	157486	10.121	218574
662	10.124	171489	10.124	227899	10.036	347131	10.124	134673	10.128	169102	10.124	116986	10.124	101888	10.124	94421	10.124	92795	10.124	135120	10.124	116016	10.124	499313	10.124	79050	10.124	95259	10.124	267688	10.124	253371	10.124	363893	10.124	160297	10.124	223156
663	10.128	196542	10.128	265631	10.039	394266	10.128	140405	10.131	179818	10.128	124277	10.128	99454	10.128	94935	10.128	90409	10.128	137054	10.128	112446	10.128	596336	10.128	80450	10.128	95135	10.128	269403	10.128	256644	10.128	393096	10.128	158576	10.128	230924
664	10.131	226458	10.131	310420	10.043	424186	10.131	151083	10.135	196208	10.131	134867	10.131	99432	10.131	92899	10.131	88313	10.131	137937	10.131	114605	10.131	705322	10.131	83639	10.131	93021	10.131	275856	10.131	266686	10.131	440129	10.131	164144	10.131	243289
665	10.134	256633	10.135	364926	10.046	447331	10.135	161155	10.138	219434	10.135	146502	10.135	97463	10.134	94327	10.135	89948	10.135	141480	10.135	118075	10.135	811082	10.135	85046	10.135	92882	10.135	287923	10.135	278689	10.135	493222	10.134	168551	10.135	256465
666	10.138	289041	10.138	413795	10.049	449938	10.138	180660	10.141	250734	10.138	163378	10.138	101499	10.138	95882	10.138	86665	10.138	146050	10.138	122665	10.138	903146	10.138	86796	10.138	94659	10.138	302554	10.138	299213	10.138	571569	10.138	173251	10.138	284827
667	10.141	322088	10.141	465252	10.053	434966	10.141	205574	10.145	290581	10.141	182251	10.141	102710	10.141	96095	10.141	86324	10.141	156200	10.141	128489	10.142	1001519	10.141	90391	10.141	95792	10.141	319158	10.141	318485	10.141	655339	10.141	177418	10.141	310331
668	10.145	348943	10.145	511016	10.056	412472	10.145	233525	10.148	342918	10.145	205589	10.145	107838	10.145	99773	10.145	89249	10.145	167964	10.145	133542	10.145	1068038	10.145	88394	10.145	94597	10.145	340271	10.145	339349	10.145	755047	10.145	179550	10.145	340077
669	10.148	372904	10.148	559364	10.06	369468	10.148	269052	10.152	402762	10.148	229817	10.148	118874	10.148	103709	10.148	89905	10.148	183455	10.148	141394	10.148	1116420	10.148	89278	10.148	97605	10.148	366154	10.148	379477	10.148	864034	10.148	186250	10.148	379686
670	10.151	383206	10.152	579772	10.063	326898	10.152	309985	10.155	463353	10.152	247085	10.152	129487	10.151	105138	10.152	88676	10.152	205449	10.152	152542	10.152	1140173	10.152	89643	10.152	97254	10.152	397654	10.152	411903	10.152	995331	10.151	190421	10.152	425744
671	10.155	396522	10.155	602914	10.066	282055	10.155	347902	10.158	527369	10.155	268118	10.155	147772	10.155	108528	10.155	90665	10.155	230148	10.155	158363	10.155	1145449	10.155	87625	10.155	102114	10.155	430309	10.155	442703	10.155	1127388	10.155	195060	10.155	471136
672	10.158	398901	10.158	598066	10.07	241149	10.158	387678	10.162	594401	10.158	289546	10.158	167157	10.158	113174	10.158	93238	10.158	256896	10.159	173436	10.159	1133780	10.158	89830	10.158	101494	10.158	462966	10.158	483448	10.158	1265102	10.158	202803	10.158	518075
673	10.162	397059	10.162	592049	10.073	205207	10.162	420901	10.165	646780	10.162	310116	10.162	188928	10.162	118503	10.162	94209	10.162	286815	10.162	188750	10.162	1095831	10.162	90438	10.162	103202	10.162	504712	10.162	531602	10.162	1391944	10.162	211992	10.162	563603
674	10.165	389000	10.165	581978	10.077	179556	10.165	455297	10.169	697939	10.165	328913	10.165	218337	10.165	122255	10.165	97425	10.165	320136	10.165	205516	10.165	1055627	10.165	90105	10.165	102969	10.165	545830	10.165	575424	10.165	1508673	10.165	215505	10.165	615157
675	10.168	385364	10.169	567935	10.08	160920	10.169	479447	10.172	728652	10.169	344758	10.169	245585	10.168	129547	10.169	98781	10.169	344289	10.169	224809	10.169	1001552	10.169	95063	10.169	105793	10.169	595680	10.169	626204	10.169	1605214	10.168	228419	10.169	663560
676	10.172	380756	10.172	553413	10.083	149807	10.172	499838	10.175	758414	10.172	360831	10.172	276667	10.172	139320	10.172	103570	10.172	375790	10.172	243171	10.172	971533	10.172	97618	10.172	107380	10.172	656117	10.172	683932	10.172	1691222	10.172	240019	10.172	710278
677	10.175	374151	10.175	531701	10.087	137527	10.175	502057	10.179	772879	10.175	375160	10.175	306032	10.175	149940	10.175	111359	10.175	407567	10.176	262422	10.176	955679	10.175	103734	10.175	112141	10.175	725821	10.175	753606	10.175	1755621	10.175	251457	10.175	763169
678	10.179	380726	10.179	523479	10.09	130990	10.179	496958	10.182	770941	10.179	387713	10.179	334085	10.179	161591	10.179	118531	10.179	445347	10.179	284901	10.179	945995	10.179	110951	10.179	113879	10.179	815191	10.179	829851	10.179	1827691	10.179	272187	10.179	805538
679	10.182	390656	10.182	519836	10.094	128780	10.182	487150	10.186	765259	10.182	397638	10.182	354278	10.182	173482	10.182	129285	10.182	461206	10.182	310736	10.182	959596	10.182	119510	10.182	119235	10.182	915463	10.182	926771	10.182	1863993	10.182	291342	10.182	856369
680	10.186	397954	10.186	515803	10.097	123246	10.186	474421	10.189	753924	10.186	410798	10.186	379154	10.186	186591	10.186	139800	10.186	493995	10.186	331272	10.186	974590	10.186	126930	10.186	125680	10.186	1017437	10.186	1021850	10.186	1890979	10.186	308151	10.186	901338
681	10.189	413110	10.189	522077	10.1	121389	10.189	466741	10.192	757636	10.189	417980	10.189	394292	10.189	198164	10.189	150615	10.189	520095	10.189	350373	10.189	1013266	10.189	139471	10.189	134193	10.189	1135161	10.189	1114446	10.189	1897303	10.189	334682	10.189	950589
682	10.192	429704	10.192	532269	10.104	121984	10.192	465095	10.196	760700	10.192	429172	10.192	402620	10.192	214863	10.192	170143	10.192	541773	10.193	378404	10.193	1040097	10.192	154218	10.192	141014	10.192	1257872	10.192	1221709	10.192	1919494	10.192	368176	10.192	1000921
683	10.196	463522	10.196	536554	10.107	124174	10.196	455406	10.199	754829	10.196	430141	10.196	409989	10.196	235616	10.196	186501	10.196	557972	10.196	399028	10.196	1062706	10.196	171532	10.196	149026	10.196	1385242	10.196	1296324	10.196	1926534	10.196	407664	10.196	1048022
684	10.199	497524	10.199	543356	10.111	129436	10.199	448000	10.203	754969	10.199	439346	10.199	407255	10.199	246555	10.199	204447	10.199	584463	10.199	418284	10.199	1062178	10.199	196250	10.199	160925	10.199	1491142	10.199	1371744	10.199	1929556	10.199	459078	10.199	1107350
685	10.203	527787	10.203	546175	10.114	136244	10.203	453231	10.206	759152	10.203	444535	10.203	402542	10.203	267370	10.203	224822	10.203	610838	10.203	430678	10.203	1058228	10.203	221584	10.203	175827	10.203	1567737	10.203	1447590	10.203	1925939	10.203	520559	10.203	1174748
686	10.206	553372	10.206	547672	10.117	150709	10.206	462919	10.209	764225	10.206	444605	10.206	400255	10.206	280943	10.206	251872	10.206	631163	10.206	442277	10.206	1044341	10.206	254576	10.206	194217	10.206	1647884	10.206	1490812	10.206	1911734	10.206	587773	10.206	1226876
687	10.209	576180	10.209	546689	10.121	170815	10.209	475572	10.213	763833	10.209	441790	10.209	395252	10.209	299850	10.209	276401	10.209	641314	10.21	454548	10.21	1003085	10.209	293965	10.209	217266	10.209	1668028	10.209	1511675	10.209	1897016	10.209	673210	10.209	1284919
688	10.213	583123	10.213	526787	10.124	197155	10.213	495858	10.216	759751	10.213	449009	10.213	390109	10.213	323006	10.213	309949	10.213	648211	10.213	465376	10.213	944181	10.213	331413	10.213	252567	10.213	1687442	10.213	1524150	10.213	1865737	10.213	764088	10.213	1302982
689	10.216	580896	10.216	513381	10.128	229202	10.216	530281	10.22	749748	10.216	447095	10.216	384888	10.216	341746	10.216	353022	10.216	663858	10.216	467367	10.216	859914	10.216	370185	10.216	287054	10.216	1664469	10.216	1534985	10.216	1806167	10.216	870392	10.216	1335499
690	10.22	567422	10.22	489500	10.131	266550	10.22	564770	10.223	730071	10.22	448324	10.22	377551	10.22	362569	10.22	395793	10.22	658322	10.22	468757	10.22	788069	10.22	401672	10.22	332884	10.22	1633200	10.22	1522180	10.22	1760602	10.22	956416	10.22	1320219
691	10.223	546832	10.223	473714	10.134	309624	10.223	599375	10.227	709217	10.223	449140	10.223	376449	10.223	372066	10.223	435675	10.223	654712	10.223	474122	10.223	703710	10.223	433170	10.223	380147	10.223	1572418	10.223	1503919	10.223	1680734	10.223	1023633	10.223	1320456
692	10.226	518261	10.226	456670	10.138	353993	10.226	632449	10.23	690105	10.226	458727	10.226	376058	10.226	381010	10.226	474859	10.226	642970	10.227	476425	10.227	628477	10.226	459114	10.226	427338	10.226	1513634	10.226	1480643	10.226	1603432	10.226	1087605	10.226	1261005
693	10.23	475170	10.23	441177	10.141	402619	10.23	657905	10.233	657358	10.23	465617	10.23	378361	10.23	393993	10.23	518727	10.23	624730	10.23	472767	10.23	581785	10.23	476767	10.23	479029	10.23	1485447	10.23	1479573	10.23	1498514	10.23	1108540	10.23	1201557
694	10.233	436392	10.233	420798	10.145	446463	10.233	676143	10.237	628566	10.233	479907	10.233	383433	10.233	394748	10.233	544667	10.233	608849	10.233	475930	10.233	552977	10.233	489079	10.233	523150	10.233	1418278	10.233	1493832	10.233	1383494	10.233	1111887	10.233	1130601
695	10.237	398234	10.237	422522	10.148	489181	10.237	687038	10.24	588176	10.237	502243	10.237	388750	10.237	388878	10.237	565169	10.237	579429	10.237	477184	10.237	572013	10.237	491118	10.237	561458	10.237	1403097	10.237	1517173	10.237	1274947	10.237	1083014	10.237	1055658
696	10.24	370401	10.24	427871	10.151	524991	10.24	679277	10.244	557188	10.24	515791	10.24	400203	10.24	386139	10.24	576967	10.24	554460	10.24	480452	10.24	628455	10.24	496103	10.24	592383	10.24	1386052	10.24	1566236	10.24	1177620	10.24	1037970	10.24	967482
697	10.243	352952	10.243	444693	10.155	540685	10.243	656844	10.247	535860	10.243	538549	10.243	400701	10.243	380598	10.243	578819	10.243	528533	10.244	489134	10.244	715339	10.243	496158	10.243	618154	10.243	1425805	10.243	1622591	10.243	1104603	10.243	971803	10.243	893499
698	10.247	356390	10.247	475217	10.158	555777	10.247	626635	10.25	512485	10.247	564709	10.247	395810	10.247	361656	10.247	571607	10.247	506657	10.247	499811	10.247	850274	10.247	493393	10.247	640949	10.247	1478051	10.247	1718089	10.247	1040907	10.247	884943	10.247	832214
699	10.25	368785	10.25	521797	10.162	548552	10.25	593767	10.254	503421	10.25	588438	10.25	390242	10.25	350226	10.25	561280	10.25	491655	10.25	510201	10.25	1014474	10.25	498856	10.25	655050	10.25	1545780	10.25	1806858	10.25	1020562	10.25	814010	10.25	784195
700	10.254	412954	10.254	582982	10.165	554272	10.254	538957	10.257	506277	10.254	620162	10.254	383817	10.254	334070	10.254	542719	10.254	482317	10.254	532452	10.254	1210630	10.254	495762	10.254	644979	10.254	1649040	10.254	1926904	10.254	1043278	10.254	744719	10.254	778590
701	10.257	474438	10.257	654103	10.168	548175	10.257	491741	10.261	532377	10.257	655812	10.257	363894	10.257	322589	10.257	522246	10.257	486857	10.257	563343	10.257	1409183	10.257	492843	10.257	637603	10.257	1768950	10.257	2042017	10.257	1104311	10.257	691632	10.257	794429
702	10.26	548128	10.26	735851	10.172	542895	10.26	445640	10.264	583577	10.26	705261	10.26	344464	10.26	314259	10.26	494662	10.26	512855	10.261	598505	10.261	1578633	10.26	495751	10.26	617041	10.26	1873003	10.261	2118839	10.26	1203474	10.26	657010	10.26	861845
703	10.264	633954	10.264	831154	10.175	530269	10.264	407566	10.267	651198	10.264	750962	10.264	331494	10.264	319870	10.264	480317	10.264	549479	10.264	637455	10.264	1707304	10.264	511734	10.264	597152	10.264	1990155	10.264	2193279	10.264	1337255	10.264	646240	10.264	961934
704	10.267	727257	10.267	907123	10.179	533544	10.267	376811	10.271	740759	10.267	808024	10.267	306161	10.267	327948	10.267	461389	10.267	613821	10.267	693604	10.267	1795109	10.267	530318	10.267	570077	10.267	2093596	10.267	2256580	10.267	1471631	10.267	654982	10.267	1090618
705	10.271	817715	10.271	978358	10.182	536481	10.271	361706	10.274	844861	10.271	839880	10.271	288956	10.271	346852	10.271	456407	10.271	682169	10.271	747584	10.271	1812929	10.271	579283	10.271	542687	10.271	2155518	10.271	2281133	10.271	1635409	10.271	690128	10.271	1242695
706	10.274	888024	10.274	1009326	10.185	545736	10.274	364745	10.278	968823	10.274	869145	10.274	271147	10.274	387259	10.274	453079	10.274	764722	10.274	798254	10.274	1751280	10.274	641761	10.274	536966	10.274	2170397	10.274	2239936	10.274	1803471	10.274	752057	10.274	1421153
707	10.277	944461	10.277	1018361	10.189	558281	10.277	393536	10.281	1067215	10.277	870296	10.277	259904	10.277	427529	10.278	471443	10.277	849906	10.278	865917	10.278	1614644	10.277	736898	10.277	540631	10.277	2148552	10.278	2129093	10.277	1943785	10.277	827407	10.277	1587561
708	10.281	951800	10.281	997983	10.192	591720	10.281	444021	10.284	1161657	10.281	837737	10.281	260403	10.281	495902	10.281	491314	10.281	927294	10.281	917314	10.281	1405954	10.281	833579	10.281	580657	10.281	2025682	10.281	1979265	10.281	2029070	10.281	936452	10.281	1733753
709	10.284	927213	10.284	908313	10.196	605218	10.284	515162	10.288	1224741	10.284	776828	10.284	265548	10.284	553085	10.284	530405	10.284	1003319	10.284	930610	10.284	1179283	10.284	941361	10.284	644098	10.284	1861082	10.284	1780801	10.284	2044709	10.284	1044245	10.284	1823596
710	10.288	862361	10.288	807660	10.199	641287	10.288	605350	10.291	1241968	10.288	696571	10.288	288322	10.288	608265	10.288	578043	10.288	1037842	10.288	923544	10.288	940356	10.288	1049575	10.288	745608	10.288	1631646	10.288	1544831	10.288	1989662	10.288	1172111	10.288	1850621
711	10.291	769824	10.291	693189	10.203	670381	10.291	709656	10.295	1214898	10.291	598788	10.291	326727	10.291	656076	10.291	621935	10.291	1040989	10.291	893052	10.291	736503	10.291	1143753	10.291	847827	10.291	1382766	10.291	1285167	10.291	1880481	10.291	1279831	10.291	1820911
712	10.294	661022	10.294	582934	10.206	696196	10.294	824654	10.298	1153552	10.295	504339	10.294	375595	10.294	680419	10.295	675206	10.294	1012276	10.295	820150	10.295	566771	10.294	1209657	10.294	985653	10.294	1148705	10.295	1048482	10.294	1708586	10.294	1350820	10.294	1712998
713	10.298	552151	10.298	465477	10.209	714919	10.298	924485	10.301	1048161	10.298	412166	10.298	439105	10.298	694553	10.298	710371	10.298	949078	10.298	740215	10.298	431796	10.298	1232344	10.298	1111165	10.298	933776	10.298	838753	10.298	1466628	10.298	1390592	10.298	1551416
714	10.301	448972	10.301	369329	10.213	708558	10.301	1013445	10.305	907927	10.301	334218	10.301	503976	10.301	670274	10.301	725496	10.301	855012	10.301	633012	10.301	338073	10.301	1198298	10.301	1216776	10.301	754990	10.301	679712	10.301	1235484	10.301	1366959	10.301	1337502
715	10.305	356940	10.305	293997	10.216	700003	10.305	1063127	10.308	753705	10.305	276272	10.305	567135	10.305	618156	10.305	716739	10.305	743742	10.305	516941	10.305	273301	10.305	1118949	10.305	1261474	10.305	613242	10.305	553373	10.305	1011365	10.305	1287217	10.305	1120174
716	10.308	280668	10.308	238960	10.22	682819	10.308	1072946	10.312	611641	10.308	229404	10.308	621425	10.308	551317	10.308	687585	10.308	631354	10.308	414673	10.308	234358	10.308	989792	10.308	1311674	10.308	516298	10.308	462576	10.308	807510	10.308	1185908	10.308	914995
717	10.311	224367	10.311	201636	10.223	640661	10.311	1032956	10.315	487609	10.312	196433	10.311	657029	10.311	476983	10.312	640131	10.311	514251	10.312	332305	10.312	210631	10.311	844593	10.311	1283807	10.311	451486	10.312	406091	10.311	658019	10.311	1035081	10.312	733204
718	10.315	189205	10.315	177402	10.226	600771	10.315	967896	10.318	382604	10.315	171532	10.315	679281	10.315	398957	10.315	576292	10.315	413958	10.315	265571	10.315	194810	10.315	684341	10.315	1212353	10.315	405574	10.315	365438	10.315	531400	10.315	879125	10.315	586506
719	10.318	163155	10.318	162889	10.23	550590	10.318	862576	10.322	302539	10.318	157502	10.318	674764	10.318	316077	10.318	498654	10.318	336523	10.318	214427	10.318	186747	10.318	539770	10.318	1085736	10.318	372424	10.318	340526	10.318	455804	10.318	731063	10.318	478938
720	10.322	143855	10.322	154428	10.233	492469	10.322	733440	10.325	252557	10.322	146613	10.322	634348	10.322	256156	10.322	419584	10.322	272555	10.322	182146	10.322	182563	10.322	411919	10.322	929393	10.322	355497	10.322	320761	10.322	399097	10.322	605958	10.322	400907
721	10.325	137392	10.325	148749	10.237	442230	10.325	602451	10.329	214168	10.325	143034	10.325	576170	10.325	208819	10.325	340353	10.325	231921	10.325	156339	10.325	179936	10.325	318815	10.325	763101	10.325	339152	10.325	311073	10.325	367947	10.325	501373	10.325	353148
722	10.328	129479	10.328	143554	10.24	401929	10.328	485366	10.332	192661	10.329	137226	10.328	508342	10.328	170166	10.329	273105	10.328	201541	10.329	139551	10.329	172516	10.328	247929	10.329	602343	10.328	328697	10.329	299924	10.328	348969	10.328	420107	10.329	319028
723	10.332	126353	10.332	140705	10.243	365230	10.332	382956	10.335	178167	10.332	132454	10.332	428246	10.332	144129	10.332	220751	10.332	181559	10.332	131502	10.332	170341	10.332	203806	10.332	459572	10.332	320058	10.332	297480	10.332	337906	10.332	362975	10.332	298851
724	10.335	124030	10.335	140804	10.247	351192	10.335	299862	10.339	168927	10.335	129630	10.335	354006	10.335	125911	10.335	184183	10.335	168070	10.335	126306	10.335	169707	10.335	175203	10.335	347186	10.335	312800	10.335	292414	10.335	329259	10.335	326166	10.335	279512
725	10.339	121019	10.339	141784	10.25	362689	10.339	247401	10.342	166010	10.339	125370	10.339	282965	10.339	115163	10.339	150490	10.339	162010	10.339	122898	10.339	170245	10.339	153423	10.339	266016	10.339	309477	10.339	284271	10.339	324750	10.339	300861	10.339	266520
726	10.342	118626	10.342	138033	10.254	395742	10.342	202983	10.346	162158	10.342	123666	10.342	228079	10.342	108048	10.342	131838	10.342	152957	10.342	119420	10.342	166413	10.342	141483	10.342	207723	10.342	304397	10.342	286385	10.342	322115	10.342	279095	10.342	258668
727	10.345	114900	10.345	136208	10.257	450489	10.346	175455	10.349	162508	10.346	118957	10.345	184124	10.345	103815	10.346	118962	10.345	148329	10.346	119222	10.346	163755	10.346	133740	10.346	168169	10.345	299074	10.346	276902	10.345	317453	10.345	258150	10.346	249639
728	10.349	115505	10.349	142144	10.26	528231	10.349	157714	10.352	162349	10.349	119630	10.349	153827	10.349	99833	10.349	111008	10.349	146320	10.349	117184	10.349	163915	10.349	123614	10.349	141425	10.349	295538	10.349	275502	10.349	316416	10.349	240189	10.349	243054
729	10.352	113273	10.352	136748	10.264	629565	10.352	149194	10.356	161355	10.352	116907	10.352	134651	10.352	98624	10.352	106014	10.352	145914	10.352	117897	10.352	159375	10.352	112204	10.352	129362	10.352	291690	10.352	272646	10.352	315671	10.352	221820	10.352	238214
730	10.356	111922	10.356	137198	10.267	725986	10.356	140795	10.359	160768	10.356	115892	10.356	120660	10.356	100079	10.356	100925	10.356	140306	10.356	117120	10.356	161110	10.356	105960	10.356	117791	10.356	286887	10.356	273573	10.356	315673	10.356	207826	10.356	231459
731	10.359	110944	10.359	134387	10.271	841240	10.359	138935	10.363	161757	10.359	114645	10.359	112429	10.359	96801	10.359	99516	10.359	142026	10.359	115136	10.359	159775	10.359	97698	10.359	112912	10.359	285645	10.359	268336	10.359	310929	10.359	189604	10.359	227785
732	10.362	111817	10.362	135793	10.274	935954	10.363	132200	10.366	159121	10.363	112450	10.362	105375	10.362	94455	10.363	97434	10.362	140509	10.363	115040	10.363	159075	10.363	92512	10.363	108754	10.362	283032	10.363	263690	10.362	309941	10.362	176409	10.363	226616
733	10.366	111708	10.366	136026	10.277	1016491	10.366	132832	10.369	159374	10.366	111234	10.366	103229	10.366	95714	10.366	97174	10.366	140338	10.366	113194	10.366	158849	10.366	87379	10.366	106048	10.366	284453	10.366	261956	10.366	310637	10.366	166960	10.366	229411
734	10.369	110911	10.369	136008	10.281	1042795	10.369	131028	10.373	157699	10.369	110855	10.369	100997	10.369	93115	10.369	92243	10.369	137873	10.369	114216	10.369	157759	10.369	83525	10.369	103718	10.369	282372	10.369	259714	10.369	306736	10.369	157490	10.369	225766
735	10.373	110391	10.373	134477	10.284	1044127	10.373	129441	10.376	160956	10.373	109239	10.373	101119	10.373	92277	10.373	95718	10.373	136315	10.373	111613	10.373	159234	10.373	81356	10.373	100188	10.373	281542	10.373	260870	10.373	312333	10.373	154468	10.373	224918
736	10.376	110476	10.376	134332	10.288	993779	10.376	128772	10.38	158993	10.376	109379	10.376	99309	10.376	91320	10.376	95088	10.376	135990	10.376	113074	10.376	160230	10.376	79609	10.376	97790	10.376	279713	10.376	260165	10.376	307798	10.376	152678	10.376	224873
737	10.379	109845	10.379	136871	10.291	903920	10.38	129107	10.383	157048	10.38	107373	10.379	98169	10.379	91532	10.38	94180	10.38	135443	10.38	113068	10.38	159815	10.38	79584	10.38	94923	10.379	281257	10.38	262678	10.379	307881	10.379	153641	10.38	226301
738	10.383	108090	10.383	135549	10.294	801379	10.383	132028	10.386	158791	10.383	106572	10.383	96631	10.383	89106	10.383	89814	10.383	138337	10.383	112518	10.383	161452	10.383	79502	10.383	94288	10.383	278213	10.383	260405	10.383	308726	10.383	153947	10.383	225935
739	10.386	109528	10.386	134175	10.298	671586	10.386	131600	10.39	157850	10.386	105532	10.386	97375	10.386	92330	10.386	91971	10.386	132857	10.386	112567	10.386	162287	10.386	79108	10.386	94283	10.386	275942	10.386	260581	10.386	306198	10.386	154279	10.386	229728
740	10.39	112203	10.39	136713	10.301	548963	10.39	133276	10.393	159859	10.39	108719	10.39	96139	10.39	90358	10.39	92318	10.39	135422	10.39	113625	10.39	158282	10.39	80378	10.39	97172	10.39	279348	10.39	262273	10.39	305443	10.39	155085	10.39	232349
741	10.393	108409	10.393	138967	10.305	436565	10.393	134636	10.397	160363	10.393	106631	10.393	93985	10.393	90925	10.393	92852	10.393	136343	10.393	111391	10.393	159694	10.393	82177	10.393	97383	10.393	282424	10.393	262460	10.393	306898	10.393	162667	10.393	236989
742	10.396	110708	10.396	134981	10.308	344477	10.397	138971	10.4	156834	10.397	105337	10.396	94981	10.396	90733	10.397	89772	10.397	132385	10.397	114231	10.397	158117	10.397	79687	10.397	99518	10.396	282262	10.397	260332	10.396	308040	10.396	163229	10.397	230776
743	10.4	108743	10.4	135443	10.311	271731	10.4	139200	10.403	158894	10.4	107415	10.4	94194	10.4	91371	10.4	90476	10.4	137544	10.4	113016	10.4	157638	10.4	80148	10.4	99631	10.4	281656	10.4	259702	10.4	304085	10.4	162612	10.4	231183
744	10.403	107920	10.403	138332	10.315	217911	10.403	137475	10.407	157664	10.403	104223	10.403	94127	10.403	90661	10.403	90695	10.403	135927	10.403	113568	10.403	159326	10.403	81367	10.403	100995	10.403	281807	10.403	261626	10.403	301618	10.403	164210	10.403	231289
745	10.407	109140	10.407	135360	10.318	183051	10.407	139238	10.41	157705	10.407	103106	10.407	94964	10.407	89322	10.407	91273	10.407	134756	10.407	111732	10.407	156766	10.407	79492	10.407	102118	10.407	281416	10.407	260333	10.407	305158	10.407	159663	10.407	233898
746	10.41	105683	10.41	136530	10.322	163771	10.41	140314	10.414	156292	10.41	106283	10.41	96927	10.41	90556	10.41	91067	10.41	135584	10.41	110635	10.41	157173	10.41	78082	10.41	100798	10.41	278485	10.41	259778	10.41	301623	10.41	161724	10.41	232529
747	10.413	105809	10.413	131476	10.325	152061	10.414	136384	10.417	155768	10.414	104787	10.413	94647	10.413	90110	10.414	89184	10.414	138536	10.414	113562	10.414	156275	10.414	79561	10.414	99677	10.413	279499	10.414	255336	10.413	302248	10.413	160699	10.414	229920
748	10.417	107042	10.417	132814	10.328	140099	10.417	135800	10.42	156509	10.417	106980	10.417	94708	10.417	91873	10.417	91085	10.417	134945	10.417	114874	10.417	156554	10.417	78460	10.417	101168	10.417	278321	10.417	259866	10.417	300205	10.417	158819	10.417	230092
749	10.42	106708	10.42	134158	10.332	134159	10.42	132268	10.424	156646	10.42	106856	10.42	94571	10.42	89070	10.42	90318	10.42	137731	10.42	114317	10.42	157411	10.42	77341	10.42	98016	10.42	279682	10.42	259955	10.42	299770	10.42	155207	10.42	227336
750	10.424	105093	10.424	130208	10.335	129650	10.424	129171	10.427	155704	10.424	105790	10.424	94341	10.424	88716	10.424	89498	10.424	137673	10.424	113874	10.424	159216	10.424	77464	10.424	98209	10.424	280492	10.424	260098	10.424	303914	10.424	155625	10.424	226898
751	10.427	105330	10.427	132456	10.339	128596	10.427	127957	10.431	158646	10.427	109623	10.427	91754	10.427	89146	10.427	89451	10.427	141119	10.427	113543	10.427	158770	10.427	76654	10.427	98708	10.427	281180	10.427	259221	10.427	306610	10.427	154932	10.427	225940
752	10.43	104174	10.43	134861	10.342	123292	10.431	125888	10.434	156080	10.431	109440	10.43	91791	10.43	89490	10.431	90683	10.431	142595	10.431	115144	10.431	159901	10.431	77145	10.431	97754	10.43	280447	10.431	260802	10.431	309843	10.43	153560	10.431	228079
753	10.434	102897	10.434	130913	10.345	122730	10.434	124938	10.437	158663	10.434	108808	10.434	93899	10.434	89508	10.434	91335	10.434	142176	10.434	113990	10.434	159535	10.434	77655	10.434	97400	10.434	281620	10.434	260419	10.434	310758	10.434	157081	10.434	226528
754	10.437	104384	10.437	134433	10.349	119980	10.437	123042	10.441	158064	10.437	110098	10.437	93123	10.437	89457	10.437	88914	10.437	141476	10.437	113574	10.437	162977	10.437	78225	10.437	94716	10.437	283543	10.437	261554	10.437	313221	10.437	156606	10.437	226979
755	10.441	103471	10.441	133980	10.352	117741	10.441	122962	10.444	159057	10.441	110211	10.441	94500	10.441	89552	10.441	88613	10.441	146756	10.441	112803	10.441	164458	10.441	78562	10.441	95286	10.441	284668	10.441	262643	10.441	312914	10.441	157485	10.441	223175
756	10.444	102553	10.444	133427	10.356	117898	10.444	125457	10.448	163334	10.444	113230	10.444	93406	10.444	89732	10.444	89030	10.444	148126	10.444	114722	10.444	165842	10.444	78810	10.444	94535	10.444	289579	10.444	266833	10.444	318989	10.444	160693	10.444	225432
757	10.447	102786	10.447	136066	10.359	115550	10.448	121101	10.451	159923	10.448	110974	10.447	91824	10.447	90505	10.448	88238	10.448	150029	10.448	116038	10.448	167965	10.448	80632	10.448	93457	10.447	287119	10.448	269850	10.448	319022	10.447	159154	10.448	226546
758	10.451	103665	10.451	136042	10.362	118234	10.451	122134	10.454	161526	10.451	112936	10.451	91991	10.451	93079	10.451	87836	10.451	153412	10.451	113212	10.451	170972	10.451	79682	10.451	94605	10.451	291459	10.451	273874	10.451	317295	10.451	160583	10.451	223605
759	10.454	106086	10.454	136864	10.366	116154	10.454	122592	10.458	163552	10.454	110408	10.454	91786	10.454	91889	10.454	90545	10.454	151087	10.454	113287	10.454	169357	10.454	77175	10.454	93278	10.454	301389	10.454	278465	10.454	324287	10.454	161018	10.454	225949
760	10.458	105822	10.458	135984	10.369	117055	10.458	122795	10.461	166441	10.458	112412	10.458	92286	10.458	89304	10.458	89914	10.458	154400	10.458	114313	10.458	174453	10.458	78025	10.458	91931	10.458	300604	10.458	280063	10.458	329535	10.458	155964	10.458	228838
761	10.461	106432	10.461	139031	10.373	117126	10.461	122559	10.465	166366	10.461	114553	10.461	92759	10.461	90886	10.461	89211	10.461	154549	10.461	112746	10.461	178249	10.461	78667	10.461	93861	10.461	310317	10.461	285246	10.461	330343	10.461	154448	10.461	230892
762	10.464	107982	10.464	141106	10.376	120074	10.465	123726	10.468	169463	10.465	115488	10.464	92066	10.464	89716	10.465	88440	10.465	154288	10.465	114876	10.465	176678	10.465	79618	10.465	93809	10.464	314952	10.465	289822	10.465	334473	10.464	156899	10.465	232915
763	10.468	108752	10.468	140827	10.379	121272	10.468	121080	10.471	165530	10.468	115796	10.468	93349	10.468	89269	10.468	89256	10.468	150442	10.468	116613	10.468	180483	10.468	80365	10.468	91511	10.468	320931	10.468	298226	10.468	339518	10.468	157311	10.468	234691
764	10.471	112794	10.471	140506	10.383	120865	10.471	122747	10.475	168773	10.471	116862	10.471	91783	10.471	92486	10.471	86914	10.471	156367	10.471	118171	10.471	178812	10.471	82952	10.471	93411	10.471	328446	10.471	304818	10.471	344573	10.471	157171	10.471	240325
765	10.475	113362	10.475	142228	10.386	119692	10.475	121057	10.478	168789	10.475	114060	10.475	94124	10.475	90955	10.475	89093	10.475	152733	10.475	118004	10.475	181429	10.475	82464	10.475	93831	10.475	332133	10.475	308292	10.475	344420	10.475	158957	10.475	243061
766	10.478	115661	10.478	140466	10.39	119787	10.478	123097	10.482	169623	10.478	116392	10.478	92934	10.478	94635	10.478	89583	10.478	152487	10.478	119337	10.478	180234	10.478	85278	10.478	94908	10.478	343600	10.478	315036	10.478	350020	10.478	160840	10.478	252483
767	10.481	117586	10.481	144829	10.393	118578	10.482	124749	10.485	171504	10.482	117682	10.481	94758	10.481	93053	10.482	90394	10.482	156128	10.482	118124	10.482	177528	10.482	88227	10.482	97849	10.482	344446	10.482	321387	10.482	354180	10.481	164241	10.482	257387
768	10.485	118004	10.485	142456	10.396	117610	10.485	125774	10.488	173924	10.485	116316	10.485	95229	10.485	98422	10.485	90902	10.485	155548	10.485	118017	10.485	180759	10.485	92552	10.485	97740	10.485	353930	10.485	326698	10.485	354651	10.485	166644	10.485	266772
769	10.488	116684	10.488	140152	10.4	119437	10.488	128007	10.492	172670	10.488	114007	10.488	94329	10.488	98776	10.488	91488	10.488	153337	10.488	120386	10.488	177135	10.488	96699	10.488	100986	10.488	355641	10.488	330681	10.488	362295	10.488	174126	10.488	278189
770	10.492	117160	10.492	139887	10.403	114076	10.492	130950	10.495	168352	10.492	112062	10.492	93054	10.492	102235	10.492	95302	10.492	153815	10.492	121150	10.492	175651	10.492	102424	10.492	103487	10.492	357616	10.492	331223	10.492	356925	10.492	183693	10.492	288388
771	10.495	113582	10.495	139968	10.407	115917	10.495	136300	10.499	172436	10.495	112293	10.495	94700	10.495	104968	10.495	96304	10.495	154250	10.495	120362	10.495	174246	10.495	107198	10.495	111461	10.495	358949	10.495	331836	10.495	362661	10.495	190005	10.495	303738
772	10.498	116049	10.498	139100	10.41	117422	10.499	133827	10.502	169560	10.499	110992	10.498	96752	10.498	105745	10.499	98331	10.499	149703	10.499	119785	10.499	170073	10.499	112539	10.499	117926	10.499	357926	10.499	325916	10.499	359077	10.498	202579	10.499	313578
773	10.502	115124	10.502	136584	10.413	114804	10.502	140547	10.505	168733	10.502	112379	10.502	99475	10.502	107701	10.502	101812	10.502	146898	10.502	118215	10.502	172314	10.502	118644	10.502	124699	10.502	354407	10.502	325200	10.502	359265	10.502	210236	10.502	317619
774	10.505	112496	10.505	136520	10.417	112898	10.505	143081	10.509	166434	10.505	108246	10.505	100256	10.505	106877	10.505	101882	10.505	146616	10.505	118725	10.505	170187	10.505	123438	10.505	132412	10.505	350897	10.505	323697	10.505	357333	10.505	216415	10.505	323350
775	10.509	110845	10.509	131612	10.42	111497	10.509	145375	10.512	165389	10.509	104591	10.509	100569	10.509	110152	10.509	102213	10.509	145927	10.509	115788	10.509	165523	10.509	125590	10.509	140936	10.509	344667	10.509	317410	10.509	355133	10.509	220864	10.509	323341
776	10.512	108555	10.512	131581	10.424	112802	10.512	145380	10.516	162173	10.512	105149	10.512	102631	10.512	111635	10.512	105544	10.512	145064	10.512	115357	10.512	164851	10.512	122453	10.512	147411	10.512	340577	10.512	308016	10.512	349446	10.512	226726	10.512	319365
777	10.515	106559	10.515	130893	10.427	110534	10.516	149171	10.519	158675	10.516	103328	10.515	102414	10.515	108742	10.516	104395	10.516	146063	10.516	114001	10.516	164206	10.516	120404	10.516	154757	10.516	332764	10.516	300978	10.516	341568	10.515	221393	10.516	313362
778	10.519	105154	10.519	130209	10.43	110672	10.519	144492	10.522	159759	10.519	103842	10.519	101178	10.519	109105	10.519	104550	10.519	139933	10.519	109991	10.519	164790	10.519	115192	10.519	157156	10.519	326925	10.519	301669	10.519	339386	10.519	221385	10.519	302499
779	10.522	104076	10.522	130596	10.434	110574	10.522	145412	10.526	159123	10.522	104249	10.522	103188	10.522	103906	10.522	102441	10.522	138392	10.522	109552	10.522	164749	10.522	107227	10.522	156322	10.522	322958	10.522	297608	10.522	338426	10.522	211459	10.522	290704
780	10.526	101943	10.526	129257	10.437	113635	10.526	143597	10.529	156418	10.526	106606	10.526	102427	10.526	103574	10.526	100740	10.526	136100	10.526	111597	10.526	165791	10.526	100478	10.526	153288	10.526	321966	10.526	297078	10.526	335903	10.526	203586	10.526	283483
781	10.529	102079	10.529	133710	10.441	113389	10.529	140480	10.533	157085	10.529	110056	10.529	102722	10.529	98970	10.529	98837	10.529	138776	10.529	110459	10.529	166378	10.529	92999	10.529	146470	10.529	320626	10.529	298700	10.529	333806	10.529	193523	10.529	272830
782	10.532	104384	10.533	136627	10.444	111113	10.533	133008	10.536	156128	10.533	109909	10.532	101346	10.532	96699	10.533	94423	10.533	134997	10.533	109589	10.533	168470	10.533	88812	10.533	139842	10.533	326244	10.533	304091	10.533	338855	10.532	180956	10.533	267702
783	10.536	104676	10.536	136431	10.447	113276	10.536	133405	10.539	156860	10.536	113589	10.536	95659	10.536	93188	10.536	93972	10.536	138351	10.536	110550	10.536	169761	10.536	82229	10.536	128175	10.536	326100	10.536	301299	10.536	339675	10.536	172168	10.536	260510
784	10.539	105217	10.539	138603	10.451	114345	10.539	127574	10.543	152929	10.539	113963	10.539	96226	10.539	92609	10.539	89601	10.539	134857	10.539	110767	10.539	173220	10.539	78327	10.539	122369	10.539	334405	10.539	308644	10.539	341122	10.539	165422	10.539	259034
785	10.543	108316	10.543	137932	10.454	115971	10.543	126995	10.546	158829	10.543	118589	10.543	95637	10.543	93784	10.543	88710	10.543	138020	10.543	114145	10.543	174701	10.543	74079	10.543	112891	10.543	346678	10.543	320654	10.543	346177	10.543	159179	10.543	258653
786	10.546	110466	10.546	141067	10.458	115496	10.546	124401	10.55	158453	10.546	122292	10.546	94487	10.546	94336	10.546	88777	10.546	139151	10.546	117824	10.546	189043	10.546	73528	10.546	106052	10.546	360700	10.546	328929	10.546	344809	10.546	154558	10.546	260294
787	10.549	114824	10.55	142122	10.461	117122	10.55	122222	10.553	163908	10.55	127735	10.549	93471	10.549	94640	10.55	87323	10.55	140587	10.55	119747	10.55	196600	10.55	71719	10.55	100895	10.55	391632	10.55	352480	10.55	349293	10.549	154315	10.55	262679
788	10.553	117986	10.553	149302	10.464	119949	10.553	123556	10.556	163399	10.553	135374	10.553	92089	10.553	94858	10.553	88893	10.553	144477	10.553	125293	10.553	217181	10.553	73427	10.553	99243	10.553	420107	10.553	375406	10.553	355752	10.553	152732	10.553	260411
789	10.556	123760	10.556	155166	10.468	119582	10.556	125652	10.56	165050	10.556	147333	10.556	94069	10.556	96035	10.556	88334	10.556	147354	10.556	128820	10.556	239967	10.556	75786	10.556	95475	10.556	471781	10.556	410637	10.556	354934	10.556	157004	10.556	268137
790	10.56	133223	10.56	166908	10.471	127164	10.56	123447	10.563	170372	10.56	168111	10.56	93264	10.56	98790	10.56	88769	10.56	151046	10.56	135090	10.56	266610	10.56	80695	10.56	96856	10.56	538039	10.56	454077	10.56	361849	10.56	161152	10.56	276382
791	10.563	146740	10.563	175932	10.475	124794	10.563	125042	10.567	175196	10.563	190774	10.563	93873	10.563	100533	10.563	92537	10.563	155049	10.563	147572	10.563	297072	10.563	86724	10.563	100189	10.563	623304	10.563	515493	10.563	364393	10.563	168499	10.563	287946
792	10.566	168030	10.567	193791	10.478	127726	10.567	128197	10.57	190992	10.567	222323	10.566	96662	10.566	105203	10.567	94581	10.567	160036	10.567	166631	10.567	321831	10.567	98616	10.567	97779	10.567	724648	10.567	587375	10.567	371703	10.566	182483	10.567	299750
793	10.57	191139	10.57	212879	10.481	128404	10.57	129027	10.573	204213	10.57	264469	10.57	95679	10.57	114636	10.57	98439	10.57	168765	10.57	189382	10.57	351856	10.57	117874	10.57	98928	10.57	834850	10.57	663544	10.57	379484	10.57	205310	10.57	321063
794	10.573	218614	10.573	231506	10.485	129618	10.573	132489	10.577	225819	10.573	312694	10.573	97667	10.573	123111	10.573	104496	10.573	177207	10.573	219338	10.573	365732	10.573	144040	10.573	104483	10.573	955256	10.573	733080	10.573	390851	10.573	239591	10.573	340965
795	10.577	242034	10.577	251790	10.488	132416	10.577	137930	10.58	245329	10.577	354890	10.577	99670	10.577	134971	10.577	111280	10.577	193126	10.577	256541	10.577	380832	10.577	181004	10.577	113740	10.577	1071194	10.577	797514	10.577	405312	10.577	285543	10.577	378113
796	10.58	275747	10.58	272207	10.492	136958	10.58	146392	10.584	268948	10.58	400514	10.58	101586	10.58	156612	10.58	126328	10.58	207183	10.58	300995	10.58	379515	10.58	237375	10.58	121586	10.58	1161815	10.58	842602	10.58	417552	10.58	349633	10.58	416284
797	10.583	304277	10.584	283081	10.495	138804	10.584	156501	10.587	299603	10.584	439284	10.584	103282	10.583	183188	10.584	139785	10.584	223553	10.584	351582	10.584	370382	10.584	307221	10.584	136158	10.584	1243778	10.584	884212	10.584	428998	10.583	444670	10.584	446494
798	10.587	333126	10.587	289451	10.498	136497	10.587	171201	10.59	326012	10.587	467535	10.587	106022	10.587	215462	10.587	160671	10.587	243535	10.587	400810	10.587	357066	10.587	395963	10.587	158378	10.587	1294634	10.587	892756	10.587	436339	10.587	554238	10.587	488637
799	10.59	341831	10.59	290718	10.502	135871	10.59	189084	10.594	347796	10.59	477352	10.59	110552	10.59	256304	10.59	186212	10.59	259833	10.59	441452	10.59	324200	10.59	498080	10.59	185177	10.59	1303482	10.59	871818	10.59	438528	10.59	685639	10.59	522640
800	10.594	338905	10.594	282180	10.505	134907	10.594	211124	10.597	364502	10.594	476198	10.594	114338	10.594	295910	10.594	221617	10.594	273229	10.594	478174	10.594	299024	10.594	611227	10.594	216926	10.594	1254011	10.594	829790	10.594	440342	10.594	838659	10.594	545330
801	10.597	335822	10.597	268317	10.509	128510	10.597	238430	10.601	369661	10.597	454279	10.597	119050	10.597	340607	10.597	260630	10.597	289044	10.597	498450	10.597	268798	10.597	733868	10.597	259958	10.597	1153256	10.597	761892	10.597	434044	10.597	988578	10.597	557473
802	10.6	319442	10.601	253754	10.512	127478	10.601	268275	10.604	373180	10.601	417435	10.601	123684	10.6	384739	10.601	295542	10.601	291109	10.601	506726	10.601	237477	10.601	836818	10.601	302581	10.601	1041297	10.601	685211	10.601	424078	10.6	1154170	10.601	557135
803	10.604	291236	10.604	232665	10.515	122701	10.604	297163	10.607	357460	10.604	374742	10.604	131669	10.604	415125	10.604	337676	10.604	290035	10.604	493815	10.604	213760	10.604	935157	10.604	353089	10.604	921444	10.604	606305	10.604	410094	10.604	1290505	10.604	535437
804	10.607	265127	10.607	210601	10.519	121780	10.607	323659	10.611	337849	10.607	328824	10.607	135581	10.607	438944	10.607	363394	10.607	287887	10.607	472943	10.608	195896	10.607	1002730	10.607	400374	10.607	786766	10.607	523079	10.607	389800	10.607	1424894	10.607	510061
805	10.611	233271	10.611	192979	10.522	117681	10.611	351916	10.614	318905	10.611	278329	10.611	143926	10.611	444897	10.611	397235	10.611	272117	10.611	427462	10.611	180554	10.611	1031476	10.611	445281	10.611	669973	10.611	460844	10.611	373249	10.611	1482094	10.611	474482
806	10.614	201467	10.614	175327	10.526	116528	10.614	371171	10.618	293523	10.614	238574	10.614	149958	10.614	438490	10.614	410627	10.614	254136	10.614	385075	10.614	168732	10.614	1028165	10.614	482002	10.614	565226	10.614	401344	10.614	357900	10.614	1487700	10.614	432089
807	10.617	180893	10.618	164334	10.529	116688	10.618	377908	10.621	260313	10.618	202070	10.618	154424	10.617	420672	10.618	415592	10.618	234005	10.618	335045	10.618	160897	10.618	962565	10.618	503284	10.618	475965	10.618	359505	10.618	345568	10.617	1454250	10.618	387150
808	10.621	155853	10.621	156231	10.532	114064	10.621	377835	10.624	234841	10.621	172490	10.621	159073	10.621	383485	10.621	405379	10.621	217094	10.621	288825	10.621	154152	10.621	852214	10.621	504140	10.621	412087	10.621	331728	10.621	332861	10.621	1348982	10.621	351467
809	10.624	139006	10.624	148582	10.536	111926	10.624	363014	10.628	209368	10.624	152900	10.624	162055	10.624	336696	10.624	380833	10.624	199849	10.624	242936	10.625	150153	10.624	729828	10.624	493219	10.624	370296	10.624	301339	10.624	324876	10.624	1200491	10.624	314141
810	10.628	126955	10.628	144165	10.539	113801	10.628	342691	10.631	193990	10.628	138242	10.628	159319	10.628	289031	10.628	347043	10.628	181927	10.628	208676	10.628	146391	10.628	594509	10.628	460412	10.628	332893	10.628	287472	10.628	320254	10.628	1035972	10.628	287580
811	10.631	118661	10.631	138375	10.543	113450	10.631	310510	10.635	183189	10.631	129201	10.631	157999	10.631	245585	10.631	305855	10.631	172276	10.631	179673	10.631	144829	10.631	465606	10.631	419270	10.631	314884	10.631	272476	10.631	314275	10.631	831422	10.631	272655
812	10.634	114244	10.635	134940	10.546	118888	10.635	277625	10.638	171051	10.635	121708	10.635	150888	10.634	206157	10.635	263115	10.635	158088	10.635	157275	10.635	145334	10.635	353646	10.635	357076	10.635	296967	10.635	266448	10.635	311021	10.634	662636	10.635	254075
813	10.638	109302	10.638	133161	10.549	120156	10.638	242821	10.641	163547	10.638	118000	10.638	144857	10.638	170744	10.638	221382	10.638	153831	10.638	142084	10.638	139889	10.638	266718	10.638	304194	10.638	285302	10.638	263150	10.638	307574	10.638	511775	10.638	248449
814	10.641	105142	10.641	130059	10.553	125705	10.641	211711	10.645	159396	10.641	113628	10.641	136002	10.641	144530	10.641	185436	10.641	145867	10.642	130586	10.642	137336	10.641	203429	10.641	252732	10.641	275726	10.641	260888	10.641	306226	10.641	392159	10.641	241926
815	10.645	102961	10.645	131200	10.556	135399	10.645	187155	10.648	155050	10.645	108428	10.645	128573	10.645	127258	10.645	159399	10.645	143432	10.645	123906	10.645	137347	10.645	158819	10.645	206869	10.645	274105	10.645	254343	10.645	302338	10.645	303080	10.645	234451
816	10.648	102901	10.648	129433	10.56	144390	10.648	165147	10.652	152667	10.648	106626	10.648	118351	10.648	118058	10.648	136395	10.648	138408	10.648	118667	10.648	134704	10.648	125201	10.648	171908	10.648	269182	10.648	249150	10.648	298982	10.648	244028	10.648	233676
817	10.652	99717	10.652	128082	10.563	158766	10.652	149620	10.655	147781	10.652	103437	10.652	110684	10.651	109038	10.652	119954	10.652	136687	10.652	115079	10.652	135954	10.652	108479	10.652	143862	10.652	265807	10.652	248175	10.652	296959	10.652	203284	10.652	230209
818	10.655	98868	10.655	125688	10.566	184659	10.655	140939	10.658	144954	10.655	103423	10.655	108647	10.655	100010	10.655	109867	10.655	132105	10.655	112090	10.655	137061	10.655	94929	10.655	124750	10.655	264934	10.655	246877	10.655	296180	10.655	175044	10.655	223642
819	10.658	97535	10.658	123289	10.57	212942	10.658	131468	10.662	145124	10.658	99929	10.658	103255	10.658	98359	10.658	100135	10.658	130850	10.659	108772	10.659	137155	10.658	87167	10.658	114561	10.658	260829	10.658	248464	10.658	295944	10.658	163981	10.658	221999
820	10.662	96402	10.662	125773	10.573	252898	10.662	129299	10.665	142610	10.662	96904	10.662	100485	10.662	94550	10.662	94574	10.662	127770	10.662	107195	10.662	142860	10.662	81532	10.662	106807	10.662	261996	10.662	246577	10.662	290166	10.662	156111	10.662	221740
821	10.665	95854	10.665	127372	10.577	297871	10.665	126543	10.669	140258	10.665	96638	10.665	100660	10.665	92780	10.665	91025	10.665	126353	10.665	105339	10.665	147549	10.665	78413	10.665	98929	10.665	264063	10.665	247847	10.665	293671	10.665	148955	10.665	221250
822	10.669	96658	10.669	128478	10.58	348451	10.669	121926	10.672	139531	10.669	98866	10.669	96615	10.669	89296	10.669	87196	10.669	126069	10.669	106475	10.669	145063	10.669	74956	10.669	96496	10.669	265003	10.669	249795	10.669	292015	10.669	144905	10.669	218697
823	10.672	96545	10.672	125166	10.583	395715	10.672	119016	10.675	139905	10.672	99930	10.672	95839	10.672	88154	10.672	86357	10.672	124125	10.672	103177	10.672	152410	10.672	74947	10.672	92305	10.672	263948	10.672	255613	10.672	295019	10.672	141247	10.672	219148
824	10.675	98222	10.675	128496	10.587	437518	10.675	120274	10.679	141551	10.675	99928	10.675	93222	10.675	88387	10.675	83274	10.675	125580	10.676	104858	10.676	157834	10.675	72988	10.675	91556	10.675	269347	10.675	257469	10.675	295255	10.675	137052	10.675	224387
825	10.679	100240	10.679	128278	10.59	468076	10.679	117414	10.682	142560	10.679	99849	10.679	93984	10.679	86435	10.679	80651	10.679	126484	10.679	102474	10.679	160393	10.679	68978	10.679	91253	10.679	270805	10.679	258900	10.679	299650	10.679	134622	10.679	224271
826	10.682	102042	10.682	131611	10.594	489245	10.682	117831	10.686	145848	10.682	102533	10.682	92764	10.682	85764	10.682	80615	10.682	126569	10.682	106554	10.682	162511	10.682	71410	10.682	89452	10.682	275353	10.682	263716	10.682	302836	10.682	136165	10.682	227752
827	10.686	102212	10.686	130124	10.597	485695	10.686	115303	10.689	150803	10.686	105229	10.686	92710	10.686	87071	10.686	80438	10.686	128156	10.686	105290	10.686	166417	10.686	70013	10.686	89825	10.686	279683	10.686	269835	10.686	303966	10.686	137796	10.686	230457
828	10.689	104828	10.689	132584	10.6	463843	10.689	115953	10.692	151098	10.689	104406	10.689	90533	10.689	89338	10.689	78706	10.689	127206	10.689	107472	10.689	171298	10.689	70950	10.689	88366	10.689	288637	10.689	277294	10.689	306936	10.689	136274	10.689	231586
829	10.692	106216	10.692	134348	10.604	432346	10.692	117678	10.696	151216	10.692	105490	10.692	88030	10.692	89598	10.692	78097	10.692	129058	10.693	110480	10.693	179481	10.692	74740	10.692	89795	10.692	293232	10.692	283358	10.692	311224	10.692	139116	10.692	237293
830	10.696	106020	10.696	136408	10.607	389447	10.696	120452	10.699	154169	10.696	106835	10.696	89021	10.696	89218	10.696	80207	10.696	129123	10.696	111697	10.696	180943	10.696	72538	10.696	92513	10.696	303924	10.696	299037	10.696	322749	10.696	144760	10.696	238058
831	10.699	107064	10.699	137169	10.611	338666	10.699	120271	10.703	155968	10.699	109270	10.699	87530	10.699	91986	10.699	82659	10.699	132832	10.699	111669	10.699	195434	10.699	76755	10.699	90618	10.699	317888	10.699	312198	10.699	327580	10.699	147911	10.699	247119
832	10.703	107967	10.703	142673	10.614	292635	10.703	123848	10.706	154292	10.703	112935	10.703	89579	10.703	90917	10.703	80077	10.703	134331	10.703	113232	10.703	207813	10.703	78871	10.703	92408	10.703	341357	10.703	338422	10.703	336353	10.703	149113	10.703	251253
833	10.706	109416	10.706	141229	10.617	250308	10.706	125106	10.71	153803	10.706	117497	10.706	89800	10.706	94296	10.706	83811	10.706	136320	10.706	115046	10.706	221296	10.706	79482	10.706	95176	10.706	359372	10.706	363034	10.706	347322	10.706	152398	10.706	261321
834	10.709	114745	10.709	146200	10.621	207136	10.709	125585	10.713	155829	10.709	121344	10.709	92384	10.709	93106	10.709	83508	10.709	138241	10.71	116014	10.71	242368	10.709	81662	10.709	98397	10.709	393523	10.709	397087	10.709	360902	10.709	153916	10.709	267664
835	10.713	117245	10.713	154477	10.624	178372	10.713	126776	10.716	157447	10.713	124085	10.713	90839	10.713	94021	10.713	83952	10.713	141426	10.713	119985	10.713	266800	10.713	83511	10.713	100266	10.713	429993	10.713	441766	10.713	376840	10.713	157568	10.713	282807
836	10.716	122126	10.716	160927	10.628	152958	10.716	127590	10.72	158442	10.716	132746	10.716	93975	10.716	94619	10.716	85830	10.716	143663	10.716	126172	10.716	290668	10.716	86419	10.716	102287	10.716	473332	10.716	478368	10.716	407872	10.716	161912	10.716	299181
837	10.72	128346	10.72	169924	10.631	139217	10.72	129732	10.723	161962	10.72	140292	10.72	95339	10.72	97809	10.72	86775	10.72	147735	10.72	130745	10.72	315437	10.72	90776	10.72	103123	10.72	518809	10.72	531105	10.72	429894	10.72	163832	10.72	322721
838	10.723	135949	10.723	179682	10.634	127144	10.723	128986	10.727	174443	10.723	154688	10.723	97524	10.723	100635	10.723	88298	10.723	153142	10.723	137757	10.723	348146	10.723	94654	10.723	103473	10.723	579326	10.723	593618	10.723	460684	10.723	174290	10.723	354151
839	10.726	141379	10.726	192016	10.638	119138	10.726	126957	10.73	178114	10.726	170934	10.726	95330	10.726	103588	10.726	90817	10.726	156860	10.727	142413	10.727	377753	10.726	101496	10.726	106113	10.726	638754	10.727	649805	10.726	494639	10.726	186854	10.726	389083
840	10.73	151464	10.73	204344	10.641	117060	10.73	127349	10.733	190132	10.73	186742	10.73	97423	10.73	108136	10.73	91417	10.73	166201	10.73	153950	10.73	413255	10.73	113670	10.73	112390	10.73	703975	10.73	720115	10.73	525908	10.73	201670	10.73	425966
841	10.733	163481	10.733	226092	10.645	112070	10.733	130558	10.737	201159	10.733	207040	10.733	98221	10.733	112746	10.733	95177	10.733	178614	10.733	161848	10.733	457868	10.733	132969	10.733	118715	10.733	797250	10.733	809548	10.733	547729	10.733	217831	10.733	464328
842	10.737	174538	10.737	245800	10.648	107859	10.737	135181	10.74	215634	10.737	236217	10.737	98330	10.737	120314	10.737	102334	10.737	186682	10.737	174598	10.737	501288	10.737	153511	10.737	125430	10.737	901916	10.737	908848	10.737	572426	10.737	239665	10.737	507898
843	10.74	189223	10.74	265708	10.651	107336	10.74	139155	10.744	240539	10.74	268501	10.74	102616	10.74	130470	10.74	108100	10.74	197788	10.74	191451	10.74	553818	10.74	179335	10.74	135473	10.74	1013270	10.74	1024065	10.74	607289	10.74	266926	10.74	549465
844	10.743	208025	10.743	293031	10.655	103137	10.743	142319	10.747	265934	10.743	304673	10.743	103474	10.743	143288	10.744	118506	10.743	213232	10.744	207771	10.744	605357	10.743	221851	10.743	149926	10.743	1146184	10.744	1144399	10.743	627456	10.743	304507	10.743	593506
845	10.747	224183	10.747	319302	10.658	103033	10.747	153350	10.75	292945	10.747	339914	10.747	106969	10.747	157963	10.747	128349	10.747	222834	10.747	231411	10.747	651902	10.747	277082	10.747	169417	10.747	1282219	10.747	1283282	10.747	655065	10.747	346352	10.747	645811
846	10.75	243484	10.75	343100	10.662	102029	10.75	162708	10.754	324399	10.75	379030	10.75	110295	10.75	176903	10.75	144151	10.75	244221	10.75	256681	10.75	692916	10.75	336816	10.75	197237	10.75	1446013	10.75	1445978	10.75	680773	10.75	395532	10.75	705760
847	10.754	262389	10.754	363859	10.665	101788	10.754	178623	10.757	364782	10.754	411712	10.754	116086	10.754	198892	10.754	158794	10.754	265072	10.754	283688	10.754	718187	10.754	425194	10.754	223152	10.754	1639498	10.754	1604805	10.754	708256	10.754	459017	10.754	769085
848	10.757	279295	10.757	375370	10.669	99681	10.757	186950	10.761	407181	10.757	432597	10.757	121653	10.757	228281	10.757	181360	10.757	284349	10.757	312048	10.757	726482	10.757	509100	10.757	260135	10.757	1828505	10.757	1778375	10.757	743995	10.757	531014	10.757	841933
849	10.76	292477	10.76	390478	10.672	104080	10.76	204922	10.764	440883	10.76	449758	10.76	130466	10.76	262090	10.761	212705	10.76	311466	10.761	340946	10.761	713990	10.76	624081	10.76	307095	10.76	2031695	10.761	1930484	10.76	776473	10.76	607269	10.76	907013
850	10.764	302650	10.764	391765	10.675	106743	10.764	225483	10.767	482291	10.764	447190	10.764	135382	10.764	302623	10.764	243454	10.764	345623	10.764	374387	10.764	702635	10.764	751973	10.764	358415	10.764	2253226	10.764	2104066	10.764	799384	10.764	695676	10.764	981883
851	10.767	306273	10.767	387110	10.679	107960	10.767	244802	10.771	516679	10.767	439990	10.767	141656	10.767	337314	10.767	285000	10.767	365671	10.767	392404	10.767	691925	10.767	895185	10.767	425110	10.767	2452298	10.767	2239849	10.767	830576	10.767	801692	10.767	1050423
852	10.771	314076	10.771	402156	10.682	109909	10.771	269078	10.774	534307	10.771	426264	10.771	153456	10.771	371275	10.771	318565	10.771	391818	10.771	401420	10.771	695284	10.771	1045801	10.771	507602	10.771	2647556	10.771	2357650	10.771	847440	10.771	918475	10.771	1090813
853	10.774	315464	10.774	409171	10.686	112663	10.774	293947	10.778	557394	10.774	419520	10.774	161340	10.774	399793	10.774	361398	10.774	410917	10.774	412637	10.774	738435	10.774	1200887	10.774	591190	10.774	2817311	10.774	2417674	10.774	870361	10.774	1035037	10.774	1123913
854	10.777	328784	10.777	429624	10.689	114219	10.777	320326	10.781	558530	10.778	425775	10.777	170943	10.777	418965	10.778	391229	10.777	433603	10.778	417889	10.778	810923	10.777	1358537	10.777	705096	10.777	2951700	10.778	2451935	10.777	899162	10.777	1152724	10.777	1159321
855	10.781	352637	10.781	483247	10.692	114256	10.781	337487	10.784	572156	10.781	444697	10.781	186303	10.781	419912	10.781	421856	10.781	451082	10.781	427572	10.781	942248	10.781	1524568	10.781	806297	10.781	3040806	10.781	2434652	10.781	936429	10.781	1275904	10.781	1164470
856	10.784	398368	10.784	556686	10.696	116728	10.784	350861	10.788	595439	10.784	485536	10.784	197738	10.784	414346	10.784	442468	10.784	465592	10.784	443535	10.784	1117854	10.784	1658536	10.784	920725	10.784	3107750	10.784	2425664	10.784	995610	10.784	1384606	10.784	1167267
857	10.788	456253	10.788	660624	10.699	116810	10.788	361914	10.791	624313	10.788	546407	10.788	217681	10.788	402759	10.788	444234	10.788	489615	10.788	458945	10.788	1310125	10.788	1758911	10.788	1016641	10.788	3097814	10.788	2421819	10.788	1076664	10.788	1448728	10.788	1152152
858	10.791	552047	10.791	796241	10.703	115242	10.791	362707	10.795	684845	10.791	632396	10.791	230352	10.791	384463	10.791	433296	10.791	526322	10.791	500496	10.791	1544016	10.791	1825696	10.791	1089300	10.791	3019503	10.791	2452169	10.791	1203245	10.791	1483357	10.791	1147525
859	10.794	666991	10.794	947699	10.706	119424	10.794	362940	10.798	784454	10.795	745490	10.794	244746	10.794	367820	10.795	420270	10.794	580248	10.795	558594	10.795	1789190	10.794	1824700	10.795	1141578	10.794	2963851	10.795	2528528	10.794	1355588	10.794	1472819	10.795	1175659
860	10.798	795755	10.798	1118840	10.709	116894	10.798	361357	10.801	923308	10.798	855787	10.798	260246	10.798	360027	10.798	402091	10.798	661539	10.798	648148	10.798	2015421	10.798	1724652	10.798	1156048	10.798	2942519	10.798	2655820	10.798	1588833	10.798	1442931	10.798	1241389
861	10.801	958522	10.801	1285256	10.713	121522	10.801	360442	10.805	1087806	10.801	978625	10.801	266338	10.801	370048	10.801	393155	10.801	759252	10.801	753601	10.801	2192521	10.801	1577590	10.801	1120536	10.801	2950220	10.801	2862910	10.801	1846060	10.801	1345535	10.801	1379289
862	10.805	1114662	10.805	1461682	10.716	126637	10.805	378805	10.808	1313751	10.805	1078855	10.805	266386	10.805	398072	10.805	391195	10.805	873074	10.805	891612	10.805	2338299	10.805	1367545	10.805	1045732	10.805	3064354	10.805	3083432	10.805	2121905	10.805	1273847	10.805	1561851
863	10.808	1275036	10.808	1597028	10.72	129851	10.808	407829	10.812	1564191	10.808	1151062	10.808	277504	10.808	457924	10.808	405423	10.808	1007843	10.808	1031915	10.808	2392870	10.808	1158621	10.808	952410	10.808	3217192	10.808	3281448	10.808	2415956	10.808	1218067	10.808	1794103
864	10.811	1398310	10.811	1679179	10.723	139686	10.812	466668	10.815	1824402	10.812	1192402	10.811	283891	10.811	523701	10.812	451102	10.811	1152587	10.812	1162387	10.812	2371790	10.812	1014954	10.812	864126	10.811	3376178	10.812	3432555	10.811	2718272	10.811	1209479	10.812	2023501
865	10.815	1489658	10.815	1713556	10.726	150737	10.815	552339	10.818	2070357	10.815	1201672	10.815	300172	10.815	619665	10.815	506437	10.815	1297314	10.815	1284436	10.815	2272707	10.815	961678	10.815	800220	10.815	3454691	10.815	3493148	10.815	2970611	10.815	1245719	10.815	2296654
866	10.818	1515576	10.818	1688078	10.73	163336	10.818	674324	10.822	2310291	10.818	1142278	10.818	323919	10.818	730811	10.818	587625	10.818	1432505	10.818	1385588	10.818	2084266	10.818	1002315	10.818	769672	10.818	3455414	10.818	3441848	10.818	3208397	10.818	1357176	10.818	2568971
867	10.822	1499379	10.822	1581814	10.733	182275	10.822	832255	10.825	2491887	10.822	1061663	10.822	367107	10.822	837847	10.822	675037	10.822	1537729	10.822	1429245	10.822	1853283	10.822	1105544	10.822	799501	10.822	3323166	10.822	3246518	10.822	3345476	10.822	1520590	10.822	2833420
868	10.825	1423420	10.825	1416725	10.737	203805	10.825	1024976	10.829	2599361	10.825	941761	10.825	426859	10.825	943311	10.825	792733	10.825	1589578	10.825	1430735	10.825	1597220	10.825	1243546	10.825	877122	10.825	3107697	10.825	2944965	10.825	3402576	10.825	1729460	10.825	3003039
869	10.828	1289511	10.828	1226999	10.74	226782	10.829	1252924	10.832	2568821	10.829	809782	10.828	505039	10.828	1029222	10.829	899589	10.828	1594817	10.829	1392494	10.829	1366780	10.829	1401445	10.829	1007860	10.828	2761268	10.829	2551563	10.828	3296538	10.828	1925131	10.829	3067850
870	10.832	1126517	10.832	1028333	10.743	260302	10.832	1488219	10.835	2465212	10.832	663954	10.832	598114	10.832	1078780	10.832	1005310	10.832	1527457	10.832	1277595	10.832	1142876	10.832	1524725	10.832	1161606	10.832	2359696	10.832	2103983	10.832	3044879	10.832	2149953	10.832	3062573
871	10.835	950971	10.835	837387	10.747	291320	10.835	1713360	10.839	2264322	10.835	534776	10.835	700349	10.835	1106543	10.835	1078931	10.835	1415340	10.835	1159580	10.835	950441	10.835	1630953	10.835	1337465	10.835	1920365	10.835	1675919	10.835	2727647	10.835	2293503	10.835	2913247
872	10.839	784249	10.839	670743	10.75	323992	10.839	1928505	10.842	1975741	10.839	425131	10.839	810456	10.839	1070966	10.839	1134959	10.839	1277800	10.839	996960	10.839	801093	10.839	1690202	10.839	1504065	10.839	1503483	10.839	1313886	10.839	2358076	10.839	2384843	10.839	2652632
873	10.842	628335	10.842	535761	10.754	357168	10.842	2123643	10.846	1657495	10.842	341518	10.842	906928	10.842	1006371	10.842	1138594	10.842	1113857	10.842	836792	10.842	677344	10.842	1662614	10.842	1655500	10.842	1174502	10.842	1004081	10.842	1971199	10.842	2376739	10.842	2297356
874	10.845	496635	10.845	420194	10.757	384499	10.846	2261986	10.849	1330642	10.846	271386	10.845	985272	10.845	907407	10.846	1105372	10.846	943189	10.846	674323	10.846	576368	10.846	1576695	10.846	1740049	10.845	891112	10.846	783293	10.845	1603995	10.845	2296621	10.846	1917095
875	10.849	405389	10.849	343870	10.76	401780	10.849	2310746	10.852	1022742	10.849	226063	10.849	1051175	10.849	786360	10.849	1038695	10.849	776778	10.849	532830	10.849	486934	10.849	1398147	10.849	1785197	10.849	688511	10.849	618864	10.849	1290113	10.849	2112248	10.849	1549553
876	10.852	330307	10.852	288683	10.764	412618	10.852	2257844	10.856	774324	10.852	194401	10.852	1069147	10.852	651469	10.852	944368	10.852	627209	10.852	414867	10.852	421859	10.852	1218740	10.852	1731205	10.852	551789	10.852	511321	10.852	1037545	10.852	1840431	10.852	1219856
877	10.856	271381	10.856	250073	10.767	422348	10.856	2119494	10.859	591239	10.856	172448	10.856	1059195	10.856	525722	10.856	820407	10.856	502545	10.856	330339	10.856	356657	10.856	991649	10.856	1630435	10.856	463232	10.856	437252	10.856	845206	10.856	1543096	10.856	953153
878	10.859	232870	10.859	221075	10.771	416221	10.859	1902389	10.863	450679	10.859	154282	10.859	1000042	10.859	417958	10.859	681279	10.859	405280	10.859	265126	10.859	309628	10.859	786243	10.859	1454073	10.859	400271	10.859	383719	10.859	715626	10.859	1257522	10.859	747442
879	10.862	202967	10.862	201931	10.774	415375	10.863	1626263	10.866	360777	10.863	143534	10.862	908103	10.862	326279	10.863	554973	10.863	332478	10.863	216950	10.863	269735	10.863	600312	10.863	1254303	10.862	361754	10.863	357463	10.862	608838	10.862	968033	10.863	599027
880	10.866	178720	10.866	188604	10.777	406917	10.866	1331482	10.869	292074	10.866	137423	10.866	796960	10.866	255762	10.866	441719	10.866	279406	10.866	184255	10.866	243034	10.866	452278	10.866	1040579	10.866	335729	10.866	331731	10.866	533527	10.866	741217	10.866	502823
881	10.869	163841	10.869	177701	10.781	423606	10.869	1037935	10.873	256288	10.869	129892	10.869	679484	10.869	206996	10.869	351509	10.869	240762	10.869	164701	10.869	219982	10.869	337037	10.869	820204	10.869	312313	10.869	315129	10.869	484628	10.869	570698	10.869	431010
882	10.873	150247	10.873	168580	10.784	454285	10.873	792906	10.876	228736	10.873	126288	10.873	559026	10.873	170516	10.873	275303	10.873	211821	10.873	151636	10.873	204604	10.873	250719	10.873	636948	10.873	303825	10.873	303210	10.873	447791	10.873	437540	10.873	383708
883	10.876	138826	10.876	158697	10.788	516613	10.876	599398	10.88	212045	10.876	123055	10.876	452775	10.876	145722	10.876	220086	10.876	195972	10.876	141105	10.876	192383	10.876	196049	10.876	487648	10.876	296184	10.876	297103	10.876	410764	10.876	345575	10.876	348983
884	10.879	130132	10.879	151573	10.791	612175	10.88	453423	10.883	201299	10.88	118853	10.879	365131	10.879	130193	10.88	181011	10.88	178825	10.88	137161	10.88	186329	10.88	155424	10.88	363252	10.879	289503	10.88	290283	10.879	381088	10.879	286345	10.88	326752
885	10.883	122929	10.883	146602	10.794	752995	10.883	353694	10.886	188418	10.883	115364	10.883	291071	10.883	117340	10.883	151168	10.883	169167	10.883	132691	10.883	184859	10.883	130813	10.883	275793	10.883	292710	10.883	286907	10.883	368495	10.883	251912	10.883	309940
886	10.886	119483	10.886	142690	10.798	931696	10.886	283070	10.89	182637	10.886	116725	10.886	234973	10.886	110430	10.886	131872	10.886	161442	10.886	126882	10.886	187160	10.886	115352	10.886	220878	10.886	287280	10.886	281402	10.886	352400	10.886	225876	10.886	298095
887	10.89	116839	10.89	140857	10.801	1131763	10.89	233812	10.893	176993	10.89	116935	10.89	197867	10.89	105794	10.89	116358	10.89	157315	10.89	127886	10.89	188193	10.89	106915	10.89	180741	10.89	286707	10.89	284064	10.89	346383	10.89	207561	10.89	286351
888	10.893	110401	10.893	139196	10.805	1373305	10.893	201548	10.897	174325	10.893	115456	10.893	171705	10.893	101983	10.893	109162	10.893	152767	10.893	124931	10.893	191870	10.893	97406	10.893	152655	10.893	285795	10.893	280582	10.893	339166	10.893	196059	10.893	278902
889	10.896	109192	10.896	137887	10.808	1608438	10.897	176682	10.9	173863	10.897	119076	10.896	150563	10.896	99425	10.897	100315	10.897	152102	10.897	125098	10.897	196943	10.897	95685	10.897	139224	10.896	286126	10.897	281383	10.897	334572	10.896	190476	10.897	272557
890	10.9	109477	10.9	137913	10.811	1815586	10.9	162662	10.903	171607	10.9	118405	10.9	136103	10.9	98883	10.9	96405	10.9	152541	10.9	125865	10.9	202301	10.9	94306	10.9	129412	10.9	287226	10.9	282210	10.9	330211	10.9	182304	10.9	267635
891	10.903	110256	10.903	140727	10.815	2018004	10.903	151329	10.907	170559	10.903	119455	10.903	127989	10.903	98680	10.903	93893	10.903	149254	10.903	125855	10.903	198682	10.903	94815	10.903	119141	10.903	289625	10.903	281416	10.903	331818	10.903	179157	10.903	269820
892	10.907	109253	10.907	135552	10.818	2169016	10.907	144906	10.91	173268	10.907	118169	10.907	116608	10.907	98532	10.907	92647	10.907	151102	10.907	126795	10.907	197216	10.907	94780	10.907	115298	10.907	292258	10.907	283412	10.907	329561	10.907	179368	10.907	271545
893	10.91	107737	10.91	137714	10.822	2210780	10.91	141136	10.914	176305	10.91	123039	10.91	110869	10.91	100809	10.91	91264	10.91	151270	10.91	129946	10.91	192331	10.91	96691	10.91	112105	10.91	294443	10.91	281764	10.91	332509	10.91	175445	10.91	273290
894	10.913	105694	10.913	137229	10.825	2201969	10.914	138000	10.917	178446	10.914	122037	10.913	106271	10.913	99557	10.914	92111	10.914	152994	10.914	130452	10.914	187003	10.914	99883	10.914	115239	10.913	289657	10.914	277474	10.914	328868	10.913	172974	10.914	272437
895	10.917	104417	10.917	136485	10.828	2100603	10.917	140389	10.92	179378	10.917	118855	10.917	105758	10.917	100441	10.917	94163	10.917	156371	10.917	132079	10.917	179253	10.917	105999	10.917	114173	10.917	291040	10.917	278745	10.917	324556	10.917	176088	10.917	273878
896	10.92	104575	10.92	136721	10.832	1910063	10.92	140109	10.924	179695	10.92	116097	10.92	102959	10.92	102610	10.92	95050	10.92	153202	10.92	130460	10.92	168975	10.92	105636	10.92	119915	10.92	288382	10.92	271768	10.92	324972	10.92	178433	10.92	272565
897	10.924	102583	10.924	133121	10.835	1662898	10.924	141880	10.927	180689	10.924	115482	10.924	102524	10.924	103245	10.924	96130	10.924	153239	10.924	131115	10.924	163003	10.924	108625	10.924	123006	10.924	282882	10.924	271641	10.924	325638	10.924	175710	10.924	265549
898	10.927	102734	10.927	133961	10.839	1366742	10.927	143741	10.931	178379	10.927	111289	10.927	104441	10.927	103637	10.927	95368	10.927	154634	10.927	127422	10.927	161375	10.927	108014	10.927	124530	10.927	281057	10.927	265507	10.927	320986	10.927	175164	10.927	261161
899	10.93	101011	10.93	133189	10.842	1103469	10.931	144711	10.934	174749	10.931	110096	10.93	104333	10.93	101975	10.931	97438	10.931	152352	10.931	122417	10.931	162279	10.931	104469	10.931	126559	10.93	279686	10.931	263337	10.931	317010	10.93	170777	10.931	255904
900	10.934	100253	10.934	135562	10.845	844315	10.934	143441	10.937	172957	10.934	109814	10.934	105169	10.934	101069	10.934	95874	10.934	149866	10.934	120784	10.934	162445	10.934	102453	10.934	128242	10.934	275840	10.934	261820	10.934	319757	10.934	166604	10.934	250590
901	10.937	100003	10.937	137504	10.849	643798	10.937	141324	10.941	171447	10.937	106404	10.937	104101	10.937	95671	10.937	93978	10.937	145979	10.937	120079	10.937	168247	10.937	98982	10.937	127802	10.937	274199	10.937	256853	10.937	315198	10.937	166412	10.937	240280
902	10.941	103215	10.941	141714	10.852	483418	10.941	139022	10.944	167662	10.941	107291	10.941	106075	10.941	94869	10.941	93222	10.941	146656	10.941	114646	10.941	168913	10.941	93351	10.941	122846	10.941	274124	10.941	259241	10.941	310682	10.941	159648	10.941	237029
903	10.944	106379	10.944	144668	10.856	373191	10.944	135551	10.948	167682	10.944	109161	10.944	105450	10.944	93613	10.944	90757	10.944	142230	10.944	113961	10.944	174495	10.944	86262	10.944	119801	10.944	271690	10.944	262446	10.944	314172	10.944	158046	10.944	233907
904	10.947	109484	10.947	147891	10.859	289305	10.948	133200	10.951	168750	10.948	111527	10.947	104617	10.947	89380	10.948	88762	10.948	140912	10.948	111789	10.948	180873	10.948	80889	10.948	112169	10.947	276973	10.948	259184	10.948	317753	10.947	149693	10.948	225650
905	10.951	113774	10.951	152581	10.862	241532	10.951	129993	10.954	171385	10.951	111890	10.951	102676	10.951	90372	10.951	85436	10.951	140841	10.951	112457	10.951	184512	10.951	77859	10.951	104898	10.951	275906	10.951	261615	10.951	322064	10.951	144746	10.951	223549
906	10.954	119266	10.954	157665	10.866	206281	10.954	127625	10.958	177553	10.954	113978	10.954	100003	10.954	87564	10.954	84057	10.954	140144	10.954	112321	10.954	184349	10.954	75239	10.954	100568	10.954	276012	10.954	262469	10.954	331629	10.954	141103	10.954	225650
907	10.958	121619	10.958	162097	10.869	179630	10.958	123140	10.961	179144	10.958	117280	10.958	97249	10.958	88481	10.958	82766	10.958	139568	10.958	112502	10.958	192279	10.958	72728	10.958	95699	10.958	277593	10.958	266063	10.958	332353	10.958	140219	10.958	228294
908	10.961	126966	10.961	165050	10.873	164365	10.961	123224	10.965	184709	10.961	116672	10.961	96734	10.961	88402	10.961	81734	10.961	142411	10.961	114940	10.961	190094	10.961	70812	10.961	92066	10.961	280379	10.961	266696	10.961	338641	10.961	136058	10.961	226145
909	10.964	131525	10.964	167182	10.876	150510	10.965	128568	10.968	188458	10.965	120850	10.964	94891	10.964	89551	10.965	81108	10.965	142034	10.965	115648	10.965	190647	10.965	72776	10.965	89772	10.965	280208	10.965	267439	10.965	348351	10.964	135704	10.965	228747
910	10.968	130680	10.968	170015	10.879	139367	10.968	127472	10.971	193291	10.968	120969	10.968	91744	10.968	91115	10.968	83038	10.968	144977	10.968	118766	10.968	187537	10.968	73871	10.968	88962	10.968	279881	10.968	273328	10.968	350741	10.968	136470	10.968	233689
911	10.971	134048	10.971	168187	10.883	132800	10.971	132326	10.975	196042	10.971	120351	10.971	90448	10.971	95057	10.971	81957	10.971	144832	10.971	118200	10.971	184551	10.971	75151	10.971	90408	10.971	282316	10.971	270290	10.971	352605	10.971	138052	10.971	234786
912	10.975	132490	10.975	168895	10.886	127958	10.975	138040	10.978	192937	10.975	122542	10.975	95698	10.975	96098	10.975	81485	10.975	145857	10.975	118738	10.975	181914	10.975	77810	10.975	90686	10.975	282473	10.975	274422	10.975	350071	10.975	140968	10.975	235437
913	10.978	131473	10.978	164933	10.89	126333	10.978	141437	10.982	188490	10.978	124229	10.978	95169	10.978	97273	10.978	84413	10.978	147805	10.978	119264	10.978	181282	10.978	80065	10.978	94906	10.978	284431	10.978	282782	10.978	358425	10.978	143112	10.978	235570
914	10.981	128771	10.981	164779	10.893	124273	10.982	148621	10.985	189363	10.982	126081	10.981	97120	10.981	97150	10.982	86796	10.982	149783	10.982	121246	10.982	185554	10.982	80207	10.982	95687	10.982	290197	10.982	291309	10.982	353563	10.981	143560	10.982	236807
915	10.985	127351	10.985	162851	10.896	123767	10.985	148239	10.988	186023	10.985	132087	10.985	96903	10.985	101085	10.985	87390	10.985	150273	10.985	125288	10.985	186855	10.985	83655	10.985	97393	10.985	296467	10.985	302227	10.985	352385	10.985	144050	10.985	238634
916	10.988	127481	10.988	165741	10.9	125559	10.988	151110	10.992	184505	10.988	137729	10.988	101594	10.988	102131	10.988	88584	10.988	148448	10.988	125193	10.988	190669	10.988	83031	10.988	99277	10.988	308712	10.988	319872	10.988	354070	10.988	144442	10.988	240344
917	10.992	126353	10.992	172870	10.903	125832	10.992	155412	10.995	180316	10.992	147665	10.992	104441	10.992	102625	10.992	88763	10.992	150659	10.992	129286	10.992	200677	10.992	86354	10.992	102104	10.992	319500	10.992	343117	10.992	356061	10.992	146752	10.992	241866
918	10.995	125444	10.995	178624	10.907	128468	10.995	151469	10.999	180874	10.995	158445	10.995	104445	10.995	101261	10.995	90167	10.995	153529	10.995	133387	10.995	206505	10.995	87779	10.995	101724	10.995	344488	10.995	371073	10.995	355791	10.995	153392	10.995	244555
919	10.998	126827	10.999	188035	10.91	129519	10.999	152759	11.002	183007	10.999	171117	10.998	105095	10.998	105144	10.999	92694	10.999	157157	10.999	140950	10.999	215789	10.999	92035	10.999	103112	10.999	365169	10.999	393551	10.999	365833	10.998	151277	10.999	247866
920	11.002	129427	11.002	194710	10.913	127326	11.002	148082	11.005	185656	11.002	184055	11.002	106279	11.002	106577	11.002	96083	11.002	161922	11.002	150880	11.002	217193	11.002	97773	11.002	106020	11.002	388482	11.002	420341	11.002	369661	11.002	151147	11.002	260094
921	11.005	134772	11.005	199546	10.917	129078	11.005	145459	11.009	198300	11.005	193097	11.005	105968	11.005	112312	11.005	97516	11.005	166487	11.005	159618	11.005	217446	11.005	104236	11.005	107922	11.005	410519	11.005	446945	11.005	385186	11.005	158264	11.005	270444
922	11.009	136926	11.009	208298	10.92	126571	11.009	144227	11.012	203660	11.009	201982	11.009	105924	11.009	116715	11.009	101633	11.009	175400	11.009	172971	11.009	214744	11.009	112888	11.009	110479	11.009	427254	11.009	471654	11.009	397266	11.009	167044	11.009	282413
923	11.012	136001	11.012	209245	10.924	121289	11.012	138970	11.016	212690	11.012	208823	11.012	104472	11.012	124019	11.012	104377	11.012	186513	11.012	181196	11.012	206524	11.012	123583	11.012	114405	11.012	443509	11.012	479298	11.012	412197	11.012	175106	11.012	303737
924	11.015	140262	11.016	208095	10.927	117403	11.016	141933	11.019	220765	11.016	210563	11.015	105774	11.015	132433	11.016	110488	11.016	191760	11.016	190790	11.016	196524	11.016	137363	11.016	125325	11.016	458261	11.016	482975	11.016	416021	11.015	181924	11.016	310707
925	11.019	138480	11.019	204931	10.93	115165	11.019	142271	11.022	226582	11.019	208822	11.019	102241	11.019	138681	11.019	117727	11.019	201862	11.019	197508	11.019	185900	11.019	148931	11.019	134720	11.019	453596	11.019	476835	11.019	425411	11.019	192667	11.019	321784
926	11.022	136032	11.022	198430	10.934	113406	11.022	142198	11.026	231233	11.022	198795	11.022	102158	11.022	141671	11.022	124595	11.022	211627	11.022	207236	11.022	174231	11.022	159621	11.022	143235	11.022	441489	11.022	458900	11.022	421565	11.022	205628	11.022	324694
927	11.026	133145	11.026	189006	10.937	112481	11.026	146453	11.029	225295	11.026	189720	11.026	102154	11.026	150940	11.026	132768	11.026	211253	11.026	205703	11.026	162470	11.026	169297	11.026	152006	11.026	429750	11.026	436336	11.026	417924	11.026	213764	11.026	327551
928	11.029	128634	11.029	180801	10.941	110602	11.029	149436	11.033	223525	11.029	175657	11.029	104198	11.029	155451	11.029	140472	11.029	214260	11.029	205655	11.029	157536	11.029	175275	11.029	164500	11.029	412957	11.029	409084	11.029	404293	11.029	221337	11.029	323509
929	11.032	125072	11.033	169258	10.944	114618	11.033	154466	11.036	214128	11.033	163757	11.032	106154	11.032	156439	11.033	145545	11.033	213965	11.033	197778	11.033	147098	11.033	174940	11.033	176999	11.033	385626	11.033	381753	11.033	389406	11.032	225607	11.033	317496
930	11.036	121290	11.036	161523	10.947	116285	11.036	158307	11.039	206705	11.036	152040	11.036	108113	11.036	152521	11.036	147475	11.036	207208	11.036	187820	11.036	145216	11.036	168216	11.036	182416	11.036	359615	11.036	357284	11.036	377625	11.036	229440	11.036	309216
931	11.039	117358	11.039	153047	10.951	119720	11.039	160559	11.043	195186	11.039	139817	11.039	108651	11.039	147520	11.039	146949	11.039	203541	11.039	179837	11.039	143613	11.039	159800	11.039	186828	11.039	340374	11.039	334051	11.039	355764	11.039	224139	11.039	292739
932	11.043	115524	11.043	149725	10.954	124512	11.043	158527	11.046	186657	11.043	135756	11.043	112747	11.043	143911	11.043	145070	11.043	195064	11.043	167013	11.043	139448	11.043	150636	11.043	183513	11.043	323644	11.043	315198	11.043	343389	11.043	221640	11.043	278022
933	11.046	116896	11.046	147790	10.958	128515	11.046	161258	11.05	177803	11.046	126225	11.046	111954	11.046	137234	11.046	139951	11.046	184555	11.046	156300	11.046	141399	11.046	135173	11.046	178453	11.046	304589	11.046	301515	11.046	326741	11.046	209690	11.046	268893
934	11.049	118777	11.05	143622	10.961	132144	11.05	158597	11.053	170423	11.05	121949	11.05	114038	11.049	129597	11.05	134742	11.05	176229	11.05	147212	11.05	140122	11.05	123831	11.05	169734	11.05	295668	11.05	291754	11.05	319333	11.049	197637	11.05	256687
935	11.053	122527	11.053	147661	10.964	133721	11.053	155930	11.056	165241	11.053	121891	11.053	116034	11.053	121285	11.053	127725	11.053	167431	11.053	140510	11.053	143449	11.053	116782	11.053	160147	11.053	285195	11.053	282039	11.053	306000	11.053	190050	11.053	251313
936	11.056	134695	11.056	154040	10.968	137594	11.056	152415	11.06	160180	11.056	119040	11.056	114655	11.056	115953	11.056	119790	11.056	163366	11.056	133971	11.056	147282	11.056	110264	11.056	146998	11.056	282519	11.056	277786	11.056	300939	11.056	186130	11.056	243768
937	11.06	148489	11.06	158867	10.971	138464	11.06	148939	11.063	157043	11.06	122880	11.06	111106	11.06	110475	11.06	114422	11.06	157934	11.06	129987	11.06	152795	11.06	110464	11.06	137778	11.06	279947	11.06	279572	11.06	297322	11.06	182812	11.06	237756
938	11.063	167707	11.063	177380	10.975	137074	11.063	144944	11.067	159768	11.063	130805	11.063	108545	11.063	108123	11.063	106075	11.063	156223	11.063	130103	11.063	158506	11.063	116331	11.063	132554	11.063	286990	11.063	286431	11.063	296470	11.063	186026	11.063	238992
939	11.066	194312	11.067	206221	10.978	133924	11.067	143372	11.07	162003	11.067	141311	11.067	106080	11.066	104869	11.067	102718	11.067	156635	11.067	129571	11.067	167614	11.067	129022	11.067	127748	11.067	300056	11.067	298877	11.067	298630	11.066	191559	11.067	240630
940	11.07	224636	11.07	250362	10.981	129160	11.07	143416	11.073	167898	11.07	161573	11.07	103059	11.07	104286	11.07	98963	11.07	159608	11.07	134724	11.07	182779	11.07	144568	11.07	125458	11.07	306565	11.07	314236	11.07	304771	11.07	209028	11.07	243470
941	11.073	273223	11.073	311998	10.985	129434	11.073	143624	11.077	179876	11.073	193189	11.073	102821	11.073	109135	11.073	99402	11.073	161977	11.073	143971	11.074	201734	11.073	167222	11.073	132796	11.073	336224	11.073	340884	11.073	317014	11.073	228137	11.073	254927
942	11.077	335905	11.077	403717	10.988	129473	11.077	150566	11.08	197561	11.077	229053	11.077	99037	11.077	110377	11.077	99196	11.077	176759	11.077	158351	11.077	230021	11.077	189138	11.077	139029	11.077	370449	11.077	381786	11.077	330148	11.077	259270	11.077	266711
943	11.08	426483	11.08	516851	10.992	131455	11.08	159248	11.084	224621	11.08	285222	11.08	97524	11.08	116727	11.08	99014	11.08	194999	11.08	184157	11.08	258809	11.08	214654	11.08	157847	11.08	417734	11.08	431726	11.08	358017	11.08	289662	11.08	286360
944	11.083	529943	11.084	670503	10.995	131672	11.084	170710	11.087	259240	11.084	351103	11.084	98971	11.083	125445	11.084	105050	11.084	224634	11.084	219303	11.084	289809	11.084	239398	11.084	180326	11.084	471816	11.084	483953	11.084	389858	11.083	329731	11.084	312262
945	11.087	662062	11.087	840278	10.998	136717	11.087	185324	11.09	307222	11.087	428970	11.087	98661	11.087	142127	11.087	110174	11.087	266826	11.087	270313	11.087	321378	11.087	259922	11.087	205068	11.087	537524	11.087	561366	11.087	430960	11.087	362587	11.087	352589
946	11.09	815363	11.09	1043938	11.002	143478	11.09	205913	11.094	368902	11.09	506213	11.09	99613	11.09	160944	11.09	120604	11.09	319171	11.09	336014	11.091	359499	11.09	279869	11.09	231471	11.09	603331	11.09	621124	11.09	483471	11.09	404300	11.09	400315
947	11.094	990587	11.094	1251018	11.005	153511	11.094	228515	11.097	457322	11.094	599575	11.094	102322	11.094	192219	11.094	136846	11.094	390110	11.094	410051	11.094	382295	11.094	287040	11.094	254663	11.094	665612	11.094	678965	11.094	541475	11.094	446848	11.094	463156
948	11.097	1163820	11.097	1453613	11.009	156506	11.097	258198	11.101	553520	11.097	674135	11.097	106911	11.097	230129	11.097	157091	11.097	476138	11.097	502746	11.097	400868	11.097	294373	11.097	285590	11.097	717232	11.097	742893	11.097	606111	11.097	489296	11.097	528726
949	11.1	1353713	11.101	1620634	11.012	161976	11.101	294134	11.104	655401	11.101	746331	11.101	114885	11.1	281157	11.101	191241	11.101	571322	11.101	598429	11.101	415523	11.101	297390	11.101	309970	11.101	768183	11.101	774163	11.101	669051	11.1	532705	11.101	613899
950	11.104	1537215	11.104	1771798	11.015	165727	11.104	337651	11.107	766369	11.104	778270	11.104	129610	11.104	341936	11.104	233455	11.104	671573	11.104	692035	11.104	415954	11.104	300246	11.104	333208	11.104	788917	11.104	795530	11.104	723642	11.104	575070	11.104	689935
951	11.107	1681246	11.107	1883042	11.019	164166	11.107	389164	11.111	864352	11.107	790598	11.107	146101	11.107	416358	11.107	291955	11.107	769111	11.108	789065	11.108	413798	11.107	305932	11.107	349206	11.107	796829	11.107	797719	11.107	776671	11.107	628638	11.107	776880
952	11.111	1767243	11.111	1925417	11.022	162367	11.111	455725	11.114	948458	11.111	772377	11.111	175173	11.111	489531	11.111	358570	11.111	864764	11.111	852055	11.111	403137	11.111	312598	11.111	366309	11.111	779605	11.111	780412	11.111	825830	11.111	692080	11.111	846024
953	11.114	1829280	11.114	1870573	11.026	159659	11.114	532846	11.118	1006774	11.114	711117	11.114	215758	11.114	572105	11.114	433994	11.114	945536	11.114	903931	11.114	387919	11.114	326385	11.114	385718	11.114	746484	11.114	741589	11.114	849789	11.114	737648	11.114	899078
954	11.117	1795166	11.118	1734492	11.029	150992	11.118	616084	11.121	1010398	11.118	644598	11.118	263950	11.117	644567	11.118	521800	11.118	987311	11.118	922403	11.118	362223	11.118	342345	11.118	392631	11.118	694548	11.118	693587	11.118	847351	11.117	791210	11.118	938747
955	11.121	1684220	11.121	1523265	11.032	144250	11.121	703176	11.124	1003614	11.121	570390	11.121	328018	11.121	698432	11.121	594207	11.121	997466	11.121	907925	11.121	338219	11.121	351814	11.121	402773	11.121	637225	11.121	635724	11.121	838194	11.121	841655	11.121	954531
956	11.124	1502575	11.124	1292499	11.036	136476	11.124	792288	11.128	964419	11.124	474809	11.124	397138	11.124	738749	11.124	660266	11.124	987906	11.125	852432	11.125	311955	11.124	374648	11.124	418507	11.124	583295	11.124	578528	11.124	819323	11.124	871396	11.124	943844
957	11.128	1273595	11.128	1067496	11.039	129814	11.128	873215	11.131	888271	11.128	396828	11.128	470658	11.128	726030	11.128	719661	11.128	932968	11.128	775632	11.128	284492	11.128	387909	11.128	432983	11.128	522725	11.128	521872	11.128	776675	11.128	891500	11.128	899004
958	11.131	1049047	11.131	840713	11.043	125816	11.131	941725	11.135	795073	11.131	328660	11.131	540729	11.131	718119	11.131	756345	11.131	869655	11.131	679996	11.131	255498	11.131	398215	11.131	440836	11.131	471136	11.131	469701	11.131	739762	11.131	896874	11.131	851013
959	11.135	823531	11.135	656474	11.046	121462	11.135	977461	11.138	701316	11.135	269743	11.135	608691	11.135	670269	11.135	755824	11.135	783602	11.135	596372	11.135	231453	11.135	400513	11.135	449510	11.135	423195	11.135	422036	11.135	683025	11.135	870343	11.135	791941
960	11.138	628060	11.138	499394	11.049	121045	11.138	984646	11.141	598909	11.138	228230	11.138	658959	11.138	614039	11.138	738547	11.138	680891	11.138	505599	11.138	212728	11.138	400629	11.138	451575	11.138	387588	11.138	381665	11.138	628677	11.138	832617	11.138	719104
961	11.141	478969	11.141	396828	11.053	123538	11.141	949304	11.145	512914	11.141	199387	11.141	695786	11.141	540105	11.141	697325	11.141	581488	11.142	423458	11.142	195334	11.141	399717	11.141	457351	11.141	355175	11.141	347329	11.141	587124	11.141	778818	11.141	645834
962	11.145	363017	11.145	317558	11.056	125002	11.145	881072	11.148	436593	11.145	181450	11.145	711400	11.145	467532	11.145	626632	11.145	488832	11.145	354988	11.145	184335	11.145	389860	11.145	459585	11.145	329440	11.145	326847	11.145	529915	11.145	720303	11.145	583047
963	11.148	284167	11.148	265081	11.06	134467	11.148	796061	11.152	380236	11.148	168385	11.148	692689	11.148	391160	11.148	545236	11.148	415910	11.148	296675	11.148	176527	11.148	375819	11.148	453313	11.148	310339	11.148	306412	11.148	480829	11.148	656823	11.148	515809
964	11.152	230365	11.152	233253	11.063	142774	11.152	703936	11.155	335198	11.152	165169	11.152	654403	11.152	326308	11.152	464038	11.152	355072	11.152	253003	11.152	172119	11.152	358913	11.152	440814	11.152	301406	11.152	288855	11.152	438202	11.152	592835	11.152	463246
965	11.155	194617	11.155	209484	11.066	155807	11.155	613103	11.158	298103	11.155	161513	11.155	603393	11.155	268807	11.155	388486	11.155	303822	11.155	221634	11.155	172012	11.155	337331	11.155	429451	11.155	292669	11.155	282018	11.155	401044	11.155	533853	11.155	413086
966	11.158	172422	11.158	199606	11.07	173365	11.158	528293	11.162	273964	11.158	167424	11.158	536565	11.158	225176	11.158	326739	11.158	267707	11.159	193153	11.159	172293	11.158	316566	11.158	418235	11.158	289873	11.158	280244	11.158	373548	11.158	482826	11.158	371914
967	11.162	156984	11.162	190861	11.073	197200	11.162	452759	11.165	250262	11.162	173187	11.162	471577	11.162	195391	11.162	270557	11.162	238643	11.162	178931	11.162	174236	11.162	303295	11.162	397087	11.162	295710	11.162	280631	11.162	354077	11.162	433650	11.162	334615
968	11.165	152232	11.165	189435	11.077	232284	11.165	380306	11.169	233964	11.165	180215	11.165	398627	11.165	168623	11.165	227442	11.165	219420	11.165	167292	11.165	179295	11.165	281681	11.165	372817	11.165	295421	11.165	278139	11.165	331937	11.165	389963	11.165	310015
969	11.169	141646	11.169	187961	11.08	271049	11.169	333229	11.172	222205	11.169	191902	11.169	334833	11.169	150283	11.169	192728	11.169	203902	11.169	161474	11.169	178717	11.169	265511	11.169	350632	11.169	303298	11.169	282505	11.169	320146	11.169	354546	11.169	290916
970	11.172	138752	11.172	187504	11.083	323642	11.172	289635	11.176	212741	11.172	196273	11.172	280938	11.172	140079	11.172	167641	11.172	195133	11.172	154221	11.172	181563	11.172	251634	11.172	325591	11.172	304629	11.172	285194	11.172	315521	11.172	329684	11.172	274451
971	11.175	135176	11.175	189494	11.087	383521	11.175	262172	11.179	203510	11.175	203668	11.175	231285	11.175	127255	11.175	147363	11.175	190515	11.176	148773	11.176	181919	11.175	238459	11.175	296697	11.175	313731	11.175	291661	11.175	314403	11.175	301575	11.175	264707
972	11.179	133803	11.179	189304	11.09	469817	11.179	235077	11.182	197845	11.179	203692	11.179	202524	11.179	125207	11.179	130819	11.179	189522	11.179	149972	11.179	176027	11.179	226466	11.179	277838	11.179	319235	11.179	294765	11.179	316109	11.179	286537	11.179	255373
973	11.182	131436	11.182	185891	11.094	555505	11.182	218575	11.186	193780	11.182	206348	11.182	174248	11.182	119960	11.182	120845	11.182	188819	11.182	148095	11.182	171457	11.182	217513	11.182	258240	11.182	317675	11.182	294672	11.182	304841	11.182	270511	11.182	251704
974	11.186	129117	11.186	182862	11.097	652904	11.186	199506	11.189	192299	11.186	198215	11.186	156228	11.186	115229	11.186	112977	11.186	188526	11.186	145678	11.186	164996	11.186	211705	11.186	240343	11.186	321070	11.186	292862	11.186	305364	11.186	257750	11.186	245972
975	11.189	125036	11.189	178283	11.1	746124	11.189	187107	11.193	185996	11.189	193516	11.189	141365	11.189	111663	11.189	106093	11.189	191652	11.189	144481	11.189	159822	11.189	202539	11.189	226721	11.189	318480	11.189	296639	11.189	306240	11.189	244653	11.189	244800
976	11.192	121899	11.192	171229	11.104	830714	11.192	176162	11.196	184142	11.192	182111	11.192	130455	11.192	109317	11.192	100541	11.192	187161	11.193	144395	11.193	157297	11.192	198074	11.192	218176	11.192	311623	11.192	292667	11.192	305647	11.192	239231	11.192	240857
977	11.196	120650	11.196	165992	11.107	902454	11.196	167686	11.199	179458	11.196	172119	11.196	126140	11.196	104801	11.196	97854	11.196	184225	11.196	138722	11.196	153172	11.196	195357	11.196	208319	11.196	308635	11.196	283909	11.196	302710	11.196	235374	11.196	239046
978	11.199	114683	11.199	160758	11.111	920888	11.199	158567	11.203	176324	11.199	161351	11.199	120564	11.199	104385	11.199	96707	11.199	183322	11.199	136840	11.199	146204	11.199	185011	11.199	201517	11.199	300889	11.199	277955	11.199	294290	11.199	230130	11.199	236752
979	11.203	110468	11.203	155977	11.114	921673	11.203	153516	11.206	173891	11.203	154138	11.203	114297	11.203	102709	11.203	92597	11.203	179735	11.203	130113	11.203	143335	11.203	179785	11.203	193184	11.203	295845	11.203	276222	11.203	296498	11.203	225879	11.203	232959
980	11.206	110921	11.206	149708	11.117	892486	11.206	149899	11.21	167330	11.206	142634	11.206	111462	11.206	98947	11.206	89771	11.206	173785	11.206	125369	11.206	141860	11.206	174181	11.206	190473	11.206	286432	11.206	265980	11.206	294360	11.206	218416	11.206	231153
981	11.209	107731	11.209	146701	11.121	823125	11.209	146801	11.213	165494	11.209	134643	11.209	107378	11.209	99657	11.209	87626	11.209	167913	11.21	121311	11.21	142935	11.209	165244	11.209	184055	11.209	278506	11.21	264718	11.209	290538	11.209	216798	11.209	226076
982	11.213	104932	11.213	144116	11.124	743636	11.213	142859	11.216	163420	11.213	131150	11.213	106140	11.213	92807	11.213	86387	11.213	160320	11.213	117317	11.213	139210	11.213	160870	11.213	178096	11.213	275888	11.213	256638	11.213	288033	11.213	209422	11.213	222455
983	11.216	104389	11.216	143703	11.128	650629	11.216	140761	11.22	159471	11.216	124518	11.216	104346	11.216	92919	11.216	80677	11.216	155927	11.216	115511	11.216	138791	11.216	151801	11.216	175425	11.216	269005	11.216	254296	11.216	282983	11.216	205000	11.216	224761
984	11.22	104901	11.22	142522	11.131	557683	11.22	138798	11.223	158270	11.22	123648	11.22	101095	11.22	94228	11.22	81629	11.22	150250	11.22	113631	11.22	142087	11.22	147983	11.22	168756	11.22	267227	11.22	256289	11.22	281723	11.22	197072	11.22	216926
985	11.223	104762	11.223	143925	11.134	467367	11.223	135426	11.227	157136	11.223	122270	11.223	98126	11.223	92950	11.223	81320	11.223	148682	11.223	113305	11.223	143275	11.223	142990	11.223	166853	11.223	263926	11.223	250302	11.223	285349	11.223	193821	11.223	217492
986	11.226	103356	11.226	141295	11.138	399607	11.226	135001	11.23	155685	11.226	120342	11.226	97442	11.226	92797	11.227	80138	11.226	148366	11.227	112508	11.227	145947	11.226	140284	11.226	160771	11.226	268110	11.227	253604	11.226	282325	11.226	191807	11.226	216349
987	11.23	104745	11.23	143545	11.141	341127	11.23	133613	11.233	158188	11.23	118644	11.23	96155	11.23	90773	11.23	77833	11.23	146376	11.23	112619	11.23	148281	11.23	133195	11.23	158288	11.23	266741	11.23	259632	11.23	282951	11.23	191343	11.23	216107
988	11.233	106804	11.233	146967	11.145	287266	11.233	132009	11.237	160091	11.233	122999	11.233	95868	11.233	92104	11.233	77578	11.233	143372	11.233	115076	11.233	154195	11.233	132375	11.233	155635	11.233	268760	11.233	258083	11.233	282014	11.233	188993	11.233	219501
989	11.237	108156	11.237	149930	11.148	254196	11.237	131661	11.24	159471	11.237	125223	11.237	94468	11.237	90622	11.237	78051	11.237	142772	11.237	115681	11.237	156464	11.237	129620	11.237	154944	11.237	271032	11.237	266402	11.237	282458	11.237	184385	11.237	217889
990	11.24	112140	11.24	152657	11.152	224183	11.24	133819	11.244	161452	11.24	124551	11.24	94609	11.24	91336	11.24	78046	11.24	143064	11.24	116471	11.24	159257	11.24	127242	11.24	150395	11.24	281554	11.24	270612	11.24	290828	11.24	183526	11.24	222785
991	11.243	113989	11.243	154807	11.155	202667	11.243	130017	11.247	164618	11.244	128172	11.243	94973	11.243	93387	11.244	78075	11.243	144377	11.244	119287	11.244	161686	11.243	127168	11.243	150471	11.243	287863	11.244	278891	11.243	290359	11.243	184706	11.243	225468
992	11.247	117646	11.247	156738	11.158	183924	11.247	133016	11.25	166243	11.247	130164	11.247	93273	11.247	94918	11.247	80439	11.247	148185	11.247	122780	11.247	167138	11.247	125141	11.247	147520	11.247	288252	11.247	286237	11.247	298682	11.247	183139	11.247	228686
993	11.25	119199	11.25	161709	11.162	171747	11.25	133095	11.254	170066	11.25	133628	11.25	93303	11.25	95585	11.25	81813	11.25	150154	11.25	122845	11.25	166920	11.25	123033	11.25	147828	11.25	301785	11.25	292589	11.25	304277	11.25	186387	11.25	238543
994	11.254	120828	11.254	167024	11.165	162406	11.254	133090	11.257	172571	11.254	136358	11.254	94281	11.254	97696	11.254	83100	11.254	154394	11.254	126103	11.254	171789	11.254	124595	11.254	149510	11.254	305607	11.254	303177	11.254	305319	11.254	187074	11.254	239116
995	11.257	127383	11.257	170737	11.169	154712	11.257	135653	11.261	177483	11.257	140194	11.257	95594	11.257	99500	11.257	84441	11.257	155591	11.257	130660	11.257	179040	11.257	127306	11.257	151370	11.257	322831	11.257	311717	11.257	314828	11.257	186642	11.257	248136
996	11.26	131257	11.26	174491	11.172	146534	11.26	134308	11.264	184767	11.261	139463	11.26	97543	11.26	100847	11.261	85604	11.26	158168	11.261	134108	11.261	180145	11.26	128358	11.26	150509	11.26	324879	11.261	319891	11.26	319368	11.26	191177	11.261	254854
997	11.264	135112	11.264	180259	11.175	141847	11.264	138644	11.267	184324	11.264	142063	11.264	100462	11.264	103243	11.264	86583	11.264	161080	11.264	135068	11.264	184805	11.264	131851	11.264	150441	11.264	336897	11.264	326356	11.264	325952	11.264	194063	11.264	256594
998	11.267	137258	11.267	181398	11.179	138106	11.267	139623	11.271	191069	11.267	143138	11.267	96938	11.267	106467	11.267	88728	11.267	164929	11.267	137577	11.267	185172	11.267	127055	11.267	154957	11.267	339909	11.267	330887	11.267	339366	11.267	197997	11.267	264253
999	11.271	141906	11.271	179222	11.182	132695	11.271	143187	11.274	193543	11.271	145372	11.271	101639	11.271	106577	11.271	89082	11.271	168680	11.271	144186	11.271	184111	11.271	132833	11.271	157282	11.271	345755	11.271	335074	11.271	343732	11.271	201009	11.271	275194
1000	11.274	146581	11.274	188691	11.186	130528	11.274	143679	11.278	198367	11.274	144573	11.274	101314	11.274	106955	11.274	94758	11.274	168293	11.274	144477	11.274	180547	11.274	133669	11.274	157352	11.274	344302	11.274	335827	11.274	350499	11.274	204911	11.274	279769
1001	11.277	144157	11.277	186846	11.189	125683	11.278	145208	11.281	201239	11.278	143329	11.277	105102	11.277	113208	11.278	97848	11.277	171155	11.278	146731	11.278	180021	11.277	139194	11.278	158159	11.277	348242	11.278	330886	11.277	348968	11.277	212170	11.278	281185
1002	11.281	146464	11.281	184220	11.192	123614	11.281	150675	11.284	201212	11.281	142168	11.281	108152	11.281	114024	11.281	98539	11.281	174450	11.281	148503	11.281	176809	11.281	139150	11.281	167559	11.281	345398	11.281	325131	11.281	352664	11.281	215779	11.281	287132
1003	11.284	142318	11.284	181627	11.196	118587	11.284	155393	11.288	203000	11.284	139885	11.284	109988	11.284	117062	11.284	101385	11.284	175193	11.284	149623	11.284	172553	11.284	143080	11.284	168441	11.284	338550	11.284	320483	11.284	348218	11.284	223151	11.284	290792
1004	11.288	141625	11.288	175786	11.199	115326	11.288	154886	11.291	198715	11.288	135335	11.288	111198	11.288	117204	11.288	102619	11.288	178347	11.288	148240	11.288	168065	11.288	146342	11.288	169410	11.288	331177	11.288	312133	11.288	350246	11.288	228240	11.288	288442
1005	11.291	136211	11.291	172302	11.203	112758	11.291	163451	11.295	201367	11.291	135656	11.291	115434	11.291	120974	11.291	106836	11.291	176140	11.291	148303	11.291	160501	11.291	146720	11.291	172976	11.291	321670	11.291	304802	11.291	342755	11.291	228500	11.291	288941
1006	11.294	131238	11.294	166169	11.206	111936	11.295	166287	11.298	195672	11.295	131574	11.294	115333	11.294	116720	11.295	107075	11.294	173356	11.295	147343	11.295	155970	11.295	149441	11.295	176493	11.294	314097	11.295	297222	11.294	336549	11.294	233309	11.295	284018
1007	11.298	128321	11.298	159516	11.209	108655	11.298	164112	11.301	191437	11.298	123898	11.298	114050	11.298	117017	11.298	108169	11.298	170407	11.298	142034	11.298	151858	11.298	149238	11.298	175151	11.298	305509	11.298	288462	11.298	334677	11.298	237293	11.298	280317
1008	11.301	121857	11.301	156546	11.213	108130	11.301	168223	11.305	187548	11.301	121154	11.301	118830	11.301	116105	11.301	108586	11.301	167864	11.301	137355	11.301	151900	11.301	149286	11.301	181685	11.301	296111	11.301	282545	11.301	324257	11.301	234540	11.301	275617
1009	11.305	118891	11.305	148997	11.216	107212	11.305	166765	11.308	181242	11.305	118823	11.305	120005	11.305	114541	11.305	109148	11.305	165830	11.305	133282	11.305	145874	11.305	145557	11.305	181261	11.305	289308	11.305	272918	11.305	321773	11.305	229933	11.305	270225
1010	11.308	114968	11.308	148605	11.22	105067	11.308	171390	11.312	178033	11.308	119993	11.308	120600	11.308	111979	11.308	108435	11.308	163071	11.308	131537	11.308	149287	11.308	141632	11.308	181110	11.308	289403	11.308	274302	11.308	318211	11.308	227112	11.308	261918
1011	11.311	112610	11.311	147458	11.223	103044	11.312	167215	11.315	174160	11.312	120260	11.311	118706	11.311	112031	11.312	107692	11.311	160767	11.312	126184	11.312	150763	11.312	137191	11.312	178260	11.311	288230	11.312	275558	11.311	314502	11.311	221790	11.312	257775
1012	11.315	109088	11.315	145249	11.226	104626	11.315	169806	11.318	171456	11.315	121576	11.315	119237	11.315	109404	11.315	106316	11.315	158116	11.315	125747	11.315	152799	11.315	129844	11.315	177309	11.315	285639	11.315	280089	11.315	313761	11.315	214534	11.315	256347
1013	11.318	109200	11.318	146997	11.23	104484	11.318	164971	11.322	168314	11.318	120950	11.318	120462	11.318	104703	11.318	103520	11.318	154388	11.318	121855	11.318	159989	11.318	128366	11.318	174875	11.318	293298	11.318	285611	11.318	306728	11.318	206086	11.318	254401
1014	11.322	109296	11.322	147465	11.233	107240	11.322	156950	11.325	166096	11.322	124484	11.322	117043	11.322	103581	11.322	99446	11.322	149278	11.322	120050	11.322	167184	11.322	119407	11.322	171296	11.322	298629	11.322	294989	11.322	309182	11.322	202854	11.322	251263
1015	11.325	110954	11.325	149831	11.237	108675	11.325	155059	11.329	165217	11.325	125868	11.325	116928	11.325	100638	11.325	95978	11.325	150530	11.325	120161	11.325	176787	11.325	111036	11.325	163048	11.325	310163	11.325	302678	11.325	312103	11.325	194953	11.325	248313
1016	11.328	113349	11.328	155301	11.24	110685	11.329	152099	11.332	166411	11.329	132585	11.328	114928	11.328	97753	11.329	93382	11.329	151768	11.329	121585	11.329	188089	11.329	107633	11.329	157234	11.328	320079	11.329	322044	11.328	317292	11.328	187732	11.329	255975
1017	11.332	116392	11.332	157859	11.243	112760	11.332	148144	11.335	170478	11.332	141197	11.332	115056	11.332	98264	11.332	91291	11.332	150962	11.332	120199	11.332	196436	11.332	102369	11.332	156626	11.332	333942	11.332	335249	11.332	323034	11.332	184630	11.332	260123
1018	11.335	125177	11.335	164746	11.247	112825	11.335	144171	11.339	172037	11.335	145436	11.335	111677	11.335	98391	11.335	89252	11.335	154759	11.335	125200	11.335	203465	11.335	99900	11.335	146597	11.335	353522	11.335	348340	11.335	333481	11.335	182203	11.335	279369
1019	11.339	129172	11.339	171786	11.25	118266	11.339	140145	11.342	175225	11.339	152882	11.339	107643	11.339	99188	11.339	87901	11.339	156051	11.339	128828	11.339	211375	11.339	98416	11.339	142275	11.339	365239	11.339	362965	11.339	344886	11.339	180648	11.339	285718
1020	11.342	133353	11.342	179806	11.254	121147	11.342	138903	11.346	186625	11.342	157096	11.342	108019	11.342	99051	11.342	86414	11.342	157693	11.342	134228	11.342	218474	11.342	98992	11.342	138496	11.342	375932	11.342	376449	11.342	354011	11.342	184877	11.342	311562
1021	11.345	142046	11.345	184341	11.257	125857	11.346	136436	11.349	187231	11.346	164101	11.345	105486	11.345	100134	11.346	86518	11.346	163986	11.346	134788	11.346	220009	11.346	100715	11.346	135116	11.345	384475	11.346	383380	11.345	369273	11.345	193565	11.346	329290
1022	11.349	147347	11.349	190817	11.26	129447	11.349	136418	11.352	195806	11.349	165348	11.349	104538	11.349	103970	11.349	89162	11.349	168708	11.349	141590	11.349	218160	11.349	105828	11.349	132176	11.349	393331	11.349	385297	11.349	381299	11.349	199986	11.349	343187
1023	11.352	149883	11.352	191727	11.264	132131	11.352	138594	11.356	203569	11.352	169092	11.352	105536	11.352	107880	11.352	89585	11.352	170917	11.352	145452	11.352	212558	11.352	110204	11.352	134016	11.352	388747	11.352	382163	11.352	391329	11.352	212352	11.352	360779
1024	11.356	149986	11.356	193078	11.267	136344	11.356	140763	11.359	206327	11.356	166632	11.356	105867	11.356	112361	11.356	93843	11.356	177594	11.356	150472	11.356	202256	11.356	117711	11.356	136479	11.356	389974	11.356	373164	11.356	396245	11.356	228618	11.356	373980
1025	11.359	151714	11.359	191356	11.271	138175	11.359	138095	11.363	210087	11.359	164509	11.359	108025	11.359	116834	11.359	97227	11.359	178861	11.359	152847	11.359	194901	11.359	126404	11.359	139959	11.359	378526	11.359	367381	11.359	398971	11.359	240334	11.359	386291
1026	11.362	151296	11.362	189104	11.274	144659	11.363	148237	11.366	212876	11.363	160796	11.362	109224	11.362	120394	11.363	100202	11.363	182965	11.363	156251	11.363	182123	11.363	133616	11.363	147268	11.362	366472	11.363	347528	11.362	395771	11.362	254521	11.363	393815
1027	11.366	147504	11.366	180933	11.277	145949	11.366	155484	11.369	214817	11.366	154166	11.366	112232	11.366	127688	11.366	107697	11.366	183230	11.366	157001	11.366	176880	11.366	140759	11.366	152752	11.366	352624	11.366	334451	11.366	394405	11.366	264751	11.366	388613
1028	11.369	141365	11.369	177020	11.281	146736	11.369	157462	11.373	209532	11.369	149405	11.369	115038	11.369	129907	11.369	110385	11.369	185546	11.369	156218	11.369	162397	11.369	145818	11.369	162602	11.369	335331	11.369	323068	11.369	386357	11.369	282496	11.369	380167
1029	11.373	135731	11.373	169926	11.284	143273	11.373	163465	11.376	206897	11.373	142156	11.373	122944	11.373	132924	11.373	113341	11.373	185394	11.373	154956	11.373	153460	11.373	148331	11.373	170956	11.373	321648	11.373	307392	11.373	375433	11.373	282277	11.373	363592
1030	11.376	127248	11.376	160566	11.288	144380	11.376	170182	11.38	200794	11.376	134836	11.376	126258	11.376	134786	11.376	116951	11.376	181222	11.376	147730	11.376	148018	11.376	149970	11.376	180298	11.376	309988	11.376	296935	11.376	356113	11.376	284503	11.376	343494
1031	11.379	124252	11.379	156169	11.291	142856	11.38	172759	11.383	197679	11.38	133543	11.379	131295	11.379	132840	11.38	120888	11.38	177680	11.38	141027	11.38	142083	11.38	149655	11.38	186618	11.379	304567	11.38	285945	11.38	351842	11.379	279118	11.38	323408
1032	11.383	115855	11.383	153019	11.294	135741	11.383	180153	11.386	192630	11.383	125099	11.383	140486	11.383	134048	11.383	119532	11.383	170665	11.383	138149	11.383	136237	11.383	144297	11.383	188338	11.383	295226	11.383	280384	11.383	339395	11.383	272378	11.383	310294
1033	11.386	111551	11.386	150049	11.298	132516	11.386	179827	11.39	185326	11.386	119998	11.386	140462	11.386	128256	11.386	120444	11.386	166768	11.386	133748	11.386	133786	11.386	138032	11.386	189803	11.386	289958	11.386	277912	11.386	328807	11.386	260771	11.386	291873
1034	11.39	107251	11.39	150278	11.301	127581	11.39	175849	11.393	179355	11.39	119019	11.39	143801	11.39	124984	11.39	116218	11.39	160610	11.39	126311	11.39	129768	11.39	129453	11.39	188599	11.39	287904	11.39	278730	11.39	317797	11.39	247348	11.39	276704
1035	11.393	106137	11.393	149724	11.305	125355	11.393	176473	11.397	178866	11.393	113684	11.393	146786	11.393	120064	11.393	112914	11.393	158369	11.393	124053	11.393	130720	11.393	123573	11.393	183918	11.393	285453	11.393	275906	11.393	310013	11.393	232860	11.393	265508
1036	11.396	103267	11.396	153180	11.308	118420	11.397	169741	11.4	175041	11.397	115100	11.396	144746	11.396	112679	11.397	110288	11.397	154096	11.397	119569	11.397	130818	11.397	114424	11.397	179246	11.396	288904	11.397	286626	11.397	308240	11.396	218991	11.397	255234
1037	11.4	100764	11.4	155517	11.311	114675	11.4	164785	11.403	174568	11.4	113409	11.4	141480	11.4	108541	11.4	105397	11.4	149105	11.4	117773	11.4	127846	11.4	108676	11.4	172155	11.4	295186	11.4	286718	11.4	304966	11.4	201983	11.4	249865
1038	11.403	100839	11.403	158765	11.315	116019	11.403	161664	11.407	173231	11.403	115902	11.403	136700	11.403	104381	11.403	99306	11.403	147213	11.403	114751	11.403	133060	11.403	101060	11.403	161090	11.403	296413	11.403	298963	11.403	301390	11.403	192753	11.403	243440
1039	11.407	101348	11.407	163340	11.318	111277	11.407	154865	11.41	177084	11.407	114748	11.407	135667	11.407	98659	11.407	93677	11.407	148195	11.407	113904	11.407	131461	11.407	97024	11.407	154010	11.407	305007	11.407	303305	11.407	302766	11.407	185194	11.407	239495
1040	11.41	99288	11.41	163691	11.322	113475	11.41	149667	11.414	177267	11.41	113787	11.41	129711	11.41	96830	11.41	88804	11.41	143800	11.41	113871	11.41	130211	11.41	95601	11.41	145719	11.41	305737	11.41	310664	11.41	306175	11.41	180901	11.41	241258
1041	11.413	99521	11.413	163206	11.325	112477	11.414	145700	11.417	179542	11.414	112491	11.413	125339	11.413	94321	11.414	88836	11.414	143523	11.414	115360	11.414	133579	11.414	93894	11.414	138184	11.413	315953	11.414	314082	11.414	309891	11.413	178543	11.414	242200
1042	11.417	101308	11.417	166073	11.328	113648	11.417	148253	11.42	180649	11.417	114312	11.417	118390	11.417	93106	11.417	85973	11.417	144438	11.417	115509	11.417	133171	11.417	95620	11.417	134276	11.417	319546	11.417	318508	11.417	310711	11.417	175741	11.417	242856
1043	11.42	101532	11.42	166443	11.332	115152	11.42	144128	11.424	184412	11.42	115865	11.42	111818	11.42	90529	11.42	83805	11.42	143362	11.42	114879	11.42	134767	11.42	101013	11.42	132755	11.42	319357	11.42	320932	11.42	315807	11.42	181266	11.42	243010
1044	11.424	99587	11.424	163607	11.335	119251	11.424	144200	11.427	183830	11.424	116911	11.424	110706	11.424	92278	11.424	81362	11.424	143174	11.424	114625	11.424	134156	11.424	104939	11.424	129051	11.424	322408	11.424	318474	11.424	318337	11.424	189818	11.424	243519
1045	11.427	99805	11.427	162969	11.339	121705	11.427	149465	11.431	186559	11.427	115834	11.427	107400	11.427	91351	11.427	81390	11.427	143875	11.427	115037	11.427	135300	11.427	107902	11.427	128345	11.427	317354	11.427	315205	11.427	320691	11.427	194467	11.427	248320
1046	11.43	99792	11.43	160978	11.342	130227	11.431	154644	11.434	186657	11.431	117230	11.43	104619	11.43	91869	11.431	80678	11.431	143174	11.431	116859	11.431	133767	11.431	110737	11.431	129161	11.431	316540	11.431	316781	11.431	325027	11.43	201265	11.431	245179
1047	11.434	100560	11.434	158655	11.345	131897	11.434	154340	11.437	179728	11.434	115402	11.434	100716	11.434	92302	11.434	79517	11.434	144229	11.434	117470	11.434	136268	11.434	112213	11.434	130706	11.434	319146	11.434	313083	11.434	327423	11.434	205085	11.434	248256
1048	11.437	98640	11.437	154542	11.349	137006	11.437	158764	11.441	181556	11.437	116186	11.437	100313	11.437	88876	11.437	79274	11.437	146660	11.437	117436	11.437	138494	11.437	113976	11.437	130346	11.437	313651	11.437	312698	11.437	334403	11.437	205994	11.437	245871
1049	11.441	100853	11.441	156615	11.352	141478	11.441	162166	11.444	182818	11.441	118546	11.441	99425	11.441	90611	11.441	80551	11.441	147926	11.441	117506	11.441	140095	11.441	114408	11.441	134523	11.441	318724	11.441	315010	11.441	333013	11.441	205226	11.441	244339
1050	11.444	101134	11.444	152195	11.356	144331	11.444	164699	11.448	176679	11.444	119611	11.444	98380	11.444	91269	11.444	78700	11.444	149077	11.444	117763	11.444	144486	11.444	112730	11.444	137682	11.444	321485	11.444	321124	11.444	336616	11.444	203429	11.444	247832
1051	11.447	101474	11.447	153188	11.359	147346	11.448	165930	11.451	178390	11.448	120111	11.447	99484	11.447	90947	11.448	78394	11.448	149579	11.448	119251	11.448	143088	11.448	107030	11.448	138180	11.448	328123	11.448	324755	11.448	338160	11.447	197496	11.448	246831
1052	11.451	102623	11.451	156611	11.362	147493	11.451	162280	11.454	175325	11.451	123344	11.451	98883	11.451	91790	11.451	78218	11.451	152700	11.451	118248	11.451	145234	11.451	104805	11.451	139680	11.451	338294	11.451	334473	11.451	339297	11.451	191232	11.451	246664
1053	11.454	107101	11.454	157062	11.366	145472	11.454	159936	11.458	179177	11.454	125475	11.454	98608	11.454	91327	11.454	78917	11.454	152603	11.454	120684	11.454	151954	11.454	102863	11.454	135420	11.454	346760	11.454	343353	11.454	345464	11.454	187293	11.454	249462
1054	11.458	109182	11.458	158462	11.369	140815	11.458	154522	11.461	176290	11.458	125715	11.458	100215	11.458	92999	11.458	80970	11.458	153720	11.458	120605	11.458	155969	11.458	98701	11.458	131120	11.458	357059	11.458	355134	11.458	354044	11.458	180305	11.458	253711
1055	11.461	113587	11.461	162104	11.373	137022	11.461	151050	11.465	181215	11.461	130853	11.461	96870	11.461	93576	11.461	79940	11.461	156171	11.461	122613	11.461	159651	11.461	96826	11.461	130282	11.461	370925	11.461	366014	11.461	361042	11.461	177824	11.461	254461
1056	11.464	114393	11.464	171215	11.376	133983	11.465	146202	11.468	183835	11.465	131817	11.464	97714	11.464	93988	11.465	79841	11.465	160909	11.465	126825	11.465	162992	11.465	93884	11.465	125425	11.465	382085	11.465	375275	11.465	373517	11.464	174796	11.465	257716
1057	11.468	117862	11.468	172511	11.379	127907	11.468	140851	11.471	188966	11.468	132669	11.468	99872	11.468	94118	11.468	81588	11.468	164750	11.468	128408	11.468	169708	11.468	90512	11.468	124523	11.468	397815	11.468	388596	11.468	378558	11.468	170254	11.468	264107
1058	11.471	121058	11.471	178904	11.383	124090	11.471	138782	11.475	194221	11.471	138695	11.471	101644	11.471	96375	11.471	85382	11.471	167838	11.471	132307	11.471	173684	11.471	89467	11.471	121271	11.471	403353	11.471	396711	11.471	393860	11.471	168923	11.471	273544
1059	11.475	128102	11.475	182883	11.386	122551	11.475	135762	11.478	200638	11.475	140587	11.475	99877	11.475	97380	11.475	84299	11.475	169382	11.475	134187	11.475	176155	11.475	92014	11.475	117648	11.475	410861	11.475	399358	11.475	402503	11.475	169969	11.475	278232
1060	11.478	130567	11.478	185700	11.39	120061	11.478	137847	11.482	205852	11.478	142876	11.478	102210	11.478	99378	11.478	85652	11.478	175671	11.478	134247	11.478	185975	11.478	91409	11.478	117639	11.478	416766	11.478	405665	11.478	411674	11.478	172408	11.478	290135
1061	11.481	135404	11.482	190529	11.393	122726	11.482	138212	11.485	214634	11.482	146972	11.481	101072	11.481	100785	11.482	85829	11.482	177905	11.482	139594	11.482	190342	11.482	91518	11.482	119180	11.482	415425	11.482	407039	11.482	421801	11.481	177285	11.482	302814
1062	11.485	138783	11.485	194766	11.396	123324	11.485	140983	11.488	224322	11.485	148504	11.485	105521	11.485	105203	11.485	89349	11.485	182638	11.485	142714	11.485	190515	11.485	94464	11.485	121463	11.485	418080	11.485	399615	11.485	433185	11.485	181459	11.485	307473
1063	11.488	140180	11.488	199165	11.4	131761	11.488	143738	11.492	224857	11.488	154597	11.488	107752	11.488	106373	11.488	92259	11.488	186081	11.488	145092	11.488	194629	11.488	94744	11.488	119208	11.488	416715	11.488	400402	11.488	431349	11.488	193123	11.488	314306
1064	11.492	141030	11.492	198685	11.403	133704	11.492	147270	11.495	230994	11.492	155814	11.492	109212	11.492	109789	11.492	92534	11.492	189610	11.492	147949	11.492	195382	11.492	97792	11.492	119645	11.492	409679	11.492	398078	11.492	440784	11.492	197394	11.492	321923
1065	11.495	142659	11.495	197788	11.407	139965	11.495	151389	11.499	233575	11.495	154906	11.495	112505	11.495	109364	11.495	97022	11.495	195139	11.495	154805	11.495	198448	11.495	102303	11.495	122020	11.495	402645	11.495	393068	11.495	440000	11.495	200715	11.495	326401
1066	11.498	144574	11.499	197989	11.41	148288	11.499	156397	11.502	237945	11.499	155821	11.498	115015	11.498	112778	11.499	97796	11.499	196026	11.499	156025	11.499	196975	11.499	103615	11.499	123396	11.499	400006	11.499	385131	11.499	438801	11.498	207356	11.499	329258
1067	11.502	143803	11.502	199226	11.413	154730	11.502	162570	11.505	238229	11.502	159258	11.502	117033	11.502	116073	11.502	98545	11.502	199073	11.502	158962	11.502	192665	11.502	105869	11.502	127721	11.502	389120	11.502	375175	11.502	436092	11.502	216430	11.502	330610
1068	11.505	142650	11.505	194315	11.417	160827	11.505	168143	11.509	236875	11.505	154256	11.505	119806	11.505	117007	11.505	102783	11.505	196505	11.505	158609	11.505	188714	11.505	110001	11.505	129273	11.505	376593	11.505	365034	11.505	435371	11.505	215924	11.505	334308
1069	11.509	144387	11.509	192273	11.42	160723	11.509	174621	11.512	229024	11.509	156221	11.509	120937	11.509	120453	11.509	105073	11.509	198195	11.509	161916	11.509	185946	11.509	111336	11.509	135507	11.509	367551	11.509	355698	11.509	427459	11.509	217308	11.509	333838
1070	11.512	138868	11.512	185878	11.424	162444	11.512	174537	11.516	227936	11.512	150849	11.512	125137	11.512	122734	11.512	107582	11.512	200461	11.512	161813	11.512	179985	11.512	110646	11.512	134489	11.512	356474	11.512	346011	11.512	418007	11.512	217081	11.512	329735
1071	11.515	136781	11.516	184401	11.427	161908	11.516	177968	11.519	225453	11.516	147084	11.516	131083	11.515	125932	11.516	110418	11.516	196247	11.516	156821	11.516	175129	11.516	113566	11.516	137620	11.516	353674	11.516	334517	11.516	415071	11.515	219987	11.516	329228
1072	11.519	132749	11.519	179195	11.43	155574	11.519	178268	11.522	218910	11.519	145875	11.519	131934	11.519	126372	11.519	108985	11.519	194008	11.519	155777	11.519	169395	11.519	115488	11.519	139377	11.519	340039	11.519	324339	11.519	406479	11.519	218650	11.519	324314
1073	11.522	127164	11.522	172433	11.434	150016	11.522	177096	11.526	214288	11.522	144253	11.522	130545	11.522	125231	11.522	110438	11.522	193389	11.522	154821	11.522	167140	11.522	114894	11.522	140569	11.522	337057	11.522	317071	11.522	396761	11.522	215567	11.522	310841
1074	11.526	123225	11.526	168478	11.437	142653	11.526	172250	11.529	207316	11.526	139428	11.526	137637	11.526	127506	11.526	111302	11.526	190445	11.526	152826	11.526	160938	11.526	114256	11.526	142198	11.526	324409	11.526	308881	11.526	393816	11.526	211460	11.526	306344
1075	11.529	118861	11.529	164651	11.441	134966	11.529	173081	11.533	203446	11.529	136698	11.529	136832	11.529	127652	11.529	112780	11.529	187179	11.529	149146	11.529	155469	11.529	113455	11.529	143202	11.529	318027	11.529	305337	11.529	385561	11.529	205904	11.529	306641
1076	11.532	116964	11.533	160178	11.444	131374	11.533	169792	11.536	198766	11.533	136729	11.533	138259	11.532	125448	11.533	113956	11.533	182280	11.533	144013	11.533	156840	11.533	113063	11.533	145004	11.533	316014	11.533	302009	11.533	376428	11.532	203351	11.533	297686
1077	11.536	112849	11.536	157464	11.447	125032	11.536	169607	11.539	195514	11.536	136403	11.536	137835	11.536	124662	11.536	114339	11.536	180900	11.536	141188	11.536	156645	11.536	110113	11.536	144204	11.536	308783	11.536	295432	11.536	364040	11.536	193794	11.536	289007
1078	11.539	111484	11.539	155691	11.451	124130	11.539	165105	11.543	190343	11.539	131107	11.539	141836	11.539	118962	11.539	113012	11.539	178512	11.539	137438	11.539	155802	11.539	108022	11.539	143041	11.539	305988	11.539	290829	11.539	361429	11.539	190662	11.539	278970
1079	11.543	110976	11.543	152720	11.454	122965	11.543	160394	11.546	190784	11.543	130939	11.543	142713	11.543	119545	11.543	111201	11.543	174256	11.543	133923	11.543	151405	11.543	102683	11.543	140565	11.543	304189	11.543	293592	11.543	351113	11.543	187491	11.543	274446
1080	11.546	108864	11.546	151691	11.458	120606	11.546	157731	11.55	184714	11.546	130330	11.546	138112	11.546	114028	11.546	109943	11.546	172752	11.546	132620	11.546	149039	11.546	101775	11.546	139532	11.546	299495	11.546	290980	11.546	349875	11.546	177372	11.546	271607
1081	11.549	107986	11.55	150589	11.461	123451	11.55	156784	11.553	184769	11.55	132474	11.55	138953	11.549	111993	11.55	106398	11.55	173557	11.55	128865	11.55	148502	11.55	98848	11.55	138440	11.55	298308	11.55	286014	11.55	344792	11.549	172833	11.55	266053
1082	11.553	106534	11.553	147558	11.464	126911	11.553	153684	11.556	182700	11.553	132775	11.553	138163	11.553	107909	11.553	102995	11.553	171748	11.553	128591	11.553	143068	11.553	93332	11.553	136196	11.553	294561	11.553	284911	11.553	344333	11.553	167724	11.553	263814
1083	11.556	105397	11.556	151035	11.468	130427	11.556	148679	11.56	179314	11.556	133330	11.556	136952	11.556	108264	11.556	99482	11.556	166765	11.556	125886	11.557	142584	11.556	92553	11.556	130907	11.556	292495	11.556	283233	11.556	338029	11.556	164377	11.556	262994
1084	11.56	102918	11.56	146971	11.471	135013	11.56	145679	11.563	178511	11.56	134360	11.56	134372	11.56	103651	11.56	97504	11.56	167156	11.56	125933	11.56	141880	11.56	90128	11.56	126814	11.56	298676	11.56	288193	11.56	335750	11.56	159718	11.56	258672
1085	11.563	101352	11.563	147300	11.475	138592	11.563	144529	11.567	180822	11.563	137771	11.563	130001	11.563	102441	11.563	93244	11.563	172958	11.563	124229	11.563	139475	11.563	86862	11.563	121930	11.563	298416	11.563	293149	11.563	334397	11.563	157882	11.563	260564
1086	11.566	103163	11.567	147228	11.478	144565	11.567	142870	11.57	179118	11.567	138614	11.567	127726	11.566	102685	11.567	90420	11.567	166820	11.567	124577	11.567	140207	11.567	84747	11.567	119680	11.567	302385	11.567	293041	11.567	330572	11.566	153818	11.567	260583
1087	11.57	102454	11.57	150641	11.481	150030	11.57	139370	11.573	179752	11.57	141155	11.57	125914	11.57	97387	11.57	90000	11.57	172659	11.57	126850	11.57	141049	11.57	83070	11.57	117371	11.57	301366	11.57	291932	11.57	328339	11.57	151716	11.57	259464
1088	11.573	103338	11.573	151931	11.485	156852	11.573	137912	11.577	183154	11.573	142661	11.573	121320	11.573	99088	11.573	86868	11.573	170960	11.573	126583	11.574	139386	11.573	80804	11.573	118337	11.573	305861	11.573	292516	11.573	328843	11.573	150938	11.573	258119
1089	11.577	105587	11.577	151354	11.488	159372	11.577	134830	11.58	181785	11.577	145786	11.577	119044	11.577	96528	11.577	85323	11.577	171521	11.577	127562	11.577	135876	11.577	79607	11.577	114355	11.577	305782	11.577	295868	11.577	328483	11.577	153226	11.577	262286
1090	11.58	104912	11.58	152837	11.492	160736	11.58	132265	11.584	182506	11.58	147513	11.58	114020	11.58	98348	11.58	85636	11.58	173410	11.58	127935	11.58	137583	11.58	77732	11.58	110601	11.58	307607	11.58	300090	11.58	327669	11.58	151972	11.58	260391
1091	11.583	105608	11.584	154743	11.495	162088	11.584	132080	11.587	183821	11.584	150163	11.584	115740	11.583	98303	11.584	84815	11.584	178589	11.584	128837	11.584	138538	11.584	77332	11.584	110531	11.584	304742	11.584	297064	11.584	329541	11.583	153057	11.584	266662
1092	11.587	105306	11.587	153847	11.498	158954	11.587	129713	11.59	186762	11.587	151532	11.587	114666	11.587	97728	11.587	82459	11.587	178464	11.587	126461	11.587	132590	11.587	76251	11.587	108762	11.587	304715	11.587	296655	11.587	325908	11.587	151976	11.587	268000
1093	11.59	104762	11.59	154548	11.502	156773	11.59	128788	11.594	191272	11.59	152339	11.59	115088	11.59	98836	11.59	85859	11.59	176841	11.591	132758	11.591	136333	11.59	76121	11.59	106430	11.59	310863	11.59	291576	11.59	332341	11.59	151856	11.59	270428
1094	11.594	101779	11.594	153144	11.505	154798	11.594	130227	11.597	189338	11.594	153898	11.594	114928	11.594	102470	11.594	87253	11.594	182434	11.594	132229	11.594	136644	11.594	77086	11.594	106950	11.594	305046	11.594	293852	11.594	328554	11.594	153298	11.594	270194
1095	11.597	103753	11.597	152799	11.509	149761	11.597	131589	11.601	191299	11.597	151600	11.597	115129	11.597	104042	11.597	86493	11.597	180231	11.597	131793	11.597	136465	11.597	76046	11.597	106870	11.597	303805	11.597	292793	11.597	331044	11.597	150871	11.597	268944
1096	11.601	101790	11.601	149731	11.512	142430	11.601	130145	11.604	196380	11.601	150212	11.601	115940	11.6	105913	11.601	86311	11.601	182260	11.601	132938	11.601	133103	11.601	76249	11.601	104079	11.601	301796	11.601	293363	11.601	334140	11.601	153481	11.601	270693
1097	11.604	100705	11.604	149924	11.515	140775	11.604	130252	11.607	194725	11.604	145726	11.604	116345	11.604	104317	11.604	88412	11.604	181704	11.604	131984	11.604	137007	11.604	76104	11.604	103725	11.604	307628	11.604	293272	11.604	328347	11.604	154343	11.604	273536
1098	11.607	98735	11.607	149271	11.519	139063	11.607	131589	11.611	194673	11.607	147553	11.607	118355	11.607	106056	11.607	89758	11.607	178447	11.608	129044	11.608	136746	11.607	75161	11.607	104990	11.607	311524	11.607	301288	11.607	328118	11.607	152658	11.607	274367
1099	11.611	96360	11.611	150004	11.522	133127	11.611	130416	11.614	195180	11.611	146480	11.611	121270	11.611	102818	11.611	89864	11.611	180292	11.611	130120	11.611	138897	11.611	74688	11.611	103335	11.611	310494	11.611	302134	11.611	329379	11.611	149240	11.611	274460
1100	11.614	96384	11.614	148921	11.526	129792	11.614	132333	11.618	194413	11.614	144969	11.614	122686	11.614	104686	11.614	91251	11.614	177646	11.614	126034	11.614	138442	11.614	73606	11.614	102867	11.614	314707	11.614	307502	11.614	334847	11.614	146086	11.614	276765
1101	11.618	95557	11.618	149321	11.529	126045	11.618	126780	11.621	194861	11.618	143216	11.618	127438	11.618	102209	11.618	87228	11.618	177182	11.618	125164	11.618	143663	11.618	74228	11.618	101418	11.618	317740	11.618	308522	11.618	336522	11.618	145114	11.618	276699
1102	11.621	95453	11.621	150882	11.532	125628	11.621	128979	11.624	192668	11.621	143492	11.621	126863	11.621	101213	11.621	87452	11.621	178258	11.621	124852	11.621	146421	11.621	72428	11.621	101117	11.621	323741	11.621	316161	11.621	341583	11.621	145357	11.621	274891
1103	11.624	94428	11.624	155707	11.536	122468	11.624	129384	11.628	196719	11.624	143902	11.624	128193	11.624	101824	11.624	87618	11.624	173693	11.625	123535	11.625	144655	11.624	72334	11.624	100826	11.624	328558	11.624	322288	11.624	346837	11.624	144317	11.624	277239
1104	11.628	97414	11.628	156345	11.539	122911	11.628	125223	11.631	193376	11.628	145248	11.628	126606	11.628	98923	11.628	85514	11.628	175947	11.628	124822	11.628	146634	11.628	74652	11.628	100356	11.628	334117	11.628	328958	11.628	344948	11.628	142940	11.628	284174
1105	11.631	95529	11.631	159016	11.543	122695	11.631	125696	11.635	197093	11.631	141306	11.631	129750	11.631	97235	11.631	84485	11.631	179139	11.631	121575	11.631	149853	11.631	74399	11.631	101519	11.631	338972	11.631	333667	11.631	352121	11.631	145950	11.631	286147
1106	11.635	96940	11.635	164978	11.546	119565	11.635	121921	11.638	199335	11.635	145137	11.635	126707	11.635	98788	11.635	84305	11.635	177232	11.635	125246	11.635	147880	11.635	78899	11.635	101997	11.635	342302	11.635	335464	11.635	359434	11.635	151450	11.635	290751
1107	11.638	99669	11.638	167951	11.549	117037	11.638	125743	11.642	200676	11.638	142251	11.638	127038	11.638	97880	11.638	82369	11.638	174714	11.638	122066	11.638	147193	11.638	84697	11.638	105056	11.638	339464	11.638	342029	11.638	361205	11.638	155166	11.638	297447
1108	11.641	99876	11.641	173060	11.553	116907	11.641	125828	11.645	200625	11.641	139480	11.641	128750	11.641	97624	11.641	83545	11.641	177777	11.642	125150	11.642	150988	11.641	87226	11.641	108552	11.641	340530	11.641	334650	11.641	365393	11.641	161755	11.641	299796
1109	11.645	100959	11.645	174653	11.556	118158	11.645	127353	11.648	201786	11.645	142586	11.645	124241	11.645	96297	11.645	83209	11.645	177454	11.645	129687	11.645	149678	11.645	94446	11.645	116895	11.645	342683	11.645	338965	11.645	370397	11.645	170572	11.645	306577
1110	11.648	101493	11.648	179226	11.56	115670	11.648	129551	11.652	203826	11.648	140158	11.648	124828	11.648	101085	11.648	84050	11.648	178025	11.648	129038	11.648	154923	11.648	97173	11.648	121292	11.648	341461	11.648	337191	11.648	372849	11.648	179113	11.648	306367
1111	11.652	103875	11.652	178081	11.563	111934	11.652	133023	11.655	204944	11.652	138083	11.652	122250	11.652	100399	11.652	85185	11.652	180055	11.652	131244	11.652	157281	11.652	103952	11.652	131524	11.652	342268	11.652	340715	11.652	374248	11.652	186712	11.652	313148
1112	11.655	105793	11.655	175645	11.566	113158	11.655	136867	11.659	210401	11.655	138712	11.655	118418	11.655	104138	11.655	88395	11.655	184091	11.655	133507	11.655	165648	11.655	109848	11.655	140757	11.655	339707	11.655	336560	11.655	374049	11.655	191449	11.655	311347
1113	11.658	105694	11.658	177349	11.57	113430	11.658	140856	11.662	209449	11.658	141111	11.658	119694	11.658	105513	11.658	88886	11.658	180558	11.659	134904	11.659	178514	11.658	113728	11.658	147732	11.658	339606	11.658	334706	11.658	378322	11.658	202337	11.658	316346
1114	11.662	104949	11.662	180931	11.573	113422	11.662	142635	11.665	209034	11.662	140950	11.662	119971	11.662	104328	11.662	89791	11.662	182104	11.662	136536	11.662	196717	11.662	117163	11.662	157861	11.662	337382	11.662	330151	11.662	386368	11.662	209822	11.662	316850
1115	11.665	108147	11.665	176528	11.577	114364	11.665	149343	11.669	214951	11.665	139144	11.665	120533	11.665	103556	11.665	90142	11.665	187941	11.665	133689	11.665	226957	11.665	118032	11.665	163870	11.665	330349	11.665	334472	11.665	387974	11.665	216852	11.665	320930
1116	11.669	109637	11.669	178225	11.58	114257	11.669	151135	11.672	208993	11.669	142318	11.669	121482	11.669	105687	11.669	91090	11.669	187426	11.669	136550	11.669	270661	11.669	117890	11.669	167711	11.669	332807	11.669	339715	11.669	395592	11.669	221371	11.669	319453
1117	11.672	114702	11.672	178144	11.583	117387	11.672	155463	11.676	210441	11.672	141703	11.672	120148	11.672	107052	11.672	92272	11.672	190126	11.672	132999	11.672	329311	11.672	116904	11.672	167249	11.672	334076	11.672	344331	11.672	420358	11.672	223157	11.672	324160
1118	11.675	118656	11.675	186371	11.587	117388	11.675	156619	11.679	213338	11.675	140757	11.675	121535	11.675	104540	11.675	92885	11.675	186047	11.676	136104	11.676	417847	11.675	116712	11.675	166915	11.675	337415	11.676	354730	11.675	445589	11.675	223750	11.675	330775
1119	11.679	122449	11.679	193291	11.59	115445	11.679	156016	11.682	217766	11.679	141188	11.679	119915	11.679	104800	11.679	92982	11.679	191120	11.679	134390	11.679	528137	11.679	115608	11.679	167030	11.679	345506	11.679	364503	11.679	475210	11.679	224978	11.679	341060
1120	11.682	135632	11.682	208325	11.594	116644	11.682	161010	11.686	219199	11.682	142088	11.682	121031	11.682	103997	11.682	89732	11.682	194058	11.682	137248	11.682	662586	11.682	115141	11.682	162114	11.682	348728	11.682	387370	11.682	541147	11.682	226211	11.682	359027
1121	11.686	144116	11.686	224630	11.597	115604	11.686	161108	11.689	226340	11.686	145740	11.686	121198	11.686	103916	11.686	91356	11.686	200496	11.686	139405	11.686	838781	11.686	109182	11.686	156449	11.686	354886	11.686	410228	11.686	621043	11.686	222881	11.686	389662
1122	11.689	163966	11.689	246180	11.6	114238	11.689	160782	11.693	237544	11.689	147785	11.689	123859	11.689	103956	11.689	91414	11.689	204027	11.689	140594	11.689	1025128	11.689	107855	11.689	152047	11.689	366533	11.689	437555	11.689	706079	11.689	222518	11.689	423419
1123	11.692	184400	11.692	282059	11.604	112074	11.692	160535	11.696	252000	11.692	151257	11.692	120726	11.692	104518	11.693	89515	11.692	213213	11.693	141028	11.693	1233809	11.692	106002	11.692	145323	11.692	386870	11.693	470875	11.692	849989	11.692	220562	11.692	483733
1124	11.696	210885	11.696	309486	11.607	112930	11.696	161998	11.699	270816	11.696	152353	11.696	122850	11.696	103544	11.696	90640	11.696	224344	11.696	145897	11.696	1437742	11.696	102926	11.696	139733	11.696	401837	11.696	506907	11.696	998750	11.696	223113	11.696	551017
1125	11.699	242062	11.699	345878	11.611	111114	11.699	160213	11.703	290600	11.699	155252	11.699	123853	11.699	104860	11.699	89686	11.699	232028	11.699	149015	11.699	1626314	11.699	103220	11.699	135224	11.699	412496	11.699	532036	11.699	1189243	11.699	217487	11.699	650497
1126	11.703	271874	11.703	378673	11.614	107235	11.703	163129	11.706	318046	11.703	156994	11.703	124446	11.703	103642	11.703	90828	11.703	248057	11.703	155613	11.703	1800066	11.703	100357	11.703	129278	11.703	430750	11.703	557872	11.703	1388848	11.703	223158	11.703	755160
1127	11.706	305519	11.706	407794	11.618	109086	11.706	168700	11.71	346664	11.706	163556	11.706	125579	11.706	106604	11.706	90489	11.706	263931	11.706	160597	11.706	1914822	11.706	100773	11.706	125061	11.706	440145	11.706	584252	11.706	1625871	11.706	225681	11.706	894160
1128	11.709	331300	11.709	432569	11.621	109533	11.709	171966	11.713	378027	11.71	165441	11.709	128735	11.709	106678	11.71	91231	11.709	278023	11.71	163532	11.71	1983073	11.709	100377	11.709	123385	11.709	453302	11.71	588678	11.709	1839526	11.709	231302	11.709	1020922
1129	11.713	355629	11.713	451928	11.624	111196	11.713	181883	11.716	402846	11.713	170222	11.713	134237	11.713	105297	11.713	91519	11.713	291522	11.713	167916	11.713	1981638	11.713	100141	11.713	122562	11.713	455065	11.713	594319	11.713	2057620	11.713	239378	11.713	1151329
1130	11.716	364226	11.716	454646	11.628	112748	11.716	194475	11.72	420785	11.716	172065	11.716	141440	11.716	107948	11.716	91608	11.716	311088	11.716	172650	11.716	1906831	11.716	100310	11.716	120701	11.716	456478	11.716	585129	11.716	2258390	11.716	248389	11.716	1272337
1131	11.72	372431	11.72	445288	11.631	115420	11.72	212136	11.723	433103	11.72	172057	11.72	143850	11.72	109330	11.72	92594	11.72	323140	11.72	178255	11.72	1746343	11.72	101532	11.72	121124	11.72	449826	11.72	566372	11.72	2398638	11.72	260323	11.72	1399239
1132	11.723	363232	11.723	425937	11.635	117622	11.723	227741	11.727	445169	11.723	172753	11.723	152645	11.723	109746	11.723	96118	11.723	332999	11.723	181924	11.723	1532135	11.723	103221	11.723	121230	11.723	438518	11.723	545276	11.723	2483542	11.723	273218	11.723	1485761
1133	11.726	349548	11.726	399366	11.638	123907	11.726	253745	11.73	444628	11.727	172799	11.726	162056	11.726	111826	11.727	96570	11.726	338026	11.727	185232	11.727	1308293	11.726	104483	11.726	119034	11.726	431827	11.727	528262	11.726	2488550	11.726	280476	11.726	1531354
1134	11.73	327011	11.73	370134	11.641	123286	11.73	272556	11.733	431203	11.73	170634	11.73	173409	11.73	115182	11.73	97374	11.73	340061	11.73	177948	11.73	1059267	11.73	107068	11.73	121871	11.73	417381	11.73	493394	11.73	2416303	11.73	291796	11.73	1549912
1135	11.733	299591	11.733	341479	11.645	129928	11.733	301179	11.737	419415	11.733	169265	11.733	186006	11.733	118893	11.733	99982	11.733	340921	11.733	177382	11.733	834856	11.733	105926	11.733	124672	11.733	403083	11.733	463673	11.733	2260635	11.733	297616	11.733	1493490
1136	11.737	267421	11.737	310882	11.648	132948	11.737	321848	11.74	404831	11.737	167668	11.737	198315	11.737	116812	11.737	99071	11.737	329292	11.737	177564	11.737	641851	11.737	107264	11.737	125086	11.737	394667	11.737	441137	11.737	2075558	11.737	298319	11.737	1404670
1137	11.74	242741	11.74	282495	11.652	137430	11.74	334928	11.744	374641	11.74	164909	11.74	209214	11.74	119135	11.74	103075	11.74	316112	11.74	171398	11.74	485910	11.74	107062	11.74	126288	11.74	386314	11.74	427368	11.74	1809565	11.74	301264	11.74	1274633
1138	11.743	214499	11.743	256043	11.655	139000	11.743	344998	11.747	347711	11.744	164434	11.743	221124	11.743	118800	11.744	104482	11.743	300747	11.744	166998	11.744	380239	11.743	106179	11.744	129007	11.743	376860	11.744	406786	11.743	1530658	11.743	294578	11.744	1132028
1139	11.747	188463	11.747	237058	11.658	140070	11.747	348012	11.75	330345	11.747	164811	11.747	231007	11.747	117164	11.747	104373	11.747	289109	11.747	161540	11.747	303583	11.747	108722	11.747	129653	11.747	366581	11.747	389662	11.747	1269491	11.747	286880	11.747	978394
1140	11.75	169535	11.75	216926	11.662	141591	11.75	344970	11.754	303588	11.75	166196	11.75	238747	11.75	117963	11.75	105134	11.75	269515	11.75	160894	11.75	254432	11.75	103503	11.75	131263	11.75	366759	11.75	384865	11.75	1044940	11.75	273556	11.75	823607
1141	11.754	153420	11.754	205774	11.665	141868	11.754	332562	11.757	284514	11.754	169481	11.754	236331	11.754	115766	11.754	105119	11.754	259232	11.754	158306	11.754	219576	11.754	106461	11.754	129303	11.754	362388	11.754	376798	11.754	853796	11.754	261069	11.754	698922
1142	11.757	142361	11.757	199080	11.669	142397	11.757	311846	11.761	270955	11.757	174768	11.757	234949	11.757	113724	11.757	105733	11.757	249664	11.757	156460	11.757	200241	11.757	103338	11.757	129662	11.757	361723	11.757	372310	11.757	720843	11.757	244813	11.757	593018
1143	11.76	135487	11.76	193534	11.672	144531	11.761	289162	11.764	257299	11.761	179143	11.76	226420	11.76	116971	11.761	104931	11.76	242346	11.761	158014	11.761	192131	11.761	101705	11.761	128224	11.76	363318	11.761	375865	11.76	613001	11.76	235817	11.761	519380
1144	11.764	130939	11.764	195794	11.675	144223	11.764	263211	11.767	251536	11.764	186488	11.764	216532	11.764	117251	11.764	105219	11.764	242653	11.764	158580	11.764	191396	11.764	99326	11.764	125717	11.764	368482	11.764	380460	11.764	551849	11.764	222059	11.764	460521
1145	11.767	130713	11.767	194108	11.679	144713	11.767	239424	11.771	246938	11.767	193341	11.767	207798	11.767	114010	11.767	102743	11.767	237642	11.767	161621	11.767	197840	11.767	98598	11.767	126180	11.767	371535	11.767	387029	11.767	504627	11.767	212409	11.767	418545
1146	11.771	129514	11.771	194958	11.682	148612	11.771	217935	11.774	243468	11.771	203929	11.771	193748	11.771	114011	11.771	104474	11.771	240492	11.771	166052	11.771	206591	11.771	98224	11.771	125493	11.771	379544	11.771	397682	11.771	480208	11.771	204563	11.771	390609
1147	11.774	129617	11.774	195103	11.686	152230	11.774	200221	11.778	245818	11.774	216334	11.774	182158	11.774	114269	11.774	105426	11.774	246609	11.774	172792	11.774	219466	11.774	95319	11.774	123765	11.774	392758	11.774	408717	11.774	466181	11.774	197604	11.774	372400
1148	11.777	133044	11.777	204424	11.689	164074	11.778	183785	11.781	246299	11.778	229365	11.777	170202	11.777	115068	11.778	106270	11.777	255147	11.778	182199	11.778	238314	11.778	95522	11.778	126730	11.777	398579	11.778	429616	11.777	466647	11.777	192585	11.778	362720
1149	11.781	138244	11.781	212089	11.692	170355	11.781	173178	11.784	248332	11.781	245533	11.781	163025	11.781	115745	11.781	107227	11.781	265678	11.781	190683	11.781	266321	11.781	93864	11.781	124559	11.781	424699	11.781	449677	11.781	470025	11.781	190229	11.781	359611
1150	11.784	144922	11.784	216333	11.696	185271	11.784	166249	11.788	260467	11.784	263943	11.784	159058	11.784	116246	11.784	107719	11.784	282117	11.784	207804	11.784	293701	11.784	93251	11.784	121909	11.784	441440	11.784	474622	11.784	483070	11.784	186004	11.784	366159
1151	11.788	154606	11.788	228705	11.699	204116	11.788	157454	11.791	270544	11.788	283208	11.788	152203	11.788	120215	11.788	109246	11.788	298161	11.788	220448	11.788	325230	11.788	94097	11.788	121595	11.788	469889	11.788	502661	11.788	500682	11.788	185877	11.788	366950
1152	11.791	163915	11.791	243221	11.703	224861	11.791	154971	11.795	281574	11.791	299710	11.791	150538	11.791	126958	11.791	115104	11.791	319796	11.791	238114	11.791	356145	11.791	95600	11.791	124636	11.791	487589	11.791	537468	11.791	520005	11.791	184226	11.791	376531
1153	11.794	173745	11.794	254146	11.706	243385	11.795	150546	11.798	300257	11.795	316638	11.794	148997	11.794	133657	11.795	119491	11.795	340449	11.795	260239	11.795	387410	11.795	100357	11.795	121508	11.794	520956	11.795	570678	11.794	547778	11.794	185911	11.795	387928
1154	11.798	183788	11.798	264639	11.709	264267	11.798	151582	11.801	319058	11.798	327769	11.798	146317	11.798	144128	11.798	126889	11.798	359890	11.798	282196	11.798	411386	11.798	106469	11.798	126497	11.798	546467	11.798	598234	11.798	579038	11.798	189098	11.798	407933
1155	11.801	193581	11.801	275421	11.713	282222	11.801	152579	11.805	341688	11.801	341977	11.801	150120	11.801	150368	11.801	137664	11.801	386207	11.801	306000	11.801	423047	11.801	116537	11.801	125580	11.801	573781	11.801	622826	11.801	615486	11.801	198093	11.801	424877
1156	11.805	201674	11.805	279842	11.716	298723	11.805	157510	11.808	367141	11.805	341291	11.805	154003	11.805	166372	11.805	152359	11.805	408556	11.805	331204	11.805	423846	11.805	129547	11.805	131960	11.805	591730	11.805	637299	11.805	647673	11.805	204389	11.805	449395
1157	11.808	207298	11.808	284643	11.72	301710	11.808	165793	11.812	388999	11.808	345174	11.808	157366	11.808	180360	11.808	166331	11.808	426758	11.808	345394	11.808	421383	11.808	144195	11.808	138675	11.808	611422	11.808	651543	11.808	676686	11.808	219512	11.808	477882
1158	11.811	209289	11.811	282903	11.723	305292	11.812	176663	11.815	404909	11.812	332915	11.811	165988	11.811	198950	11.812	188446	11.812	446126	11.812	358039	11.812	402008	11.812	163382	11.812	150966	11.811	621127	11.812	652176	11.811	699448	11.811	236010	11.812	503942
1159	11.815	212364	11.815	280318	11.726	301973	11.815	187435	11.818	427117	11.815	321040	11.815	175200	11.815	214895	11.815	204707	11.815	451748	11.815	363463	11.815	371560	11.815	185303	11.815	167280	11.815	615191	11.815	647524	11.815	715535	11.815	252371	11.815	520540
1160	11.818	201905	11.818	270963	11.73	292267	11.818	201728	11.822	434933	11.818	304735	11.818	190210	11.818	224583	11.818	221437	11.818	460516	11.818	364811	11.818	339646	11.818	211278	11.818	180335	11.818	602160	11.818	634727	11.818	722823	11.818	273174	11.818	537250
1161	11.822	199567	11.822	258459	11.733	273074	11.822	222105	11.825	432138	11.822	285447	11.822	201883	11.822	236379	11.822	242169	11.822	464922	11.822	356394	11.822	310068	11.822	231150	11.822	202038	11.822	590931	11.822	605455	11.822	717475	11.822	290115	11.822	553448
1162	11.825	188016	11.825	248893	11.737	252435	11.825	239796	11.829	426615	11.825	266471	11.825	218076	11.825	244656	11.825	252264	11.825	453848	11.825	340018	11.825	277218	11.825	253453	11.825	225784	11.825	569688	11.825	578022	11.825	701287	11.825	308856	11.825	551499
1163	11.828	179027	11.828	238050	11.74	232404	11.829	254427	11.832	412196	11.829	251451	11.828	233436	11.828	249333	11.829	265240	11.829	441667	11.829	319835	11.829	254542	11.829	264539	11.829	250124	11.828	542539	11.829	547913	11.828	683491	11.828	317440	11.829	545181
1164	11.832	164884	11.832	220416	11.743	210192	11.832	268512	11.835	388549	11.832	230107	11.832	250885	11.832	244480	11.832	272788	11.832	421740	11.832	300502	11.832	236561	11.832	270572	11.832	271981	11.832	518799	11.832	518901	11.832	652044	11.832	329571	11.832	529114
1165	11.835	158113	11.835	218039	11.747	191852	11.835	277182	11.839	365087	11.835	217180	11.835	260744	11.835	240097	11.835	264960	11.835	395702	11.835	278603	11.835	222083	11.835	269633	11.835	292592	11.835	489253	11.835	493418	11.835	612231	11.835	334128	11.835	505032
1166	11.839	149065	11.839	208365	11.75	177229	11.839	280963	11.842	341014	11.839	203155	11.839	273043	11.839	226034	11.839	263193	11.839	371042	11.839	252528	11.839	216086	11.839	260683	11.839	300445	11.839	474818	11.839	475248	11.839	578361	11.839	328878	11.839	486142
1167	11.842	144781	11.842	205218	11.754	160104	11.842	281899	11.846	323592	11.842	196937	11.842	279289	11.842	207980	11.842	252491	11.842	341255	11.842	225968	11.842	216918	11.842	241390	11.842	308381	11.842	456690	11.842	460275	11.842	553279	11.842	321209	11.842	462683
1168	11.845	142875	11.845	207422	11.757	155768	11.846	273939	11.849	305099	11.846	189775	11.845	278272	11.845	195747	11.846	232259	11.846	315463	11.846	211593	11.846	231596	11.846	225239	11.846	309134	11.845	445983	11.846	453442	11.846	520290	11.845	311651	11.846	435907
1169	11.849	143408	11.849	212777	11.76	146614	11.849	264240	11.852	289571	11.849	188024	11.849	274391	11.849	175893	11.849	210869	11.849	296973	11.849	193564	11.849	248673	11.849	201109	11.849	294540	11.849	438592	11.849	454172	11.849	504816	11.849	290007	11.849	418150
1170	11.852	147094	11.852	215475	11.764	141728	11.852	251576	11.856	280199	11.852	187501	11.852	267562	11.852	161963	11.852	193230	11.852	277575	11.852	181861	11.852	275237	11.852	184208	11.852	276782	11.852	452039	11.852	465302	11.852	491425	11.852	275915	11.852	402721
1171	11.856	153308	11.856	230357	11.767	138813	11.856	234832	11.859	279746	11.856	191098	11.856	251711	11.856	146406	11.856	170515	11.856	263918	11.856	175580	11.856	301243	11.856	162142	11.856	257659	11.856	462874	11.856	488816	11.856	496345	11.856	260450	11.856	399172
1172	11.859	165237	11.859	246378	11.771	139144	11.859	216973	11.863	285585	11.859	200116	11.859	236447	11.859	137191	11.859	155450	11.859	255934	11.859	176112	11.859	339277	11.859	143572	11.859	237791	11.859	496128	11.859	518371	11.859	505030	11.859	243654	11.859	399906
1173	11.862	177481	11.862	268396	11.774	138759	11.863	204871	11.866	294670	11.863	208905	11.862	221627	11.862	132596	11.863	140823	11.863	248861	11.863	176146	11.863	367783	11.863	133053	11.863	210929	11.862	530939	11.863	552032	11.863	524178	11.862	230070	11.863	403765
1174	11.866	194825	11.866	286138	11.777	141898	11.866	193527	11.869	319739	11.866	222210	11.866	203996	11.866	128067	11.866	129227	11.866	249754	11.866	181127	11.866	398721	11.866	129331	11.866	190057	11.866	566936	11.866	593333	11.866	557287	11.866	225038	11.866	428356
1175	11.869	211118	11.869	307264	11.781	141926	11.869	185621	11.873	347942	11.869	228829	11.869	185497	11.869	128041	11.869	122538	11.869	254544	11.869	188102	11.869	435029	11.869	128766	11.869	174061	11.869	615133	11.869	647154	11.869	600794	11.869	229907	11.869	445627
1176	11.873	233774	11.873	327509	11.784	150199	11.873	186567	11.876	378985	11.873	239795	11.873	174802	11.873	126988	11.873	118877	11.873	260648	11.873	198464	11.873	449365	11.873	135016	11.873	166468	11.873	667369	11.873	703812	11.873	639098	11.873	234501	11.873	481895
1177	11.876	244883	11.876	338624	11.788	162225	11.876	189180	11.88	416428	11.876	246794	11.876	162305	11.876	133161	11.876	118413	11.876	268466	11.876	209640	11.876	454998	11.876	144933	11.876	160819	11.876	724638	11.876	748106	11.876	689334	11.876	248060	11.876	526317
1178	11.879	256030	11.879	351070	11.791	170194	11.88	200279	11.883	456059	11.88	255699	11.879	158809	11.879	140648	11.88	119708	11.88	281412	11.88	221460	11.88	449339	11.88	161422	11.88	163830	11.879	768605	11.88	798822	11.88	752083	11.879	265103	11.88	573182
1179	11.883	267332	11.883	352823	11.794	182829	11.883	218518	11.886	495027	11.883	262836	11.883	156433	11.883	150820	11.883	126941	11.883	288215	11.883	231501	11.883	441037	11.883	183030	11.883	172751	11.883	809292	11.883	832617	11.883	798135	11.883	288189	11.883	619523
1180	11.886	265582	11.886	351253	11.798	200803	11.886	240896	11.89	520167	11.886	263784	11.886	155625	11.886	156292	11.886	135182	11.886	303220	11.886	240519	11.886	425123	11.886	206446	11.886	185112	11.886	848611	11.886	864436	11.886	844516	11.886	319165	11.886	665807
1181	11.89	262748	11.89	333937	11.801	211617	11.89	270043	11.893	545335	11.89	262233	11.89	158586	11.89	164684	11.89	141656	11.89	310201	11.89	247860	11.89	407746	11.89	230104	11.89	204896	11.89	863216	11.89	874362	11.89	881309	11.89	352298	11.89	709153
1182	11.893	250189	11.893	323059	11.805	227905	11.893	300122	11.897	559382	11.893	263053	11.893	160138	11.893	170202	11.893	151049	11.893	322956	11.893	245889	11.893	394683	11.893	254294	11.893	231187	11.893	888643	11.893	892683	11.893	910278	11.893	383813	11.893	739165
1183	11.896	241897	11.896	310313	11.808	244598	11.897	326464	11.9	557976	11.897	260250	11.896	170611	11.896	176483	11.897	158212	11.897	322862	11.897	247471	11.897	404842	11.897	277849	11.897	254933	11.896	894706	11.897	901236	11.897	916376	11.896	412791	11.897	758580
1184	11.9	231917	11.9	296458	11.811	250791	11.9	363121	11.903	546618	11.9	265852	11.9	179877	11.9	176551	11.9	164728	11.9	321853	11.9	242038	11.9	426505	11.9	291621	11.9	275591	11.9	919352	11.9	914128	11.9	913279	11.9	445612	11.9	761439
1185	11.903	222496	11.903	289107	11.815	257357	11.903	385198	11.907	525476	11.903	276143	11.903	189608	11.903	180648	11.903	170457	11.903	315506	11.903	235834	11.903	472189	11.903	303737	11.903	303762	11.903	945203	11.903	952714	11.903	887406	11.903	472734	11.903	754016
1186	11.907	221322	11.907	295028	11.818	259850	11.907	403316	11.91	495643	11.907	302664	11.907	198991	11.907	178117	11.907	174529	11.907	322017	11.907	234905	11.907	565714	11.907	301005	11.907	318962	11.907	1003660	11.907	1004786	11.907	861301	11.907	474394	11.907	735835
1187	11.91	237069	11.91	314957	11.822	255158	11.91	410739	11.914	472584	11.91	341581	11.91	207084	11.91	171970	11.91	172851	11.91	315218	11.91	236427	11.91	695290	11.91	294760	11.91	333892	11.91	1085911	11.91	1098873	11.91	839410	11.91	482022	11.91	713355
1188	11.913	258992	11.913	344324	11.825	241020	11.914	409224	11.917	453061	11.914	400817	11.913	209530	11.913	167239	11.914	163908	11.914	310054	11.914	241527	11.914	855268	11.914	278011	11.914	342025	11.914	1218691	11.914	1235141	11.914	817369	11.913	474604	11.914	701846
1189	11.917	302231	11.917	402250	11.828	230692	11.917	395334	11.92	445881	11.917	480321	11.917	213137	11.917	167558	11.917	164330	11.917	314347	11.917	264148	11.917	1073860	11.917	269241	11.917	340961	11.917	1391129	11.917	1414562	11.917	810041	11.917	463389	11.917	684821
1190	11.92	368040	11.92	470286	11.832	217075	11.92	373987	11.924	458690	11.92	582777	11.92	214413	11.92	168536	11.92	155695	11.92	319867	11.92	292586	11.92	1324234	11.92	258224	11.92	326242	11.92	1608571	11.92	1653486	11.92	813698	11.92	452445	11.92	700633
1191	11.924	454936	11.924	555909	11.835	202674	11.924	340238	11.927	496015	11.924	705564	11.924	215115	11.924	176817	11.924	150269	11.924	337950	11.924	339693	11.924	1595573	11.924	264859	11.924	310098	11.924	1882611	11.924	1950356	11.924	862545	11.924	447625	11.924	735826
1192	11.927	561343	11.927	661232	11.839	188357	11.927	314955	11.931	557225	11.927	853707	11.927	203321	11.927	195122	11.927	152775	11.927	370345	11.927	406547	11.927	1909529	11.927	282043	11.927	288263	11.927	2207358	11.927	2302489	11.927	940750	11.927	462273	11.927	813215
1193	11.93	686903	11.93	761725	11.842	178865	11.931	289859	11.934	640546	11.931	1003623	11.93	199604	11.93	224338	11.931	162084	11.931	412507	11.931	492318	11.931	2242091	11.931	328026	11.931	277600	11.931	2546248	11.931	2681888	11.931	1046993	11.93	483512	11.931	916563
1194	11.934	822612	11.934	877105	11.845	171493	11.934	275178	11.937	752105	11.934	1162826	11.934	191947	11.934	264207	11.934	174116	11.934	466457	11.934	595545	11.934	2530240	11.934	393335	11.934	271113	11.934	2940813	11.934	3122213	11.934	1174290	11.934	546289	11.934	1076152
1195	11.937	963163	11.937	975934	11.849	169327	11.937	269906	11.941	877426	11.937	1315900	11.937	188639	11.937	325846	11.937	199139	11.937	534226	11.937	725911	11.937	2797359	11.937	493194	11.937	275624	11.937	3398251	11.937	3547533	11.937	1339629	11.937	635065	11.937	1285694
1196	11.941	1118239	11.941	1077165	11.852	173236	11.941	288696	11.944	1026138	11.941	1469830	11.941	184686	11.941	404240	11.941	231684	11.941	608304	11.941	846342	11.941	3061057	11.941	637278	11.941	305678	11.941	3891850	11.941	4037629	11.941	1507551	11.941	766703	11.941	1518377
1197	11.944	1244690	11.944	1147381	11.856	183060	11.944	320887	11.948	1186879	11.944	1572017	11.944	186863	11.944	501617	11.944	281221	11.944	684135	11.944	990173	11.944	3243796	11.944	816007	11.944	355669	11.944	4415268	11.944	4512164	11.944	1714612	11.944	937261	11.944	1793456
1198	11.947	1338475	11.948	1191553	11.859	197542	11.948	371742	11.951	1344490	11.948	1668876	11.947	189907	11.947	622464	11.948	344934	11.948	771768	11.948	1145397	11.948	3343997	11.948	1040804	11.948	445860	11.948	4957071	11.948	5001322	11.948	1916974	11.947	1166117	11.948	2098720
1199	11.951	1410496	11.951	1191008	11.862	218552	11.951	447968	11.954	1499667	11.951	1700265	11.951	202584	11.951	754160	11.951	416320	11.951	857642	11.951	1283655	11.951	3325130	11.951	1300012	11.951	555896	11.951	5475995	11.951	5478455	11.951	2130728	11.951	1416103	11.951	2432204
1200	11.954	1448515	11.954	1153805	11.866	249396	11.954	554945	11.958	1651363	11.954	1680876	11.954	219504	11.954	889575	11.954	503562	11.954	930110	11.954	1426547	11.954	3163736	11.954	1601526	11.954	710696	11.954	6017998	11.954	5934049	11.954	2315345	11.954	1723037	11.954	2759508
1201	11.958	1423583	11.958	1088363	11.869	271873	11.958	685524	11.961	1745864	11.958	1613752	11.958	245846	11.958	1038545	11.958	602564	11.958	1000035	11.958	1499791	11.958	2941353	11.958	1944613	11.958	905199	11.958	6491898	11.958	6410876	11.958	2446592	11.958	2074947	11.958	3098230
1202	11.961	1370471	11.961	1016601	11.873	301059	11.961	832145	11.965	1784772	11.961	1502946	11.961	277297	11.961	1155325	11.961	705085	11.961	1041276	11.961	1579255	11.961	2601144	11.961	2325636	11.961	1127894	11.961	7037458	11.961	6926233	11.961	2524562	11.961	2437941	11.961	3419144
1203	11.964	1286637	11.965	924716	11.876	333454	11.965	994870	11.968	1783524	11.965	1358742	11.964	319638	11.964	1279198	11.965	797606	11.965	1062762	11.965	1583250	11.965	2219956	11.965	2734155	11.965	1381111	11.965	7459339	11.965	7373562	11.965	2556730	11.964	2847025	11.965	3681872
1204	11.968	1164905	11.968	844922	11.879	360247	11.968	1157329	11.971	1740613	11.968	1197171	11.968	364404	11.968	1357901	11.968	892794	11.968	1069033	11.968	1575226	11.968	1839228	11.968	3184367	11.968	1675701	11.968	7862068	11.968	7752875	11.968	2540407	11.968	3302567	11.968	3871988
1205	11.971	1039352	11.971	776424	11.883	379361	11.971	1311002	11.975	1640340	11.971	1042518	11.971	409861	11.971	1421758	11.971	954169	11.971	1068863	11.971	1528882	11.971	1500838	11.971	3620569	11.971	2019829	11.971	8300023	11.971	8024164	11.971	2470785	11.971	3799282	11.971	3995478
1206	11.975	916521	11.975	716832	11.886	386276	11.975	1444908	11.978	1502694	11.975	908375	11.975	462099	11.975	1416355	11.975	995698	11.975	1032895	11.975	1451884	11.975	1208689	11.975	4091648	11.975	2373608	11.975	8664082	11.975	8209888	11.975	2340354	11.975	4275894	11.975	4047993
1207	11.978	813709	11.978	660545	11.89	388216	11.978	1565463	11.982	1352559	11.978	796806	11.978	502721	11.978	1382931	11.978	996296	11.978	1003022	11.978	1362462	11.978	1005352	11.978	4565084	11.978	2738195	11.978	8938113	11.978	8069393	11.978	2147386	11.978	4706718	11.978	3903512
1208	11.981	715899	11.982	619856	11.893	378239	11.982	1654177	11.985	1208362	11.982	708476	11.981	536436	11.981	1285963	11.982	984611	11.982	961045	11.982	1261357	11.982	856056	11.982	5050981	11.982	3076625	11.982	9031185	11.982	7640537	11.982	1973898	11.981	5119890	11.982	3763732
1209	11.985	645132	11.985	586077	11.896	366059	11.985	1690585	11.988	1085007	11.985	633564	11.985	569443	11.985	1164995	11.985	937754	11.985	924914	11.985	1177802	11.985	765161	11.985	5463225	11.985	3421825	11.985	8948743	11.985	6865022	11.985	1805876	11.985	5569538	11.985	3394893
1210	11.988	589292	11.988	568840	11.9	338589	11.988	1667308	11.992	978817	11.988	589366	11.988	580315	11.988	1007210	11.988	865262	11.988	880431	11.988	1089910	11.988	696798	11.988	5839115	11.988	3722468	11.988	8640217	11.988	5776697	11.988	1645975	11.988	5941407	11.988	2899588
1211	11.992	543282	11.992	557219	11.903	312902	11.992	1580483	11.995	897347	11.992	544661	11.992	579732	11.992	850673	11.992	769869	11.992	849485	11.992	1023345	11.992	659069	11.992	6053487	11.992	3968020	11.992	7845718	11.992	4480686	11.992	1493605	11.992	6249569	11.992	2402235
1212	11.995	507767	11.995	543762	11.907	301676	11.995	1459173	11.999	832658	11.995	514971	11.995	558253	11.995	704794	11.995	671562	11.995	816085	11.995	969657	11.995	628484	11.995	6157483	11.995	4109298	11.995	6673752	11.995	3268374	11.995	1396196	11.995	6533707	11.995	1929028
1213	11.998	491052	11.999	533796	11.91	301168	11.999	1294275	12.002	799302	11.999	507929	11.999	526044	11.998	572151	11.999	581353	11.999	788097	11.999	912232	11.999	620754	11.999	6093212	11.999	4118660	11.999	5103697	11.999	2334623	11.999	1315663	11.998	6636886	11.999	1546947
1214	12.002	465973	12.002	535173	11.913	307923	12.002	1135621	12.005	771422	12.002	484545	12.002	496354	12.002	469110	12.002	500938	12.002	755122	12.002	862774	12.002	610471	12.002	5790228	12.002	4000368	12.002	3564586	12.002	1755323	12.002	1261370	12.002	6617013	12.002	1248393
1215	12.005	455367	12.005	523715	11.917	341643	12.005	970813	12.009	749792	12.005	470786	12.005	461047	12.005	385741	12.005	434682	12.005	742499	12.005	804130	12.005	599426	12.005	5182776	12.005	3692992	12.005	2396525	12.005	1428673	12.005	1229936	12.005	6392126	12.005	1039863
1216	12.009	440660	12.009	522347	11.92	402104	12.009	819715	12.012	744929	12.009	462772	12.009	422494	12.009	330276	12.009	378046	12.009	714390	12.009	749585	12.009	574261	12.009	4273858	12.009	3250511	12.009	1682362	12.009	1251605	12.009	1214308	12.009	5790721	12.009	918504
1217	12.012	430759	12.012	506665	11.924	481742	12.012	710050	12.016	745737	12.012	447119	12.012	387818	12.012	303418	12.012	335620	12.012	697172	12.012	699739	12.012	551472	12.012	3245370	12.012	2694656	12.012	1308155	12.012	1193814	12.012	1210387	12.012	4913868	12.012	852835
1218	12.015	423580	12.016	492449	11.927	598173	12.016	614978	12.019	750335	12.016	431348	12.016	357392	12.015	281651	12.016	305501	12.016	675803	12.016	640742	12.016	506618	12.016	2239541	12.016	2090423	12.016	1157967	12.016	1198136	12.016	1207022	12.015	3782484	12.016	837126
1219	12.019	405423	12.019	468253	11.93	735870	12.019	548475	12.022	760244	12.019	409716	12.019	336632	12.019	276237	12.019	287140	12.019	653779	12.019	601665	12.019	465593	12.019	1445591	12.019	1535203	12.019	1118240	12.019	1214260	12.019	1206618	12.019	2734543	12.019	853398
1220	12.022	386399	12.022	438348	11.934	904991	12.022	511812	12.026	750101	12.022	393355	12.022	321060	12.022	274897	12.022	282099	12.022	642436	12.022	554395	12.023	424503	12.022	921754	12.022	1087795	12.022	1140471	12.022	1226528	12.022	1205525	12.022	1857384	12.022	880422
1221	12.026	360341	12.026	405617	11.937	1097086	12.026	488180	12.029	726636	12.026	365116	12.026	313455	12.026	278962	12.026	278694	12.026	620915	12.026	507566	12.026	378008	12.026	607998	12.026	773064	12.026	1182352	12.026	1234611	12.026	1177891	12.026	1257418	12.026	913401
1222	12.029	325951	12.029	370018	11.941	1298442	12.029	486045	12.033	701333	12.029	338250	12.029	303760	12.029	282675	12.029	278511	12.029	590653	12.029	468448	12.029	334421	12.029	436383	12.029	564245	12.029	1211898	12.029	1204410	12.029	1146652	12.029	908552	12.029	931632
1223	12.032	293165	12.033	335281	11.944	1495771	12.033	489319	12.036	668451	12.033	318237	12.033	307349	12.032	290181	12.033	285398	12.033	563527	12.033	436564	12.033	293675	12.033	359306	12.033	442638	12.033	1214030	12.033	1136579	12.033	1096514	12.032	726566	12.033	951637
1224	12.036	261299	12.036	304989	11.947	1680662	12.036	501788	12.039	631035	12.036	285992	12.036	309848	12.036	294052	12.036	286361	12.036	531007	12.036	399173	12.036	259432	12.036	337069	12.036	382363	12.036	1185746	12.036	1059721	12.036	1025966	12.036	644652	12.036	940753
1225	12.039	229709	12.039	278305	11.951	1852851	12.039	511514	12.043	575720	12.039	265768	12.039	315489	12.039	294305	12.039	289877	12.039	491775	12.039	366113	12.04	233908	12.039	332598	12.039	358285	12.039	1111527	12.039	966522	12.039	960442	12.039	624260	12.039	912815
1226	12.043	202909	12.043	255833	11.954	1964273	12.043	523319	12.046	518703	12.043	249890	12.043	323018	12.043	286016	12.043	285646	12.043	460852	12.043	326953	12.043	216055	12.043	343129	12.043	357539	12.043	1018171	12.043	878580	12.043	887154	12.043	634200	12.043	863186
1227	12.046	180805	12.046	238489	11.958	2037664	12.046	532413	12.05	470454	12.046	238910	12.046	329877	12.046	270994	12.046	280035	12.046	432323	12.046	299259	12.046	203406	12.046	352717	12.046	363121	12.046	915366	12.046	772624	12.046	812646	12.046	647368	12.046	800320
1228	12.049	161791	12.05	226715	11.961	2054254	12.05	523433	12.053	423755	12.05	230557	12.05	332971	12.049	254629	12.05	269038	12.05	397850	12.05	273911	12.05	195602	12.05	353823	12.05	372281	12.05	810240	12.05	701605	12.05	741829	12.049	659249	12.05	743125
1229	12.053	148059	12.053	217812	11.964	1983985	12.053	506992	12.056	388701	12.053	226498	12.053	329886	12.053	234816	12.053	256367	12.053	369802	12.053	252597	12.053	194055	12.053	340202	12.053	382679	12.053	717448	12.053	635674	12.053	682441	12.053	663382	12.053	668368
1230	12.056	139564	12.056	212641	11.968	1858081	12.056	483222	12.06	354428	12.056	227744	12.056	330051	12.056	214603	12.056	230960	12.056	350863	12.057	232142	12.057	190700	12.056	327924	12.056	379857	12.056	649847	12.056	590691	12.056	636122	12.056	645599	12.056	613723
1231	12.06	134045	12.06	207600	11.971	1684587	12.06	453931	12.063	329470	12.06	225975	12.06	321473	12.06	194854	12.06	217293	12.06	332300	12.06	222339	12.06	190689	12.06	295696	12.06	370344	12.06	589263	12.06	555623	12.06	603613	12.06	606046	12.06	561368
1232	12.063	131667	12.063	205948	11.975	1464860	12.063	417222	12.067	314930	12.063	238690	12.063	309962	12.063	176181	12.063	197149	12.063	323597	12.063	219182	12.063	193127	12.063	261998	12.063	352145	12.063	559153	12.063	542325	12.063	577965	12.063	556897	12.063	519357
1233	12.066	130110	12.067	210899	11.978	1253478	12.067	369438	12.07	305946	12.067	245042	12.067	289056	12.066	163689	12.067	176431	12.067	315068	12.067	217614	12.067	194701	12.067	228102	12.067	329491	12.067	525245	12.067	539983	12.067	558373	12.066	497717	12.067	489018
1234	12.07	132474	12.07	209274	11.981	1045811	12.07	326462	12.073	298087	12.07	256712	12.07	274967	12.07	153760	12.07	162063	12.07	315147	12.07	220749	12.07	196627	12.07	198868	12.07	295571	12.07	513601	12.07	537514	12.07	548880	12.07	435443	12.07	464713
1235	12.073	134270	12.073	211854	11.985	885031	12.073	288579	12.077	290904	12.073	269792	12.073	254921	12.073	145423	12.073	150878	12.073	313067	12.074	231357	12.074	198316	12.073	166746	12.073	263337	12.073	501367	12.073	548962	12.073	540499	12.073	374975	12.073	453002
1236	12.077	138884	12.077	219497	11.988	754740	12.077	253944	12.08	290132	12.077	281557	12.077	236112	12.077	142476	12.077	140892	12.077	321386	12.077	244090	12.077	201104	12.077	144616	12.077	227480	12.077	498662	12.077	551235	12.077	543862	12.077	325882	12.077	450101
1237	12.08	142617	12.08	216438	11.992	662964	12.08	225145	12.084	290992	12.08	297852	12.08	217239	12.08	144317	12.08	135755	12.08	335448	12.08	253052	12.08	200154	12.08	127651	12.08	203684	12.08	500906	12.08	556734	12.08	544817	12.08	286761	12.08	441041
1238	12.084	145090	12.084	220815	11.995	601657	12.084	204884	12.087	295438	12.084	306360	12.084	202576	12.084	141360	12.084	132844	12.084	343025	12.084	268448	12.084	201741	12.084	117609	12.084	177336	12.084	495790	12.084	566283	12.084	545207	12.084	251765	12.084	436857
1239	12.087	150102	12.087	221151	11.998	561301	12.087	190981	12.09	301397	12.087	313407	12.087	194536	12.087	145722	12.087	141217	12.087	357466	12.087	288178	12.087	201599	12.087	107992	12.087	161348	12.087	496752	12.087	574587	12.087	553447	12.087	230976	12.087	431130
1240	12.09	152030	12.09	225189	12.002	538445	12.09	175103	12.094	297276	12.09	312904	12.09	183023	12.09	152409	12.09	143776	12.09	369721	12.091	302505	12.091	199210	12.09	104757	12.09	146423	12.09	497473	12.09	573786	12.09	548269	12.09	219205	12.09	431964
1241	12.094	154414	12.094	224497	12.005	527606	12.094	174547	12.097	299357	12.094	314503	12.094	179190	12.094	160827	12.094	149209	12.094	383433	12.094	316218	12.094	199493	12.094	102866	12.094	138001	12.094	495946	12.094	580048	12.094	549845	12.094	213695	12.094	435406
1242	12.097	156899	12.097	226599	12.009	528695	12.097	171903	12.101	305836	12.097	313135	12.097	177242	12.097	168531	12.097	160548	12.097	396427	12.097	329875	12.097	202056	12.097	103406	12.097	133624	12.097	496562	12.097	574085	12.097	544446	12.097	208164	12.097	431295
1243	12.101	155005	12.101	226728	12.012	534777	12.101	172454	12.104	304828	12.101	301097	12.101	173811	12.101	178934	12.101	175128	12.101	403592	12.101	334724	12.101	199261	12.101	105249	12.101	132988	12.101	498413	12.101	576724	12.101	551330	12.101	205862	12.101	428645
1244	12.104	156034	12.104	225719	12.015	536293	12.104	174118	12.107	307878	12.104	294331	12.104	175614	12.104	185794	12.104	187863	12.104	409693	12.104	333980	12.104	196135	12.104	107880	12.104	130098	12.104	495374	12.104	563400	12.104	539749	12.104	204527	12.104	430665
1245	12.107	155265	12.107	226159	12.019	536550	12.107	180407	12.111	308218	12.107	283041	12.107	182160	12.107	192147	12.107	194414	12.107	408845	12.108	329641	12.108	196288	12.107	106754	12.107	132933	12.107	495537	12.107	559578	12.107	541555	12.107	202665	12.107	429600
1246	12.111	151843	12.111	222678	12.022	523296	12.111	182711	12.114	311343	12.111	272228	12.111	186831	12.111	197577	12.111	210504	12.111	404517	12.111	318883	12.111	193681	12.111	111766	12.111	135349	12.111	485257	12.111	545484	12.111	543673	12.111	202238	12.111	428355
1247	12.114	150449	12.114	224747	12.026	505698	12.114	185719	12.118	309794	12.114	265228	12.114	196282	12.114	199725	12.114	220488	12.114	402945	12.114	307940	12.114	195613	12.114	110184	12.114	134408	12.114	486490	12.114	541368	12.114	543744	12.114	201778	12.114	431536
1248	12.118	146585	12.118	218679	12.029	480452	12.118	193239	12.121	311788	12.118	256297	12.118	201089	12.118	200429	12.118	223535	12.118	389015	12.118	294662	12.118	193079	12.118	109630	12.118	137922	12.118	488311	12.118	538449	12.118	535317	12.118	201446	12.118	431554
1249	12.121	143718	12.121	227902	12.032	440061	12.121	192850	12.125	306878	12.121	244954	12.121	212072	12.121	198477	12.121	229442	12.121	376056	12.121	281401	12.121	193073	12.121	111763	12.121	139892	12.121	488833	12.121	534428	12.121	533771	12.121	199742	12.121	435769
1250	12.124	141710	12.124	223143	12.036	396942	12.124	199121	12.128	313117	12.124	242699	12.124	217135	12.124	194721	12.124	229501	12.124	363510	12.125	262882	12.125	194362	12.124	108412	12.124	140987	12.124	485546	12.124	529689	12.124	538312	12.124	198764	12.124	431496
1251	12.128	137016	12.128	224479	12.039	356233	12.128	199787	12.131	311432	12.128	238526	12.128	224404	12.128	190459	12.128	224416	12.128	351262	12.128	244766	12.128	195304	12.128	106977	12.128	142890	12.128	483271	12.128	523949	12.128	535918	12.128	199832	12.128	429423
1252	12.131	138016	12.131	224344	12.043	308414	12.131	199917	12.135	309912	12.131	234585	12.131	229548	12.131	181183	12.131	219424	12.131	345306	12.131	237391	12.131	198760	12.131	104925	12.131	141815	12.131	488553	12.131	526419	12.131	528820	12.131	196925	12.131	429661
1253	12.135	132953	12.135	225998	12.046	269055	12.135	202184	12.138	308248	12.135	234188	12.135	231882	12.135	175421	12.135	210389	12.135	331332	12.135	226001	12.135	199039	12.135	104158	12.135	142720	12.135	495977	12.135	530529	12.135	536660	12.135	196574	12.135	435885
1254	12.138	136457	12.138	225562	12.049	236794	12.138	199517	12.142	310363	12.138	237999	12.138	233455	12.138	169418	12.138	200742	12.138	321033	12.138	217501	12.138	205634	12.138	102509	12.138	142550	12.138	501348	12.138	532120	12.138	545545	12.138	193696	12.138	435114
1255	12.141	137264	12.141	236033	12.053	209662	12.141	200371	12.145	313583	12.141	235853	12.141	231739	12.141	165736	12.141	187637	12.141	313762	12.142	209484	12.142	209675	12.141	101441	12.141	141586	12.141	511454	12.141	545921	12.141	543742	12.141	192637	12.141	435417
1256	12.145	134884	12.145	237434	12.056	190210	12.145	196118	12.148	312581	12.145	238562	12.145	229355	12.145	159272	12.145	174400	12.145	310204	12.145	204402	12.145	215455	12.145	101214	12.145	144450	12.145	521382	12.145	551912	12.145	549556	12.145	192969	12.145	441996
1257	12.148	139780	12.148	242415	12.06	177463	12.148	192842	12.152	317740	12.148	239181	12.148	226025	12.148	151083	12.148	163949	12.148	307552	12.148	202675	12.148	219770	12.148	100068	12.148	145225	12.148	539973	12.148	564053	12.148	565049	12.148	194553	12.148	452173
1258	12.152	141808	12.152	242412	12.063	168150	12.152	189668	12.155	326411	12.152	242137	12.152	222706	12.152	151548	12.152	152904	12.152	303208	12.152	204489	12.152	225847	12.152	98972	12.152	142202	12.152	550264	12.152	573073	12.152	574078	12.152	194382	12.152	453987
1259	12.155	143710	12.155	249179	12.066	162086	12.155	186813	12.159	333625	12.155	246219	12.155	218252	12.155	144842	12.155	144169	12.155	303867	12.155	205678	12.155	227841	12.155	99263	12.155	143694	12.155	556334	12.155	580344	12.155	585297	12.155	195613	12.155	461850
1260	12.158	144072	12.158	254637	12.07	161893	12.158	185632	12.162	337931	12.158	248338	12.158	213601	12.158	146535	12.158	137791	12.158	304194	12.159	209497	12.159	234050	12.158	101720	12.158	142648	12.158	562176	12.159	589218	12.158	592605	12.158	200390	12.158	468436
1261	12.162	145621	12.162	255683	12.073	159670	12.162	183313	12.165	339598	12.162	248316	12.162	207751	12.162	143887	12.162	137803	12.162	304526	12.162	208599	12.162	237441	12.162	100793	12.162	145057	12.162	574798	12.162	587328	12.162	598824	12.162	207334	12.162	477409
1262	12.165	147188	12.165	260958	12.077	162719	12.165	183940	12.169	348998	12.165	255414	12.165	203138	12.165	141693	12.165	130370	12.165	309606	12.165	211792	12.165	245326	12.165	102604	12.165	145017	12.165	570208	12.165	584888	12.165	604881	12.165	210979	12.165	481021
1263	12.169	147160	12.169	260528	12.08	163753	12.169	187347	12.172	358019	12.169	256361	12.169	200083	12.169	143556	12.169	127618	12.169	311744	12.169	213311	12.169	246854	12.169	104641	12.169	145840	12.169	568386	12.169	580765	12.169	602749	12.169	218318	12.169	482107
1264	12.172	149249	12.172	262234	12.083	168412	12.172	185156	12.176	357575	12.172	255861	12.172	198328	12.172	145072	12.172	129246	12.172	312228	12.172	219456	12.172	250656	12.172	106701	12.172	148299	12.172	565774	12.172	580153	12.172	606720	12.172	220837	12.172	487418
1265	12.175	147627	12.175	261167	12.087	169959	12.175	188778	12.179	366706	12.175	258122	12.175	196465	12.175	146529	12.176	127507	12.175	316048	12.176	218791	12.176	250054	12.175	111948	12.175	145601	12.175	565685	12.176	577588	12.175	601047	12.175	229372	12.175	483978
1266	12.179	144392	12.179	262541	12.09	174681	12.179	190945	12.182	368839	12.179	258504	12.179	197728	12.179	145528	12.179	127861	12.179	322069	12.179	220778	12.179	249690	12.179	110957	12.179	149718	12.179	552072	12.179	571339	12.179	604084	12.179	236085	12.179	485698
1267	12.182	146840	12.182	257928	12.094	177892	12.182	198240	12.186	374687	12.182	256274	12.182	199685	12.182	146524	12.182	129839	12.182	324975	12.182	222153	12.182	252578	12.182	116995	12.182	152897	12.182	551436	12.182	568884	12.182	597563	12.182	236963	12.182	480418
1268	12.186	142194	12.186	261058	12.097	179163	12.186	197929	12.189	373921	12.186	253128	12.186	198164	12.186	148292	12.186	132519	12.186	322061	12.186	219725	12.186	251497	12.186	121090	12.186	154131	12.186	542846	12.186	557563	12.186	586231	12.186	239076	12.186	476449
1269	12.189	141965	12.189	257825	12.101	178560	12.189	196576	12.193	377223	12.189	250913	12.189	202045	12.189	147903	12.189	130313	12.189	320624	12.189	226576	12.189	245838	12.189	125041	12.189	160148	12.189	539172	12.189	558391	12.189	589340	12.189	239491	12.189	482123
1270	12.192	140168	12.192	256888	12.104	180173	12.192	198392	12.196	381652	12.193	248929	12.192	198933	12.192	147127	12.193	130842	12.192	322949	12.193	222866	12.193	242639	12.192	126949	12.192	160949	12.192	535636	12.193	557099	12.192	584250	12.192	236576	12.192	476966
1271	12.196	139439	12.196	249076	12.107	179220	12.196	201974	12.199	382790	12.196	242390	12.196	197155	12.196	147860	12.196	132392	12.196	325609	12.196	223488	12.196	235943	12.196	129959	12.196	165044	12.196	530571	12.196	551976	12.196	589362	12.196	236419	12.196	471665
1272	12.199	134289	12.199	250294	12.111	177711	12.199	201626	12.203	382905	12.199	240469	12.199	202792	12.199	147837	12.199	132997	12.199	321763	12.199	216934	12.199	231179	12.199	129651	12.199	169285	12.199	525433	12.199	549740	12.199	577273	12.199	229988	12.199	468787
1273	12.203	133658	12.203	245279	12.114	175530	12.203	196788	12.206	386606	12.203	237713	12.203	198946	12.203	146969	12.203	127816	12.203	323230	12.203	212245	12.203	230773	12.203	132644	12.203	173692	12.203	523723	12.203	544878	12.203	572822	12.203	229535	12.203	462048
1274	12.206	129379	12.206	235910	12.118	175739	12.206	198509	12.21	385016	12.206	231329	12.206	203090	12.206	142002	12.206	129322	12.206	323012	12.206	213625	12.206	223595	12.206	128834	12.206	172181	12.206	519686	12.206	541140	12.206	578933	12.206	224020	12.206	460952
1275	12.209	127294	12.209	230361	12.121	171217	12.209	196934	12.213	379710	12.21	229252	12.209	200382	12.209	139000	12.21	125551	12.209	319789	12.21	208176	12.21	217167	12.209	129272	12.21	171269	12.209	519063	12.21	543022	12.209	573110	12.209	216731	12.21	463504
1276	12.213	124087	12.213	228805	12.124	173027	12.213	194216	12.216	381578	12.213	226571	12.213	196816	12.213	136212	12.213	122474	12.213	320236	12.213	207973	12.213	211107	12.213	122499	12.213	171103	12.213	517882	12.213	535535	12.213	571862	12.213	213452	12.213	461847
1277	12.216	122944	12.216	221345	12.128	172391	12.216	188441	12.22	378926	12.216	223581	12.216	196180	12.216	135994	12.216	120541	12.216	315920	12.216	203071	12.216	206168	12.216	119701	12.216	172025	12.216	516232	12.216	537967	12.216	569581	12.216	209216	12.216	457238
1278	12.22	121354	12.22	223052	12.131	172592	12.22	187237	12.223	381459	12.22	223918	12.22	195654	12.22	131656	12.22	118343	12.22	311106	12.22	195399	12.22	201751	12.22	112683	12.22	173077	12.22	520336	12.22	537910	12.22	570836	12.22	204052	12.22	454595
1279	12.223	117827	12.223	217431	12.135	173603	12.223	181980	12.227	375104	12.223	218639	12.223	192730	12.223	129649	12.223	114869	12.223	307810	12.223	198875	12.223	199386	12.223	108684	12.223	165470	12.223	514450	12.223	535144	12.223	568080	12.223	203956	12.223	449131
1280	12.226	117081	12.226	216465	12.138	172520	12.227	178185	12.23	371847	12.227	222326	12.226	189477	12.226	126226	12.227	111828	12.226	307334	12.227	193967	12.227	194769	12.226	102427	12.227	161882	12.226	513871	12.227	542706	12.226	567403	12.226	198673	12.227	458207
1281	12.23	114989	12.23	212597	12.141	176011	12.23	172554	12.233	369263	12.23	220288	12.23	185158	12.23	126424	12.23	110324	12.23	303058	12.23	189781	12.23	189095	12.23	99971	12.23	156159	12.23	516031	12.23	542830	12.23	572162	12.23	196367	12.23	454711
1282	12.233	114705	12.233	210004	12.145	180063	12.233	169942	12.237	368259	12.233	217167	12.233	186043	12.233	122674	12.233	108652	12.233	304501	12.233	188323	12.233	187595	12.233	95407	12.233	149640	12.233	518027	12.233	543447	12.233	575191	12.233	192863	12.233	458083
1283	12.237	113564	12.237	205770	12.148	184188	12.237	164506	12.24	360991	12.237	218562	12.237	178684	12.237	122125	12.237	104420	12.237	299609	12.237	184833	12.237	183539	12.237	90766	12.237	144902	12.237	519037	12.237	547660	12.237	572336	12.237	190477	12.237	455000
1284	12.24	112971	12.24	204099	12.152	185344	12.24	163736	12.244	361944	12.24	218692	12.24	177906	12.24	119194	12.24	104640	12.24	296777	12.24	184776	12.24	183535	12.24	87813	12.24	139206	12.24	512001	12.24	547874	12.24	579754	12.24	190936	12.24	460948
1285	12.243	113552	12.243	204547	12.155	186749	12.244	158642	12.247	353822	12.244	220702	12.243	176664	12.243	120169	12.244	101046	12.243	292649	12.244	183375	12.244	178978	12.244	84621	12.244	136590	12.243	521142	12.244	549859	12.243	581029	12.243	187589	12.244	458862
1286	12.247	112000	12.247	201042	12.158	192034	12.247	154749	12.25	349164	12.247	213374	12.247	171785	12.247	117747	12.247	101025	12.247	293705	12.247	183997	12.247	179467	12.247	85064	12.247	132045	12.247	524590	12.247	555517	12.247	580291	12.247	186561	12.247	458750
1287	12.25	111428	12.25	203605	12.162	196872	12.25	153606	12.254	345363	12.25	217424	12.25	169543	12.25	115656	12.25	100281	12.25	290442	12.25	180375	12.25	178766	12.25	81562	12.25	128705	12.25	526122	12.25	551759	12.25	581308	12.25	181954	12.25	458882
1288	12.254	108492	12.254	201295	12.165	196522	12.254	153109	12.257	341433	12.254	221713	12.254	170610	12.254	118324	12.254	99845	12.254	287891	12.254	181349	12.254	178141	12.254	79646	12.254	127355	12.254	522138	12.254	552254	12.254	586602	12.254	181310	12.254	458478
1289	12.257	111358	12.257	201647	12.169	203598	12.257	151181	12.261	342090	12.257	220290	12.257	164819	12.257	116177	12.257	98387	12.257	287842	12.257	178009	12.257	182124	12.257	81841	12.257	119911	12.257	523924	12.257	558670	12.257	587602	12.257	182016	12.257	459930
1290	12.26	110866	12.26	202562	12.172	199233	12.261	149532	12.264	328214	12.261	222237	12.26	167738	12.26	116001	12.261	98163	12.26	288647	12.261	181041	12.261	184063	12.261	77941	12.261	119960	12.26	527715	12.261	567884	12.26	590717	12.26	179133	12.261	462932
1291	12.264	112726	12.264	202533	12.175	202720	12.264	147078	12.267	331261	12.264	225474	12.264	165274	12.264	115657	12.264	96179	12.264	288338	12.264	180364	12.264	182065	12.264	77639	12.264	117219	12.264	527942	12.264	571274	12.264	592138	12.264	176031	12.264	468334
1292	12.267	114708	12.267	207819	12.179	198495	12.267	144747	12.271	325502	12.267	226283	12.267	162581	12.267	114098	12.267	97005	12.267	287739	12.267	180491	12.267	182968	12.267	76576	12.267	115438	12.267	531895	12.267	577925	12.267	592892	12.267	173723	12.267	469900
1293	12.271	117451	12.271	209193	12.182	199328	12.271	145053	12.274	328591	12.271	226483	12.271	161118	12.271	115954	12.271	93802	12.271	288582	12.271	185282	12.271	186583	12.271	74647	12.271	116122	12.271	540642	12.271	575729	12.271	611561	12.271	177035	12.271	469269
1294	12.274	116059	12.274	210168	12.186	195427	12.274	144535	12.278	328063	12.274	230157	12.274	163176	12.274	117334	12.274	98889	12.274	290657	12.274	184993	12.274	186716	12.274	76084	12.274	115338	12.274	540723	12.274	585459	12.274	607243	12.274	175724	12.274	472357
1295	12.277	121084	12.277	214377	12.189	194921	12.278	143822	12.281	325348	12.278	232225	12.277	163568	12.277	115202	12.278	97253	12.278	290637	12.278	186746	12.278	189665	12.278	76845	12.278	113637	12.277	544333	12.278	590329	12.277	621611	12.277	175565	12.278	474889
1296	12.281	124230	12.281	213539	12.192	195274	12.281	144203	12.284	326650	12.281	235997	12.281	161930	12.281	118278	12.281	97670	12.281	292984	12.281	190247	12.281	191932	12.281	76665	12.281	111381	12.281	549020	12.281	597104	12.281	626469	12.281	173957	12.281	483428
1297	12.284	124722	12.284	215491	12.196	188793	12.284	143331	12.288	329477	12.284	238126	12.284	164230	12.284	117726	12.284	98738	12.284	297030	12.284	193457	12.284	191300	12.284	78756	12.284	112756	12.284	553394	12.284	595337	12.284	630436	12.284	174974	12.284	486467
1298	12.288	127087	12.288	214358	12.199	185328	12.288	143305	12.291	331096	12.288	242215	12.288	161784	12.288	120407	12.288	99220	12.288	299012	12.288	195285	12.288	191796	12.288	76609	12.288	110418	12.288	551246	12.288	602650	12.288	636880	12.288	176360	12.288	484797
1299	12.291	129383	12.291	217764	12.203	181821	12.291	145179	12.295	330200	12.291	241611	12.291	164493	12.291	124305	12.291	101422	12.291	303981	12.291	196852	12.291	194536	12.291	78511	12.291	112559	12.291	552548	12.291	602137	12.291	644646	12.291	177108	12.291	489195
1300	12.294	129320	12.294	218031	12.206	175532	12.295	145860	12.298	331184	12.295	241550	12.294	166340	12.294	124469	12.295	100323	12.295	305186	12.295	200481	12.295	194304	12.295	78962	12.295	110397	12.294	554179	12.295	608145	12.294	651994	12.294	176413	12.295	497346
1301	12.298	129822	12.298	220500	12.209	168567	12.298	149136	12.301	334581	12.298	243266	12.298	166910	12.298	129179	12.298	103073	12.298	309861	12.298	201109	12.298	193106	12.298	81214	12.298	111481	12.298	558429	12.298	600552	12.298	664609	12.298	181264	12.298	490910
1302	12.301	127876	12.301	217142	12.213	168357	12.301	150065	12.305	336291	12.301	241756	12.301	168276	12.301	128658	12.301	105580	12.301	312913	12.301	202870	12.301	193365	12.301	82933	12.301	113869	12.301	550150	12.301	602311	12.301	669271	12.301	183029	12.301	500688
1303	12.305	128407	12.305	214922	12.216	163802	12.305	153383	12.308	340233	12.305	240072	12.305	171171	12.305	128446	12.305	108727	12.305	311201	12.305	208152	12.305	191555	12.305	82481	12.305	115635	12.305	552247	12.305	595522	12.305	665268	12.305	183945	12.305	501032
1304	12.308	127181	12.308	214116	12.22	159652	12.308	151311	12.312	339945	12.308	241024	12.308	171311	12.308	129204	12.308	108382	12.308	316557	12.308	205803	12.308	189402	12.308	82986	12.308	113593	12.308	546574	12.308	595451	12.308	670830	12.308	187313	12.308	496630
1305	12.311	125189	12.311	210435	12.223	157446	12.312	154074	12.315	337505	12.312	241863	12.311	172204	12.311	131395	12.312	112158	12.312	319189	12.312	205310	12.312	190905	12.312	84490	12.312	116826	12.311	549180	12.312	591582	12.312	661672	12.311	187442	12.312	502686
1306	12.315	123128	12.315	211016	12.226	151616	12.315	154815	12.318	339816	12.315	239792	12.315	175859	12.315	132621	12.315	111687	12.315	320790	12.315	206283	12.315	188309	12.315	85423	12.315	119694	12.315	543693	12.315	585943	12.315	666203	12.315	186826	12.315	495655
1307	12.318	121398	12.318	210526	12.23	151902	12.318	158654	12.322	335210	12.318	236526	12.318	177078	12.318	132314	12.318	111843	12.318	316917	12.318	207323	12.318	188319	12.318	86006	12.318	118654	12.318	541673	12.318	580658	12.318	657509	12.318	187577	12.318	494893
1308	12.322	117319	12.322	210364	12.233	147266	12.322	157381	12.325	334468	12.322	232726	12.322	177840	12.322	130385	12.322	111844	12.322	314085	12.322	204504	12.322	189694	12.322	83567	12.322	118700	12.322	536837	12.322	579660	12.322	653877	12.322	188868	12.322	492082
1309	12.325	118594	12.325	208102	12.237	146453	12.325	159502	12.329	334917	12.325	232142	12.325	177019	12.325	130324	12.325	111812	12.325	317933	12.325	203342	12.325	189588	12.325	84398	12.325	120961	12.325	537703	12.325	569098	12.325	654167	12.325	188113	12.325	489939
1310	12.328	116972	12.328	207892	12.24	145557	12.329	158344	12.332	334281	12.329	234041	12.328	180653	12.328	133505	12.329	109926	12.329	314170	12.329	201567	12.329	194908	12.329	83980	12.329	120079	12.328	531018	12.329	572288	12.329	647817	12.328	184321	12.329	487125
1311	12.332	116056	12.332	212014	12.243	144071	12.332	157282	12.335	331349	12.332	233020	12.332	182677	12.332	131350	12.332	109943	12.332	314541	12.332	196547	12.332	204244	12.332	82420	12.332	121235	12.332	524638	12.332	576236	12.332	640580	12.332	184886	12.332	480879
1312	12.335	118602	12.335	211311	12.247	141078	12.335	154344	12.339	332577	12.335	232329	12.335	182075	12.335	127327	12.335	108013	12.335	311867	12.335	194252	12.335	217713	12.335	81501	12.335	119377	12.335	527503	12.335	568920	12.335	637819	12.335	182684	12.335	479940
1313	12.339	120960	12.339	214989	12.25	143223	12.339	154342	12.342	328286	12.339	232800	12.339	182180	12.339	128023	12.339	108316	12.339	308960	12.339	193943	12.339	226605	12.339	79869	12.339	119469	12.339	523274	12.339	574070	12.339	637522	12.339	176675	12.339	479232
1314	12.342	124237	12.342	225417	12.254	141624	12.342	152796	12.346	325462	12.342	238064	12.342	181403	12.342	124791	12.342	105039	12.342	309370	12.342	196843	12.342	245859	12.342	78858	12.342	120495	12.342	529469	12.342	571070	12.342	639489	12.342	174175	12.342	478620
1315	12.345	128649	12.345	229916	12.257	141451	12.346	148894	12.349	328160	12.346	237856	12.345	178840	12.345	124525	12.346	104257	12.346	311992	12.346	194939	12.346	269760	12.346	81338	12.346	121011	12.345	530195	12.346	583503	12.346	639586	12.345	171574	12.346	482076
1316	12.349	135938	12.349	242686	12.26	143446	12.349	150868	12.352	334652	12.349	243606	12.349	179004	12.349	126502	12.349	104244	12.349	311172	12.349	200631	12.349	293921	12.349	78775	12.349	117692	12.349	545203	12.349	596758	12.349	635415	12.349	172449	12.349	478686
1317	12.352	144971	12.352	255025	12.264	143961	12.352	149372	12.356	342926	12.352	250151	12.352	173412	12.352	126728	12.352	102393	12.352	315844	12.352	201727	12.352	316912	12.352	78516	12.352	120170	12.352	551963	12.352	605676	12.352	645981	12.352	173166	12.352	484369
1318	12.356	152569	12.356	271431	12.267	144061	12.356	149253	12.359	348863	12.356	259197	12.356	173605	12.356	124790	12.356	104187	12.356	321442	12.356	207780	12.356	344947	12.356	84115	12.356	114918	12.356	563637	12.356	622895	12.356	654817	12.356	171037	12.356	492258
1319	12.359	168588	12.359	283704	12.271	144834	12.359	149305	12.363	359316	12.359	267323	12.359	172690	12.359	127213	12.359	105337	12.359	328827	12.359	217598	12.359	367287	12.359	86596	12.359	118774	12.359	585627	12.359	644298	12.359	676228	12.359	174247	12.359	512713
1320	12.362	180380	12.362	298809	12.274	149427	12.363	151169	12.366	373466	12.363	269213	12.362	171686	12.362	133878	12.363	107434	12.363	341928	12.363	227933	12.363	381520	12.363	90461	12.363	120177	12.362	603609	12.363	666697	12.363	699165	12.362	178699	12.363	518268
1321	12.366	192125	12.366	311189	12.277	149582	12.366	151725	12.369	386174	12.366	279270	12.366	175008	12.366	138584	12.366	109599	12.366	351519	12.366	241308	12.366	391709	12.366	98810	12.366	122246	12.366	621566	12.366	694767	12.366	725055	12.366	184647	12.366	541738
1322	12.369	203020	12.369	320987	12.281	149657	12.369	157787	12.373	406476	12.369	284516	12.369	173158	12.369	144362	12.369	115377	12.369	365173	12.369	253560	12.369	392749	12.369	108559	12.369	125593	12.369	631131	12.369	706799	12.369	751838	12.369	192723	12.369	566989
1323	12.373	210659	12.373	325581	12.284	154033	12.373	163482	12.376	417645	12.373	290556	12.373	175192	12.373	152044	12.373	120719	12.373	380378	12.373	265218	12.373	387056	12.373	119409	12.373	131139	12.373	649391	12.373	726713	12.373	781285	12.373	203186	12.373	586630
1324	12.376	217164	12.376	323260	12.288	158023	12.376	175266	12.38	434666	12.376	292417	12.376	179481	12.376	160714	12.376	126812	12.376	392831	12.376	276854	12.376	377127	12.376	134099	12.376	139228	12.376	650437	12.376	731846	12.376	804328	12.376	216879	12.376	616374
1325	12.379	217897	12.379	318956	12.291	155480	12.38	183823	12.383	450141	12.38	290060	12.379	182725	12.379	171425	12.38	138092	12.38	405764	12.38	286991	12.38	354016	12.38	148658	12.38	149365	12.38	661201	12.38	730440	12.38	827980	12.379	234355	12.38	636983
1326	12.383	212964	12.383	310862	12.294	157709	12.383	197197	12.386	453797	12.383	285268	12.383	189238	12.383	181868	12.383	147706	12.383	416592	12.383	294218	12.383	337221	12.383	163677	12.383	161966	12.383	669312	12.383	732383	12.383	845729	12.383	249702	12.383	657586
1327	12.386	208989	12.386	304614	12.298	159376	12.386	207147	12.39	458221	12.386	281388	12.386	197269	12.386	188535	12.386	157302	12.386	424515	12.386	296335	12.386	315369	12.386	175974	12.386	176297	12.386	658861	12.386	728774	12.386	861100	12.386	269063	12.386	680055
1328	12.39	194041	12.39	289115	12.301	158995	12.39	224944	12.393	460957	12.39	276609	12.39	206576	12.39	198556	12.39	167708	12.39	426435	12.39	292303	12.39	290699	12.39	185792	12.39	194573	12.39	654523	12.39	720017	12.39	867579	12.39	284693	12.39	686490
1329	12.393	185309	12.393	279696	12.305	158704	12.393	237041	12.397	447318	12.393	268881	12.393	214459	12.393	204178	12.393	175241	12.393	427058	12.393	292174	12.393	276264	12.393	197564	12.393	207019	12.393	639338	12.393	698485	12.393	859376	12.393	297081	12.393	690552
1330	12.396	177810	12.396	260601	12.308	158546	12.397	251806	12.4	441103	12.397	268029	12.396	227213	12.396	206996	12.397	183295	12.397	421383	12.397	284175	12.397	265820	12.397	202060	12.397	224874	12.397	627250	12.397	685833	12.397	851898	12.396	307531	12.397	682723
1331	12.4	169217	12.4	255876	12.311	158892	12.4	260456	12.403	429614	12.4	262131	12.4	239496	12.4	206134	12.4	189322	12.4	417323	12.4	276582	12.4	264733	12.4	201935	12.4	235585	12.4	616265	12.4	671966	12.4	827153	12.4	308721	12.4	672674
1332	12.403	157387	12.403	251954	12.315	155228	12.403	266259	12.407	416284	12.403	261470	12.403	246383	12.403	201840	12.403	191763	12.403	410117	12.403	264354	12.403	262353	12.403	197554	12.403	245057	12.403	603486	12.403	658041	12.403	808262	12.403	311780	12.403	658196
1333	12.407	151427	12.407	244056	12.318	154871	12.407	269899	12.41	404109	12.407	263043	12.407	255985	12.407	196326	12.407	187413	12.407	400444	12.407	256906	12.407	269077	12.407	190463	12.407	248173	12.407	596733	12.407	648448	12.407	781112	12.407	302588	12.407	634588
1334	12.41	148987	12.41	244744	12.322	150672	12.41	269302	12.414	391148	12.41	267778	12.41	263994	12.41	186441	12.41	180655	12.41	389987	12.41	248925	12.41	282330	12.41	181919	12.41	248909	12.41	592877	12.41	643285	12.41	764382	12.41	293732	12.41	613097
1335	12.413	149443	12.413	249658	12.325	152187	12.414	262003	12.417	386282	12.414	269554	12.413	266863	12.413	178357	12.414	179109	12.414	381936	12.414	238562	12.414	295872	12.414	163723	12.414	244880	12.414	581610	12.414	648605	12.414	738344	12.413	281407	12.414	592017
1336	12.417	152287	12.417	252762	12.328	150866	12.417	254346	12.42	379409	12.417	273545	12.417	270681	12.417	170755	12.417	168564	12.417	373091	12.417	235206	12.417	310963	12.417	149242	12.417	236407	12.417	592152	12.417	650075	12.417	727498	12.417	261872	12.417	568700
1337	12.42	152862	12.42	261788	12.332	150367	12.42	242127	12.424	385899	12.42	282488	12.42	263186	12.42	160460	12.42	160613	12.42	367158	12.42	232460	12.42	322826	12.42	138018	12.42	226214	12.42	591710	12.42	657294	12.42	715971	12.42	247761	12.42	545557
1338	12.424	158320	12.424	263867	12.335	150141	12.424	226622	12.427	390221	12.424	286798	12.424	256188	12.424	155272	12.424	153055	12.424	368297	12.424	235711	12.424	333908	12.424	127452	12.424	209698	12.424	607609	12.424	669404	12.424	712610	12.424	236739	12.424	540327
1339	12.427	167987	12.427	268929	12.339	149944	12.427	215074	12.431	393722	12.427	293687	12.427	250322	12.427	153319	12.427	143621	12.427	366412	12.427	236151	12.427	341110	12.427	120464	12.427	196559	12.427	614728	12.427	682814	12.427	712255	12.427	217976	12.427	523234
1340	12.43	171424	12.431	276844	12.342	152657	12.431	203782	12.434	406121	12.431	299441	12.43	238184	12.43	152910	12.431	138243	12.431	369625	12.431	239462	12.431	339578	12.431	117072	12.431	182275	12.431	630357	12.431	691871	12.431	715651	12.43	207760	12.431	518299
1341	12.434	176671	12.434	275630	12.345	157807	12.434	192511	12.437	414296	12.434	300950	12.434	233165	12.434	150034	12.434	137247	12.434	374322	12.434	243025	12.434	333359	12.434	120870	12.434	172642	12.434	641141	12.434	706095	12.434	733848	12.434	201402	12.434	517333
1342	12.437	185857	12.437	277746	12.349	164598	12.437	184163	12.441	423587	12.437	302944	12.437	224093	12.437	155677	12.437	132308	12.437	376957	12.437	249745	12.437	327975	12.437	125559	12.437	164553	12.437	644977	12.437	707853	12.437	730500	12.437	195315	12.437	518821
1343	12.441	187066	12.441	277116	12.352	171634	12.441	185723	12.444	433710	12.441	303169	12.441	216340	12.441	156772	12.441	135313	12.441	385919	12.441	257001	12.441	317349	12.441	131143	12.441	158095	12.441	654349	12.441	714997	12.441	745014	12.441	192868	12.441	519731
1344	12.444	182318	12.444	273112	12.356	185589	12.444	188651	12.448	437993	12.444	300337	12.444	209205	12.444	162859	12.444	136517	12.444	396432	12.444	260119	12.444	306010	12.444	140740	12.444	155983	12.444	657627	12.444	718115	12.444	753629	12.444	193498	12.444	527578
1345	12.447	180196	12.448	272624	12.359	197897	12.448	189860	12.451	443296	12.448	297897	12.447	206426	12.447	167951	12.448	140660	12.448	397058	12.448	267063	12.448	286282	12.448	153378	12.448	161688	12.448	651332	12.448	720786	12.448	761140	12.447	197112	12.448	534134
1346	12.451	175767	12.451	264957	12.362	209818	12.451	193924	12.454	441381	12.451	294597	12.451	205635	12.451	171064	12.451	144005	12.451	397068	12.451	261989	12.451	274614	12.451	164117	12.451	168730	12.451	651065	12.451	703050	12.451	769488	12.451	197770	12.451	528519
1347	12.454	170501	12.454	256400	12.366	225731	12.454	202465	12.458	438733	12.454	290020	12.454	206859	12.454	177485	12.454	150056	12.454	396785	12.454	265959	12.454	258912	12.454	172926	12.454	176322	12.454	645838	12.454	695188	12.454	768522	12.454	202769	12.454	532051
1348	12.458	164553	12.458	252473	12.369	241198	12.458	212906	12.461	431825	12.458	289013	12.458	208709	12.458	180709	12.458	153134	12.458	401756	12.458	263040	12.458	250551	12.458	180220	12.458	187438	12.458	640566	12.458	686484	12.458	765751	12.458	205979	12.458	540965
1349	12.461	160156	12.461	251808	12.373	252585	12.461	220654	12.465	423205	12.461	281978	12.461	212162	12.461	182108	12.461	159212	12.461	401131	12.461	260991	12.461	244380	12.461	188047	12.461	201917	12.461	628256	12.461	672671	12.461	753829	12.461	206607	12.461	536982
1350	12.464	159187	12.465	248893	12.376	263633	12.465	229979	12.468	415999	12.465	276704	12.465	218275	12.464	182259	12.465	161140	12.465	395701	12.465	256332	12.465	241258	12.465	186196	12.465	211484	12.465	616180	12.465	665644	12.465	747495	12.464	213314	12.465	536820
1351	12.468	156865	12.468	243608	12.379	269085	12.468	238204	12.471	403960	12.468	274055	12.468	222294	12.468	182315	12.468	160292	12.468	389352	12.468	252102	12.468	242399	12.468	180956	12.468	221498	12.468	609242	12.468	660086	12.468	732763	12.468	212024	12.468	535205
1352	12.471	154821	12.471	246578	12.383	269857	12.471	238624	12.475	395763	12.471	272474	12.471	230821	12.471	178888	12.471	161313	12.471	381169	12.471	248611	12.471	235451	12.471	178413	12.471	227765	12.471	611341	12.471	658664	12.471	726532	12.471	214556	12.471	535975
1353	12.475	156312	12.475	246602	12.386	267534	12.475	242534	12.478	389903	12.475	270307	12.475	234133	12.475	176057	12.475	162392	12.475	380655	12.475	243903	12.475	239748	12.475	170083	12.475	232138	12.475	605600	12.475	651337	12.475	710576	12.475	212487	12.475	529962
1354	12.478	159083	12.478	252651	12.39	260442	12.478	240573	12.482	385932	12.478	271884	12.478	235539	12.478	170354	12.478	159132	12.478	373182	12.478	237336	12.478	243313	12.478	157951	12.478	230104	12.478	594698	12.478	648644	12.478	700091	12.478	208513	12.478	531276
1355	12.481	163602	12.482	248803	12.393	247407	12.482	232932	12.485	384093	12.482	269683	12.482	239636	12.481	168616	12.482	153317	12.482	372505	12.482	233334	12.482	246563	12.482	149792	12.482	230365	12.482	597450	12.482	647010	12.482	695688	12.481	207279	12.482	528020
1356	12.485	166135	12.485	255490	12.396	234139	12.485	226914	12.488	379968	12.485	269903	12.485	240657	12.485	164588	12.485	152782	12.485	369015	12.485	232445	12.485	250380	12.485	141475	12.485	214830	12.485	599442	12.485	645499	12.485	689650	12.485	204689	12.485	534388
1357	12.488	171563	12.488	254343	12.4	221058	12.488	219314	12.492	381373	12.488	274374	12.488	236027	12.488	158989	12.488	149728	12.488	367898	12.488	232313	12.488	253135	12.488	133762	12.488	206758	12.488	601794	12.488	645862	12.488	690441	12.488	201730	12.488	532153
1358	12.492	174724	12.492	260058	12.403	211562	12.492	215133	12.495	385019	12.492	267438	12.492	235338	12.492	154951	12.492	143082	12.492	367998	12.492	226404	12.492	256863	12.492	127435	12.492	197839	12.492	596492	12.492	652802	12.492	683021	12.492	201442	12.492	540368
1359	12.495	180553	12.495	261828	12.407	205900	12.495	209751	12.499	383170	12.495	270682	12.495	233220	12.495	149674	12.495	137875	12.495	365306	12.495	231427	12.495	257327	12.495	125069	12.495	184269	12.495	605971	12.495	648706	12.495	684220	12.495	198120	12.495	536622
1360	12.498	180056	12.499	263388	12.41	196645	12.499	202496	12.502	390315	12.499	267038	12.499	225012	12.498	149633	12.499	136717	12.499	363170	12.499	225950	12.499	252723	12.499	123180	12.499	175793	12.499	600119	12.499	655017	12.499	683828	12.498	198154	12.499	543459
1361	12.502	181330	12.502	257436	12.413	194084	12.502	205376	12.505	391366	12.502	263188	12.502	224459	12.502	147638	12.502	132872	12.502	362856	12.502	224858	12.502	252208	12.502	127485	12.502	165723	12.502	596806	12.502	645064	12.502	679581	12.502	200190	12.502	543810
1362	12.505	176066	12.505	256383	12.417	193078	12.505	201522	12.509	393835	12.505	260340	12.505	221838	12.505	147047	12.505	129347	12.505	363803	12.505	224492	12.506	242349	12.505	132081	12.505	162880	12.505	603893	12.505	646320	12.505	679865	12.505	200500	12.505	548976
1363	12.509	172925	12.509	255441	12.42	195109	12.509	200896	12.512	390172	12.509	258660	12.509	221194	12.509	145357	12.509	129471	12.509	358901	12.509	222805	12.509	237935	12.509	136112	12.509	156085	12.509	604259	12.509	653703	12.509	680972	12.509	200097	12.509	546096
1364	12.512	170816	12.512	247710	12.424	202435	12.512	199971	12.516	391262	12.512	258061	12.512	223556	12.512	142224	12.512	127356	12.512	357003	12.512	217969	12.512	233862	12.512	141617	12.512	157386	12.512	604198	12.512	647228	12.512	678291	12.512	199058	12.512	551480
1365	12.515	165841	12.516	245058	12.427	211358	12.516	202668	12.519	392132	12.516	252131	12.516	224588	12.515	140762	12.516	127040	12.516	354414	12.516	214888	12.516	230171	12.516	146970	12.516	153196	12.516	600065	12.516	642073	12.516	683561	12.515	202549	12.516	555304
1366	12.519	158481	12.519	238422	12.43	220269	12.519	204722	12.522	391675	12.519	255426	12.519	225392	12.519	139225	12.519	124524	12.519	351723	12.519	213856	12.519	223692	12.519	148874	12.519	151381	12.519	596592	12.519	643708	12.519	682896	12.519	200331	12.519	558028
1367	12.522	152809	12.522	233873	12.434	229915	12.522	201628	12.526	384805	12.522	258626	12.522	224734	12.522	138811	12.522	123883	12.522	354387	12.522	212178	12.523	216160	12.522	153246	12.522	151580	12.522	597363	12.522	637896	12.522	681324	12.522	203450	12.522	549265
1368	12.526	147946	12.526	232008	12.437	234751	12.526	201707	12.529	379303	12.526	258073	12.526	227958	12.526	136861	12.526	123746	12.526	350195	12.526	211480	12.526	217290	12.526	150156	12.526	153856	12.526	592992	12.526	632406	12.526	678624	12.526	198428	12.526	551930
1369	12.529	145479	12.529	227085	12.441	240433	12.529	199301	12.533	377192	12.529	258515	12.529	223487	12.529	136421	12.529	120335	12.529	347344	12.529	210887	12.529	211993	12.529	152730	12.529	154224	12.529	594322	12.529	635940	12.529	680090	12.529	200130	12.529	554470
1370	12.532	142529	12.533	227027	12.444	243268	12.533	198258	12.536	376230	12.533	261009	12.533	223073	12.532	130307	12.533	118485	12.533	346253	12.533	209376	12.533	205655	12.533	146344	12.533	154725	12.533	588941	12.533	630137	12.533	678781	12.532	197685	12.533	556691
1371	12.536	140577	12.536	229003	12.447	242390	12.536	194865	12.539	369136	12.536	265477	12.536	222079	12.536	134596	12.536	117854	12.536	343737	12.536	212022	12.536	207037	12.536	142710	12.536	156086	12.536	590070	12.536	627763	12.536	681695	12.536	194943	12.536	548445
1372	12.539	141842	12.539	225464	12.451	242091	12.539	188450	12.543	366968	12.539	271623	12.539	219897	12.539	134380	12.539	118066	12.539	340290	12.54	212603	12.54	209079	12.539	136074	12.539	152339	12.539	577667	12.539	628543	12.539	683623	12.539	190273	12.539	544638
1373	12.543	144827	12.543	226655	12.454	233430	12.543	182899	12.546	362667	12.543	274138	12.543	217610	12.543	134440	12.543	114661	12.543	340129	12.543	213670	12.543	207685	12.543	132911	12.543	149793	12.543	578186	12.543	625841	12.543	677885	12.543	185573	12.543	542611
1374	12.546	145528	12.546	228977	12.458	225734	12.546	180237	12.55	356884	12.546	281973	12.546	213362	12.546	134127	12.546	116045	12.546	344169	12.546	215709	12.546	210439	12.546	120837	12.546	145857	12.546	581497	12.546	629083	12.546	680368	12.546	184631	12.546	543173
1375	12.55	146553	12.55	230009	12.461	218745	12.55	173274	12.553	357274	12.55	286028	12.55	207308	12.55	134857	12.55	116818	12.55	345662	12.55	224566	12.55	207876	12.55	114291	12.55	144220	12.55	578186	12.55	628407	12.55	681091	12.55	185467	12.55	539440
1376	12.553	150440	12.553	229554	12.464	215816	12.553	169308	12.556	356781	12.553	294759	12.553	200517	12.553	137284	12.553	115225	12.553	347310	12.553	229186	12.553	209516	12.553	108059	12.553	139441	12.553	584610	12.553	628973	12.553	685403	12.553	177172	12.553	536387
1377	12.556	154623	12.556	232746	12.468	206066	12.556	161841	12.56	359424	12.556	303281	12.556	200688	12.556	139760	12.556	118279	12.556	356175	12.557	230414	12.557	214967	12.556	102261	12.556	133539	12.556	588487	12.556	629604	12.556	690837	12.556	175561	12.556	537958
1378	12.56	155806	12.56	235570	12.471	199517	12.56	161235	12.563	358897	12.56	298995	12.56	192265	12.56	146548	12.56	120357	12.56	358159	12.56	236979	12.56	218019	12.56	99990	12.56	131368	12.56	589442	12.56	643533	12.56	689031	12.56	174558	12.56	536178
1379	12.563	160559	12.563	237293	12.475	197607	12.563	157034	12.567	357141	12.563	304752	12.563	193329	12.563	148789	12.563	123518	12.563	365265	12.563	244584	12.563	221371	12.563	96594	12.563	128977	12.563	596228	12.563	643763	12.563	692324	12.563	174250	12.563	535063
1380	12.567	157839	12.567	237563	12.478	196483	12.567	156493	12.57	360635	12.567	310680	12.567	192203	12.567	153797	12.567	126095	12.567	365912	12.567	250973	12.567	226545	12.567	92513	12.567	123883	12.567	602910	12.567	650894	12.567	684548	12.567	173764	12.567	538838
1381	12.57	159318	12.57	241072	12.481	199115	12.57	156458	12.573	362298	12.57	309512	12.57	191931	12.57	162352	12.57	130907	12.57	377753	12.57	249527	12.57	232089	12.57	90497	12.57	122446	12.57	604363	12.57	665242	12.57	688629	12.57	172581	12.57	544310
1382	12.573	161626	12.573	245002	12.485	199223	12.573	155416	12.577	366239	12.573	316597	12.573	191241	12.573	164971	12.573	136192	12.573	379722	12.574	255882	12.574	234822	12.573	92345	12.573	122214	12.573	612781	12.573	667946	12.573	692139	12.573	172341	12.573	542229
1383	12.577	156589	12.577	247439	12.488	197734	12.577	155246	12.58	368011	12.577	317078	12.577	193762	12.577	174435	12.577	140360	12.577	384985	12.577	257682	12.577	244769	12.577	92226	12.577	123278	12.577	625887	12.577	676886	12.577	692283	12.577	176088	12.577	540699
1384	12.58	163068	12.58	250348	12.492	200004	12.58	156599	12.584	372057	12.58	316858	12.58	196807	12.58	177613	12.58	144883	12.58	393426	12.58	258159	12.58	255838	12.58	95198	12.58	122826	12.58	632234	12.58	686632	12.58	697933	12.58	174005	12.58	549426
1385	12.584	163231	12.584	251508	12.495	203974	12.584	157791	12.587	377579	12.584	317276	12.584	200227	12.584	179290	12.584	148826	12.584	392351	12.584	259622	12.584	265217	12.584	95423	12.584	124682	12.584	642523	12.584	697948	12.584	695987	12.584	176924	12.584	550161
1386	12.587	163993	12.587	257452	12.498	204235	12.587	163951	12.591	383012	12.587	318215	12.587	205914	12.587	182001	12.587	151037	12.587	394305	12.587	262849	12.587	278367	12.587	99075	12.587	124870	12.587	659006	12.587	707864	12.587	696904	12.587	185662	12.587	555838
1387	12.59	166242	12.59	261789	12.502	203673	12.59	165203	12.594	383185	12.59	321484	12.59	210109	12.59	183810	12.59	156294	12.59	400182	12.591	260731	12.591	293586	12.59	104345	12.59	128668	12.59	662076	12.59	710091	12.59	705910	12.59	187050	12.59	557840
1388	12.594	167010	12.594	264148	12.505	203834	12.594	169183	12.597	390988	12.594	324532	12.594	217396	12.594	182007	12.594	153497	12.594	398700	12.594	263499	12.594	302491	12.594	108134	12.594	131803	12.594	668012	12.594	723169	12.594	711696	12.594	188450	12.594	571277
1389	12.597	171639	12.597	271971	12.509	200237	12.597	172221	12.601	397253	12.597	326081	12.597	223841	12.597	186308	12.597	154980	12.597	399689	12.597	263003	12.597	319579	12.597	112979	12.597	133703	12.597	680947	12.597	737260	12.597	714671	12.597	193997	12.597	572098
1390	12.601	172416	12.601	276497	12.512	193606	12.601	175033	12.604	404007	12.601	328012	12.601	227654	12.601	183901	12.601	156788	12.601	405164	12.601	264750	12.601	338718	12.601	119485	12.601	136977	12.601	694754	12.601	753727	12.601	727554	12.601	202019	12.601	585719
1391	12.604	179210	12.604	278750	12.515	191572	12.604	175068	12.608	410799	12.604	330714	12.604	231337	12.604	186787	12.604	154111	12.604	403401	12.604	268473	12.604	357498	12.604	125172	12.604	144467	12.604	708900	12.604	758177	12.604	728839	12.604	208945	12.604	601657
1392	12.607	182771	12.607	289609	12.519	185026	12.607	179646	12.611	418692	12.607	340519	12.607	240203	12.607	181117	12.607	155599	12.607	406379	12.608	269416	12.608	367745	12.607	134154	12.607	146608	12.607	716624	12.607	761065	12.607	742188	12.607	216674	12.607	609808
1393	12.611	192290	12.611	290439	12.522	183522	12.611	185673	12.614	431867	12.611	346685	12.611	241335	12.611	183241	12.611	158244	12.611	411293	12.611	272957	12.611	382890	12.611	139703	12.611	152418	12.611	728253	12.611	774352	12.611	749433	12.611	227470	12.611	614759
1394	12.614	195752	12.614	290626	12.526	174773	12.614	188890	12.618	438304	12.614	350761	12.614	245283	12.614	180119	12.614	157532	12.614	411600	12.614	271823	12.614	387325	12.614	149455	12.614	159521	12.614	734811	12.614	776270	12.614	761312	12.614	233333	12.614	627135
1395	12.618	203427	12.618	294135	12.529	172254	12.618	196157	12.621	445463	12.618	353112	12.618	245353	12.618	181230	12.618	157738	12.618	414754	12.618	271523	12.618	392653	12.618	158565	12.618	167603	12.618	746955	12.618	785312	12.618	772045	12.618	239428	12.618	636658
1396	12.621	202373	12.621	293026	12.532	169127	12.621	202705	12.625	453198	12.621	352035	12.621	246446	12.621	181765	12.621	158000	12.621	417030	12.621	270919	12.621	395712	12.621	166870	12.621	176030	12.621	752217	12.621	787951	12.621	785616	12.621	253116	12.621	651347
1397	12.624	206844	12.624	291403	12.536	165408	12.624	203346	12.628	457174	12.624	352037	12.624	243452	12.624	184307	12.624	157048	12.624	416140	12.625	272930	12.625	390594	12.624	176146	12.624	184670	12.624	767380	12.625	789519	12.624	791410	12.624	264261	12.624	662098
1398	12.628	208972	12.628	289853	12.539	163817	12.628	207290	12.631	459289	12.628	349357	12.628	245030	12.628	183267	12.628	154925	12.628	416917	12.628	274057	12.628	381677	12.628	186480	12.628	194361	12.628	768312	12.628	796177	12.628	797021	12.628	272605	12.628	673930
1399	12.631	209071	12.631	284427	12.543	160626	12.631	211756	12.635	454874	12.631	345592	12.631	242129	12.631	180867	12.631	158866	12.631	418176	12.631	276774	12.631	366808	12.631	194466	12.631	206318	12.631	771466	12.631	795718	12.631	808428	12.631	287759	12.631	688736
1400	12.635	200130	12.635	279779	12.546	159629	12.635	216480	12.638	460234	12.635	346803	12.635	244845	12.635	185086	12.635	158443	12.635	406014	12.635	270269	12.635	361283	12.635	204320	12.635	216037	12.635	763243	12.635	797070	12.635	811757	12.635	297686	12.635	698966
1401	12.638	198564	12.638	281318	12.549	159958	12.638	216638	12.642	461530	12.638	335720	12.638	245426	12.638	181150	12.638	154143	12.638	418780	12.638	269930	12.638	346051	12.638	211487	12.638	228562	12.638	778465	12.638	802612	12.638	820358	12.638	308933	12.638	710482
1402	12.641	192008	12.641	277474	12.553	159067	12.641	217205	12.645	461966	12.641	331946	12.641	242542	12.641	181607	12.642	155159	12.641	413794	12.642	267099	12.642	334028	12.641	216482	12.641	233890	12.641	771825	12.642	802792	12.641	814535	12.641	315283	12.641	711247
1403	12.645	187611	12.645	278496	12.556	162873	12.645	220249	12.648	455619	12.645	327435	12.645	242474	12.645	182349	12.645	154116	12.645	417213	12.645	264326	12.645	328588	12.645	217861	12.645	245162	12.645	762188	12.645	805982	12.645	824473	12.645	327128	12.645	719556
1404	12.648	182240	12.648	280962	12.56	164271	12.648	222072	12.652	453952	12.648	321603	12.648	242645	12.648	180924	12.648	154358	12.648	409741	12.648	260578	12.648	329686	12.648	222203	12.648	254620	12.648	770580	12.648	809212	12.648	821333	12.648	331480	12.648	722239
1405	12.652	181378	12.652	281696	12.563	166497	12.652	220565	12.655	445921	12.652	327349	12.652	245023	12.652	180186	12.652	154045	12.652	408814	12.652	258822	12.652	340896	12.652	221332	12.652	259342	12.652	783123	12.652	824735	12.652	828060	12.652	333100	12.652	717267
1406	12.655	176989	12.655	290153	12.567	167522	12.655	216831	12.659	447059	12.655	328103	12.655	244709	12.655	177896	12.655	149081	12.655	414154	12.655	257303	12.655	371870	12.655	218748	12.655	264715	12.655	783355	12.655	842704	12.655	836023	12.655	336369	12.655	713393
1407	12.658	180618	12.658	303042	12.57	170777	12.658	215017	12.662	446286	12.659	338236	12.658	243859	12.658	174979	12.659	149204	12.658	417423	12.659	262017	12.659	407803	12.658	210775	12.658	268270	12.658	803993	12.659	864248	12.658	851258	12.658	329430	12.658	709853
1408	12.662	185886	12.662	323938	12.573	176371	12.662	214309	12.665	455329	12.662	352079	12.662	242432	12.662	175853	12.662	148207	12.662	421984	12.662	262080	12.662	469700	12.662	203337	12.662	266872	12.662	838424	12.662	906264	12.662	866772	12.662	326678	12.662	702814
1409	12.665	203547	12.665	353567	12.577	178883	12.665	212488	12.669	466426	12.665	380444	12.665	241492	12.665	168374	12.665	142637	12.665	425637	12.665	274342	12.665	555884	12.665	194510	12.665	262955	12.665	877918	12.665	955649	12.665	892032	12.665	324319	12.665	705706
1410	12.669	226698	12.669	397590	12.58	180272	12.669	208471	12.672	481833	12.669	415427	12.669	241165	12.669	168914	12.669	143604	12.669	436066	12.669	285900	12.669	668892	12.669	185099	12.669	259013	12.669	944246	12.669	1043682	12.669	916714	12.669	318563	12.669	691963
1411	12.672	262650	12.672	461254	12.584	187077	12.672	205688	12.676	508864	12.672	462163	12.672	236368	12.672	166140	12.672	143985	12.672	458431	12.672	304792	12.672	810897	12.672	177125	12.672	255212	12.672	1027032	12.672	1129897	12.672	954915	12.672	308703	12.672	710049
1412	12.675	312544	12.675	548056	12.587	187243	12.675	202725	12.679	541454	12.676	520646	12.675	235032	12.675	169258	12.676	144560	12.675	487180	12.676	327505	12.676	983602	12.675	170053	12.675	243592	12.675	1133897	12.676	1256838	12.675	1028798	12.675	303916	12.675	725369
1413	12.679	380355	12.679	647191	12.59	190641	12.679	198934	12.682	588251	12.679	591175	12.679	233509	12.679	173130	12.679	144797	12.679	515712	12.679	361679	12.679	1190167	12.679	163052	12.679	234152	12.679	1277133	12.679	1420567	12.679	1096191	12.679	296724	12.679	745157
1414	12.682	466658	12.682	774315	12.594	197247	12.682	195548	12.686	657390	12.682	673778	12.682	229403	12.682	175560	12.682	150316	12.682	565714	12.682	399948	12.682	1400210	12.682	159636	12.682	222665	12.682	1438253	12.682	1585116	12.682	1198704	12.682	297252	12.682	777378
1415	12.686	576869	12.686	912035	12.597	201201	12.686	195292	12.689	742663	12.686	763326	12.686	229145	12.686	185204	12.686	156148	12.686	615581	12.686	458531	12.686	1641209	12.686	166399	12.686	217259	12.686	1624674	12.686	1790682	12.686	1309238	12.686	292901	12.686	831349
1416	12.689	698569	12.689	1066113	12.601	205411	12.689	195150	12.693	838332	12.689	852414	12.689	228188	12.689	198819	12.689	162562	12.689	689289	12.689	523621	12.689	1897775	12.689	178457	12.689	206329	12.689	1841967	12.689	2022450	12.689	1464320	12.689	305682	12.689	897519
1417	12.692	836076	12.692	1216670	12.604	205382	12.692	202323	12.696	950270	12.693	950447	12.692	226663	12.692	222086	12.693	179452	12.692	767426	12.693	599812	12.693	2132918	12.692	199937	12.693	206531	12.692	2076544	12.693	2251420	12.692	1649863	12.692	323454	12.693	998203
1418	12.696	978176	12.696	1371544	12.607	212006	12.696	207827	12.699	1081235	12.696	1033601	12.696	230723	12.696	247231	12.696	196815	12.696	854830	12.696	677498	12.696	2362150	12.696	236177	12.696	207444	12.696	2292603	12.696	2500435	12.696	1855897	12.696	353540	12.696	1127510
1419	12.699	1137252	12.699	1522717	12.611	212518	12.699	223456	12.703	1220326	12.699	1137618	12.699	235146	12.699	289310	12.699	225965	12.699	955157	12.699	781851	12.699	2555998	12.699	285907	12.699	216531	12.699	2578139	12.699	2723011	12.699	2067129	12.699	396185	12.699	1273941
1420	12.703	1282770	12.703	1652551	12.614	217574	12.703	246584	12.706	1381077	12.703	1206666	12.703	241677	12.703	330604	12.703	258752	12.703	1057977	12.703	883448	12.703	2701114	12.703	348917	12.703	232782	12.703	2800636	12.703	2969036	12.703	2273899	12.703	469566	12.703	1449136
1421	12.706	1411221	12.706	1759485	12.618	219647	12.706	277456	12.71	1528341	12.706	1256887	12.706	252544	12.706	391820	12.706	300632	12.706	1155782	12.706	991599	12.706	2772442	12.706	433595	12.706	262559	12.706	3020568	12.706	3154125	12.706	2522565	12.706	548888	12.706	1646267
1422	12.709	1520472	12.709	1832275	12.621	222466	12.71	315017	12.713	1678829	12.71	1288717	12.709	276503	12.709	453079	12.71	354272	12.709	1242803	12.71	1076877	12.71	2747670	12.71	538554	12.71	304676	12.709	3197967	12.71	3282572	12.709	2748706	12.709	652941	12.71	1861624
1423	12.713	1592701	12.713	1852301	12.624	223207	12.713	372819	12.716	1804230	12.713	1284016	12.713	301324	12.713	533311	12.713	418608	12.713	1325257	12.713	1174842	12.713	2638197	12.713	665191	12.713	370171	12.713	3317847	12.713	3373265	12.713	2969078	12.713	784440	12.713	2088031
1424	12.716	1647355	12.716	1839680	12.628	221364	12.716	451014	12.72	1916081	12.716	1262380	12.716	331080	12.716	611275	12.716	498788	12.716	1410063	12.716	1248354	12.716	2500325	12.716	813927	12.716	459682	12.716	3383717	12.716	3398030	12.716	3133231	12.716	931787	12.716	2300147
1425	12.72	1657150	12.72	1766966	12.631	220047	12.72	539955	12.723	1984216	12.72	1202186	12.72	375792	12.72	691050	12.72	573021	12.72	1480560	12.72	1317507	12.72	2256697	12.72	981252	12.72	570568	12.72	3333738	12.72	3371223	12.72	3269258	12.72	1090290	12.72	2502039
1426	12.723	1610710	12.723	1648681	12.635	221488	12.723	647421	12.727	2020246	12.723	1126461	12.723	428245	12.723	773962	12.723	655345	12.723	1515003	12.723	1334985	12.723	2005624	12.723	1162111	12.723	690087	12.723	3265118	12.723	3277580	12.723	3391607	12.723	1280425	12.723	2686412
1427	12.726	1499460	12.726	1486177	12.638	219570	12.727	762425	12.73	2004237	12.727	1024084	12.726	484491	12.726	861681	12.727	756916	12.726	1526985	12.727	1354081	12.727	1730034	12.727	1364904	12.727	846291	12.726	3139702	12.727	3101899	12.726	3439890	12.726	1466817	12.727	2844545
1428	12.73	1380753	12.73	1311713	12.641	213849	12.73	903819	12.733	1968296	12.73	919417	12.73	555219	12.73	937773	12.73	842788	12.73	1519150	12.73	1332918	12.73	1457988	12.73	1559129	12.73	1003650	12.73	2942390	12.73	2905085	12.73	3432738	12.73	1664146	12.73	2963314
1429	12.733	1230370	12.733	1149285	12.645	215242	12.733	1057886	12.737	1834407	12.733	821365	12.733	635183	12.733	994665	12.733	904579	12.733	1485992	12.733	1288004	12.733	1199583	12.733	1721304	12.733	1175832	12.733	2709184	12.733	2634420	12.733	3332172	12.733	1822531	12.733	3029844
1430	12.737	1068541	12.737	987613	12.648	210564	12.737	1206956	12.74	1716580	12.737	728556	12.737	711731	12.737	1018018	12.737	961715	12.737	1415899	12.737	1218959	12.737	994592	12.737	1881595	12.737	1382127	12.737	2446265	12.737	2341393	12.737	3180090	12.737	1965639	12.737	3015098
1431	12.74	896222	12.74	836154	12.652	214900	12.74	1343718	12.744	1550920	12.74	643230	12.74	799493	12.74	1022893	12.74	1014481	12.74	1332384	12.74	1133290	12.74	824459	12.74	1967803	12.74	1566869	12.74	2165408	12.74	2052618	12.74	2990996	12.74	2072984	12.74	2911034
1432	12.743	744951	12.743	707381	12.655	209246	12.744	1468172	12.747	1392950	12.744	566789	12.743	886278	12.743	1005611	12.744	1043249	12.744	1251706	12.744	1032754	12.744	698180	12.744	2017571	12.744	1756603	12.743	1885620	12.744	1795446	12.743	2716382	12.743	2145269	12.744	2761404
1433	12.747	605175	12.747	601945	12.658	209549	12.747	1579895	12.75	1212770	12.747	506254	12.747	958461	12.747	966244	12.747	1044539	12.747	1156977	12.747	933062	12.747	604129	12.747	2033893	12.747	1920715	12.747	1640446	12.747	1598878	12.747	2437364	12.747	2156932	12.747	2552862
1434	12.75	496499	12.75	526828	12.662	214994	12.75	1627204	12.754	1073650	12.75	462380	12.75	999554	12.75	908869	12.75	1030954	12.75	1055096	12.75	823577	12.75	545066	12.75	1951587	12.75	2032065	12.75	1434902	12.75	1423745	12.75	2169762	12.75	2133694	12.75	2317494
1435	12.754	408807	12.754	470171	12.665	220468	12.754	1649875	12.757	940505	12.754	423759	12.754	1045788	12.754	827526	12.754	979444	12.754	966672	12.754	734302	12.754	503320	12.754	1828957	12.754	2118850	12.754	1271685	12.754	1318611	12.754	1898831	12.754	2056927	12.754	2066699
1436	12.757	342681	12.757	426420	12.669	235417	12.757	1624616	12.761	844552	12.757	403685	12.757	1062270	12.757	741381	12.757	917193	12.757	882622	12.757	645464	12.757	482640	12.757	1686616	12.757	2156871	12.757	1159424	12.757	1241707	12.757	1681738	12.757	1894718	12.757	1809173
1437	12.76	295947	12.76	393513	12.672	255578	12.761	1577096	12.764	756448	12.761	387269	12.76	1059332	12.76	664893	12.761	849969	12.761	804749	12.761	563495	12.761	469615	12.761	1500741	12.761	2111933	12.76	1075754	12.761	1191685	12.76	1475743	12.76	1717765	12.761	1577696
1438	12.764	263600	12.764	376452	12.675	284545	12.764	1470061	12.767	695511	12.764	372399	12.764	1021137	12.764	575344	12.764	769583	12.764	741060	12.764	505552	12.764	466844	12.764	1283753	12.764	2006087	12.764	1013768	12.764	1182900	12.764	1325173	12.764	1541595	12.764	1387033
1439	12.767	239601	12.767	364772	12.679	322697	12.767	1341117	12.771	647996	12.767	367128	12.767	977082	12.767	494815	12.767	684193	12.767	671715	12.767	458520	12.767	451216	12.767	1091570	12.767	1853937	12.767	995774	12.767	1178487	12.767	1211580	12.767	1352032	12.767	1221913
1440	12.771	228140	12.771	353362	12.682	380525	12.771	1198283	12.774	617363	12.771	362190	12.771	917717	12.771	416016	12.771	588276	12.771	622997	12.771	418189	12.771	445298	12.771	909659	12.771	1651273	12.771	986534	12.771	1196334	12.771	1132896	12.771	1167369	12.771	1106590
1441	12.774	216729	12.774	344293	12.686	451722	12.774	1032847	12.778	602197	12.774	359109	12.774	837648	12.774	357110	12.774	503131	12.774	586921	12.774	386950	12.774	437613	12.774	754686	12.774	1453693	12.774	988078	12.774	1222722	12.774	1069301	12.774	1002233	12.774	1018610
1442	12.777	209027	12.777	340257	12.689	543098	12.778	881116	12.781	584508	12.778	359041	12.777	759519	12.777	309592	12.778	430810	12.778	554609	12.778	367333	12.778	422731	12.778	633171	12.778	1234747	12.777	996333	12.778	1236973	12.777	1033922	12.777	861336	12.778	967929
1443	12.781	206025	12.781	335929	12.692	656298	12.781	736145	12.784	574541	12.781	355386	12.781	667280	12.781	269258	12.781	375361	12.781	528900	12.781	344855	12.781	415768	12.781	530336	12.781	1011113	12.781	1009763	12.781	1257325	12.781	1006774	12.781	749798	12.781	944636
1444	12.784	204335	12.784	326080	12.696	789723	12.784	610907	12.788	566993	12.784	355252	12.784	589186	12.784	239853	12.784	321090	12.784	508118	12.784	333633	12.784	401627	12.784	456953	12.784	828884	12.784	1019701	12.784	1280257	12.784	995656	12.784	678906	12.784	929060
1445	12.788	199895	12.788	325247	12.699	922529	12.788	519378	12.791	560276	12.788	360396	12.788	514450	12.788	217672	12.788	281426	12.788	491591	12.788	324292	12.788	386153	12.788	412147	12.788	684412	12.788	1026329	12.788	1282967	12.788	986473	12.788	616914	12.788	932467
1446	12.791	201974	12.791	317611	12.703	1054319	12.791	439917	12.795	556433	12.791	357161	12.791	453204	12.791	202913	12.791	250381	12.791	490625	12.791	320321	12.791	370085	12.791	370421	12.791	563532	12.791	1039639	12.791	1269938	12.791	991208	12.791	577911	12.791	935424
1447	12.794	199190	12.794	318235	12.706	1198401	12.795	375002	12.798	548357	12.795	360432	12.794	393993	12.794	193764	12.795	226928	12.795	482846	12.795	315997	12.795	359200	12.795	344536	12.795	475273	12.794	1034397	12.795	1278242	12.795	993086	12.794	553549	12.795	940001
1448	12.798	201668	12.798	316022	12.709	1332612	12.798	333855	12.801	539097	12.798	363838	12.798	352993	12.798	189892	12.798	209497	12.798	475981	12.798	315377	12.798	347635	12.798	328131	12.798	411138	12.798	1021313	12.798	1256579	12.798	994112	12.798	537049	12.798	940883
1449	12.801	200544	12.801	311260	12.713	1442284	12.801	301485	12.805	531630	12.801	369115	12.801	320790	12.801	190746	12.801	200343	12.801	474749	12.801	313607	12.801	332810	12.801	309390	12.801	371870	12.801	1021056	12.801	1241664	12.801	992613	12.801	520466	12.801	960519
1450	12.805	197750	12.805	307668	12.716	1550491	12.805	277284	12.808	526390	12.805	357476	12.805	293496	12.805	187627	12.805	193191	12.805	472044	12.805	315267	12.805	323925	12.805	291511	12.805	340942	12.805	1005764	12.805	1205136	12.805	994876	12.805	505068	12.805	945415
1451	12.808	199306	12.808	305173	12.72	1602104	12.808	267673	12.812	524677	12.808	356461	12.808	275826	12.808	191265	12.808	188657	12.808	468045	12.808	313734	12.808	320078	12.808	277275	12.808	322343	12.808	983297	12.808	1164004	12.808	988669	12.808	495656	12.808	948143
1452	12.811	195487	12.811	303713	12.723	1614862	12.812	260242	12.815	515199	12.812	353019	12.811	264309	12.811	190234	12.812	183277	12.812	470142	12.812	314090	12.812	313320	12.812	262506	12.812	301391	12.811	957031	12.812	1120330	12.812	982676	12.811	482596	12.812	935865
1453	12.815	195746	12.815	303383	12.726	1599284	12.815	255347	12.818	505209	12.815	352799	12.815	256219	12.815	192609	12.815	186012	12.815	462631	12.815	319095	12.815	311002	12.815	248778	12.815	295748	12.815	938060	12.815	1076699	12.815	978219	12.815	469166	12.815	918659
1454	12.818	196242	12.818	299384	12.73	1533777	12.818	250461	12.822	500768	12.818	349928	12.818	248619	12.818	195041	12.818	185682	12.818	467125	12.818	311226	12.818	306091	12.818	231502	12.818	285103	12.818	912846	12.818	1042311	12.818	970875	12.818	443514	12.818	897325
1455	12.822	197121	12.822	297549	12.733	1439971	12.822	249641	12.825	499940	12.822	347021	12.822	246232	12.822	196786	12.822	185751	12.822	466872	12.822	316326	12.822	304193	12.822	216053	12.822	271307	12.822	892686	12.822	1002706	12.822	958365	12.822	435993	12.822	873055
1456	12.825	194404	12.825	297093	12.737	1294261	12.825	248774	12.829	487613	12.825	344253	12.825	248939	12.825	194825	12.825	183447	12.825	462611	12.825	310017	12.825	295923	12.825	204691	12.825	263945	12.825	871952	12.825	968092	12.825	948992	12.825	418473	12.825	855464
1457	12.828	191933	12.828	292333	12.74	1141070	12.829	244291	12.832	491976	12.829	346777	12.828	247798	12.828	200510	12.829	187133	12.829	460456	12.829	310942	12.829	290990	12.829	191199	12.829	259818	12.828	841561	12.829	931012	12.829	930765	12.828	396851	12.829	826715
1458	12.832	190054	12.832	292473	12.743	992915	12.832	244664	12.835	491210	12.832	334995	12.832	245751	12.832	199093	12.832	188154	12.832	461310	12.832	310939	12.832	286848	12.832	183373	12.832	249138	12.832	827244	12.832	905886	12.832	925537	12.832	383443	12.832	799349
1459	12.835	187136	12.835	289745	12.747	839190	12.835	244491	12.839	486195	12.835	334189	12.835	248046	12.835	199960	12.835	184945	12.835	458413	12.835	305181	12.835	277579	12.835	173422	12.835	237761	12.835	811782	12.835	881131	12.835	918800	12.835	365674	12.835	779729
1460	12.839	184561	12.839	283299	12.75	705791	12.839	242248	12.842	478629	12.839	330757	12.839	249874	12.839	196024	12.839	185076	12.839	457626	12.839	304729	12.839	277130	12.839	167873	12.839	230891	12.839	793682	12.839	863607	12.839	900821	12.839	351666	12.839	752896
1461	12.842	182733	12.842	282792	12.754	592960	12.842	241131	12.846	480875	12.842	332413	12.842	248604	12.842	195669	12.842	182330	12.842	457564	12.842	295505	12.842	270389	12.842	159363	12.842	222039	12.842	784434	12.842	841518	12.842	888477	12.842	341160	12.842	740825
1462	12.845	175506	12.845	281127	12.757	501655	12.846	237189	12.849	473182	12.846	330648	12.845	251537	12.845	192469	12.846	178383	12.846	456056	12.846	294542	12.846	263169	12.846	154956	12.846	214408	12.845	774332	12.846	830409	12.846	887629	12.845	325003	12.846	723760
1463	12.849	176177	12.849	275521	12.76	431969	12.849	240694	12.852	470373	12.849	325437	12.849	250565	12.849	193430	12.849	175898	12.849	447643	12.849	290571	12.849	259942	12.849	149852	12.849	208583	12.849	756391	12.849	811217	12.849	871324	12.849	322062	12.849	711434
1464	12.852	170727	12.852	272226	12.764	381268	12.852	237386	12.856	474205	12.852	325911	12.852	247695	12.852	189192	12.852	177604	12.852	447474	12.852	286214	12.852	251892	12.852	145402	12.852	200594	12.852	753283	12.852	810807	12.852	861311	12.852	308983	12.852	704914
1465	12.856	168468	12.856	271765	12.767	340269	12.856	238164	12.859	463527	12.856	324739	12.856	244482	12.856	185065	12.856	171594	12.856	447710	12.856	286946	12.856	251469	12.856	142639	12.856	199223	12.856	746154	12.856	793706	12.856	860293	12.856	304596	12.856	689933
1466	12.859	164164	12.859	265933	12.771	315465	12.859	233754	12.863	464090	12.859	320799	12.859	246488	12.859	186355	12.859	169353	12.859	443112	12.859	275326	12.859	246124	12.859	142560	12.859	195570	12.859	735512	12.859	789581	12.859	849365	12.859	294503	12.859	680325
1467	12.862	161952	12.862	263580	12.774	301050	12.863	232176	12.866	457765	12.863	320266	12.862	243348	12.862	178967	12.863	166684	12.863	439853	12.863	272487	12.863	247255	12.863	133715	12.863	190937	12.863	728794	12.863	781050	12.863	845947	12.862	292995	12.863	679649
1468	12.866	159064	12.866	261221	12.777	290195	12.866	228047	12.869	456910	12.866	324889	12.866	238138	12.866	175191	12.866	163081	12.866	441863	12.866	268807	12.866	241755	12.866	132798	12.866	187049	12.866	726391	12.866	785098	12.866	836559	12.866	279865	12.866	667398
1469	12.869	157524	12.869	262677	12.781	276568	12.869	224459	12.873	453106	12.869	321170	12.869	240081	12.869	174851	12.869	162545	12.869	432473	12.869	263791	12.869	242263	12.869	128705	12.869	181772	12.869	721526	12.869	781786	12.869	832412	12.869	274911	12.869	663918
1470	12.873	156283	12.873	257313	12.784	271951	12.873	221340	12.876	443101	12.873	319323	12.873	237878	12.873	171698	12.873	155013	12.873	434317	12.873	265671	12.873	237635	12.873	126363	12.873	178388	12.873	717153	12.873	778081	12.873	827395	12.873	267795	12.873	653212
1471	12.876	155638	12.876	253760	12.788	268271	12.876	218967	12.88	446584	12.876	323479	12.876	236687	12.876	168877	12.876	155885	12.876	435388	12.876	260492	12.876	240407	12.876	122964	12.876	177172	12.876	709640	12.876	773921	12.876	825188	12.876	261376	12.876	645222
1472	12.879	152098	12.879	253512	12.791	261933	12.88	208930	12.883	442795	12.88	323252	12.879	233312	12.879	165780	12.88	151168	12.88	432246	12.88	262429	12.88	244715	12.88	119582	12.88	175099	12.88	715162	12.88	778252	12.88	811478	12.879	256109	12.88	639587
1473	12.883	154006	12.883	253890	12.794	258234	12.883	207809	12.886	439051	12.883	327240	12.883	230103	12.883	163592	12.883	148104	12.883	429831	12.883	263562	12.883	251362	12.883	116831	12.883	169442	12.883	714774	12.883	780840	12.883	809572	12.883	247631	12.883	634256
1474	12.886	154953	12.886	255829	12.798	257772	12.886	200261	12.89	441424	12.886	333625	12.886	228609	12.886	163636	12.886	148309	12.886	430454	12.886	258243	12.886	265075	12.886	115046	12.886	166184	12.886	721430	12.886	787915	12.886	810808	12.886	246785	12.886	631171
1475	12.89	156100	12.89	264196	12.801	256279	12.89	197518	12.893	440639	12.89	341204	12.89	226691	12.89	160050	12.89	146291	12.89	433382	12.89	261889	12.89	281500	12.89	111665	12.89	162492	12.89	737292	12.89	810342	12.89	817690	12.89	241800	12.89	626883
1476	12.893	161627	12.893	273794	12.805	254428	12.893	194740	12.897	450281	12.893	357440	12.893	225249	12.893	161441	12.893	143754	12.893	435779	12.893	264778	12.893	314597	12.893	110556	12.893	157497	12.893	753175	12.893	825727	12.893	817903	12.893	236216	12.893	627377
1477	12.896	168294	12.897	295223	12.808	253414	12.897	189263	12.9	457063	12.897	377442	12.896	220086	12.896	159620	12.897	142836	12.897	446679	12.897	271019	12.897	361911	12.897	109346	12.897	155251	12.897	776967	12.897	870451	12.897	819661	12.896	230688	12.897	623675
1478	12.9	182713	12.9	322504	12.811	250774	12.9	186366	12.903	480865	12.9	407625	12.9	216417	12.9	161762	12.9	144924	12.9	456080	12.9	280987	12.9	426498	12.9	104999	12.9	153269	12.9	825113	12.9	932341	12.9	832200	12.9	227966	12.9	625603
1479	12.903	203385	12.903	365720	12.815	249733	12.903	180306	12.907	514372	12.903	454504	12.903	217077	12.903	161898	12.903	140613	12.903	472571	12.903	301681	12.903	511541	12.903	107869	12.903	152672	12.903	888589	12.903	1021036	12.903	866551	12.903	228805	12.903	630250
1480	12.907	234371	12.907	433200	12.818	249696	12.907	182145	12.91	562319	12.907	512253	12.907	218263	12.907	159423	12.907	142464	12.907	506319	12.907	318176	12.907	629038	12.907	106500	12.907	150607	12.907	978800	12.907	1131048	12.907	898521	12.907	224685	12.907	640132
1481	12.91	279087	12.91	517845	12.822	246163	12.91	178674	12.914	628456	12.91	590307	12.91	213300	12.91	164716	12.91	142035	12.91	548641	12.91	357579	12.91	788848	12.91	105979	12.91	145998	12.91	1093976	12.91	1274189	12.91	945445	12.91	225599	12.91	655196
1482	12.913	339646	12.914	634382	12.825	247626	12.914	178812	12.917	719207	12.914	689709	12.913	214290	12.913	168462	12.914	149564	12.914	606645	12.914	408716	12.914	988385	12.914	109758	12.914	146423	12.914	1256423	12.914	1474362	12.914	1012768	12.913	226948	12.914	677954
1483	12.917	424825	12.917	785678	12.828	247001	12.917	177863	12.92	853483	12.917	827192	12.917	213295	12.917	174136	12.917	150289	12.917	672103	12.917	472760	12.917	1228845	12.917	108093	12.917	143647	12.917	1455086	12.917	1695659	12.917	1119489	12.917	231669	12.917	707955
1484	12.92	545725	12.92	980964	12.832	247174	12.92	181391	12.924	1007140	12.92	979216	12.92	219053	12.92	188374	12.92	159867	12.92	765519	12.92	559732	12.92	1497112	12.92	112813	12.92	147416	12.92	1708401	12.92	1990643	12.92	1263778	12.92	236806	12.92	758075
1485	12.924	686464	12.924	1219520	12.835	243370	12.924	189696	12.927	1216664	12.924	1170684	12.924	219524	12.924	201889	12.924	167647	12.924	880694	12.924	660056	12.924	1823774	12.924	121571	12.924	149516	12.924	1993976	12.924	2311577	12.924	1431992	12.924	255693	12.924	837390
1486	12.927	874669	12.927	1493673	12.839	244102	12.927	191656	12.931	1457227	12.927	1394287	12.927	219956	12.927	221870	12.927	185115	12.927	1020936	12.927	788938	12.927	2187232	12.927	133076	12.927	150411	12.927	2348381	12.927	2709237	12.927	1637287	12.927	272276	12.927	936170
1487	12.93	1098368	12.931	1840870	12.842	239579	12.931	203779	12.934	1752357	12.931	1645754	12.93	227650	12.93	256566	12.931	210647	12.931	1200225	12.931	952522	12.931	2594478	12.931	154473	12.931	157342	12.931	2747817	12.931	3128195	12.931	1890935	12.93	300790	12.931	1055681
1488	12.934	1355931	12.934	2230330	12.845	233629	12.934	223509	12.937	2093423	12.934	1919762	12.934	232754	12.934	299733	12.934	242059	12.934	1387971	12.934	1129246	12.934	3095322	12.934	182521	12.934	168252	12.934	3158515	12.934	3574972	12.934	2194665	12.934	345366	12.934	1214067
1489	12.937	1661109	12.937	2650833	12.849	233758	12.937	249821	12.941	2457731	12.937	2215014	12.937	244572	12.937	363558	12.937	291997	12.937	1617615	12.937	1324407	12.937	3606460	12.937	222942	12.937	177325	12.937	3666775	12.937	4050949	12.937	2541695	12.937	400962	12.937	1421101
1490	12.941	2016888	12.941	3090130	12.852	229874	12.941	290692	12.944	2865902	12.941	2529655	12.941	261629	12.941	441656	12.941	357574	12.941	1877586	12.941	1538741	12.941	4142484	12.941	281707	12.941	200159	12.941	4174552	12.941	4548722	12.941	2916974	12.941	488111	12.941	1675982
1491	12.944	2406801	12.944	3555745	12.856	224337	12.944	342175	12.948	3315350	12.944	2852046	12.944	288310	12.944	548590	12.944	440260	12.944	2124452	12.944	1791305	12.944	4678001	12.944	361101	12.944	228977	12.944	4654521	12.944	5118224	12.944	3361975	12.944	601424	12.944	1967937
1492	12.947	2818697	12.948	4029613	12.859	216894	12.948	420259	12.951	3776000	12.948	3137213	12.948	318819	12.947	676517	12.948	547372	12.948	2440379	12.948	2083063	12.948	5187881	12.948	472295	12.948	277203	12.948	5183687	12.948	5653134	12.948	3805022	12.947	745221	12.948	2300802
1493	12.951	3264695	12.951	4511356	12.862	213452	12.951	514886	12.954	4247220	12.951	3469029	12.951	370409	12.951	830142	12.951	675097	12.951	2707652	12.951	2383936	12.951	5733387	12.951	613596	12.951	339303	12.951	5730399	12.951	6217060	12.951	4283967	12.951	920165	12.951	2713387
1494	12.954	3754944	12.954	5016333	12.866	210687	12.954	647525	12.958	4728748	12.954	3724776	12.954	431047	12.954	1021090	12.954	829077	12.954	2973702	12.954	2691972	12.954	6180972	12.954	792073	12.954	430197	12.954	6320109	12.954	6824958	12.954	4775815	12.954	1146516	12.954	3159978
1495	12.958	4226488	12.958	5494429	12.869	206750	12.958	826184	12.961	5190423	12.958	3888975	12.958	508561	12.958	1217568	12.958	998717	12.958	3294256	12.958	2981754	12.958	6591002	12.958	1012763	12.958	547198	12.958	6902252	12.958	7437025	12.958	5245436	12.958	1391631	12.958	3614991
1496	12.961	4688694	12.961	5907742	12.873	204026	12.961	1033533	12.965	5624397	12.961	4019777	12.961	603593	12.961	1459142	12.961	1196627	12.961	3566222	12.961	3334450	12.961	6988794	12.961	1269810	12.961	694230	12.961	7416943	12.961	7984320	12.961	5771818	12.961	1687396	12.961	4116548
1497	12.964	5104711	12.965	6319783	12.876	198204	12.965	1275706	12.968	6103268	12.965	4082577	12.965	726067	12.964	1717706	12.965	1422912	12.965	3848450	12.965	3616755	12.965	7269144	12.965	1572970	12.965	879675	12.965	7997764	12.965	8470167	12.965	6273160	12.964	2010814	12.965	4624654
1498	12.968	5569034	12.968	6556867	12.879	196709	12.968	1564793	12.971	6554842	12.968	4088623	12.968	872356	12.968	1980170	12.968	1671032	12.968	4112093	12.968	3882031	12.968	7461313	12.968	1916457	12.968	1101420	12.968	8459451	12.968	8915732	12.968	6798107	12.968	2382783	12.968	5146555
1499	12.971	5873101	12.971	6867155	12.883	193979	12.971	1887907	12.975	7041571	12.971	3975330	12.971	1046260	12.971	2278705	12.971	1938714	12.971	4347151	12.971	4091002	12.972	7381936	12.971	2301252	12.971	1359406	12.971	8973035	12.971	9333769	12.971	7378282	12.971	2789044	12.971	5623046
1500	12.975	6076450	12.975	6970837	12.886	197861	12.975	2245920	12.978	7470695	12.975	3793832	12.975	1234067	12.975	2569594	12.975	2224599	12.975	4512937	12.975	4293783	12.975	7226470	12.975	2695852	12.975	1673360	12.975	9441443	12.975	9746481	12.975	7879716	12.975	3214393	12.975	6172766
1501	12.978	6346775	12.978	6874861	12.89	196770	12.978	2634980	12.982	7810719	12.978	3465768	12.978	1451873	12.978	2852773	12.978	2535846	12.978	4614716	12.978	4427492	12.978	6775742	12.978	3118631	12.978	2002989	12.978	9729640	12.978	10059867	12.978	8351229	12.978	3646449	12.978	6699736
1502	12.981	6396146	12.982	6621605	12.893	199144	12.982	3050460	12.985	8049368	12.982	3143343	12.982	1699221	12.981	3124578	12.982	2797114	12.982	4663606	12.982	4521763	12.982	6099354	12.982	3552279	12.982	2393047	12.982	9991979	12.982	10293289	12.982	8811773	12.981	4116517	12.982	7196306
1503	12.985	6295539	12.985	6115935	12.896	203885	12.985	3484685	12.988	8421576	12.985	2771286	12.985	1950007	12.985	3363933	12.985	3103309	12.985	4614016	12.985	4441657	12.985	5294748	12.985	4010572	12.985	2790400	12.985	10193809	12.985	10346500	12.985	9126553	12.985	4605603	12.985	7664967
1504	12.988	6017316	12.988	5451609	12.9	215973	12.988	3963977	12.992	8587733	12.988	2388989	12.988	2211606	12.988	3573921	12.988	3330354	12.988	4535177	12.988	4300088	12.989	4374660	12.988	4424804	12.988	3198011	12.988	10243904	12.988	10196250	12.988	9434824	12.988	5070411	12.988	8098542
1505	12.992	5543462	12.992	4595094	12.903	227850	12.992	4431946	12.995	8735054	12.992	2022129	12.992	2468607	12.992	3655728	12.992	3558685	12.992	4339425	12.992	4043233	12.992	3484405	12.992	4861891	12.992	3623772	12.992	10128385	12.992	9777364	12.992	9633874	12.992	5524548	12.992	8402173
1506	12.995	4893192	12.995	3735588	12.907	252118	12.995	4934806	12.999	8762217	12.995	1717020	12.995	2668201	12.995	3704060	12.995	3738491	12.995	4110548	12.995	3763282	12.995	2767596	12.995	5203564	12.995	4057205	12.995	9692631	12.995	9073471	12.995	9729814	12.995	5940874	12.995	8685988
1507	12.998	4080311	12.999	2921549	12.91	287676	12.999	5411549	13.002	8581004	12.999	1485607	12.999	2912012	12.998	3608643	12.999	3853196	12.999	3788962	12.999	3402151	12.999	2252568	12.999	5550508	12.999	4484602	12.999	8848364	12.999	8017869	12.999	9748650	12.998	6306624	12.999	8891520
1508	13.002	3234021	13.002	2241917	12.913	336418	13.002	5922594	13.005	8157810	13.002	1304545	13.002	3130414	13.002	3450246	13.002	3867227	13.002	3416199	13.002	2963484	13.002	1953348	13.002	5789189	13.002	4904840	13.002	7690541	13.002	6605644	13.002	9570550	13.002	6646382	13.002	8913547
1509	13.005	2498778	13.005	1743508	12.917	402498	13.005	6348343	13.009	7565306	13.005	1183790	13.005	3316114	13.005	3194844	13.005	3807324	13.005	3035444	13.006	2517217	13.006	1817198	13.005	5838661	13.005	5303210	13.005	6300592	13.005	5160124	13.005	9173187	13.005	6895343	13.005	8737671
1510	13.009	1896856	13.009	1409741	12.92	505423	13.009	6788342	13.012	6814500	13.009	1106976	13.009	3458014	13.009	2898963	13.009	3609243	13.009	2676264	13.009	2166218	13.009	1789642	13.009	5813458	13.009	5541870	13.009	4879558	13.009	3874252	13.009	8427744	13.009	7078120	13.009	8407951
1511	13.012	1454718	13.012	1203552	12.924	624642	13.012	7219715	13.016	5847801	13.012	1064974	13.012	3498922	13.012	2537300	13.012	3352638	13.012	2359158	13.012	1834930	13.012	1807745	13.012	5534927	13.012	5796866	13.012	3648033	13.012	2890847	13.012	7352168	13.012	7182572	13.012	7799985
1512	13.016	1153108	13.016	1101095	12.927	794861	13.016	7531115	13.019	4802280	13.016	1044200	13.016	3522491	13.015	2158098	13.016	3005499	13.016	2092333	13.016	1579040	13.016	1881700	13.016	5098857	13.016	5891680	13.016	2723444	13.016	2256588	13.016	6125662	13.016	7128832	13.016	6917866
[truncated: 11,487 more rows]

## Sheet: Binned GCMS data
	Retention time	Sample A	Sample C	Sample D-1	Sample D-2	Sample D-3	Sample E-1	Sample E-2	Sample E-3	Sample F-1	Sample F-2	Sample F-3	Sample G-1	Sample G-2	Sample G-3	Sample H-1	Sample H-2	Sample H-3	Sample I-1	Sample I-3
[truncated: 13,000 more rows]

[truncated: 3 more sheets: Waterfall TICs, Lab1 spectral features list, Lab2 spectral features list]
