# Supplementary material for: Metabolomics Test Materials for Quality Control: A Study of a Urine Materials Suite
Source: Metabolites. 2019 Nov 7;9(11):270. doi: 10.3390/metabo9110270 (PMC6918257; doi:10.3390/metabo9110270)
Supplement: Supplementary file 1 [file metabolites-09-00270-s001.zip › supplementary materials/gcms_processor.ipynb]

# %% [code]
import sklearn.model_selection as skcv
import sklearn.preprocessing as skpp
import sklearn.decomposition as skdc

class ParetoScaler(skpp.StandardScaler):
    def fit(self,X,y=None):
        self._reset()
        self.partial_fit(X,y)
        if self.scale_ is not None: self.scale_ = np.sqrt(self.scale_)
        return self

# %% [code]
%matplotlib inline
import pandas as pd
import numpy as np
import os
import matplotlib
import matplotlib.pyplot as plt
import matplotlib.patches as mpatches

# %% [code]
import ml_uncertainty as plu
from mlu_plot_utils import *

# %% [code]
df = pd.read_excel('gcms_data.xlsx',sheet_name='Binned GCMS data')

# %% [code]
df.columns.values

# %% [code]
Samples = [name for name in df.columns.values if 'Sample' in name]
Spectrum_names = [n.strip('Sample ')[0] for n in Samples]
print(Spectrum_names)

lb = skpp.LabelBinarizer()

class_y_train = lb.fit_transform(Spectrum_names)
names_unique = lb.classes_

# %% [code]
timevals = df['Retention time']

# %% [code]
gcms = df.values.T[1:]

# %% [code]
gcms = gcms/gcms.max()

# %% [code]
nco = 6
PCA_dict = dict(n_components=nco,whiten=False,svd_solver='full')

# %% [code]
PCA = skdc.PCA(**PCA_dict)
model_to_fit = PCA
#PCA.fit(gcms)
model_to_fit.fit(gcms)
scores = model_to_fit.transform(gcms)

# %% [code]
pca_samples = 1000
kcv = skcv.KFold(n_splits=15)
scores,scores_boot,class_boot,comps_boot = plu.pca_bootstrap(xdata=gcms,ydata=class_y_train,
                                                             cv_object=kcv,PCA_kw=PCA_dict,samples=pca_samples,
                                                            # scaler=xscaler
                                                            )

# %% [code]
colors = ['#ff8888','r','#88ff88','#ff88ff','#88ffff','k','#880000','#008888']
plsfig,axes = plt.subplots(1,2,figsize=(12,6))
pca_uncertainty_plot(axes[0],colors,class_y_train,scores,class_boot,scores_boot,
                     boot_scatter=True,
                     boot_group_ellipses=True
                    )
pca_uncertainty_plot(axes[1],colors,class_y_train,scores,class_boot,scores_boot,
                     sample_ellipses=True,boot_scatter=True,class_names=names_unique,legend=True)

xlims = axes[1].get_xlim()
ylims = axes[1].get_ylim()

# %% [code]
x_comp=0
y_comp=1
plsfig,axes = plt.subplots(1,1,figsize=(6,6))

fscores = score_classes(axes,colors,class_y_train,scores,class_boot,scores_boot,f_alphas=(0.95,0.25,0.5,0.75))

pca_uncertainty_plot(axes,colors,class_y_train,scores,class_boot,scores_boot,
                     boot_scatter=False,
                     boot_group_ellipses=True,
                     class_names=names_unique,legend=True
                    )

textstring = 'Scores on Component {}: {:5.2f} %'

#x_var = PCA2.explained_variance_ratio_[x_comp]

#axes[0].text(0.1,0.9,'(a)',transform=axes[0].transAxes,size=15)
#axes[1].text(0.1,0.9,'(b)',transform=axes[1].transAxes,size=15)

#xlims = axes[1].get_xlim()
#ylims = axes[1].get_ylim()

axes.set_xlim(xlims)
axes.set_ylim(ylims)

plsfig.text(0.5,0.03,textstring.format(x_comp+1,PCA.explained_variance_ratio_[x_comp]*100),ha='center',size=15)
plsfig.text(0.03,0.5,textstring.format(y_comp+1,PCA.explained_variance_ratio_[y_comp]*100),
            ha='center',size=15,rotation='vertical',va='center')

plsfig.savefig('figure9.png',dpi=300,bbox_inches='tight')

# %% [code]
import math
num_components = 4

components = list(range(num_components))

numrows = 2
numcols = int(math.ceil(num_components/numrows))

column_width = 4
row_height = 2.5
ylabel_buffer = 0.9
xlabel_buffer = 0.5

full_width = numcols*column_width + ylabel_buffer
full_height = numrows*row_height + xlabel_buffer

bottom_buffer = xlabel_buffer/full_height
left_buffer = ylabel_buffer/full_width

fs = (full_width,full_height)

print(fs)

gridspec_kw = dict(wspace=0,hspace=0)

fig,axes = plt.subplots(numrows,numcols,sharey=True,sharex=True,
                        figsize=fs,gridspec_kw=gridspec_kw)

#axes.flatten()[0].set_ylabel('95 % confidence\nlimit (a.u)',size=15)
ylabel_pos = 0.5*(1+bottom_buffer)
xlabel_pos = 0.5*(1+left_buffer)
fig.text(0,ylabel_pos,'PCA Loading (a.u.)',size=15,rotation='vertical',va='center')
fig.text(xlabel_pos,0.0,'Retention time / 60 s',ha="center",va="center",size=15)

PCA2_comps = PCA.components_
for ax,component,comp_num in zip(axes.flatten(),PCA2_comps,components):
    
    ci_upper = np.percentile(comps_boot[comp_num::nco],97.5,axis=0)
    ci_lower = np.percentile(comps_boot[comp_num::nco],2.5,axis=0)
    
    fill_upper = (ci_upper - ci_lower)/2
    fill_lower = -1*fill_upper
    
    p = ax.plot(timevals,component,color='k',label='Loading Intensity')
    p = ax.fill_between(timevals,fill_upper,fill_lower,
                        facecolor='r',edgecolor='r',zorder=5)
    p = ax.plot(timevals,fill_lower,color='r',label='Uncertainty')
    #p = ax.plot(synthetic_samples_project._x_data,ci_lower - component)
    
    #ax.set_xticks(range(11))
    ax.tick_params(labelsize=12)
    
fig.subplots_adjust(left=left_buffer,right=1,top=1,bottom=bottom_buffer)
    
#ax.invert_xaxis()
axes.flatten()[0].legend(loc='lower left')

ylim = ax.get_ylim()
xlim = ax.get_xlim()

yrelpos = 0.9

ypos = yrelpos*ylim[1] + (1 - yrelpos)*ylim[0]

fmt_string = 'PC{}: {:4.1f} %'

for comp_num,ax in enumerate(axes.flatten()):
    evr = PCA.explained_variance_ratio_[comp_num]*100
    print_string = fmt_string.format(comp_num+1,evr)
    ax.text(0.95,yrelpos,print_string,ha='right',va='center',transform=ax.transAxes)
    #ax.text(0.3,ypos,print_string,ha='right',va='center')

fig.savefig('figure10.png',dpi=300,bbox_inches='tight')

# %% [code]
df4 = pd.read_excel('gcms_data.xlsx',sheet_name='Waterfall TICs')

# %% [code]
figure_IDs = ['E','H','A','D','G','I']
for letter in figure_IDs:
    data = df4[[s for s in df4.columns.values if s.startswith(letter)]].values
    print(data.shape)

# %% [code]
fig = plt.figure()
#figure_IDs = ['A','D','E','G','H','I']
#figure_IDs = ['E','H','A','D','G','I']
#colors = ['k','0.15','0.3','0.45','0.6','0.75',]
colorval = np.linspace(0.0,0.9,num=6)
colors = [str(c) for c in colorval]

n = 0
starts = 0.05
increment_x = 0.01
takesup_x = 0.8
increment_y = 0.05
takesup_y = 0.6

cm = matplotlib.cm.get_cmap('gist_rainbow')
colors = [cm(c) for c in colorval]

legend_handles = []

for letter,color in zip(figure_IDs[::-1],colors[::-1]):
    data = df4[[s for s in df4.columns.values if s.startswith(letter)]].values
    
    axis_x = starts + n*increment_x
    axis_y = starts + n*increment_y
    axis_rect = (axis_x,axis_y,takesup_x,takesup_y)
    
    color_dict = dict(facecolor=color,edgecolor='k',)
    fill_args = (data[:,0],0,data[:,1]/1e7)
    
    #legend_label = sample_numbers[letter]
    legend_label = letter
    legend_patch = mpatches.Patch(label=legend_label,**color_dict)
    legend_handles += [legend_patch]
    
    
    if n == 0:
        ax0 = fig.add_axes(axis_rect,facecolor='none',frameon=True)
        #ax0.plot(data[:,0],data[:,1]/1e7,color='k')
        ax0.fill_between(*fill_args,**color_dict)
        ax0.set_xlabel('Retention time / min')
        ax0.set_ylabel('Intensity (a.u.)')
        
    else:
        ax = fig.add_axes(axis_rect,facecolor='none',sharey=ax0,frameon=True,zorder=-n)
        #ax.plot(data[:,0],data[:,1]/1e7,color='k')
        ax.fill_between(*fill_args,**color_dict)
        ax.set_xticklabels([])
        plt.setp(ax.get_yticklabels(),visible=False)
        ax.spines['top'].set_visible(False)
        ax.spines['right'].set_visible(False)
        
    n += 1
l = ax.legend(handles=legend_handles)
ax0.set_ylim(0,1.5)
ax0.spines['top'].set_visible(False)
ax0.spines['right'].set_visible(False)

fig.savefig('figure8.png',dpi=300,bbox_inches='tight')

# %% [code]
df_features_group1 = pd.read_excel('gcms_data.xlsx',sheet_name='Lab1 spectral features list')
df_features_group2 = pd.read_excel('gcms_data.xlsx',sheet_name='Lab2 spectral features list')

# %% [code]
colors = colors = ['#ff8888','#8888ff','r','#88ff88','#ff88ff','#88ffff','k','#880000','#008888']
gcms_dfs = [df_features_group1,df_features_group2]

df_0 = gcms_dfs.pop(0)
gcms_0 = df_0.values.T[1:,:]
#print(gcms_0.shape)

PCA_0 = skdc.PCA(**PCA_dict)
PCA_0.fit(gcms_0)
#Pad the scores vector because scores_0 is length 12 and scores_1 is length 14, and 
#they need to be the same length for procrustes
scores_0 = np.pad(PCA_0.transform(gcms_0),((0,2),(0,0)),'constant',constant_values=(0,0))

gcms_big = [PCA_0.inverse_transform(scores_0)]

lb = skpp.LabelBinarizer()

Spectrum_names = [name[0] for name in df_0.columns[1:].values]
#Spectrum_names = [n.strip('Sample ')[0] for n in Samples]

lb.fit(Spectrum_names + ['B'])

#print(Spectrum_names)

class_y_big = [np.pad(lb.transform(Spectrum_names),((0,2),(0,0)),'constant',constant_values=(0,0))]
#print(class_y_big)

#fig,ax = plt.subplots(figsize=(6,6))

for df in gcms_dfs:
    gcms = df.values.T[1:,:]
    PCA = skdc.PCA(**PCA_dict)
    PCA.fit(gcms)
    scores = PCA.transform(gcms)
    #[print(scores.shape)]
    
    thing1,scores_procrustified,disparity = sp.spatial.procrustes(scores_0,scores,) 
    
    gcms_reshape = PCA_0.inverse_transform(scores_procrustified*3)
    gcms_big += [gcms_reshape]
    
    Spectrum_names = [name for name in df.columns[1:].values]
    #print(Spectrum_names)
    class_y_big += [lb.transform(Spectrum_names)]
    
#     pca_uncertainty_plot(ax,colors,lb.transform(Spectrum_names),
#                          scores_procrustified*3,None,None)#,legend=True,class_names=names_unique)
    
    #print(class_y_big)
gcms_big = np.concatenate(gcms_big)
class_y_big = np.concatenate(class_y_big)
#print(gcms_big.shape)

# pca_uncertainty_plot(ax,colors,class_y_big[0],scores_0,
#                      None,None,legend=True,#group_ellipses=True,
#                      class_names=lb.classes_)

num_specs = gcms_big.shape[0]

#plt.plot(gcms_big.T+np.arange(num_specs))

# %% [code]
import ml_uncertainty as mlu
kcv = skcv.KFold(n_splits=15)
scores_big,scores_boot_big,class_boot_big,comps_boot_big = mlu.pca_bootstrap(xdata=gcms_big,ydata=class_y_big,
                                                             cv_object=kcv,PCA_kw=PCA_dict,samples=pca_samples,
                                                            # scaler=xscaler
                                                            )

# %% [code]
plsfig,axes = plt.subplots(1,2,figsize=(12,6))
pca_uncertainty_plot(axes[0],colors,class_y_big,scores_big,class_boot_big,scores_boot_big,
                     #boot_scatter=True,
                     boot_group_ellipses=True
                    )
pca_uncertainty_plot(axes[1],colors,
                     class_y_big,scores_big,
                     class_boot_big,scores_boot_big,
                     sample_ellipses=True,boot_scatter=True,
                     class_names=lb.classes_,legend=True)

xlims = axes[1].get_xlim()
ylims = axes[1].get_ylim()

axes[0].set_xlim(xlims)
axes[0].set_ylim(ylims)

# %% [code]
from mlu_plot_utils import *
x_comp=0
y_comp=1
plsfig,axes = plt.subplots(1,1,figsize=(6,6),dpi=300)

fscores = score_classes(axes,colors,class_y_big,scores_big,class_boot_big,
                        scores_boot_big,f_alphas=(0.95,0.25,0.5,0.75))

pca_uncertainty_plot(axes,colors,class_y_big,scores_big,class_boot_big,scores_boot_big,
                     boot_scatter=False,
                     boot_group_ellipses=True,
                     class_names=lb.classes_,legend=True
                    )

textstring = 'Scores on Component {}: {:5.2f} %'

#x_var = PCA2.explained_variance_ratio_[x_comp]

#axes[0].text(0.1,0.9,'(a)',transform=axes[0].transAxes,size=15)
#axes[1].text(0.1,0.9,'(b)',transform=axes[1].transAxes,size=15)

#xlims = axes[1].get_xlim()
#ylims = axes[1].get_ylim()

#axes.set_xlim(xlims)
#axes.set_ylim(ylims)

plsfig.text(0.5,0.02,textstring.format(x_comp+1,PCA.explained_variance_ratio_[x_comp]*100),ha='center',size=15)
plsfig.text(0.02,0.5,textstring.format(y_comp+1,PCA.explained_variance_ratio_[y_comp]*100),
            ha='center',size=15,rotation='vertical',va='center')

plsfig.savefig('figure11.png',dpi=300,bbox_inches='tight')

# %% [code]
