# Supplementary material for: Metabolomics Test Materials for Quality Control: A Study of a Urine Materials Suite
Source: Metabolites. 2019 Nov 7;9(11):270. doi: 10.3390/metabo9110270 (PMC6918257; doi:10.3390/metabo9110270)
Supplement: Supplementary file 1 [file metabolites-09-00270-s001.zip › supplementary materials/Interlab_Table_SI_1.xlsx]

## Sheet: Overlapping IDs (+)  
Metabolite ID	Retention time (min)	Precursor m/z	Mass	Lib Precursor m/z	Lib Score	Formula	Precursor type	Comments
1-Methyl-L-histidine	0.393	170.093	169.085	170.092	686	C7H11N3O2	[M+H]+	It seems that both, 1-methyl-L-histidine and 3-methyl-L-histidine, are eluting at the same time (the only difference between both is that 1 undergoes loss of formic acid and 3 loss of CO2); AC
3-Methyl-L-histidine	0.393	170.093	169.085	170.092	700	C7H11N3O2	[M+H]+	It seems that both, 1-methyl-L-histidine and 3-methyl-L-histidine, are eluting at the same time (the only difference between both is that 1 undergoes loss of formic acid and 3 loss of CO2); Previously identified, but with the same uncertainty regarding different isomers (1 and 3-methyl, see AC )
Choline cation	0.411	104.108	104.108	104.107	637	C5H14NO	[Cat]+	Contaminated; AC
Creatine	0.425	114.067	131.069	114.066	648	C4H9N3O2	[M+H-H2O]+	It is creatinine, several other ions related to creatinine are observed in the MS1 (dimer 227, trimer 340, and [M+Na]+136). On the other hand, no other peaks related to creatine are observed; AC
1-Methylnicotinamide cation	0.427	137.072	137.071	137.071	723	C7H9N2O	[Cat]+	Trigonelline has a very similar spectrum, but the precursor m/z is 138.055; AC
L-Carnitine	0.557	162.113	161.105	162.113	925	C7H15NO3	[M+H]+
1-Methyl-L-histidine	0.579	170.093	169.085	170.092	891	C7H11N3O2	[M+H]+	It is probably only 1-methyl-L-histidine, not 3-methyl-L-histidine. It has a peak m/z 124, but no peak at m/z 126
Trigonelline	0.592	138.056	137.048	138.055	944	C7H7NO2	[M+H]+	HMDB, AC
N-.alpha.-Acetyl-L-arginine	0.594	217.131	216.122	217.13	728	C8H16N4O3	[M+H]+	AC, reported as "arginine isomer". HMDB
Creatine phosphate	0.604	114.067	211.036	114.066	635	C4H10N3O5P	[M+H-H3O4P]+	At this collision energy, the ions produced by the loss of phosphoric acid from creatine phosphate or loss of water from creatine and the ion from protonated creatinine have identical spectra, so this is probably a mixture not well separated by LC with more creatinine than creatine phosphate or creatine. However, MS1 peaks at m/z 212 and m/z 229, corresponding to [M+H]+ and [M+NH3]+ ions, confirm…
trans-Nicotine-1'-oxide	0.615	179.119	178.111	179.118	870	C10H14N2O	[M+H]+
Stachydrine	0.629	144.103	143.095	144.102	876	C7H13NO2	[M+H]+
Urea	0.631	121.073	60.0324	121.072	604	CH4N2O	[2M+H]+
N-Acetyl-L-carnosine	0.646	269.126	268.117	269.124	947	C11H16N4O4	[M+H]+
Cotinine N-.beta.-D-glucuronide	0.656	353.136	352.127	353.134	789	C16H20N2O7	[M+H]+
N-Acetyl-D-glucosamine	0.659	204.088	221.09	204.087	712	C8H15NO6	[M+H-H2O]+	it is probably N-Acetyl-D-glucosamine contaminated with the spectrum of a background peak at m/z 205. There are two peaks at m/z 84 and 85, the peak at 85 does not belong to N-Acetyl-D-glucosamine.
N-Acetyl-D-galactosaminitol	0.674	224.114	223.106	224.113	942	C8H17NO6	[M+H]+
Cotinine N-.beta.-D-glucuronide	0.675	177.103	352.127	177.102	634	C16H20N2O7	[M+H-C6H8O6]+	a prominent MS1 peak at m/z 353.1364 support this ID (scan 324); RT should be tested.
trans-3'-Hydroxycotinine	0.683	193.098	192.09	193.097	915	C10H12N2O2	[M+H]+
1-Kestose	0.722	527.161	504.169	527.158	787	C18H32O16	[M+Na]+	Slightly contaminated spectrum. Several peaks at the low mass range do not belong to 1-Kestose. The peak at m/z 203 is fine, but not the one at m/z 204
N.alpha.-Acetyl-L-lysine	0.723	189.125	188.116	189.123	741	C8H16N2O3	[M+H]+	it is basically the N-epsilon isomer, not the N-alpha, both isomer have peaks at m/z 129 and 130, but 129 is smaller than 130 for the N-epsilon. The contrary is true for the N-alpha isomer.
N.epsilon.-Acetyl-L-lysine	0.723	189.125	188.116	189.123	956	C8H16N2O3	[M+H]+	probably a little bit contaminated with the N-alpha isomer, both isomer have peaks at m/z 129 and 130, but 129 is smaller than 130 for the N-epsilon. The contrary is true for the N-alpha isomer.
DL-.alpha.-Aminopimelic acid	0.733	130.087	175.084	130.086	647	C7H13NO4	[M+H-CH2O2]+	This fragment ion is probably loss of acetamide (loss of 59) from Acetyl-Lysine. Alpha and N.epsilon.-Acetyl-L-lysine elute at the same time (m/z 189.124).
Glycan A-Trisaccharide	0.742	530.211	529.201	530.208	850	C20H35NO15	[M+H]+	not enough information to diferenciate it from Lewis X or other similar glycans.
Asp-Pro	0.744	231.099	230.09	231.098	633	C9H14N2O5	[M+H]+
7-Methylguanine	0.755	166.073	165.065	166.072	926	C6H7N5O	[M+H]+
Creatine	0.782	114.067	131.069	114.066	711	C4H9N3O2	[M+H-H2O]+	it is actually [M+H]+ creatinine
L-Methionine	0.799	150.059	149.051	150.058	896	C5H11NO2S	[M+H]+
N-Acetyl-L-aspartic acid	0.853	158.046	175.048	158.045	604	C6H9NO5	[M+H-H2O]+	Highly contaminated, the conversion of the parent ion into fragment ions is poor and several peaks in the high mass range do not match N-acetyl-L-aspartic acid peak intensities for this collision energy. N(G),N(G')-Dimethyl-L-arginine has been also identified around this RT, so the spectrum might be contaminated by the in-source fragment ion of m/z=158, [M+H-CO-NH3]+.
5-Acetylamino-6-amino-3-methyluracil	0.868	181.073	198.075	181.072	762	C7H10N4O3	[M+H-H2O]+	it is [M+H-H2O]+ from 5-Acetylamino-6-amino-3-methyluracil
(-)-Cotinine	0.88	177.103	176.095	177.102	658	C10H12N2O	[M+H]+
5-Acetylamino-6-amino-3-methyluracil	0.883	199.084	198.075	199.083	861	C7H10N4O3	[M+H]+
(-)-N-Acetylneuraminic acid	0.892	274.094	309.106	274.092	947	C11H19NO9	[M+H-H4O2]+	the peak at m/z 310.1153, [M+H]+, (MS1, scan 446, and MS2, scan 448) also confirms this ID
(-)-N-Acetylneuraminic acid	0.894	310.115	309.106	310.113	831	C11H19NO9	[M+H]+
L-Homoarginine	0.933	188.104	188.127	189.135	642	C7H16N4O2	[M+H]+	probably very contaminated. The parent ion mass and the peak pattern are not consistent with this ID (p188 and p188.9)
N-Acetylneuraminic Acid, 2,3-Dehydro-2-deoxy-	0.937	314.087	291.095	314.085	719	C11H17NO8	[M+Na]+	This spectrum finds an almost exact match in the library, however the highest score is for the IT spectrum
2,6-Diaminopimelic acid	0.95	128.071	190.095	128.071	644	C7H14N2O4	[M+H-CH5O2N]+	it seems more like DL-5-Hydroxylysine (it is also contaminated, the peak at m/z 127 does not belong to either 5-hydroxylysine or 2,6-diamonopimelic acid)
L-Glutarylcarnitine	0.965	276.146	275.137	276.144	960	C12H21NO6	[M+H]+
L-Isoleucine	0.979	132.103	131.095	132.102	816	C6H13NO2	[M+H]+
N-Acetyl-L-glutamine	1.007	189.088	188.08	189.087	832	C7H12N2O4	[M+H]+
Phenylacetyl-L-glutamine	1.019	130.051	264.111	130.05	709	C13H16N2O4	[M+H-C8H9ON]+	N-acetyl-L-glutamine produces the same in-source fragment and it was identified aroud this RT
Uric acid	1.036	169.037	168.028	169.036	960	C5H4N4O3	[M+H]+
5-Acetylamino-6-amino-3-methyluracil	1.046	181.073	198.075	181.072	640	C7H10N4O3	[M+H-H2O]+	It matches a library spectrum with a lower collision energy, it also seems to be contaminated (peak at m/z 180 next to the parent ion 181). However, the MS1 scan shows a peak at m/z 199 corresponding to the [M+H]+ ion
Hypoxanthine	1.047	137.047	136.039	137.046	781	C5H4N4O	[M+H]+
AICAR	1.051	259.105	258.096	259.104	738	C9H14N4O5	[M+H]+
5-Acetylamino-6-amino-3-methyluracil	1.078	199.084	198.075	199.083	872	C7H10N4O3	[M+H]+
N-Acetylneuraminic Acid, 2,3-Dehydro-2-deoxy-	1.088	274.094	291.095	274.092	850	C11H17NO8	[M+H-H2O]+
Galactosamine	1.097	162.077	179.079	162.076	623	C6H13NO5	[M+H-H2O]+	A bunch of peaks around m/z 162 are found all over the cromatogram (background and/or carnitine fragments?). MS1 intensity is relatively low, so this spectrum is at least highly contaminated, probably by the in-source fragmentation of carnitine derivatives. Also 162 is a fragment ion from the peak at 282 (scan 559); this compound is an amino monosaccharide, but not galactosamine.
N-Acetyl-L-tyrosine	1.114	182.082	223.084	182.081	956	C11H13NO4	[M+H-C2H2O]+	there is a small MS1 peak at m/z 224.09 (scans 552 and 568), but the MS1 peak at m/z 182.08 is pretty intense. This is probably the spectrum of Tyrosine contaminated with co-eluting N-acetyl-L-tyrosine
L-Tyrosine	1.116	165.056	181.074	165.055	980	C9H11NO3	[M+H-NH3]+
Benzylamine	1.121	91.0549	107.073	91.0542	687	C7H9N	[M+H-NH3]+	Not sure, MS1 (scan 568) shows a small peak at m/z 108.08 (C7H6+NH3, benzylamine), but C7H6+ is also a prominent fragment of Tyrosine
DL-Octopamine	1.133	136.077	153.079	136.076	951	C8H11NO2	[M+H-H2O]+	there is a small peak in the MS1 that corresponds to DL-octopamine (m/z 154.08)
Creatine	1.147	114.067	131.069	114.066	719	C4H9N3O2	[M+H-H2O]+	the small peak at m/z 132.1028 (scan 576) is far from the exact m/z 132.0768 that should be observed, so this spectrum is probably creatinine
Ketoprofen	1.192	105.034	254.094	105.034	673	C16H14O3	[M+H-C9H10O2]+	this spectrum corresponds to the phenylacylyium ion and can be originated from many other structures, e.g. benzamide. The ion undergoes "loss of 10", - CO + H2O (it reacts w/water in the collision cell). There is a small MS1 peak at m/z 255.1469, far from the exact value, m/z 255.1016
L-Glutarylcarnitine	1.202	276.146	275.137	276.144	845	C12H21NO6	[M+H]+
N(G),N(G')-Dimethyl-L-arginine	1.236	202.12	202.143	203.15	744	C8H18N4O2	[M+H]+	precursor ion mass off (probably very contaminated)
N-Acetyl-L-aspartic acid	1.238	176.056	175.048	176.055	814	C6H9NO5	[M+H]+
(-)-N-Acetylneuraminic acid	1.265	274.094	309.106	274.092	823	C11H19NO9	[M+H-H4O2]+	it is unclear if this fragment ion comes directly from (-)-N-Acetylneuraminic acid (loss of 2 water molecules) or from N-Acetylneuraminic Acid, 2,3-Dehydro-2-deoxy- (loss of 1 ware molecule). In any case, no peak was found in the MS1 scan at m/z 310.11
(-)-N-Acetylneuraminic acid	1.287	292.105	309.106	292.103	737	C11H19NO9	[M+H-H2O]+
6-Biopterin	1.313	238.095	237.086	238.094	858	C9H11N5O3	[M+H]+
Creatine	1.325	114.067	131.069	114.066	717	C4H9N3O2	[M+H-H2O]+
Xanthine	1.329	153.042	152.033	153.041	804	C5H4N4O2	[M+H]+
L-Citrulline	1.33	160.061	175.096	159.076	703	C6H13N3O3	[M+H-NH3]+	contaminated serotonin derivative? Suspicious! Retention time information and MS1 exact mass are ok, but the experimental spectrum shows a prominent peak at m/z 114 and no peak at m/z 115 (major peak of serotonin)
3'-Sialyllactose	1.36	656.205	633.212	656.201	896	C23H39NO19	[M+Na]+	or related compound
Ketoprofen	1.384	105.034	254.094	105.034	673	C16H14O3	[M+H-C9H10O2]+	phenylacylium ion (in-source fragment). As stated before, it could be benzophenone, benzamide, hippuric acid or any other compound that can generate the phenylacylium ion
N-Acetyl-L-glutamine	1.388	190.083	188.08	189.087	613	C7H12N2O4	[M+H]+	probably N-acetyl-L-glutamic acid
N(G),N(G')-Dimethyl-L-arginine	1.425	202.12	202.143	203.15	700	C8H18N4O2	[M+H]+
N-Acetylneuraminic Acid, 2,3-Dehydro-2-deoxy-	1.455	274.094	291.095	274.092	874	C11H17NO8	[M+H-H2O]+
(-)-N-Acetylneuraminic acid	1.473	292.104	309.106	292.103	796	C11H19NO9	[M+H-H2O]+
Xanthopterin	1.503	180.053	179.044	180.052	605	C6H5N5O2	[M+H]+	Present in butterfly wings and urine of mammals, but it seems that this is not the right compound. The spectrum shows a major peak at m/z 105.0342, which is not from Xanthopterin.
.alpha.-Methyl-DL-phenylalanine	1.514	134.097	179.095	134.096	865	C10H13NO2	[M+H-CH2O2]+
Citric acid	1.529	210.062	192.027	210.061	784	C6H8O7	[M+H+NH3]+
Citric acid	1.535	139.003	192.027	139.003	879	C6H8O7	[M+H-H6O3]+	dehydration of citric can form trans-Aconitic acid
Citric acid	1.562	157.014	192.027	157.013	763	C6H8O7	[M+H-H4O2]+
Ketoprofen	1.576	105.034	254.094	105.034	627	C16H14O3	[M+H-C9H10O2]+	ketoprofen, benzophenone, hippuric acid or any compound that can produce phenylacylium ions can have this spectrum. This is probably a fragment ion, near precursor ion, m/z 180 (scan 760), produces this ion.
Phenylephrine	1.583	150.092	167.095	150.091	626	C9H13NO2	[M+H-H2O]+	the spectrum shows a peak at m/z 95 that is not mached by the library spectrum
5-Acetylamino-6-formylamino-3-methyluracil	1.585	185.068	226.07	185.067	761	C8H10N4O4	[M+H-C2H2O]+	probably contaminated peak at m/z 184 next to the precursor ion
5-Acetylamino-6-formylamino-3-methyluracil	1.608	227.079	226.07	227.077	938	C8H10N4O4	[M+H]+
Xanthosine	1.612	153.042	284.076	153.041	635	C10H12N4O6	[M+H-C5H8O4]+	probably a xanthosine derivative
L-Citrulline	1.614	159.077	175.096	159.076	917	C6H13N3O3	[M+H-NH3]+
3'-Sialyllactose	1.627	656.205	633.212	656.201	704	C23H39NO19	[M+Na]+	Human milk oligosaccharides
(-)-N-Acetylneuraminic acid	1.635	274.094	309.106	274.092	815	C11H19NO9	[M+H-H4O2]+
6-Biopterin	1.636	238.095	237.086	238.094	835	C9H11N5O3	[M+H]+
(-)-N-Acetylneuraminic acid	1.649	292.104	309.106	292.103	737	C11H19NO9	[M+H-H2O]+	there is also a MS1 peak at m/z 310.1028 corresponding to the ion [M+H]+
Glycan 6'-Sialyl-N-acetyllactosamine	1.65	675.249	674.238	675.245	916	C25H42N2O19	[M+H]+	there is certain degree of uncertainty in the identification of these human milk oligosacchrides because they share common residues and the only difference is the 3' or 6' position of the syalyl moeity
3'-.alpha.-Sialyl-N-acetyllactosamine	1.671	697.232	674.238	697.227	875	C25H42N2O19	[M+Na]+
4-Formylbenzonitrile	1.697	132.045	131.037	132.044	699	C8H5NO	[M+H]+	it does not match collision energy very well
Adenosine	1.724	268.106	267.097	268.104	719	C10H13N5O4	[M+H]+
N-Acetyl-L-glutamic acid	1.737	190.072	189.064	190.071	930	C7H11NO5	[M+H]+
L-Glutamine	1.747	130.051	146.069	130.05	687	C5H10N2O3	[M+H-NH3]+
Ketoprofen	1.767	105.034	254.094	105.034	663	C16H14O3	[M+H-C9H10O2]+	this fragment ion, phenylacylium ion (m/z 105.034), is particularly problematic bc is present in many compounds
Glycan 6'-Sialyl-N-acetyllactosamine	1.833	675.249	674.238	675.245	955	C25H42N2O19	[M+H]+	syalyl position 3' or 6' is not enough to diferenciate isomers
3'-.alpha.-Sialyl-N-acetyllactosamine	1.861	697.231	674.238	697.227	931	C25H42N2O19	[M+Na]+
Glycan 3'-Sialyl-N-acetyllactosamine	1.864	357.102	674.238	357.104	780	C25H42N2O19	[M+H+K]2+
Ketoprofen	1.956	105.034	254.094	105.034	619	C16H14O3	[M+H-C9H10O2]+	phenylacylium ion
Glycan 6'-Sialyl-N-acetyllactosamine	2.025	675.25	674.238	675.245	938	C25H42N2O19	[M+H]+
3'-.alpha.-Sialyl-N-acetyllactosamine	2.069	697.232	674.238	697.227	926	C25H42N2O19	[M+Na]+
Glycan Man2a	2.082	750.307	748.275	749.282	771	C28H48N2O21	[M+H]+	definitely a glycan, but not this one, MS1 mass off 1 Da
.gamma.-Aminobutyric acid	2.119	86.0607	103.063	86.06	614	C4H9NO2	[M+H-H2O]+
4-Aminosalicylic acid	2.121	136.04	153.043	136.039	603	C7H7NO3	[M+H-H2O]+	MS1 peak at m/z 154.05 corresponding to [M+H]+
N,N-Diethylnicotinamide	2.122	108.045	178.111	108.044	671	C10H14N2O	[M+H-C4H9N]+	the spectrum of 4-aminosalicylic acid (scan 1093) shows a peak at m/z 108.0452, so this is probably a fragment ion
L-Kynurenine	2.203	209.093	208.085	209.092	914	C10H12N2O3	[M+H]+
L-Kynurenine	2.208	192.067	208.085	192.065	740	C10H12N2O3	[M+H-NH3]+
BB-22 3-carboxyindole metabolite	2.22	132.082	257.142	132.081	780	C16H19NO2	[M+H-C7H10O2]+	it seems to be the spectrum of a fragment ion (from m/z 196.09, scan 1139)
R,R(-)-Pseudoephedrine	2.285	148.113	165.115	148.112	988	C10H15NO	[M+H-H2O]+	it could be a different stereoisomer of
(S,S)(+)-Pseudoephedrine	2.287	166.124	165.115	166.123	976	C10H15NO	[M+H]+	it could be a different stereoisomer of
2-Methylamino-1-phenylbutane	2.3	133.089	163.136	133.101	663	C11H17N	[M+H-CH5N]+	Fragment ion of m/z 166.1226 (Pseudoephedrine); another fragment of Pseudoephedrine is found at m/z 148.1130 (scan 1181)
(+)-Blebbistatin	2.317	105.034	292.121	106.065	788	C18H16N2O2	[M+H-C11H9NO2]+	It is highly contaminated. Wrong ID
Dexrazoxane	2.333	155.083	268.117	155.082	628	C11H16N4O4	[M+H-C4H6N2O2]+	Wrong ID, it is a contaminated spectra. Peaks at m/z 155.08, 127.09, 99.09, and 82.09 seem to be related to L-theanine
N-Acetylaspartylglutamic acid	2.37	327.082	304.091	327.08	668	C11H16N2O8	[M+Na]+
N-Acetylaspartylglutamic acid	2.391	327.082	304.091	327.08	742	C11H16N2O8	[M+Na]+
L-Phenylalanine, N-acetyl-	2.436	166.087	207.09	166.086	908	C11H13NO3	[M+H-C2H2O]+	it is L-phenylalanine, no MS1 evidences for N-acetyl-L-phenylalanine
L-Phenylalanine	2.438	120.082	165.079	120.081	971	C9H11NO2	[M+H-CH2O2]+
Phenylacetaldehyde	2.441	103.055	120.058	103.054	634	C8H8O	[M+H-H2O]+	it is a fragment ion of L-phenylalanine
dl-.beta.-Phenyllactic acid	2.454	131.05	166.063	131.049	727	C9H10O3	[M+H-H4O2]+	it is probably a fragment ion of L-phenylalanine
2-Methoxycinnamaldehyde	2.456	107.05	162.068	107.049	916	C10H10O2	[M+H-C3H4O]+	The parent ion is contaminated and no MS1 peak at 163.075 is observed. This fragment ion is also compatible with 6-Hydroxycoumarin. The loss of methyl ketene is typical from this type of aldehyde, also the loss hydrogen and CO from spectrum are consistent with the ID (Rapid Commun. Mass Spectrom. 2014, 28, 1-12)
L-Pyroglutamic acid	2.457	259.094	129.043	259.092	756	C5H7NO3	[2M+H]+	Good match, however, the [M+H]+ ion from L-pyroglutamic acid is not observed, only the dimer is seen. Also, L-pyroglutamic acid can be produced from the loss of water of L-glutamic acid.
Nudifloramide	2.478	153.067	152.059	153.066	713	C7H8N2O2	[M+H]+	Xanthine is a close library match too, but the MS1 observed mass is closer to the exact mass of Nudifloramide.
Ketoprofen	2.627	105.034	254.094	105.034	606	C16H14O3	[M+H-C9H10O2]+	Another phenylacylium ion. The precursor ion peak seems contaminated, MS1 peaks at m/z 105.0244 and m/z 105.0706
Pregabalin	2.78	160.134	159.126	160.133	966	C8H17NO2	[M+H]+	it is a drug related to GABA
N-Acetylamphetamine	2.781	136.113	177.115	136.112	611	C11H15NO	[M+H-C2H2O]+	it matches also fragment ions of tyrosine derivatives. No MS1 peak related to it. It is a minor peak in the spectrum of the ion w/ m/z 374.1081. it is probably the [M+H-H2O]+ ion from Octopamine
Pregabalin	2.782	142.124	159.126	142.123	900	C8H17NO2	[M+H-H2O]+
4-Pyridoxic acid	2.823	184.061	183.053	184.06	896	C8H9NO4	[M+H]+	excretion of vitamin b6
4-Pyridoxic acid	2.838	148.04	183.053	148.039	921	C8H9NO4	[M+H-H4O2]+
(S)-(-)-Anatabine	2.887	107.061	160.1	107.06	773	C10H12N2	[M+H-C4H6]+	no MS1 peak at m/z 161.1073 or major fragment ions with this mass/charge ratio
7-Methylxanthine	2.965	167.057	166.049	167.056	876	C6H6N4O2	[M+H]+
N-.alpha.-Acetyl-L-ornithine	2.979	175.109	174.1	175.108	915	C7H14N2O3	[M+H]+
7-Methylxanthine	2.992	124.051	166.049	124.05	953	C6H6N4O2	[M+H-CHON]+
Allopurinol	3.033	137.047	136.039	137.046	808	C5H4N4O	[M+H]+
Ketoprofen	3.089	105.034	254.094	105.034	610	C16H14O3	[M+H-C9H10O2]+	phenylacylium ion
1-Methyluric acid	3.129	183.052	182.044	183.051	777	C6H6N4O3	[M+H]+
2-Methoxycinnamaldehyde	3.17	107.05	162.068	107.049	856	C10H10O2	[M+H-C3H4O]+
Gabapentin	3.181	172.134	171.126	172.133	952	C9H17NO2	[M+H]+
Gabapentin	3.194	154.124	171.126	154.123	974	C9H17NO2	[M+H-H2O]+
4-Oxo-2-nonenal	3.213	109.102	154.099	109.101	932	C9H14O2	[M+H-CH2O2]+	the ion from the loss of 2 water molecules from trans-1,4-Cyclohexanedimethanol has the same spectrum; 4-Oxo-2-nonenal is endogenous metabolite (cell membrane) whilts trans-1,4-Cyclohexanedimethanol is a drug. Having said that, this is probably a fragment ion from gabapentin, identified in scan 1666.
Ketoprofen	3.323	105.034	254.094	105.034	652	C16H14O3	[M+H-C9H10O2]+	another phenylacylium ion (multiple origins, maybe hippuric acid in this case)
Vanillin	3.364	153.056	152.047	153.055	760	C8H8O3	[M+H]+	it is difficult to say if the hydroxy group is in position 2 or 4, so this could be o-vanillin or vanillin, however vanillin is more common
AICAR	3.366	241.095	258.096	242.077	822	C9H14N4O5	[M+H-NH3]+	AICAR was identified in scan 533, so this is probably a derivative.
DL-4-Hydroxy-3-methoxymandelic acid	3.376	181.051	198.053	181.049	728	C9H10O5	[M+H-H2O]+	no [M+H]+; no other fragment ions present in the MS1; this peak is not found in near MS2s
2-Aminoadipic acid	3.461	144.066	161.069	144.065	760	C6H11NO4	[M+H-H2O]+
2-(Cyclohexylamino)ethanesulfonic acid	3.494	208.101	207.093	208.1	733	C8H17NO3S	[M+H]+	CHES is a buffer; difficult to explain how it gets into the urine, but the match is pretty good. Excipient? Washing the formulation?
Ketoprofen	3.511	105.034	254.094	105.034	614	C16H14O3	[M+H-C9H10O2]+	this is the spectrum of the phenylacylium ion (probably background)
Methamphetamine	3.561	150.129	149.12	150.128	880	C10H15N	[M+H]+
Asp-Leu	3.6	247.13	246.122	247.129	706	C10H18N2O5	[M+H]+
Amphetamine	3.61	119.086	135.105	119.085	695	C9H13N	[M+H-NH3]+	probably a fragment from Methamphetamine (scan 1859)
Asp-Tyr	3.613	297.11	296.101	297.108	756	C13H16N2O6	[M+H]+
Amoxicillin	3.661	349.087	365.105	349.085	934	C16H19N3O5S	[M+H-NH3]+
Amoxicillin	3.686	731.221	365.105	731.216	902	C16H19N3O5S	[2M+H]+
Ampicillin	3.688	160.044	349.11	160.043	714	C16H19N3O4S	[M+H-C10H10O2N2]+	it is probably amoxicillin
L-Glutamine	3.691	130.051	146.069	130.05	796	C5H10N2O3	[M+H-NH3]+
1-Methylxanthine	3.727	110.036	166.049	110.035	870	C6H6N4O2	[M+H-C2H3ON]+	no peak at m/z 167.057; HMDB
L-Theanine	3.73	175.109	174.1	175.108	751	C7H14N2O3	[M+H]+
Ketoprofen	3.745	105.034	254.094	105.034	693	C16H14O3	[M+H-C9H10O2]+	phenylacylium ion
Xanthosine	3.755	285.085	284.076	285.083	898	C10H12N4O6	[M+H]+
Amoxicillin	3.765	366.114	365.105	366.112	714	C16H19N3O5S	[M+H]+
Suberic acid	3.787	139.076	174.089	139.075	646	C8H14O4	[M+H-H4O2]+	MS1: there is a small peak at m/z 175.09
cis-4-Hydroxycyclohexanecarboxylic acid	3.862	127.076	144.079	127.075	805	C7H12O3	[M+H-H2O]+
Ketoprofen	3.923	105.034	254.094	105.034	696	C16H14O3	[M+H-C9H10O2]+	phenylacylium ion
3-Hydroxypyridine	3.968	96.045	95.0371	96.0444	623	C5H5NO	[M+H]+
Xanthosine	4.041	153.042	284.076	153.041	613	C10H12N4O6	[M+H-C5H8O4]+	Prominent MS1 peak at m/z 285.0848 confirms ID
N-Carboxyethyl-.gamma.-aminobutyric acid	4.058	158.082	175.084	158.081	688	C7H13NO4	[M+H-H2O]+	no MS1 peak at m/z 176.08 or major fragment ions with mass/charge ratio of 158.08
Levetiracetam	4.071	126.092	170.106	126.091	669	C8H14N2O2	[M+H-CH3ON]+	contaminated spectrum
L-Histidine, 1-methyl-	4.073	170.046	169.085	170.092	680	C7H11N3O2	[M+H]+	N-(2-Furoyl)glycine? Contaminated parent ion
Benzamide	4.098	105.034	121.053	105.034	637	C7H7NO	[M+H-NH3]+	phenylacylium ion (in-source fragment)
5-Hydroxymethyl-2-furancarboxylic acid	4.112	125.024	142.027	125.023	778	C6H6O4	[M+H-H2O]+
Asp-Leu	4.116	247.13	246.122	247.129	726	C10H18N2O5	[M+H]+
(3S)-3-Hydroxyquinidine	4.166	341.188	340.179	341.186	866	C20H24N2O3	[M+H]+	not so much fragmentation is observed at this collision energy, a second ion of charge state 2+ is also observed
(3S)-3-Hydroxyquinidine	4.176	171.098	340.179	171.097	877	C20H24N2O3	[M+2H]2+
Asp-Tyr	4.184	297.11	296.101	297.108	758	C13H16N2O6	[M+H]+
Asp-Tyr	4.194	297.11	296.101	297.108	622	C13H16N2O6	[M+H]+
L-Glutamine	4.266	130.051	146.069	130.05	857	C5H10N2O3	[M+H-NH3]+	it is probably a fragment ion (pyroglutamic acid) from the ion with m/z 220.06 (scan 2217)
Norfenefrine	4.269	137.047	153.079	136.076	664	C8H11NO2	[M+H-H2O]+	precursor almost 1 Da away
Ketoprofen	4.286	105.034	254.094	105.034	697	C16H14O3	[M+H-C9H10O2]+	phenylacylium ion
N-(.alpha.-Linolenoyl)tyrosine	4.302	182.082	441.288	182.081	765	C27H39NO4	[M+H-C18H28O]+	no MS1 peak related to the ID, it is a major fragment ion of the ion with m/z 354.1321 (scan 2243)
O-Phospho-L-tyrosine	4.313	136.077	261.04	136.076	871	C9H12NO6P	[M+H-CH3O5P]+	there is a prominent MS1 peak at m/z 262.0395, this is ~26 ppm away from the exact m/z of O-phospho-tyrosine. Also a MS1 peak at m/z 523.0718 (close to the m/z of the dimer ion of phosphotyrosine). The ion with m/z 182.0822 (scan 2237) is also realted to this ion, both ions are fragments of ions with larger mass/charge ratio, m/z 354.1321 and m/z 523.0718.
N-(2-Furoyl)glycine	4.42	170.046	169.038	170.045	730	C7H7NO4	[M+H]+
Equol	4.428	107.05	242.094	107.049	844	C15H14O3	[M+H-C8H8O2]+	2-Methoxycinnamaldehyde ?
Xanthosine	4.439	285.085	284.076	285.083	667	C10H12N4O6	[M+H]+
2-Furancarboxylic acid	4.451	113.024	112.016	113.023	767	C5H4O3	[M+H]+
p-Acetamidophenyl .beta.-D-glucuronide	4.479	350.087	327.095	350.085	891	C14H17NO8	[M+Na]+
p-Acetamidophenyl .beta.-D-glucuronide	4.483	655.202	327.095	655.198	631	C14H17NO8	[2M+H]+
L-Tryptophan	4.519	188.072	204.09	188.071	954	C11H12N2O2	[M+H-NH3]+
1H-Indole-4-carboxaldehyde	4.525	146.061	145.053	146.06	802	C9H7NO	[M+H]+	Good match! Also a fragment ion from tryptophan (found in scan 2349) has the same m/z=146.0609. However, the fragment ion is not very intense.
Ketoprofen	4.529	105.034	254.094	105.034	694	C16H14O3	[M+H-C9H10O2]+	phenylacylium ion
L-Tryptophan	4.535	205.098	204.09	205.097	906	C11H12N2O2	[M+H]+
p-(Isoamyloxy)aniline	4.547	110.061	179.131	110.06	900	C11H17NO	[M+H-C5H10]+	4-aminophenol. It is not a fragment ion or at least there are not MS2 spectra in the vicinity containing this peak.
2-(2-Hydroxyethoxy)phenol	4.551	118.066	154.063	119.049	673	C8H10O3	[M+H-H4O2]+	a fragment from 1H-Indole-3-carboxylic acid (scan 2353)?
3-Pyridinemethanol	4.555	93.058	109.053	93.0573	805	C6H7NO	[M+H-OH]+	this ion has a unique fragmentation, it seems to undergo simultaneous losses of H2O and NH3.
3-Indoleacrylic acid	4.563	170.061	187.063	170.06	749	C11H9NO2	[M+H-H2O]+
p-Acetamidophenyl .beta.-D-glucuronide	4.592	152.071	327.095	152.071	943	C14H17NO8	[M+H-C6H8O6]+
p-Acetamidophenyl .beta.-D-glucuronide	4.613	372.069	327.095	372.067	647	C14H17NO8	[M-H+2Na]+
p-Acetamidophenyl .beta.-D-glucuronide	4.666	328.105	327.095	328.103	920	C14H17NO8	[M+H]+
Hypoxanthine	4.668	137.047	136.039	137.046	693	C5H4N4O	[M+H]+	it may be a purine nucleotide which has hypoxanthine as the base. The MS1 peak at at m/z 251.079 (scan 2431) has a fragment ion with m/z 137.0466, suggesting it is Inosine 5'-monophosphate.
2-Pyridylacetic acid	4.71	120.045	137.048	120.044	820	C7H7NO2	[M+H-H2O]+	it matches better the loss of water from aminobenzoic acid (para or meta) or the lost of ammonia from amminobenzamide.
Pantothenic acid	4.711	220.119	219.111	220.118	978	C9H17NO5	[M+H]+
Ketoprofen	4.713	105.034	254.094	105.034	663	C16H14O3	[M+H-C9H10O2]+	phenylacylium ion
Pantothenic acid	4.725	202.109	219.111	202.107	891	C9H17NO5	[M+H-H2O]+	MS1 peak
2-Methyl-N-(4-Methylphenyl)alanine	4.757	148.113	193.11	148.112	708	C11H15NO2	[M+H-CH2O2]+	m/z 148.11 is a prominent peak in the MS2 spectra of the precursor ions with m/z 175.1241 (scan 2473) and m/z 237.12 (scan 2472)
p-(Isoamyloxy)aniline	4.763	110.061	179.131	110.06	814	C11H17NO	[M+H-C5H10]+	Also check acetaminophen, 4-aminophenol or N-(4-hydroxyphenyl)propanamide (a metabolite of alfentanil)
p-Acetamidophenyl .beta.-D-glucuronide	4.771	152.071	327.095	152.071	946	C14H17NO8	[M+H-C6H8O6]+	acetaminophen
3-Pyridinemethanol	4.818	93.058	109.053	93.0573	814	C6H7NO	[M+H-OH]+
Uric acid, 1,3-dimethyl-	4.828	197.068	196.06	197.067	908	C7H8N4O3	[M+H]+
Ketoprofen	4.902	105.034	254.094	105.034	676	C16H14O3	[M+H-C9H10O2]+	phenylacylium ion (in-source fragment)
Adenosine 3',5'-cyclic monophosphate	4.917	330.062	329.053	330.06	886	C10H12N5O6P	[M+H]+
p-Acetamidophenyl .beta.-D-glucuronide	4.946	152.071	327.095	152.071	845	C14H17NO8	[M+H-C6H8O6]+	probably acetaminophen or a p-acetamidophenyl derivative
Norhydrocodone	4.963	286.146	285.136	286.144	906	C17H19NO3	[M+H]+
Ketoprofen	5.091	105.034	254.094	105.034	668	C16H14O3	[M+H-C9H10O2]+	phenylacylium ion (in-source fragment)
p-Acetamidophenyl .beta.-D-glucuronide	5.126	152.071	327.095	152.071	686	C14H17NO8	[M+H-C6H8O6]+	probably acetaminophen or a p-acetamidophenyl derivative
Kavain, DL-	5.189	213.1	230.094	213.091	616	C14H14O3	[M+H-H2O]+	??
Citric acid	5.199	139.004	192.027	139.003	696	C6H8O7	[M+H-H6O3]+	probably a derivative or a similar structure
Citric acid	5.211	157.014	192.027	157.013	683	C6H8O7	[M+H-H4O2]+
Ketoprofen	5.278	105.034	254.094	105.034	656	C16H14O3	[M+H-C9H10O2]+	phenylacylium ion (in-source fragment)
Piperitone	5.324	135.118	152.12	135.117	725	C10H16O	[M+H-H2O]+	[M+H-H2O]+ from α,β-Thujone or (-)-Carveol, also [M+H-C5H12O]+ from farnesol match better than piperitone
Piracetam	5.343	126.092	142.074	126.055	798	C6H10N2O2	[M+H-NH3]+	[M+H-H7O6P]+ from D-Glucosamine 6-phosphate has a similar spectrum
Asp-Leu	5.417	247.13	246.122	247.129	639	C10H18N2O5	[M+H]+
N,N-Dimethylguanosine	5.433	180.089	311.123	180.088	872	C12H17N5O5	[M+H-C5H8O4]+	may be 2-Dimethylamino-6-hydroxypurine
Ketoprofen	5.461	105.034	254.094	105.034	613	C16H14O3	[M+H-C9H10O2]+	phenylacylium ion (in-source fragment)
3-Hydroxybenzoic acid	5.533	121.029	138.032	121.028	694	C7H6O3	[M+H-H2O]+	hydroxyl position 3 or 4? (in-source fragment ion)
2-Hydroxy-3-methoxybenzyl alcohol	5.628	137.06	154.063	137.06	752	C8H10O3	[M+H-H2O]+	[M+H-CH2SO5]+ from Homovanillic acid sulfate scores 801
5'-S-Methyl-5'-thioadenosine	5.645	298.099	297.09	298.097	906	C11H15N5O3S	[M+H]+
2-Methoxycinnamaldehyde	5.69	107.05	162.068	107.049	682	C10H10O2	[M+H-C3H4O]+	MS1 peak suggests 2-Methoxycinnamaldehyde
Pantothenic acid	5.748	220.119	219.111	220.118	802	C9H17NO5	[M+H]+
Vigabatrin	6.063	114.067	129.079	113.06	657	C6H11NO2	[M+H-NH3]+	it seems to be a contaminated fragment from a creatine derivative
1,7-Dimethyluric acid	6.067	197.068	196.06	197.067	821	C7H8N4O3	[M+H]+
p-Acetamidophenyl .beta.-D-glucuronide	6.131	152.072	327.095	152.071	706	C14H17NO8	[M+H-C6H8O6]+	contaminated DL-4-Hydroxy-3-methoxymandelic acid (score 719)?
Ketoprofen	6.133	105.034	254.094	105.034	602	C16H14O3	[M+H-C9H10O2]+	phenylacylium ion (in-source fragment)
Glycan A-Trisaccharide	6.145	531.185	529.201	530.208	912	C20H35NO15	[M+H]+	contaminated, mass difference of 0.977 does not make sense
Ketoprofen	6.314	105.034	254.094	105.034	624	C16H14O3	[M+H-C9H10O2]+	phenylacylium ion (in-source fragment)
7-Methylxanthine	6.335	124.051	166.049	124.05	930	C6H6N4O2	[M+H-CHON]+
5-Amino-2-methoxyphenol	6.339	108.045	139.063	108.044	852	C7H9NO2	[M+H-CH4O]+	this is a fragment ion of the glucuronide parent ion (4-hydroxy-4-(3-pyridyl)-butanoic acid, a nicotine metabolite) at m/z 358.1155 (scan 3291).
4'-Hydroxysalicylanilide	6.34	121.029	229.074	121.028	866	C13H11NO3	[M+H-C6H7ON]+	probably 4-Hydroxybenzoic acid, a fragment ion of the precusrsor ion (2-hydroxyhippuric acid) at m/z 196.0616
Pentaethylene glycol	6.386	239.15	238.142	239.149	736	C10H22O6	[M+H]+	the present Mspepseach score low, but it seems to be a good match
N-Acetylneuraminic Acid, 2,3-Dehydro-2-deoxy-	6.516	274.094	291.095	274.092	826	C11H17NO8	[M+H-H2O]+	it appeared before at a different RT with exactly the same pattern, it is probably a frament ion from a more complex structure
D-Sorbitol	6.56	129.055	182.079	129.055	743	C6H14O6	[M+H-H6O3]+	the formula is C6H9O3,but it is probably a structure more complex than sorbitol
Pentaethylene glycol	6.572	239.15	238.142	239.149	769	C10H22O6	[M+H]+
2-Methoxycinnamaldehyde	6.603	107.05	162.068	107.049	807	C10H10O2	[M+H-C3H4O]+	In sorce fragment ion (probably protonated benzaldehyde). This ion appears very frequently from several different parent ions.
Pentaethylene glycol	6.754	239.15	238.142	239.149	719	C10H22O6	[M+H]+	the present Mspepseach scores low, but it seems to be a good match
Nicotinuric acid	6.773	181.062	180.053	181.061	668	C8H8N2O3	[M+H]+	Low score but it contains all the main peaks (163,135,124,96).
Estriol 16.alpha.-(.beta.-D-glucuronide)	6.866	487.211	464.205	487.194	721	C24H32O9	[M+Na]+	check if steroids attached to sugar can elute that early, RT doesn’t make much sense
Pentaethylene glycol	6.94	239.15	238.142	239.149	677	C10H22O6	[M+H]+	Several of these PEGs are identified, but the chain size it is not always clear.
Rhapontigenin	7.034	107.05	258.089	107.049	676	C15H14O4	[M+H-C8H8O3]+	In sorce fragment ion (probably protonated benzaldehyde). This ion appears very frequently from several different parent ions.
L-Tryptophan	7.083	188.072	204.09	188.071	937	C11H12N2O2	[M+H-NH3]+	loss of water from DL-Indole-3-lactic acid produces the same ion
Quinine	7.109	325.193	324.184	325.191	831	C20H24N2O2	[M+H]+
Ketoprofen	7.214	105.034	254.094	105.034	602	C16H14O3	[M+H-C9H10O2]+	phenylacylium ion (in-source fragment)
2-Hydroxy-5-methoxybenzoic acid	7.29	151.04	168.042	151.039	751	C8H8O4	[M+H-H2O]+	The same ion was observed several times. These are compounds containing hippuric acid, which consists of a benzoyl group linked to the N-terminal of a glycine. It is contaminated, it appears as a major fragment ion of the parent ions at 226.0723 (scan 3800) and 227.1404 (scan 3793). The parent ion at m/z 226.0723 is Vanilloylglycine.
Pentaethylene glycol	7.305	239.15	238.142	239.149	606	C10H22O6	[M+H]+	PEGs
Methylparaben	7.587	121.029	138.032	121.028	717	C7H6O3	[M+H-CH4O]+	4-hydroxyphenyl acylium ion, fragment ion from 196.0616 (scan 3958). Vanilloylglycine.
Ketoprofen	7.61	105.034	254.094	105.034	656	C16H14O3	[M+H-C9H10O2]+	phenylacylium ion (in-source fragment)
Ketoprofen	7.805	105.034	254.094	105.034	615	C16H14O3	[M+H-C9H10O2]+	phenylacylium ion (in-source fragment)
Vanillic acid	7.814	169.05	168.042	169.049	732	C8H8O4	[M+H]+	This ion can be originated from several different compounds, the positions of the substituents in the benzene ring are not very clear, it could be vanillic or 3-Hydroxy-4-methoxybenzoic acid. More important, m/z 169.0506 is a major fragment of the parent ion at m/z 362.1124. The loss of 193 Da is consistent with the loss of glucuronic acid (176) + loss of ammonia (17), so this is probably Vanilli…
Rhapontigenin	7.988	107.05	258.089	107.049	737	C15H14O4	[M+H-C8H8O3]+	In sorce fragment ion (probably protonated benzaldehyde). This ion appears very frequently from several different parent ions.
Ketoprofen	8.051	105.034	254.094	105.034	617	C16H14O3	[M+H-C9H10O2]+	phenylacylium ion (in-source fragment)
Aniline	8.096	95.0498	93.0578	94.0651	635	C6H7N	[M+H]+	Protonated phenol (in-source fragment ion), probably from vanillic acid (scan 4063)
4-Hydroxynonenal	8.098	135.081	152.084	135.08	632	C9H12O2	[M+H-H2O]+	[M+H-CO]+ from 2-Methoxycinnamaldehyde
Creatine	8.123	114.067	131.069	114.066	629	C4H9N3O2	[M+H-H2O]+
Creatinine	8.123	114.067	113.059	114.066	616	C4H7N3O	[M+H]+
3-Amino-2,3-dihydrobenzoic acid	8.124	123.045	139.063	122.06	936	C7H9NO2	[M+H-H2O]+	Benzoic acid ethyl ester, no MS1 peak, no fragment ions
Hippuric acid	8.128	162.056	179.058	162.055	784	C9H9NO3	[M+H-H2O]+	prominent MS1 peak at m/z 180.066 confirms ID
Evodiamine	8.152	134.061	161.048	133.028	782	C9H7NO2	[M+H-C11H10N2]+	[M+H-H4O2]+ from Pyridoxine (r. vitamin B6)
Benzophenone	8.233	105.034	182.073	105.034	933	C13H10O	[M+H-C6H6]+	phenylacylium ion (in-source fragment)
Quinine	8.28	164.108	324.184	163.099	704	C20H24N2O2	[M+2H]2+	mass accuracy of the MS1 peak (double charged) off by ~2.0 Da, but the MS2 spectrum contains the main features of the quinine spectrum. The MS1 peak of the single charge species is at m/z 327.208, ~ 2.0 Da away from the pak of quinine.
Benzoic acid	8.304	123.045	299.116	122.06	735	C17H17NO4	[M+H]+	Protonated benzoic acid. No evidences to consider it a fragment ion, but the RT doesn’t make much sense.
Hexaethylene glycol	8.386	283.177	282.168	283.175	760	C12H26O7	[M+H]+	PEGs
Benzamide	8.412	105.034	121.053	105.034	733	C7H7NO	[M+H-NH3]+	phenylacylium ion (in-source fragment)
Hexaethylene glycol	8.578	283.177	282.168	283.175	717	C12H26O7	[M+H]+	PEGs
Benzamide	8.589	105.034	121.053	105.034	703	C7H7NO	[M+H-NH3]+	phenylacylium ion (in-source fragment)
1,3,9-Trimethylxanthine	8.678	195.089	194.08	195.088	730	C8H10N4O2	[M+H]+
3-Methoxyphencyclidine	8.749	189.129	273.209	189.127	677	C18H27NO	[M+H-C5H11N]+
Benzamide	8.772	105.034	121.053	105.034	666	C7H7NO	[M+H-NH3]+	phenylacylium ion (in-source fragment)
4-Hydroxybenzoic acid	8.866	121.029	138.032	121.028	888	C7H6O3	[M+H-H2O]+	Fragment ion, probably from the parent ion at scan 4547
Ketoprofen	8.97	105.034	254.094	105.034	748	C16H14O3	[M+H-C9H10O2]+	phenylacylium ion (in-source fragment)
Phenylacetyl-L-glutamine	9.074	130.051	264.111	130.05	611	C13H16N2O4	[M+H-C8H9ON]+	L-glutamic or a derivative
Ketoprofen	9.145	105.034	254.094	105.034	726	C16H14O3	[M+H-C9H10O2]+	phenylacylium ion (in-source fragment)
Zolpidem phenyl-4-carboxylic acid	9.202	338.152	337.143	338.15	813	C19H19N3O3	[M+H]+
3-Hydroxybenzoic acid	9.229	121.029	138.032	121.028	729	C7H6O3	[M+H-H2O]+	4-hydroxyphenyl acylium ion, fragment ion from 189.1285 (scan 4788).
Phenylacetyl-L-glutamine	9.244	287.102	264.111	287.1	924	C13H16N2O4	[M+Na]+
Phenylacetyl-L-glutamine	9.256	130.051	264.111	130.05	922	C13H16N2O4	[M+H-C8H9ON]+
Phenylacetyl-L-glutamine	9.272	265.12	264.111	265.118	974	C13H16N2O4	[M+H]+
D,L-o-Tyrosine	9.289	136.077	181.074	136.076	891	C9H11NO3	[M+H-CH2O2]+	more like 2-Phenylacetamide
L-Glutamine	9.293	147.077	146.069	147.076	895	C5H10N2O3	[M+H]+	Probably a fragment ion from Phenylacetyl-L-glutamine (scan 4816).
Phenylacetyl-L-glutamine	9.31	265.12	264.111	265.118	629	C13H16N2O4	[M+H]+
Benzamide	9.324	105.034	121.053	105.034	720	C7H7NO	[M+H-NH3]+	phenylacylium ion (in-source fragment)
Phenylacetyl-L-glutamine	9.426	287.102	264.111	287.1	908	C13H16N2O4	[M+Na]+
Phenylacetyl-L-glutamine	9.439	130.051	264.111	130.05	863	C13H16N2O4	[M+H-C8H9ON]+
Phenylacetyl-L-glutamine	9.453	265.12	264.111	265.118	912	C13H16N2O4	[M+H]+
Benzamide	9.507	105.034	121.053	105.034	648	C7H7NO	[M+H-NH3]+	phenylacylium ion (in-source fragment)
Phenylacetyl-L-glutamine	9.609	287.102	264.111	287.1	657	C13H16N2O4	[M+Na]+
Phenylacetyl-L-glutamine	9.638	265.12	264.111	265.118	814	C13H16N2O4	[M+H]+
Ketoprofen	9.701	105.034	254.094	105.034	697	C16H14O3	[M+H-C9H10O2]+	phenylacylium ion (in-source fragment)
Phenylacetyl-L-glutamine	9.73	130.051	264.111	130.05	712	C13H16N2O4	[M+H-C8H9ON]+
L-Glutamine	9.777	147.077	146.069	147.076	641	C5H10N2O3	[M+H]+
Shikimic acid	9.842	121.029	174.053	121.028	645	C7H10O5	[M+H-H6O3]+	Salicylic acid or Benzoic acid, s-amino-; fragment ion
Ketoprofen	9.886	105.034	254.094	105.034	741	C16H14O3	[M+H-C9H10O2]+	phenylacylium ion (in-source fragment)
Ketoprofen	10.075	105.034	254.094	105.034	695	C16H14O3	[M+H-C9H10O2]+	phenylacylium ion (in-source fragment)
Naringenin	10.144	147.045	270.089	147.044	638	C16H14O4	[M+H-C6H6O3]+	It seems to be the spectrum of a flavonoid or neoflavonoid derivative, but difficult to point to a specific one. It is a fragment of the ion at m/z 222.0775 (scan 5276), the mass difference matches exactly glycine (or methylcarbamic acid). Maybe 4-Hydroxyphenylacetylglycine (not in the NIST library)
Ketoprofen	10.259	105.034	254.094	105.034	710	C16H14O3	[M+H-C9H10O2]+	phenylacylium ion (in-source fragment)
p-(Isoamyloxy)aniline	10.332	110.061	179.131	110.06	820	C11H17NO	[M+H-C5H10]+	Fragment ion; any structure containing aminophenol can produce this fragment. Major fragment of 232.0289 (scan 5346). It is 4-Acetaminophen sulfate (not even the hybrid method is able to identify it)
Ketoprofen	10.448	105.034	254.094	105.034	726	C16H14O3	[M+H-C9H10O2]+	phenylacylium ion (in-source fragment)
p-Acetamidophenyl .beta.-D-glucuronide	10.481	152.071	327.095	152.071	939	C14H17NO8	[M+H-C6H8O6]+	4-Acetaminophen sulfate
p-(Isoamyloxy)aniline	10.512	110.061	179.131	110.06	649	C11H17NO	[M+H-C5H10]+	4-Acetaminophen sulfate
Benzoylecgonine	10.526	290.14	289.131	290.139	851	C16H19NO4	[M+H]+
Ketoprofen	10.638	105.034	254.094	105.034	689	C16H14O3	[M+H-C9H10O2]+	phenylacylium ion (in-source fragment)
Ketoprofen	10.823	105.034	254.094	105.034	699	C16H14O3	[M+H-C9H10O2]+	phenylacylium ion (in-source fragment)
4'-Methoxychalcone	10.951	135.045	307.157	135.044	679	C20H21NO2	[M+H-C8H8]+	A fragment ion of 4-Hydroxyphenylacetylglycine?
Ketoprofen	11.009	105.034	254.094	105.034	716	C16H14O3	[M+H-C9H10O2]+	phenylacylium ion (in-source fragment)
DL-Sulforaphane N-acetyl-L-cysteine	11.041	363.05	340.059	363.048	880	C11H20N2O4S3	[M+Na]+	HMDB
Testosterone	11.151	109.066	288.209	109.065	694	C19H28O2	[M+H-C12H20O]+
Phenylacetyl-L-glutamine	11.166	130.051	264.111	130.05	703	C13H16N2O4	[M+H-C8H9ON]+	related to L-glutamic or L-pyroglutamic acid
L-Glutamine	11.184	147.077	146.069	147.076	623	C5H10N2O3	[M+H]+
Ketoprofen	11.202	105.034	254.094	105.034	743	C16H14O3	[M+H-C9H10O2]+	phenylacylium ion (in-source fragment)
Sulforaphane	11.314	178.037	177.028	178.036	687	C6H11NOS2	[M+H]+
Ketoprofen	11.395	105.034	254.094	105.034	673	C16H14O3	[M+H-C9H10O2]+	phenylacylium ion (in-source fragment)
(-)-Riboflavin	11.569	377.148	376.138	377.146	907	C17H20N4O6	[M+H]+
p-Acetamidophenyl .beta.-D-glucuronide	11.581	328.105	327.095	328.103	740	C14H17NO8	[M+H]+
Ketoprofen	11.587	105.034	254.094	105.034	690	C16H14O3	[M+H-C9H10O2]+	phenylacylium ion (in-source fragment)
trans-Ferulic acid	11.608	177.056	194.058	177.055	682	C10H10O4	[M+H-H2O]+
trans-Ferulic acid	11.652	177.056	194.058	177.055	896	C10H10O4	[M+H-H2O]+	no MS1 peak related to this compound. The spectrum of the isomeric structure, isoferulic (3-Hydroxy-4-methoxycinnamic acid), is pretty similar.
(S)-(-)-Anatabine	11.741	108.045	160.1	107.06	617	C10H12N2	[M+H-C4H6]+	4-Pyridinecarboxaldehyde ?
Ketoprofen	11.767	105.034	254.094	105.034	667	C16H14O3	[M+H-C9H10O2]+	phenylacylium ion (in-source fragment)
(-)-Gallocatechin	11.833	139.04	306.074	139.039	723	C15H14O7	[M+H-C8H8O4]+	It is related to hippuric acid (m/z 196.0616, MS1 scan 6118). Hippuric acid produces a fragment at m/z 121.092, this fragment reacts with water to produce the ion at m/z 139.0398.
4-Hydroxybenzoic acid	11.909	121.029	138.032	121.028	940	C7H6O3	[M+H-H2O]+	this is probably the fragment from hippuric acid (MS1 scan 6161).
Dimethyl sebacate	11.938	149.097	230.152	149.096	802	C12H22O4	[M+H-C2H10O3]+	it seems to be a good match, but it might be also diethylsebacate or even dibutyl sebacate, all present in urine.
(+)-Blebbistatin	11.941	105.034	292.121	106.065	700	C18H16N2O2	[M+H-C11H9NO2]+	phenylacylium ion (in-source fragment)
Ketoprofen	12.138	105.034	254.094	105.034	681	C16H14O3	[M+H-C9H10O2]+	phenylacylium ion (in-source fragment)
Ketoprofen	12.328	105.034	254.094	105.034	668	C16H14O3	[M+H-C9H10O2]+	phenylacylium ion (in-source fragment)
Hesperetin	12.344	177.056	302.079	177.055	819	C16H14O6	[M+H-C6H6O3]+
3-Hydroxy-4-methoxycinnamic acid	12.35	195.066	194.058	195.065	659	C10H10O4	[M+H]+	3-Hydroxy-4-methoxycinnamic acid is isoferulic acid (it was identified before, scan 6024). The spectral differences w/ trans-ferulic acid are minimum. More important, the product ion at m/z 121.0292 is not matched, this is probalby contamination from vanilloylglycine (m/z 196) co-elution.
Ketoprofen	12.507	105.034	254.094	105.034	686	C16H14O3	[M+H-C9H10O2]+	phenylacylium ion (in-source fragment)
Zolpidem	12.57	308.178	307.168	308.176	848	C19H21N3O	[M+H]+	the match seems to be good, but not much fragmentation is observed.
Menadione	12.687	105.034	172.052	105.034	676	C11H8O2	[M+H-C4H4O]+	phenylacylium ion (in-source fragment)
Menadione	12.874	105.034	172.052	105.034	669	C11H8O2	[M+H-C4H4O]+	phenylacylium ion (in-source fragment)
1H-Indole-2-carboxylic acid, ethyl ester	12.96	162.056	189.079	162.055	791	C11H11NO2	[M+H-C2H4]+	RT seems to be too high, but the match is goo and there are no evidences to consider this is a fragment ion.
Ketoprofen	13.058	105.034	254.094	105.034	669	C16H14O3	[M+H-C9H10O2]+	phenylacylium ion (in-source fragment)
Equol	13.155	107.05	242.094	107.049	875	C15H14O3	[M+H-C8H8O2]+
Ketoprofen	13.282	105.034	254.094	105.034	676	C16H14O3	[M+H-C9H10O2]+	phenylacylium ion (in-source fragment)
Azelaic acid	13.328	135.081	188.105	135.08	611	C9H16O4	[M+H-H6O3]+	A similar spectrum was identified before as 4-Hydroxynonenal.
Phenylacetyl-L-glutamine	13.336	130.051	264.111	130.05	610	C13H16N2O4	[M+H-C8H9ON]+	it seems to be a frgament ion (pyroglutamic acid) derived from the the ion at m/z 257.1511 (scan 6834). This parent ion has another fragment ion at m/z 147.0775 suggesting that the compuond is a derivative of glutamine.
Ketoprofen	13.476	105.034	254.094	105.034	640	C16H14O3	[M+H-C9H10O2]+	phenylacylium ion (in-source fragment)
Ketoprofen	13.664	105.034	254.094	105.034	665	C16H14O3	[M+H-C9H10O2]+	phenylacylium ion (in-source fragment)
Menadione	13.85	105.034	172.052	105.034	659	C11H8O2	[M+H-C4H4O]+	phenylacylium ion (in-source fragment)
Menadione	14.033	105.034	172.052	105.034	657	C11H8O2	[M+H-C4H4O]+	phenylacylium ion (in-source fragment)
Zolpidem phenyl-4-carboxylic acid	14.058	338.152	337.143	338.15	691	C19H19N3O3	[M+H]+
Ketoprofen	14.22	105.034	254.094	105.034	670	C16H14O3	[M+H-C9H10O2]+	phenylacylium ion (in-source fragment)
3-Phenoxy-1-propanol	14.364	135.045	152.084	135.08	772	C9H12O2	[M+H-H2O]+	fragment ion (phenylacetic acid) from the ion at m/z 210.0774 (scan 7360, probably Hydroxyphenylacetylglycine)
DL-.alpha.-Phenylglycine	14.364	135.045	151.063	135.044	737	C8H9NO2	[M+H-NH3]+	fragment ion (phenylacetic acid) from the ion at m/z 210.0774 (scan 7360, probably Hydroxyphenylacetylglycine)
Menadione	14.408	105.034	172.052	105.034	619	C11H8O2	[M+H-C4H4O]+	phenylacylium ion (in-source fragment)
Corey lactone aldehyde benzoate	14.601	105.034	274.084	105.034	637	C15H14O5	[M+H-C8H10O4]+	phenylacylium ion (in-source fragment)
Ketoprofen	14.79	105.034	254.094	105.034	648	C16H14O3	[M+H-C9H10O2]+	phenylacylium ion (in-source fragment)
Menadione	14.984	105.034	172.052	105.034	654	C11H8O2	[M+H-C4H4O]+	phenylacylium ion (in-source fragment)
(.+/-.)-Octanoylcarnitine	14.997	288.219	287.21	288.217	854	C15H29NO4	[M+H]+	carnitine derivative, isomer 1
Ketoprofen	15.175	105.034	254.094	105.034	655	C16H14O3	[M+H-C9H10O2]+	phenylacylium ion (in-source fragment)
(.+/-.)-Octanoylcarnitine	15.179	287.148	287.21	288.217	728	C15H29NO4	[M+H]+	carnitine derivative, isomer 2
Menadione	15.358	105.034	172.052	105.034	638	C11H8O2	[M+H-C4H4O]+	phenylacylium ion (in-source fragment)
(.+/-.)-Octanoylcarnitine	15.424	288.219	287.21	288.217	761	C15H29NO4	[M+H]+	carnitine derivative, isomer 3
Ketoprofen	15.543	105.034	254.094	105.034	642	C16H14O3	[M+H-C9H10O2]+	phenylacylium ion (in-source fragment)
Tranilast	15.561	191.071	327.111	191.07	744	C18H17NO5	[M+H-C7H7O2N]+	it is probably a fragment of 2-(2-Phenylacetoxy)propionylglycine (m/z 266.1040, scan 7910)
Azelaic acid	15.577	135.081	188.105	135.08	748	C9H16O4	[M+H-H6O3]+	no intense MS1 peak at m/z 188.07 or any other evidence to support this ID. It is product ion of the precursor at 163.0764 (scan 7917)
(.+/-.)-Octanoylcarnitine	15.604	288.086	287.21	288.217	618	C15H29NO4	[M+H]+	carnitine derivative, isomer 4
Menadione	15.87	105.034	172.052	105.034	636	C11H8O2	[M+H-C4H4O]+	phenylacylium ion (in-source fragment)
Menadione	16.052	105.034	172.052	105.034	656	C11H8O2	[M+H-C4H4O]+	phenylacylium ion (in-source fragment)
(.+/-.)-Octanoylcarnitine	16.355	288.219	287.21	288.217	779	C15H29NO4	[M+H]+	carnitine derivative, isomer 5
14-Deoxy-11,14-didehydroandrographolide	16.426	285.187	332.199	285.185	769	C20H28O4	[M+H-CH4O2]+	it is probably a compound of steroidal origin, scarce additional evidence
Ketoprofen	16.429	105.034	254.094	105.034	661	C16H14O3	[M+H-C9H10O2]+	phenylacylium ion (in-source fragment)
(.+/-.)-Octanoylcarnitine	16.711	288.219	287.21	288.217	693	C15H29NO4	[M+H]+	carnitine derivative, isomer 6
Ketoprofen	16.798	105.034	254.094	105.034	657	C16H14O3	[M+H-C9H10O2]+	phenylacylium ion (in-source fragment)
(+-)-2-cis-4-trans-Abscisic acid	16.961	247.134	264.136	247.133	791	C15H20O4	[M+H-H2O]+	major product ion of the precursor peak at m/z 265.09 (scan 8578). This is far from the expected m/z of (+-)-2-cis-4-trans-Abscisic acid 265.14
Ketoprofen	16.987	105.034	254.094	105.034	658	C16H14O3	[M+H-C9H10O2]+	phenylacylium ion (in-source fragment)
(+-)-2-cis-4-trans-Abscisic acid	17.016	247.088	264.136	247.133	773	C15H20O4	[M+H-H2O]+
Ketoprofen	17.17	105.034	254.094	105.034	635	C16H14O3	[M+H-C9H10O2]+	phenylacylium ion (in-source fragment)
Phenylacetyl-L-glutamine	17.291	130.051	264.111	130.05	714	C13H16N2O4	[M+H-C8H9ON]+	Fragment ion, major product ion of the precursor peak at m/z 271.1669 (scan 8698). The [M+Na]+ is also present in the mS1 (scan 8705). This is probably a glutamine derivative, but not phenylacetic-L-glutamine
L-Glutamine	17.316	147.077	146.069	147.076	624	C5H10N2O3	[M+H]+	this pattern appears recurrently, probably different derivatives of Glu
Ketoprofen	17.713	105.034	254.094	105.034	671	C16H14O3	[M+H-C9H10O2]+	phenylacylium ion (in-source fragment)
(.+/-.)-Octanoylcarnitine	18.009	288.219	287.21	288.217	872	C15H29NO4	[M+H]+	carnitine derivative, isomer 7
Menadione	18.089	105.034	172.052	105.034	626	C11H8O2	[M+H-C4H4O]+	phenylacylium ion (in-source fragment)
4-Pregnen-6.beta.,11.beta.,17,21-tetrol-3,20-dione	18.168	379.214	378.204	379.212	718	C21H30O6	[M+H]+
Farnesol	18.17	135.118	222.198	135.117	684	C15H26O	[M+H-C5H12O]+	or cis-2-Decenoic acid ?
Heneicosapentaenoic acid	18.202	316.196	316.24	317.248	610	C21H32O2	[M+H]+	??
Ketoprofen	18.278	105.034	254.094	105.034	647	C16H14O3	[M+H-C9H10O2]+	phenylacylium ion (in-source fragment)
(+)-4-Cholesten-3-one	18.506	385.349	384.339	385.346	674	C27H44O	[M+H]+	Is it a more hydrophilic derivative? in any case, RT value does not make sense, steroids elute ~ 15-20 min with this gradient. Carryover?; 7α-hydroxy-4-cholesten-3-one which is found in urine (see HMDB or Metabolism. 2013 September ; 62(9): 1206–1217. doi:10.1016/j.metabol.2013.04.003)
Ketoprofen	18.64	105.034	254.094	105.034	648	C16H14O3	[M+H-C9H10O2]+	phenylacylium ion (in-source fragment)
cis-2-Decenoic acid	18.67	135.118	170.131	135.117	854	C10H18O2	[M+H-H4O2]+	fragment ion corresponding to this formula, but it is not the right ID
4-Hydroxynonenal	18.692	107.086	152.084	107.085	900	C9H12O2	[M+H-CH2O2]+
(6E)-8-Methyl-6-nonenoic acid	18.701	153.128	170.131	153.127	697	C10H18O2	[M+H-H2O]+	a contaminated (R)-(+)-Citronellic acid derivative?
Artemisinin	18.717	265.145	282.147	265.143	637	C15H22O5	[M+H-H2O]+
Ketoprofen	18.823	105.034	254.094	105.034	653	C16H14O3	[M+H-C9H10O2]+	phenylacylium ion (in-source fragment)
Equol	18.903	107.05	242.094	107.049	820	C15H14O3	[M+H-C8H8O2]+
Corey lactone aldehyde benzoate	19.007	105.034	274.084	105.034	627	C15H14O5	[M+H-C8H10O4]+	phenylacylium ion (in-source fragment)
Farnesol	19.126	135.118	222.198	135.117	821	C15H26O	[M+H-C5H12O]+
Jasmonic acid	19.173	211.134	210.126	211.133	748	C12H18O3	[M+H]+
trans-Traumatic acid	19.188	193.124	228.136	193.122	854	C12H20O4	[M+H-H4O2]+
.delta.-CEHC	19.197	233.119	250.121	233.117	848	C14H18O4	[M+H-H2O]+	MS1 peak at m/z 251.13
trans-Traumatic acid	19.2	147.118	228.136	147.117	782	C12H20O4	[M+H-CH6O4]+
(+)-Blebbistatin	19.213	105.034	292.121	106.065	666	C18H16N2O2	[M+H-C11H9NO2]+	phenylacylium ion (in-source fragment)
.delta.-CEHC	19.216	251.13	250.121	251.128	608	C14H18O4	[M+H]+
Z-Ligustilide	19.267	191.108	190.099	191.107	689	C12H14O2	[M+H]+	[M+H-C3H11NO]+ from Metoprolol acid? No MS1 peak
Diethyl sebacate	19.303	121.102	258.183	121.101	728	C14H26O4	[M+H-C5H14O4]+	fragment ion
Dimethyl sebacate	19.315	149.097	230.152	149.096	795	C12H22O4	[M+H-C2H10O3]+	common fragment ion, it contains several major peaks of phthalate derivatives
.omega.-3 Arachidonic acid methyl ester	19.398	318.212	318.256	319.263	712	C21H34O2	[M+H]+
(+)-Blebbistatin	19.402	105.034	292.121	106.065	656	C18H16N2O2	[M+H-C11H9NO2]+	phenylacylium ion (in-source fragment)
Dimethyl sebacate	19.431	148.978	230.152	149.096	602	C12H22O4	[M+H-C2H10O3]+
Dodecanedioic acid	19.482	149.133	276.245	149.132	969	C19H32O	[M+H-CH6O4]+
Dodecanedioic acid	19.497	195.139	230.152	195.138	737	C12H22O4	[M+H-H4O2]+
.gamma.-CEHC	19.579	151.076	264.136	151.075	692	C15H20O4	[M+H-C6H10O2]+	[M+H-C19H32]+ from β-Tocotrienol matches this spectrum w/ good score, but no MS1 peaks related to it.
.omega.-3 Arachidonic acid methyl ester	19.604	318.212	318.256	319.263	616	C21H34O2	[M+H]+
Ketoprofen	19.612	105.034	254.094	105.034	665	C16H14O3	[M+H-C9H10O2]+	phenylacylium ion (in-source fragment)
Carboxyibuprofen	19.647	219.103	236.105	219.102	869	C13H16O4	[M+H-H2O]+	MS1 peat at m/z 259.0956 corresponding to the [M+Na]+ ion
5-Androstene-3.beta.,17.beta.-diol	19.661	145.102	290.225	145.101	721	C19H30O2	[M+H-C8H18O2]+	This is probably a fragment ion from Carboxyibuprofen (scan 9846).
Urobilin	19.666	591.321	590.31	591.318	907	C33H42N4O6	[M+H]+
11.beta.,17.alpha.,20.beta.,21-Tetrahydroxypregn-4-en-3-one	19.729	365.234	364.225	365.232	827	C21H32O5	[M+H]+
(6E)-8-Methyl-6-nonenoic acid	19.823	153.128	170.131	153.127	863	C10H18O2	[M+H-H2O]+	it is a fragment ion of 231.1429 (scan 9940). At the same time, the spectrum of the ion at m/z 231.1429 produces a fragment ion at ~ m/z 171.14 consistent with the ID, (6E)-8-Methyl-6-nonenoic acid. Also probably this compound (m/z 231.1429) is actually a fragment too and it is glucuronated (major peak at m/z 407.1719, scan 9977)
Methyl dihydrojasmonate	19.826	135.118	226.157	135.117	924	C13H22O3	[M+H-C3H8O3]+	this fragment ion is fairly common, the global formula is C10H15. It is probably another fragment ion of the compound identified in scan 9942 (both derived from the ion at 231.1429 (scan 9940).
17,20,21-Trihydroxypregn-1-ene-3,11-dione	19.838	363.219	362.209	363.217	799	C21H30O5	[M+H]+
(+)-Blebbistatin	19.849	105.034	292.121	106.065	681	C18H16N2O2	[M+H-C11H9NO2]+	phenylacylium ion (in-source fragment)
5.alpha.-Pregnane-3.alpha.,11.beta.,21-triol-20-one	19.863	297.169	350.246	297.221	837	C21H34O4	[M+H-H6O3]+	it is consistent with the MS1 information, but it is the glucuronated form 9972, m/z 491.2667 (315+176).
.gamma.-CEHC	19.932	247.134	264.136	247.133	757	C15H20O4	[M+H-H2O]+	MS1 spectrum at m/z 458.2047 (scan 1009) contains product ions at m/z 265.1452 and m/z 247.1345. The mass difference of 193 (458-265) is fairly common, it is probably the combined losses of glucuronic acid and ammonia from ammonium ions of glucuronides.
.gamma.-CEHC	19.949	151.076	264.136	151.075	959	C15H20O4	[M+H-C6H10O2]+
5.beta.-Pregnan-3.alpha.,17,20.beta.,21-tetrol-11-one	19.965	331.229	366.241	331.227	844	C21H34O5	[M+H-H4O2]+
Enterolactone	19.997	299.13	298.121	299.128	946	C18H18O4	[M+H]+
Glycocholic acid	20.009	412.287	465.309	412.285	820	C26H43NO6	[M+H-H6O3]+
4-Hydroxynonenal	20.036	107.05	152.084	107.085	802	C9H12O2	[M+H-CH2O2]+	In sorce fragment ion (probably protonated benzaldehyde). This ion appears very frequently from several different parent ions.
Kirenol	20.083	303.197	338.246	303.232	600	C20H34O4	[M+H-H4O2]+	???
Valerenic acid	20.089	235.171	234.162	235.169	673	C15H22O2	[M+H]+
Dodecanedioic acid	20.098	195.139	230.152	195.138	672	C12H22O4	[M+H-H4O2]+	or related structure
5.alpha.-Androstan-3.beta.-ol	20.117	149.133	276.245	149.132	862	C19H32O	[M+H-C8H16O]+
(-)-Caryophyllene oxide	20.156	221.155	220.183	221.19	611	C15H24O	[M+H]+
(+)-Blebbistatin	20.159	105.034	292.121	106.065	688	C18H16N2O2	[M+H-C11H9NO2]+	phenylacylium ion (in-source fragment)
Troglitazone	20.212	165.092	441.161	165.091	850	C24H27NO5S	[M+H-C14H15SO3N]+
Decanoyl-L-carnitine	20.214	316.25	315.241	316.248	767	C17H33NO4	[M+H]+
5.alpha.-Pregnane-3.alpha.,21-diol-11,20-dione	20.226	349.239	348.23	349.237	610	C21H32O4	[M+H]+	steroids, but
Fexofenadine	20.236	502.298	501.288	502.295	979	C32H39NO4	[M+H]+
Fexofenadine	20.239	502.298	501.288	502.295	918	C32H39NO4	[M+H]+
Decanoyl-L-carnitine	20.251	316.25	315.241	316.248	840	C17H33NO4	[M+H]+
5.beta.-Pregnan-3.alpha.,17,21-triol-11,20-dione	20.269	347.224	364.225	347.222	909	C21H32O5	[M+H-H2O]+
(-)-Caryophyllene oxide	20.274	221.155	220.183	221.19	674	C15H24O	[M+H]+
2-Hydroxy-4-methoxybenzophenone	20.281	229.087	228.079	229.086	680	C14H12O3	[M+H]+
9,12-Octadecadiynoic Acid	20.304	277.218	276.209	277.216	835	C18H28O2	[M+H]+
5.beta.-Pregnan-3.alpha.,17,20.beta.,21-tetrol-11-one	20.313	271.207	366.241	271.206	929	C21H34O5	[M+H-C2H8O4]+
11.alpha.-Hydroxyprogesterone .beta.-D-glucuronide	20.317	507.262	506.252	507.259	600	C27H38O9	[M+H]+
Tetradecanedioic acid	20.367	223.171	258.183	223.169	783	C14H26O4	[M+H-H4O2]+
Hydrocortisone	20.373	363.219	362.209	363.217	846	C21H30O5	[M+H]+
Tetradecanedioic acid	20.386	205.16	258.183	205.159	662	C14H26O4	[M+H-H6O3]+
Cortisone	20.398	361.203	360.194	361.201	862	C21H28O5	[M+H]+
Ursocholic acid	20.407	355.265	408.288	355.263	848	C24H40O5	[M+H-H6O3]+
.beta.-Muricholic acid	20.408	373.276	408.288	373.274	770	C24H40O5	[M+H-H4O2]+
Piperlonguminine	20.423	201.056	273.136	201.055	792	C16H19NO3	[M+H-C4H11N]+
Carboxyibuprofen	20.453	219.103	236.105	219.102	781	C13H16O4	[M+H-H2O]+	identified before; related structure? It seems to be the same spectrum
5.alpha.-Pregnan-17-ol-3,20-dione	20.47	333.244	332.235	333.242	647	C21H32O3	[M+H]+	probalby not a steroids; more like cis-4,10,13,16-Docosatetraenoic acid
5-Androstenetriol	20.498	271.207	306.219	271.206	756	C19H30O3	[M+H-H4O2]+	steroids, but more like 5α-Androstane-3,17-dione
Stearidonic acid	20.499	277.218	276.209	277.216	632	C18H28O2	[M+H]+	??
3.beta.-Allotetrahydrocortisol	20.508	313.218	366.241	313.216	909	C21H34O5	[M+H-H6O3]+
3.beta.-Allotetrahydrocortisol	20.509	331.229	366.241	331.227	749	C21H34O5	[M+H-H4O2]+
5.alpha.-Pregnane-3.alpha.,11.beta.,17,21-tetraol-20-one	20.511	295.207	366.241	295.206	849	C21H34O5	[M+H-H8O4]+
Glycocholic acid	20.513	412.287	465.309	412.285	720	C26H43NO6	[M+H-H6O3]+
5.beta.-Pregnan-3.alpha.,17,21-triol-11,20-dione	20.531	329.213	364.225	329.211	652	C21H32O5	[M+H-H4O2]+	??
5.beta.-Pregnan-3.alpha.,17,21-triol-11,20-dione	20.535	347.224	364.225	347.222	914	C21H32O5	[M+H-H2O]+
11(12)-EpETE	20.537	301.218	318.219	301.216	618	C20H30O3	[M+H-H2O]+	??
5.beta.-Pregnan-3.alpha.,17,21-triol-11,20-dione	20.546	329.213	364.225	329.211	867	C21H32O5	[M+H-H4O2]+
Decanoyl-L-carnitine	20.547	316.25	315.241	316.248	877	C17H33NO4	[M+H]+
5.alpha.-Dihydrocortisol	20.55	365.234	364.225	365.232	721	C21H32O5	[M+H]+
5.beta.-Pregnan-3.alpha.,17,21-triol-11,20-dione	20.552	311.202	364.225	311.201	830	C21H32O5	[M+H-H6O3]+
Tetranor-12(S)-HETE	20.577	249.186	266.188	249.185	685	C16H26O3	[M+H-H2O]+	probably of the family of eicosanoids, but
(+)-Blebbistatin	20.605	105.034	292.121	106.065	702	C18H16N2O2	[M+H-C11H9NO2]+	phenylacylium ion (in-source fragment)
Tetradecanedioic acid	20.64	223.171	258.183	223.169	716	C14H26O4	[M+H-H4O2]+
7.alpha.,27-Dihydroxycholesterol	20.656	401.307	418.345	401.341	757	C27H46O3	[M+H-H2O]+
Zerumbone	20.678	201.165	218.167	201.164	762	C15H22O	[M+H-H2O]+
Curcumol	20.68	219.176	236.178	219.174	627	C15H24O2	[M+H-H2O]+
9-Oxo-10(E),12(E)-octadecadienoic acid	20.692	276.201	294.219	277.216	617	C18H30O3	[M+H-H2O]+	??
4-Androstene-11.beta.,17.beta.-diol-3-one	20.696	287.202	304.204	287.201	606	C19H28O3	[M+H-H2O]+	??
Glycocholic acid	20.708	412.287	465.309	412.285	818	C26H43NO6	[M+H-H6O3]+
5.alpha.-Pregnane-3.alpha.,21-diol-11,20-dione	20.725	349.239	348.23	349.237	818	C21H32O4	[M+H]+
Stearidonic acid	20.757	277.218	276.209	277.216	781	C18H28O2	[M+H]+
Agomelatine	20.766	185.097	243.126	185.096	899	C15H17NO2	[M+H-C2H5ON]+	maybe naproxen
Naproxen	20.768	231.103	230.094	231.102	794	C14H14O3	[M+H]+
5.alpha.-Pregnane-3.alpha.,11.beta.,21-triol-20-one	20.77	315.197	350.246	315.232	677	C21H34O4	[M+H-H4O2]+	contaminated
5.alpha.-Pregnane-3.alpha.,21-diol-11,20-dione	20.782	331.229	348.23	331.227	778	C21H32O4	[M+H-H2O]+
5.beta.-Androst-1-en-17.beta.-ol-3-one glucuronide	20.81	465.251	464.241	465.248	693	C25H36O8	[M+H]+
Ursocholic acid	20.822	355.265	408.288	355.263	803	C24H40O5	[M+H-H6O3]+
(+)-Blebbistatin	20.841	105.034	292.121	106.065	680	C18H16N2O2	[M+H-C11H9NO2]+	phenylacylium ion (in-source fragment)
Tetradecanedioic acid	20.864	224.13	258.183	223.169	754	C14H26O4	[M+H-H4O2]+
Tetradecanedioic acid	20.878	224.13	258.183	223.169	633	C14H26O4	[M+H-H4O2]+
9-Oxo-10E,12Z-octadecadienoic acid	20.895	296.151	294.219	295.227	615	C18H30O3	[M+H]+	??
ONO-8711	20.896	235.171	439.158	235.169	725	C22H30ClNO4S	[M+H-C7H8ClNO2S]+
Dimethyl sebacate	20.899	149.097	230.152	149.096	737	C12H22O4	[M+H-C2H10O3]+	it was observed several times at lower RTs. Derivative?
(-)-Caryophyllene oxide	20.924	221.155	220.183	221.19	605	C15H24O	[M+H]+	observed also at lower RTs
11(12)-EpETE	20.944	301.218	318.219	301.216	717	C20H30O3	[M+H-H2O]+
N-Acetyl-D-lactosamine	20.952	204.088	383.143	204.087	671	C14H25NO11	[M+H-C6H12O6]+	maybe N-Acetyl-D-glucosamine (moeity)
Parthenolide	20.969	231.139	248.141	231.138	613	C15H20O3	[M+H-H2O]+	or similar sequiterpene
Tetranor-12(S)-HETE	20.972	249.15	266.188	249.185	636	C16H26O3	[M+H-H2O]+
.beta.-Muricholic acid	20.986	373.276	408.288	373.274	884	C24H40O5	[M+H-H4O2]+
.beta.-Muricholic acid	20.999	355.265	408.288	355.263	815	C24H40O5	[M+H-H6O3]+
Ketoprofen	21.028	105.034	254.094	105.034	630	C16H14O3	[M+H-C9H10O2]+	phenylacylium ion (in-source fragment)
.gamma.-CEHC	21.055	151.076	264.136	151.075	658	C15H20O4	[M+H-C6H10O2]+	or trans-4,5-Epoxy-2(E)-decenal ?
5-Pregnen-3.beta.-ol-20-one	21.088	299.239	316.24	299.237	783	C21H32O2	[M+H-H2O]+
4-Androsten-17.beta.-ol-3-one glucosiduronate	21.089	289.218	464.241	289.216	645	C25H36O8	[M+H-C6H8O6]+	or 5-Androstene-3.beta.,16.beta.,17.alpha.-triol ?
Cholesta-5,8(9)-dien-3.beta.-ol	21.114	385.312	384.339	385.346	601	C27H44O	[M+H]+	steroid compound, but …
5-Pregnene-3.beta.,17,20.alpha.-triol	21.122	282.223	334.251	281.226	752	C21H34O3	[M+H-H6O3]+	it seems to be a steroid, but
17.alpha.-Hydroxyethyl-5.beta.-estrane-3.alpha.,17.beta.-diol	21.174	269.228	322.251	269.226	770	C20H34O3	[M+H-H6O3]+	retinol?
Mesterolone	21.182	287.239	304.24	287.237	610	C20H32O2	[M+H-H2O]+	4-Androstene-11β,17β-diol-3-one ?
.beta.-Hyodeoxycholic acid	21.204	357.281	392.293	357.279	873	C24H40O4	[M+H-H4O2]+
Hexadecanedioic acid	21.207	251.202	286.214	251.201	633	C16H30O4	[M+H-H4O2]+
(+)-Blebbistatin	21.224	105.034	292.121	106.065	687	C18H16N2O2	[M+H-C11H9NO2]+	phenylacylium ion (in-source fragment)
5.beta.-Androstane-3.alpha.,17.beta.-diol	21.231	257.228	292.24	257.226	955	C19H32O2	[M+H-H4O2]+
5.beta.-Pregnane-3.alpha.,17.alpha.,20.alpha.-triol	21.245	283.244	336.266	283.242	672	C21H36O3	[M+H-H6O3]+	steroid compound, but …
Ursocholic acid	21.248	355.265	408.288	355.263	859	C24H40O5	[M+H-H6O3]+
Glycodeoxycholic acid	21.259	414.303	449.314	414.3	702	C26H43NO5	[M+H-H4O2]+
Ursocholic acid	21.261	373.276	408.288	373.274	748	C24H40O5	[M+H-H4O2]+
5.alpha.-Pregnan-3.alpha.,17-diol-20-one 3-sulfate	21.302	317.213	414.208	317.248	618	C21H34O6S	[M+H-H2SO4]+
4-Androstene-11.beta.,17.beta.-diol-3-one	21.311	269.213	304.204	269.19	632	C19H28O3	[M+H-H4O2]+
N-Acetyl-D-glucosamine	21.339	204.088	221.09	204.087	734	C8H15NO6	[M+H-H2O]+
Butaprost (free acid)	21.373	359.26	394.272	359.258	650	C23H38O5	[M+H-H4O2]+	Petromyzonol ?
Androstan-3-ol-17-one 3-glucuronide	21.38	484.293	466.257	484.291	888	C25H38O8	[M+H+NH3]+
5.alpha.-Androstan-3.beta.-ol-17-one sulfate	21.382	255.212	370.181	255.211	901	C19H30O5S	[M+H-H4SO5]+
Androsterone glucuronide	21.384	489.249	466.257	489.246	772	C25H38O8	[M+Na]+
Androstan-3-ol-17-one 3-glucuronide	21.386	431.245	466.257	431.243	706	C25H38O8	[M+H-H4O2]+
Ketoprofen	21.409	105.034	254.094	105.034	660	C16H14O3	[M+H-C9H10O2]+	phenylacylium ion (in-source fragment)
7-Keto-3.alpha.,12-.alpha.-dihydroxycholanic acid	21.412	353.25	406.272	353.248	773	C24H38O5	[M+H-H6O3]+
5.beta.-Androsterone	21.458	273.223	290.225	273.221	843	C19H30O2	[M+H-H2O]+	or 5α-Pregnan-17-ol-3,20-dione ?
Ibuprofen .beta.-D-glucuronide	21.522	400.199	382.163	400.197	861	C19H26O8	[M+H+NH3]+
Zerumbone	21.527	161.133	218.167	161.132	611	C15H22O	[M+H-C3H6O]+	same spectrum observed at lower RTs
5.beta.-Pregnane-3.alpha.,17-diol-20-one	21.549	299.239	334.251	299.237	906	C21H34O3	[M+H-H4O2]+
5.alpha.-Pregnan-3.alpha.,17-diol-20-one 3-sulfate	21.559	317.249	414.208	317.248	791	C21H34O6S	[M+H-H2SO4]+
Glycodeoxycholic acid	21.583	414.303	449.314	414.3	894	C26H43NO5	[M+H-H4O2]+
Ketoprofen	21.591	105.034	254.094	105.034	661	C16H14O3	[M+H-C9H10O2]+	phenylacylium ion (in-source fragment)
Glycocholic acid	21.646	448.308	465.309	448.306	700	C26H43NO6	[M+H-H2O]+	??
.beta.-Muricholic acid	21.661	355.265	408.288	355.263	795	C24H40O5	[M+H-H6O3]+
9(10)-EpOME	21.701	279.233	296.235	279.232	931	C18H32O3	[M+H-H2O]+
Ketoprofen	21.785	105.034	254.094	105.034	651	C16H14O3	[M+H-C9H10O2]+
Ursocholic acid	21.867	355.265	408.288	355.263	870	C24H40O5	[M+H-H6O3]+	observed at lower RTs
Cholic acid	21.873	373.276	408.288	373.274	684	C24H40O5	[M+H-H4O2]+
5.alpha.-Pregnan-17-ol-3,20-dione	21.923	273.223	332.235	273.221	640	C21H32O3	[M+H-C2H4O2]+	steroid compound, but …
7.beta.-Hydroxydehydroepiandrosterone	21.935	269.192	304.204	269.19	911	C19H28O3	[M+H-H4O2]+
Ketoprofen	21.972	105.034	254.094	105.034	656	C16H14O3	[M+H-C9H10O2]+	phenylacylium ion (in-source fragment)
Pentaethylene glycol	22.033	239.15	238.142	239.149	605	C10H22O6	[M+H]+	identified at lower RTs
Ketoprofen	22.166	105.034	254.094	105.034	655	C16H14O3	[M+H-C9H10O2]+
Glycodeoxycholic acid	22.225	414.303	449.314	414.3	833	C26H43NO5	[M+H-H4O2]+
Pentaethylene glycol	22.238	239.15	238.142	239.149	615	C10H22O6	[M+H]+	same ID found at lower RT
Ketoprofen	22.355	105.034	254.094	105.034	652	C16H14O3	[M+H-C9H10O2]+	phenylacylium ion (in-source fragment)
2,4,6-Triallyloxy-1,3,5-triazine	22.433	250.12	249.111	250.119	761	C12H15N3O3	[M+H]+	the library match is good, but this is not a common metabolite of urine (drug?)
Ketoprofen	22.551	105.034	254.094	105.034	655	C16H14O3	[M+H-C9H10O2]+
Glycodeoxycholic acid	22.569	414.302	449.314	414.3	770	C26H43NO5	[M+H-H4O2]+
Ketoprofen	22.737	105.034	254.094	105.034	655	C16H14O3	[M+H-C9H10O2]+
Pentaethylene glycol	22.782	239.15	238.142	239.149	605	C10H22O6	[M+H]+
1-Stearoyl-2-linoleoyl-sn-glycerol	22.799	603.539	620.538	603.535	765	C39H72O5	[M+H-H2O]+
Ketoprofen	22.921	105.034	254.094	105.034	651	C16H14O3	[M+H-C9H10O2]+	phenylacylium ion (in-source fragment)
Pentaethylene glycol	22.97	239.15	238.142	239.149	607	C10H22O6	[M+H]+
1-Stearoyl-2-linoleoyl-sn-glycerol	22.987	603.539	620.538	603.535	773	C39H72O5	[M+H-H2O]+
Ketoprofen	23.107	105.034	254.094	105.034	662	C16H14O3	[M+H-C9H10O2]+	phenylacylium ion (in-source fragment)
Pentaethylene glycol	23.159	239.15	238.142	239.149	615	C10H22O6	[M+H]+
1-Stearoyl-2-linoleoyl-sn-glycerol	23.17	603.538	620.538	603.535	787	C39H72O5	[M+H-H2O]+
Glycodeoxycholic acid	23.257	414.303	449.314	414.3	860	C26H43NO5	[M+H-H4O2]+
Ketoprofen	23.287	105.034	254.094	105.034	654	C16H14O3	[M+H-C9H10O2]+	phenylacylium ion (in-source fragment)
Glycodeoxycholic acid	23.296	432.313	449.314	432.311	734	C26H43NO5	[M+H-H2O]+
1-Stearoyl-2-linoleoyl-sn-glycerol	23.357	603.539	620.538	603.535	785	C39H72O5	[M+H-H2O]+
Pentaethylene glycol	23.369	239.15	238.142	239.149	622	C10H22O6	[M+H]+
Glycodeoxycholic acid	23.438	414.303	449.314	414.3	857	C26H43NO5	[M+H-H4O2]+
Lyso-PC(16:0)	23.458	496.343	495.332	496.34	672	C24H50NO7P	[M+H]+
Glycodeoxycholic acid	23.485	432.313	449.314	432.311	759	C26H43NO5	[M+H-H2O]+
Ketoprofen	23.498	105.034	254.094	105.034	660	C16H14O3	[M+H-C9H10O2]+	phenylacylium ion (in-source fragment)
Tris(2-butoxyethyl) phosphate	23.569	421.235	398.243	421.233	874	C18H39O7P	[M+Na]+	it is a flame retardant, not a common metabolite of urine
Tris(2-butoxyethyl) phosphate	23.578	399.253	398.243	399.251	813	C18H39O7P	[M+H]+
Corey lactone aldehyde benzoate	23.69	105.034	274.084	105.034	627	C15H14O5	[M+H-C8H10O4]+	phenylacylium ion (in-source fragment)
Dinor-12-oxophytodienoic Acid	24.016	247.207	264.173	247.169	602	C16H24O3	[M+H-H2O]+
1-Stearoyl-2-linoleoyl-sn-glycerol	24.035	603.538	620.538	603.535	707	C39H72O5	[M+H-H2O]+
N-Methyltyramine	24.09	121.066	151.1	121.065	894	C9H13NO	[M+H-CH5N]+
1-Stearoyl-2-linoleoyl-sn-glycerol	24.097	604.409	620.538	603.535	664	C39H72O5	[M+H-H2O]+
