# Supplementary material for: Metabolomics Test Materials for Quality Control: A Study of a Urine Materials Suite
Source: Metabolites. 2019 Nov 7;9(11):270. doi: 10.3390/metabo9110270 (PMC6918257; doi:10.3390/metabo9110270)
Supplement: Supplementary file 1 [file metabolites-09-00270-s001.zip › supplementary materials/lcms_data.xlsx]

## Sheet: lab1
	rtmed	mzmed	A	B	C	D	E	F	G	H	I
0	20.374	477.106	0	14435.1	39815.4	0	0	0	0	0	2.51246e+07
1	13.5407	255.063	39810.2	106490	48235	147415	64358.9	94670.6	274696	1.02618e+07	3.21791e+07
2	2.50897	795.892	0	0	0	7127.92	0	0	0	0	3.32008e+06
3	7.10487	426.212	1.61301e+09	1.55737e+09	1.59723e+09	7.43556e+07	7.02886e+08	7.45615e+08	139951	45549.7	1.47196e+07
4	7.81227	92.0577	5.84372e+06	6.39401e+06	6.25618e+06	1.9734e+07	1.06148e+06	1.0059e+06	35867.5	59175.3	66338.3
5	18.783	375.262	10278	0	6763.54	8394.74	8762.38	0	10394.7	0	1.28598e+08
6	7.8185	91.0544	7.8883e+07	8.35815e+07	8.21646e+07	2.54926e+08	1.46898e+07	1.53434e+07	2.82037e+06	3.11001e+06	2.84575e+06
7	19.3072	447.214	21782	21913.1	25060.4	125485	23331.1	23871.1	57760.6	2.86162e+07	253006
8	13.4334	266.203	4.12571e+07	4.31023e+07	4.32495e+07	2.16397e+06	1.73995e+07	1.83893e+07	7727.56	15070.8	414994
9	10.4193	355.16	7.58544e+06	7.90931e+06	8.17046e+06	1.78741e+07	2.11336e+08	2.21965e+08	2.29632e+06	7.17728e+06	4.20239e+06
10	7.82637	150.128	2.0733e+08	2.23032e+08	2.1514e+08	6.95882e+08	3.28895e+07	3.45507e+07	1.93578e+06	3.93008e+06	3.40788e+06
11	11.9892	432.142	21202.6	15315.4	31288.3	16269.4	32468.5	15073.4	121671	1.33804e+07	115535
12	0.681569	176.092	7.83969e+06	7.69252e+06	7.81123e+06	6.93962e+06	7.02703e+06	7.10314e+06	8.35858e+06	1.80242e+08	4.88807e+06
13	9.91223	327.201	1.96801e+07	2.03874e+07	1.99343e+07	4.16592e+07	9.62233e+08	1.00882e+09	1.74806e+07	6.6794e+07	5.85832e+07
14	17.2771	244.128	1.46298e+06	2.54667e+06	2.58027e+06	2.49782e+06	2.38008e+06	2.45557e+06	2.32793e+06	1.59671e+08	5.01573e+06
15	15.0855	420.16	26510.2	51584.1	75411.5	44837	8530.82	15360.7	56390.1	9.34336e+06	33365.1
16	17.4685	479.191	81106	120664	174282	42882.7	56666.9	121587	3.41138e+07	206695	206674
17	16.9963	255.113	509584	250865	205857	143375	104716	177958	743179	415879	8.20618e+07
18	13.6776	418.163	0	6278.88	0	15529.2	11049.7	8777.09	11767.7	1.42105e+07	513812
19	12.5221	434.286	915509	1.01392e+06	984909	2.2674e+06	8.05166e+07	8.33005e+07	952994	4.09784e+06	3.93278e+06
20	19.3215	450.04	2.01782e+06	2.24934e+06	2.19401e+06	1.02038e+07	223504	335731	0	0	362279
21	16.9962	237.102	684907	804316	790278	841366	623993	608081	1.32681e+06	1.11155e+06	4.04372e+08
22	12.5208	433.284	7.17052e+06	7.14244e+06	7.34103e+06	1.68043e+07	5.27e+08	5.35857e+08	7.38075e+06	3.00597e+07	2.96905e+07
23	3.01797	217.118	5.16101e+07	5.84293e+07	5.77025e+07	2.05798e+07	1.74863e+07	1.83867e+07	1.21346e+08	1.49214e+07	8.6561e+06
24	8.59295	315.184	1.12795e+06	1.11815e+06	988718	2.93222e+06	4.30397e+07	4.53232e+07	852534	3.65491e+06	2.50709e+06
25	15.0789	304.154	9.38744e+06	9.76057e+06	9.54739e+06	9.09272e+06	8.21971e+06	8.61203e+06	1.66632e+07	7.27335e+08	5.24924e+08
26	1.79683	484.259	0	0	0	0	0	0	0	837430	0
27	15.3005	554.25	112082	129700	147905	457236	1.10248e+07	1.17995e+07	39447.8	155280	85859.6
28	17.275	243.134	280069	436737	605211	779095	304687	464730	896176	6.97077e+07	2.17453e+06
29	17.0568	452.036	1.09439e+06	1.2198e+06	1.31529e+06	5.29728e+06	76138.2	93675.4	118414	28510.7	97957.3
30	11.5626	403.237	4.45475e+06	4.55502e+06	4.2739e+06	1.23242e+07	2.8323e+08	2.96564e+08	2.83093e+06	1.39081e+07	9.9741e+06
31	11.5663	404.238	662784	540263	571663	1.58033e+06	4.00949e+07	4.29057e+07	364632	1.79215e+06	1.30096e+06
32	18.783	376.265	0	7847.82	5249.03	0	0	0	0	23711.6	1.32556e+07
33	10.4194	356.163	1.07669e+06	1.1443e+06	1.15557e+06	2.59547e+06	3.15366e+07	3.36357e+07	249128	1.09236e+06	577723
34	14.2667	487.239	1.38763e+06	1.47063e+06	1.5551e+06	4.04857e+06	8.11243e+07	8.60441e+07	555778	1.79612e+06	825567
35	13.181	409.117	402184	397224	532024	140442	57578.2	40223.9	51172.2	4.53575e+06	339957
36	6.73258	92.0577	2.99661e+06	3.16759e+06	2.9511e+06	1.03007e+07	166104	217497	36126.5	1.94319e+06	104364
37	17.892	681.374	13549.9	48378.6	0	118697	4.19383e+06	4.25248e+06	22372.4	75574.2	0
38	11.5885	307.14	22884.6	104347	119433	135739	127228	113354	367917	1.67632e+06	1.58083e+07
39	8.97925	306.134	4.23282e+06	6.04551e+06	6.40144e+06	6.1985e+06	4.39779e+06	4.57843e+06	7.32502e+06	1.4883e+08	2.44634e+08
40	14.0442	434.158	87053.2	107440	130312	149756	172444	196052	134907	2.20147e+07	698520
41	11.9731	608.313	2.27927e+06	2.39931e+06	2.32354e+06	7.23358e+06	8.94694e+07	9.34955e+07	990172	7.65872e+06	3.74611e+06
42	9.59398	198.051	1.42558e+06	1.57153e+06	1.57879e+06	514572	539668	576412	200238	6.23853e+06	1.96504e+07
43	7.85175	224.164	0	0	0	6906.65	0	5769.12	0	930414	0
44	15.0855	418.163	11106.6	50190.8	66449.8	35557.7	22152.1	13295.6	60910.6	2.90129e+07	177721
45	6.3971	142.123	3.46806e+07	3.54948e+07	3.38904e+07	1.17641e+08	2.0884e+06	2.1038e+06	2.22025e+06	2.30598e+06	3.2731e+06
46	12.2258	333.144	409739	508015	522767	831640	364623	423255	156030	4.5645e+07	324952
47	8.49352	467.177	215244	258962	300799	429974	251264	210920	646913	636535	7.58904e+06
48	9.00753	306.101	454708	734415	839094	1.39911e+06	884224	304339	1.73603e+06	1.45347e+08	2.34128e+08
49	7.91812	249.168	3.13984e+07	3.31909e+07	3.21573e+07	2.2306e+06	2.0752e+07	2.15408e+07	324878	155908	230617
50	12.0307	517.164	0	0	0	0	8629.35	0	0	539093	3.01621e+06
51	14.4594	418.163	9649.47	15974.1	22730.6	8192.05	0	7925.56	171279	4.33854e+07	25712.2
52	14.3504	292.118	260544	310527	289780	313595	174420	292735	621497	9.09483e+06	3.46211e+07
53	1.86785	179.081	6.2249e+07	1.90871e+06	2.09654e+06	1.8251e+08	1.5139e+06	4.78289e+06	1.43527e+06	1.93359e+06	1.94038e+08
54	9.94427	292.148	160012	167833	88140.3	243013	53575.9	96286.4	72783.6	2.6671e+07	2.17263e+08
55	16.9962	238.106	40193.4	18755.8	55790.9	28835.6	57355.7	28464.1	10365.8	42180.3	6.5811e+07
56	14.8971	712.281	0	0	7839.16	7421.78	0	0	0	0	777252
57	18.5898	346.12	39779.3	30027.4	60550	10880.7	0	17565.1	25560.3	1.25708e+07	97043.3
58	11.5626	402.234	2.68286e+07	2.62976e+07	2.5674e+07	7.08504e+07	1.57814e+09	1.65605e+09	1.63492e+07	8.04406e+07	5.82622e+07
59	9.91223	328.205	2.75805e+06	2.82812e+06	2.89252e+06	6.11553e+06	1.48366e+08	1.53439e+08	2.40991e+06	9.55697e+06	8.71542e+06
60	9.94427	291.145	74459.6	162024	166916	269100	153519	99012.4	408674	1.79486e+08	1.44304e+09
61	19.5975	130.065	8.44554e+06	9.11942e+06	9.49259e+06	1.22097e+07	1.06707e+07	1.14525e+07	2.02421e+07	1.19592e+08	7.84545e+07
62	6.3971	160.133	1.27007e+08	1.31928e+08	1.2429e+08	4.45492e+08	1.73423e+06	1.75808e+06	3.83417e+06	3.74775e+06	4.1647e+06
63	12.5208	432.281	3.74833e+07	3.77135e+07	3.78107e+07	8.57623e+07	2.60471e+09	2.66735e+09	3.90174e+07	1.52346e+08	1.5048e+08
64	9.1474	637.297	1.71007e+06	1.5703e+06	1.56057e+06	391410	4.89017e+06	5.00442e+06	0	0	0
65	16.6652	168.057	1.06107e+06	963173	956393	956128	1.04018e+06	949897	1.08835e+06	2.34672e+07	1.72572e+06
66	5.83473	301.133	1.35353e+06	1.64667e+06	1.56685e+06	926140	320945	385010	1.06134e+06	2.61705e+07	5.64077e+06
67	6.77474	137.115	903253	1.06892e+06	1.01398e+06	3.88425e+06	3.02585e+06	3.08195e+06	4.00349e+06	4.08422e+07	5.01897e+06
68	0.55771	254.988	714060	864513	655802	644980	559782	521563	770731	1.24742e+07	2.35959e+06
69	13.5399	256.055	10394.9	0	58008.9	42789.7	356810	182708	47203	4.05064e+06	1.32622e+07
70	5.94717	167.126	5.1819e+07	5.37958e+07	5.17878e+07	9.27039e+06	2.57546e+08	2.67234e+08	7.02203e+06	5.87396e+06	6.02281e+06
71	13.4336	264.196	3.44661e+09	3.67203e+09	3.58919e+09	1.89406e+08	1.46905e+09	1.54243e+09	802556	671704	4.36825e+07
72	4.75101	343.085	28623.4	31487.5	48282.3	42693.1	19059.5	50490.3	4.93702e+06	2.23524e+06	138634
73	15.0789	305.158	2.15056e+06	2.25033e+06	2.31829e+06	2.38186e+06	2.16151e+06	2.40564e+06	3.33565e+06	1.35004e+08	9.83461e+07
74	19.5612	465.088	0	0	0	0	0	25045.4	0	46446.6	2.86289e+06
75	12.2258	332.141	57467.6	74153.5	33570.3	35821.3	42700.2	150811	85114	2.48801e+08	151147
76	7.53881	307.14	235482	270622	268913	265431	209706	228910	104880	1.31578e+06	7.51965e+06
77	13.5399	254.059	78210	114407	246700	93710.5	122200	102239	141977	9.69339e+07	3.00417e+08
78	6.35712	279.136	149344	255871	192926	201717	160479	246384	212346	1.77334e+07	236707
79	16.9962	509.219	0	0	0	17521	0	8422.03	10574.3	0	3.88834e+06
80	12.3395	432.152	55342	54771.7	47073.9	73002.5	20579.2	46064.2	7139.27	58253.8	6.53846e+06
81	6.63947	172.133	1.10299e+09	1.19222e+09	1.19731e+09	3.91415e+09	1.45302e+06	1.65749e+06	2.27047e+06	3.17104e+09	616979
82	13.773	251.184	8.08414e+07	8.47327e+07	8.61063e+07	3.05924e+06	2.50151e+07	2.67849e+07	51364.5	58190.7	2.51535e+06
83	2.5044	438.424	8497.84	0	0	0	0	11878.4	0	9009.12	3.17512e+06
84	0.75734	201.131	5.52225e+06	5.56087e+06	5.87986e+06	5.17399e+06	3.24264e+06	3.73093e+06	4.76095e+06	1.90979e+08	2.6928e+08
85	12.5108	388.154	7357.93	20839.3	0	76025.2	14960.5	38344.5	37751.5	5.30895e+06	2.71366e+07
86	15.9085	580.344	193015	314824	194552	603251	2.11319e+07	2.15958e+07	310275	713979	417253
87	18.3825	318.17	529589	602294	641167	869066	569863	552974	1.23274e+06	2.65594e+07	3.43753e+07
88	13.0612	258.185	4.11902e+06	4.16952e+06	4.52353e+06	1.93974e+06	3.0481e+07	3.34373e+07	207270	181378	743263
89	14.6493	505.312	114674	125329	130677	408109	2.04546e+07	2.11957e+07	190815	697548	536442
90	6.61392	109.101	6.82437e+06	7.21983e+06	7.14043e+06	2.18458e+07	1.20032e+06	1.26035e+06	1.34836e+06	1.85653e+07	2.1833e+06
91	14.2935	312.065	0	0	13657.1	25492.5	46181	31059.8	17023.7	524824	3.63507e+06
92	5.94717	166.123	4.64102e+08	4.81343e+08	4.69799e+08	8.32466e+07	2.32285e+09	2.39967e+09	1.22724e+06	1.37804e+06	1.90295e+06
93	13.4336	265.199	6.0449e+08	6.43339e+08	6.2875e+08	3.29332e+07	2.57501e+08	2.69555e+08	61451.1	49731.2	7.1991e+06
94	6.59485	276.136	313137	315917	359709	420172	423927	354789	1.13535e+06	4.02267e+08	758942
95	12.5208	416.257	1.85488e+06	1.85595e+06	1.91324e+06	4.56924e+06	2.02731e+08	2.0784e+08	1.87174e+06	8.50589e+06	8.45772e+06
96	10.3983	430.092	73469.8	293846	254704	64334.3	69900.4	43522.2	59925.2	9.34534e+06	5.93825e+07
97	14.6452	504.31	980503	1.0184e+06	1.07244e+06	2.40542e+06	1.16356e+08	1.20842e+08	1.35332e+06	3.83829e+06	3.29873e+06
98	8.59285	314.181	9.17957e+06	8.54504e+06	8.43486e+06	2.35369e+07	3.31469e+08	3.47308e+08	7.12746e+06	2.85071e+07	1.93648e+07
99	1.76543	442.207	1.11254e+08	1.27591e+08	1.26443e+08	5.94641e+06	6.3496e+07	6.68563e+07	28674.6	72410.8	963878
100	13.0491	259.189	674548	718311	793054	296637	5.48916e+06	5.94756e+06	23163.9	13479.6	47862.8
101	11.2742	371.228	1.58371e+07	1.56162e+07	1.56883e+07	3.7117e+07	1.14968e+09	1.20985e+09	1.29537e+07	5.95334e+07	5.73868e+07
102	7.81573	300.101	39577.6	46462.6	28923.6	41862.2	20879.7	23197.3	95231.8	675718	1.44307e+07
103	15.3015	549.295	1.02517e+06	911409	912771	2.46017e+06	5.54107e+07	5.77333e+07	543390	1.3272e+06	566524
104	6.97163	267.107	1.37919e+06	1.26769e+06	1.37293e+06	3.74076e+06	2.65401e+07	2.78346e+07	807991	1.8782e+06	1.08281e+06
105	5.94273	148.112	9.42185e+08	1.00074e+09	9.72524e+08	2.2185e+08	4.85878e+09	5.03033e+09	1.23156e+06	1.33602e+06	1.52586e+06
106	15.3015	548.292	4.03886e+06	3.93103e+06	4.10712e+06	1.05943e+07	2.27666e+08	2.35998e+08	2.6044e+06	5.7222e+06	2.54151e+06
107	19.8193	390.151	196950	320912	301548	0	12764.4	14387	22934.4	844049	2.06132e+07
108	8.97925	307.137	342276	572934	608677	791534	452909	488181	1.0992e+06	2.53336e+07	4.10812e+07
109	14.869	508.198	0	8713.77	0	14932.6	0	0	9549.78	21037.4	3.01237e+07
110	5.9426	149.115	1.02588e+08	1.0843e+08	1.05386e+08	2.32711e+07	5.27321e+08	5.42083e+08	1.76316e+06	770593	1.05002e+06
111	14.9731	518.289	441199	439267	372735	1.08509e+06	3.92622e+07	4.20101e+07	366642	1.12865e+06	713532
112	12.7523	284.056	2.48865e+06	2.53031e+06	2.52046e+06	8.73125e+06	1.44313e+06	1.6142e+06	165486	408228	510552
113	18.783	375.763	0	0	0	0	0	0	9847.47	0	5.43918e+07
114	8.81328	329.164	2.62001e+06	2.86072e+06	2.77477e+06	6.85497e+06	5.91595e+07	6.07006e+07	1.41176e+06	3.70608e+06	2.52207e+06
115	6.3971	161.137	1.1132e+07	1.12762e+07	1.05956e+07	3.95856e+07	268810	230858	351282	387476	542368
116	6.24217	621.197	0	0	0	7159.06	0	7686.02	1.3436e+06	0	0
117	14.4641	419.166	0	0	0	0	23511.4	0	17588.4	8.68273e+06	0
118	6.11077	304.154	1.93929e+06	2.03588e+06	2.05749e+06	6.53511e+06	38915.3	21145.3	496128	396876	1.98882e+07
119	15.299	550.297	132398	87997	130617	423532	1.09022e+07	1.14326e+07	81382.5	235777	54015.2
120	1.73485	159.149	2.39732e+07	2.31297e+07	2.26951e+07	6.57366e+07	8.90438e+06	9.19249e+06	2.41151e+08	3.03558e+08	2.32478e+08
121	17.5978	509.201	0	0	0	49763	0	0	10132.5	9669.18	4.10982e+06
122	5.64208	244.027	1.38503e+06	1.23355e+06	1.04581e+06	723833	1.85207e+06	1.76982e+06	941544	1.54488e+07	6.86131e+06
123	16.4255	592.362	313444	298015	349652	530495	2.95457e+07	3.03243e+07	433380	1.1485e+06	763658
124	1.77928	122.068	3.06596e+06	2.98905e+06	1.63638e+06	4.67221e+06	3.07338e+06	3.10836e+06	6.37779e+07	1.75107e+08	3.60213e+07
125	6.61392	137.096	1.4831e+07	1.61939e+07	1.56828e+07	5.05643e+07	2.96882e+06	2.97829e+06	2.57624e+06	4.17797e+07	4.32737e+06
126	6.61392	155.107	7.75194e+06	8.2789e+06	8.67889e+06	2.74109e+07	1.13928e+06	1.13935e+06	1.40889e+06	2.24451e+07	1.59147e+06
127	3.02197	218.122	4.99701e+06	5.49054e+06	5.62099e+06	2.16195e+06	2.15016e+06	2.34149e+06	1.19112e+07	2.19594e+06	1.61491e+06
128	8.59298	298.158	1.23004e+06	1.19571e+06	1.11078e+06	3.30416e+06	4.88192e+07	5.21754e+07	965054	3.82551e+06	2.79794e+06
129	21.1752	288.159	239601	167364	113579	1.01035e+06	198620	130214	3.58145e+06	6.49779e+07	2.22626e+07
130	11.674	272.085	5.2867e+06	4.70992e+06	4.93093e+06	1.78575e+07	620519	700336	78359.3	108300	916980
131	10.4195	373.19	5.6233e+06	5.43007e+06	5.50224e+06	1.28353e+07	1.47974e+08	1.54633e+08	1.5532e+06	5.37438e+06	2.99984e+06
132	1.49658	177.102	1.39539e+08	1.5145e+08	1.53038e+08	4.95027e+08	1.1966e+07	1.15815e+07	1.9294e+06	6.35588e+07	5.01617e+08
133	10.4207	374.191	617585	608137	623376	1.6125e+06	2.01171e+07	2.12453e+07	209730	661963	367847
134	16.9982	531.201	0	0	5210.23	17064.8	0	9672.22	20530.6	39719.4	4.54002e+07
135	8.92428	114.128	1.11038e+06	1.12343e+06	1.14204e+06	1.47452e+06	1.25406e+06	1.25845e+06	4.9257e+06	1.47107e+07	5.19798e+06
136	4.75101	342.082	450675	413865	484006	463115	429056	457375	3.38661e+07	1.51251e+07	369267
137	6.91874	164.071	2.60188e+06	3.0975e+06	3.05566e+06	4.57434e+06	2.50639e+06	3.08794e+06	6.31354e+06	3.2406e+07	1.75004e+07
138	6.35688	278.133	217923	334470	275460	445654	389936	484677	192791	1.30049e+08	301960
139	11.861	419.22	39064.8	64837.7	66163.3	272548	3.93623e+06	4.01086e+06	31413.2	43478.8	41173.5
140	2.50913	794.888	0	0	6315.79	0	0	5776.36	0	0	1.78859e+07
141	11.6619	470.107	17604.1	12783.8	6984.75	6214.15	0	0	0	235541	7.88254e+06
142	16.9965	192.081	55391.9	31974.9	84202.8	32310.9	70283.9	76898.2	61586.1	44972.7	4.60121e+06
143	8.06028	350.067	59403.8	58716.7	124422	110267	67960.1	81086.1	163671	7.13438e+06	326569
144	20.9135	429.24	0	36523	18829.8	17598.6	0	0	674611	168424	1.12432e+07
145	14.2651	510.224	357372	302450	344823	1.07979e+06	2.09539e+07	2.23319e+07	140251	490298	196551
146	8.59285	297.154	9.92164e+06	9.97609e+06	9.54036e+06	2.5812e+07	3.76925e+08	3.99519e+08	7.49745e+06	3.12489e+07	2.16931e+07
147	5.96105	133.089	1.74935e+07	1.84244e+07	1.7709e+07	3.73091e+06	8.62736e+07	8.80814e+07	2.01086e+06	1.89266e+06	1.68141e+06
148	4.75625	206.139	204499	308624	308580	532316	405855	416691	327224	2.32441e+07	361703
149	8.39777	283.175	2.39772e+07	2.382e+07	2.49391e+07	3.85947e+07	5.03521e+08	5.46034e+08	2.5241e+07	5.35419e+07	4.77153e+07
150	17.2794	168.057	968608	1.0616e+06	949037	1.0342e+06	1.01563e+06	1.0531e+06	1.01393e+06	1.62032e+08	5.11772e+06
151	12.5233	415.254	9.67112e+06	1.01918e+07	1.05762e+07	2.45145e+07	1.00646e+09	1.03406e+09	1.01949e+07	4.34728e+07	4.37091e+07
152	9.91223	344.228	2.9714e+07	2.87392e+07	2.79538e+07	6.01691e+07	1.18215e+09	1.24405e+09	2.53662e+07	9.57165e+07	8.19767e+07
153	17.4685	480.195	27967.2	39644	39437.5	56046.6	24365.6	38564.3	8.85108e+06	33030	68988.5
154	1.31788	342.155	523342	529883	477238	1.6226e+06	761817	795050	81068.5	5.262e+06	7.73398e+06
155	17.2727	245.131	46686.3	75538.6	168026	141599	35974.4	60154.4	80010.4	2.19329e+07	609540
156	12.7294	264.009	0	0	0	0	0	5759.68	0	587258	0
157	6.35822	276.136	189594	155149	229309	353786	278438	148300	697332	4.06876e+08	832662
158	19.1825	401.262	717544	710833	837124	766879	9.42217e+06	9.86856e+06	717289	1.78858e+06	579366
159	14.633	459.28	28207.7	6252.85	12886	72276.6	5.03841e+06	5.57434e+06	10930.9	123062	101898
160	0.775378	266.089	1.06668e+06	1.0922e+06	1.09991e+06	1.20037e+06	961726	927755	2.20763e+07	1.50516e+06	1.45649e+06
161	21.2356	522.177	0	0	0	16280.4	17397.1	0	69062.4	18824.3	5.63013e+06
162	4.67207	266.175	3.89063e+07	3.80431e+07	3.69781e+07	1.77146e+06	1.5307e+07	1.53964e+07	0	20172.8	195426
163	10.4195	372.187	3.81137e+07	3.68385e+07	3.78253e+07	8.6313e+07	9.44794e+08	9.84231e+08	1.10413e+07	3.55105e+07	2.07259e+07
164	6.61392	155.126	1.51851e+07	1.69249e+07	1.6828e+07	5.37792e+07	1.02069e+06	1.02416e+06	1.26015e+06	4.35549e+07	1.38037e+06
165	6.35822	277.139	2.7525e+06	2.90571e+06	2.84941e+06	3.55929e+06	3.14448e+06	3.12905e+06	1.8101e+06	5.75309e+07	2.20486e+06
166	6.61392	154.123	1.57925e+08	1.72488e+08	1.736e+08	5.59757e+08	1.89066e+06	1.67068e+06	2.10834e+06	4.52618e+08	2.32816e+06
167	10.647	156.138	1.79216e+06	2.05295e+06	1.99033e+06	4.58544e+06	6.0993e+06	6.64821e+06	3.44066e+07	1.23506e+07	5.67715e+06
168	1.49282	178.106	1.4621e+07	1.6263e+07	1.59941e+07	5.26e+07	1.06614e+06	999495	1.00635e+06	6.67161e+06	5.61382e+07
169	18.3185	337.13	78001	80980.2	134668	183887	78225.8	88914.8	177078	192039	3.47322e+06
170	14.8734	509.201	0	9022.65	7326.73	0	7630.95	0	0	0	8.02331e+06
171	19.5613	463.091	0	37217.9	0	22453.4	12584.6	0	48609.7	97542.8	9.39004e+06
172	18.887	436.197	2.10536e+06	2.19569e+06	2.24974e+06	7.62971e+06	3.0793e+07	3.21223e+07	10723.5	19578.2	40592.5
173	6.86723	453.198	301074	387842	362302	1.23484e+06	485597	504517	41430.7	6.13932e+06	8.94355e+06
174	12.0796	356.116	2.3367e+06	2.63852e+06	2.55516e+06	9.05923e+06	2.75695e+07	2.84042e+07	17204.9	41974.7	95249.6
175	11.9777	609.316	586639	629049	560966	1.80525e+06	2.39705e+07	2.50205e+07	258934	1.92108e+06	988258
176	11.1431	386.091	21355.8	78941.5	71322.7	67123	40011.4	49607.9	103873	5.64734e+06	1.06786e+07
177	14.9731	517.286	1.78697e+06	1.87022e+06	1.94213e+06	4.76918e+06	1.60798e+08	1.7317e+08	1.94754e+06	4.84683e+06	3.25951e+06
178	11.9845	610.318	50520.3	63404.8	85916.7	372861	5.21898e+06	5.50151e+06	31769.8	479399	200848
179	7.68462	437.158	8071.4	14199.4	7104.05	15293.1	7361.01	6223.24	0	1.60495e+06	26571.3
180	14.2651	488.242	253277	281941	256587	806525	1.75933e+07	1.88817e+07	64867.5	341082	111251
181	6.50975	251.139	4.5729e+06	4.90287e+06	4.96726e+06	9.03432e+06	5.83402e+06	6.12127e+06	3.84918e+07	1.58736e+07	1.38771e+07
182	11.5626	386.21	1.21298e+06	1.20375e+06	1.29575e+06	3.50322e+06	9.0699e+07	9.66689e+07	690136	3.95674e+06	2.84779e+06
183	11.9255	463.091	0	16771.9	10625.8	33321.4	0	0	24057.2	26605.9	1.52679e+06
184	15.518	669.266	0	13528.6	15116.5	0	0	0	0	0	1.19361e+06
185	15.9083	561.312	835196	858430	906008	1.97561e+06	7.70481e+07	7.98208e+07	1.0789e+06	2.25837e+06	1.36794e+06
186	1.17835	89.0711	7.33017e+06	4.25709e+06	4.13326e+06	4.52242e+06	4.60515e+06	4.55084e+06	8.26649e+07	4.83165e+06	3.94949e+06
187	17.1267	311.139	2.18114e+06	2.43868e+06	2.36429e+06	3.0052e+06	2.45653e+06	2.56148e+06	5.84164e+06	1.21914e+07	7.4634e+06
188	12.5835	188.165	36841	28289.3	7407.69	41281.6	37339.5	10861.4	6.57814e+06	303874	260049
189	7.68015	436.155	10545.7	5667.87	45987.5	25579.3	0	16906.1	22931.1	8.04436e+06	44465
190	6.19032	270.091	240505	302179	307437	529103	380564	504838	504161	1.25007e+07	3.61618e+06
191	20.2318	459.214	500836	570964	572919	1.34016e+06	238252	485231	939719	1.58338e+06	1.93802e+07
192	1.7687	443.211	2.49315e+07	2.85204e+07	2.86889e+07	1.33627e+06	1.43032e+07	1.48843e+07	0	0	113100
193	11.2849	373.232	276933	297354	292269	737258	2.37296e+07	2.48286e+07	335883	1.12726e+06	1.2902e+06
194	4.6334	453.162	0	0	20212.4	25104.7	78037.8	95109.2	64688.8	2.65912e+06	8.34018e+06
195	3.7076	254.161	1.85967e+07	1.81573e+07	1.75014e+07	4.37462e+07	2.48117e+07	2.61925e+07	1.7087e+08	4.70873e+07	4.44257e+07
196	4.5759	152.071	6.38905e+08	6.70306e+08	6.75146e+08	1.8737e+08	5.56577e+08	5.80554e+08	1.68047e+07	6.2836e+08	4.42082e+08
197	12.6438	521.159	7245.05	13334	7420.62	0	6255.21	0	0	8.21218e+06	6.31227e+06
198	19.186	392.749	547974	638777	639799	701622	8.31258e+06	8.71391e+06	750275	1.5198e+06	464803
199	6.0728	197.092	9.64873e+06	1.0036e+07	1.04129e+07	3.07474e+07	9.79173e+06	1.04193e+07	1.55817e+07	8.18214e+06	2.41783e+07
200	11.4207	290.139	1.31812e+07	1.40036e+07	1.39888e+07	4.67266e+07	2.71838e+06	1.32195e+06	1.24008e+06	7.18393e+09	1.01396e+10
201	4.07913	430.092	38929.9	27809.7	36170.8	19576.1	19693	11576.6	48832.8	422236	2.76677e+06
202	3.15985	656.202	2.25929e+08	2.25027e+08	2.18091e+08	6.38504e+07	1.49283e+08	1.48908e+08	0	4.34678e+07	2.08748e+07
203	6.3971	97.1013	1.28352e+06	1.26921e+06	1.36922e+06	4.65723e+06	738522	716236	951907	1.04765e+06	1.24811e+06
204	2.49485	184.06	1.89736e+08	2.03117e+08	1.99088e+08	9.87306e+07	1.10411e+08	1.16906e+08	7.78155e+08	2.89256e+08	1.38682e+08
205	18.4038	479.24	37630.8	36029.1	0	20467.9	9388.35	17026.1	10552.5	9117.02	832114
206	15.9068	562.315	121308	202853	224273	494775	2.05125e+07	2.115e+07	225006	521504	323535
207	20.8285	392.163	479532	667831	685240	2.24521e+06	136886	145849	3.99091e+07	4.82764e+06	6.62383e+06
208	6.61392	173.136	1.10671e+08	1.18928e+08	1.20015e+08	3.87154e+08	6.48548e+07	6.5301e+07	6.43109e+07	3.13341e+08	5.21352e+07
209	5.97582	115.054	8.99471e+06	9.32653e+06	8.99585e+06	4.45328e+06	3.68669e+07	3.76081e+07	4.55482e+06	4.51161e+06	4.07908e+06
210	1.73023	170.092	7.03882e+07	7.21386e+07	7.31132e+07	1.12129e+08	9.14646e+07	8.57019e+07	2.91091e+08	5.10659e+08	2.89617e+08
211	15.3556	578.189	10341.5	0	0	0	9856.56	24911.1	10068.8	6.38304e+06	4.52005e+06
212	15.9013	581.347	9434.69	14950.8	0	32297.4	3.26698e+06	3.46856e+06	0	23933.8	9420.67
213	6.46382	206.045	4.85265e+07	4.98685e+07	4.95501e+07	5.48806e+07	4.2222e+07	4.40731e+07	1.214e+08	1.14918e+08	8.61681e+07
214	17.1625	397.176	6.3298e+06	6.91392e+06	6.5879e+06	2.30802e+07	10581.2	14885.6	122051	5.65083e+07	81364.2
215	15.3056	553.247	670128	755844	830209	2.17859e+06	4.51744e+07	4.97908e+07	421636	1.1681e+06	574996
216	12.8186	451.215	7.17504e+06	7.55589e+06	7.92806e+06	1.95638e+07	3.66934e+08	3.80061e+08	6.05495e+06	2.43519e+07	1.99282e+07
217	14.6943	405.152	117067	277979	283393	487769	51590.5	95906.1	343497	416203	1.05778e+07
218	12.7294	338.083	15433.5	30050.9	16353.4	44599.1	15447.2	8244.77	16662.8	1.04346e+07	1.2e+06
219	17.1625	398.179	1.31584e+06	1.64276e+06	1.48533e+06	5.15663e+06	9251.85	0	0	1.3352e+07	26459.4
220	14.6451	525.288	4.78983e+06	5.51933e+06	5.93056e+06	1.451e+07	3.85521e+08	3.88855e+08	8.21736e+06	2.56093e+07	2.15012e+07
221	8.81328	328.16	2.03034e+07	2.22138e+07	2.23225e+07	5.40329e+07	4.54105e+08	4.59102e+08	1.17842e+07	2.98972e+07	1.96743e+07
222	18.1002	412.123	22346	10459.5	49765.1	0	8662.8	8857.31	0	0	1.02956e+07
223	13.9668	409.165	0	6055.34	7646.64	0	7095.11	15313.1	0	197228	1.98008e+06
224	14.2652	504.265	8.68142e+06	8.42331e+06	8.43985e+06	2.51691e+07	4.56917e+08	4.70355e+08	4.34873e+06	1.12326e+07	5.13079e+06
225	14.6451	526.292	1.01278e+06	1.30341e+06	1.40851e+06	3.38423e+06	9.35646e+07	9.47399e+07	1.84711e+06	5.96644e+06	5.19109e+06
226	13.0265	381.118	9.52315e+06	9.90069e+06	1.03869e+07	2.38959e+07	1.26342e+07	1.37736e+07	1.54785e+06	2.31986e+06	2.1486e+06
227	14.6451	503.306	4.30821e+06	4.38189e+06	4.57473e+06	9.96817e+06	4.80148e+08	4.965e+08	5.81026e+06	1.683e+07	1.42102e+07
228	8.52145	272.184	1.70302e+06	1.95158e+06	1.9456e+06	2.88924e+06	1.13579e+07	1.2373e+07	5443.7	41030.1	138599
229	14.2652	509.221	1.8145e+06	1.76667e+06	1.71823e+06	5.27689e+06	9.58004e+07	1.01204e+08	846511	2.44842e+06	1.20102e+06
230	3.64827	232.027	5.25783e+08	6.21798e+08	6.0169e+08	2.1285e+08	5.04776e+08	5.30281e+08	3.30399e+06	2.55996e+08	1.32633e+08
231	1.77928	121.065	4.27639e+07	4.13412e+07	3.94633e+07	6.411e+07	3.96427e+07	4.13274e+07	7.32611e+08	2.01471e+09	4.17346e+08
232	13.6394	249.117	229870	246651	291702	616867	2.82021e+07	2.86944e+07	311762	1.04896e+06	964911
233	12.6246	465.776	8613.88	0	0	0	0	0	642617	171698	1.3533e+06
234	11.4192	291.142	2.16407e+06	2.21075e+06	2.23947e+06	7.8395e+06	472090	330852	392419	1.23884e+09	1.74849e+09
235	15.9083	578.339	5.65741e+06	5.85652e+06	5.7022e+06	1.1984e+07	3.87139e+08	3.95652e+08	7.37818e+06	1.51561e+07	9.41655e+06
236	16.5281	371.126	28216.6	25701.3	0	18653.9	0	24595.4	47693.9	2.27286e+06	2.51804e+06
237	6.02858	201.066	1.70097e+06	1.90618e+06	1.70883e+06	6.43863e+06	178461	182608	279454	1.07903e+06	1.01828e+07
238	11.5626	385.207	7.52112e+06	7.66506e+06	7.66128e+06	2.07135e+07	5.11917e+08	5.464e+08	4.52032e+06	2.31658e+07	1.70626e+07
239	1.14081	168.113	2.29819e+06	1.15996e+06	7.1281e+06	5.53085e+06	8.99314e+06	9.05429e+06	3.66469e+07	2.87836e+08	5.20826e+08
240	20.8285	391.16	2.04316e+06	2.39827e+06	2.4622e+06	9.4378e+06	192692	384720	1.77501e+08	2.06187e+07	2.78311e+07
241	17.6387	477.071	113625	166972	171039	568946	9662.52	0	3.53407e+06	333344	22808.2
242	8.31328	685.316	366728	664044	584698	48722	1.9441e+06	2.25515e+06	0	8207.45	14859.5
243	10.0777	328.708	202471	256242	273228	495759	183428	175681	1.34401e+07	301107	2.49002e+06
244	12.8186	429.233	4.32285e+06	4.71121e+06	4.62988e+06	1.50165e+07	4.17782e+08	4.35364e+08	3.51281e+06	1.43234e+07	1.0848e+07
245	10.1607	358.207	1.91829e+07	1.88361e+07	1.83455e+07	5.38093e+07	9.39706e+08	1.03742e+09	1.12554e+07	5.66928e+07	4.25856e+07
246	21.2711	304.191	19612.4	21234.7	14900.2	35250.3	0	0	524770	7.19345e+06	1.15424e+06
247	9.91215	349.183	2.02957e+07	2.62261e+07	2.48731e+07	5.48737e+07	5.9872e+08	6.32297e+08	2.25979e+07	8.11372e+07	7.70717e+07
248	18.8965	268.17	1.89848e+06	2.29368e+06	2.1981e+06	481124	1.15856e+07	1.25739e+07	27975	8467.2	16821.5
249	8.94392	482.166	7769.02	0	12502.5	7007.34	8908.34	0	24917.6	4.36303e+06	9.2709e+06
250	19.2163	330.672	0	0	0	120669	0	0	9795.76	5.26955e+06	1.09275e+07
251	12.2452	605.265	15076.1	0	0	71708.9	1.56729e+06	1.64844e+06	8017.78	11832	8048.73
252	6.97307	284.134	2.59185e+06	2.63546e+06	2.60101e+06	7.37362e+06	5.13518e+07	5.31859e+07	1.75406e+06	3.52396e+06	2.10536e+06
253	13.8431	334.165	30904.4	23025	17369.7	88413.3	38218.4	26953.5	181452	1.94677e+06	9.13908e+06
254	15.2814	564.173	0	0	0	8627.27	9909.77	0	33185.8	9.93019e+06	7.70738e+06
255	8.81333	312.137	621440	741687	765183	1.7865e+06	1.58687e+07	1.6343e+07	328450	786873	571197
256	14.6479	271.13	410509	225197	148566	489414	2.17349e+07	2.32269e+07	290798	811645	771755
257	9.91223	350.187	3.00506e+06	3.84232e+06	3.55878e+06	8.05446e+06	9.17196e+07	9.60401e+07	3.23566e+06	1.21012e+07	1.16799e+07
258	15.6233	553.2	17465.1	0	18374	8231.68	26568.6	0	26426.3	8493.23	1.07087e+06
259	9.86957	169.17	299505	217077	288239	1.43334e+06	0	7717.39	35342.7	313995	2.88946e+06
260	0.756708	200.128	8.9018e+06	9.69338e+06	9.27027e+06	1.69756e+07	4.11136e+06	1.13433e+07	1.12389e+07	1.80182e+09	2.49322e+09
261	1.22251	164.126	1.12097e+07	1.08841e+07	1.0866e+07	3.52061e+07	2.37991e+06	2.26712e+06	1.73104e+06	5.5123e+06	6.45031e+07
262	15.5622	550.341	0	0	7740.41	0	1.79354e+06	2.00342e+06	8606.04	9824.28	9250.08
263	9.91223	345.231	4.39743e+06	4.15547e+06	4.17248e+06	9.04423e+06	1.86098e+08	1.95506e+08	3.6895e+06	1.43804e+07	1.20002e+07
264	15.2822	563.17	0	25585	6888.5	0	0	6160.93	0	3.58564e+07	2.76212e+07
265	12.8227	452.219	1.2828e+06	1.4181e+06	1.50675e+06	3.73917e+06	7.29922e+07	7.448e+07	1.12517e+06	4.47883e+06	3.72706e+06
266	19.379	423.129	0	0	21280	10666	10555.8	21936.5	0	998457	0
267	15.9092	579.342	1.53313e+06	1.54318e+06	1.46463e+06	3.15517e+06	1.04368e+08	1.06627e+08	1.85984e+06	4.01734e+06	2.4344e+06
268	11.4062	168.102	863359	832250	852316	1.27977e+06	530605	614181	922936	7.59243e+07	1.02972e+08
269	9.17493	214.155	3.80885e+06	4.1369e+06	4.2238e+06	87180	688955	644500	6.30538e+06	312313	98199.1
270	7.68015	434.158	1.79033e+06	3.15504e+06	3.29434e+06	147873	1.41512e+06	1.52313e+06	233061	2.6147e+07	167677
271	17.4717	222.112	1.55999e+06	1.67363e+06	1.69535e+06	1.4267e+06	1.39216e+06	1.45551e+06	2.31663e+06	1.01668e+08	4.55893e+07
272	11.057	582.177	0	0	12623.2	5940.44	0	0	0	8666.21	630435
273	2.2533	331.143	1.46662e+06	909361	988593	1.14359e+06	716765	830258	1.87166e+06	3.00002e+07	9.30398e+06
274	13.5212	234.149	110460	147866	172287	176926	1.34347e+07	1.41129e+07	128043	238970	153894
275	15.5745	271.108	17525.6	30847.9	30410	176046	10355.5	25310.7	118431	89221.4	3.97724e+06
276	12.814	411.223	18332.4	28687.9	32411.7	131623	5.58407e+06	6.03008e+06	20764.9	173101	183702
277	17.1457	482.03	794047	984591	928876	3.60133e+06	44351.9	28400.9	9693.68	10502.5	35132.7
278	9.81045	194.073	502764	485738	515677	649887	469750	418837	485438	1.32234e+06	4.58738e+06
279	16.2444	682.422	0	0	0	0	42310.2	15315	9903.77	2.47348e+06	297739
280	17.209	652.412	4.39505e+06	4.55189e+06	4.69307e+06	6.22694e+06	2.02133e+08	2.24264e+08	6.53362e+06	1.38612e+07	7.41897e+06
281	6.90532	456.223	9.61716e+06	9.94288e+06	1.00913e+07	594272	4.90981e+06	5.46567e+06	213108	17183.6	84706.8
282	16.2445	575.291	214524	256517	229253	625905	1.63244e+07	1.72812e+07	96059.5	287028	123585
283	21.5507	422.1	0	0	0	20285.8	0	0	0	7.64205e+06	1.63996e+06
284	2.50913	777.862	0	0	0	0	0	0	0	0	4.86349e+07
285	17.209	653.415	1.27514e+06	1.31044e+06	1.37004e+06	1.86795e+06	6.37632e+07	6.99109e+07	1.93194e+06	4.19694e+06	2.32642e+06
286	12.9793	238.099	96559.1	297945	304595	367677	196878	202641	257954	1.56434e+07	308647
287	10.0856	569.044	519685	505436	609725	1.94003e+06	66730.4	93167.8	0	0	9061.83
288	8.10737	566.25	0	0	0	0	0	9836.26	9659.1	0	2.00656e+06
289	17.9435	696.438	2.03885e+06	2.31619e+06	2.31459e+06	2.24531e+06	7.11036e+07	6.86717e+07	2.8618e+06	5.91062e+06	2.91229e+06
290	18.1266	437.2	161699	418275	377883	1.67611e+06	5.87768e+06	6.08903e+06	0	79789.5	343747
291	12.5248	418.261	7236.98	0	0	29594.9	3.65864e+06	3.89977e+06	8763.59	66024.8	86017.8
292	14.2652	505.269	1.84035e+06	1.80105e+06	1.84668e+06	5.17245e+06	1.01688e+08	1.04814e+08	901815	2.44801e+06	1.18394e+06
293	7.00896	205.079	880352	1.07338e+06	1.192e+06	718462	949956	1.02789e+06	601458	8.44973e+07	2.76384e+07
294	6.35853	369.082	4.90878e+06	5.29037e+06	5.54396e+06	1.2989e+07	4.93565e+06	5.19824e+06	1.05859e+06	1.58159e+06	2.02408e+06
295	10.762	220.133	404831	506208	568133	811574	1.80112e+08	1.93846e+08	900242	1.56851e+06	1.44048e+06
296	6.82843	253.128	8.67924e+06	8.9006e+06	8.70229e+06	2.33223e+07	2.3439e+08	2.41323e+08	7.15344e+06	2.36953e+07	1.5755e+07
297	18.1306	436.197	2.07514e+06	2.15135e+06	2.19114e+06	7.60349e+06	2.47256e+07	2.59458e+07	0	204518	72137
298	0.777404	265.085	6.35985e+06	6.92666e+06	6.83593e+06	6.62464e+06	5.15262e+06	5.26204e+06	2.25067e+08	1.12355e+07	8.6184e+06
299	17.9301	351.702	10697.4	19953.4	20291.8	10656.4	2.31742e+06	2.39949e+06	26794.5	112634	47224.9
300	6.82843	254.132	873814	905924	885934	2.35994e+06	2.58127e+07	2.64691e+07	705219	2.42601e+06	1.6073e+06
301	19.7352	373.158	303622	324384	372196	564241	256266	452142	1.11248e+06	4.11809e+07	1.7941e+07
302	15.3014	531.265	592270	579851	597163	1.63875e+06	3.9181e+07	4.28209e+07	314885	773512	347366
303	10.0452	328.103	8.46677e+06	9.70358e+06	9.95796e+06	9.61055e+06	1.46031e+07	1.49885e+07	1.28914e+07	8.79435e+07	3.81827e+07
304	11.3422	331.092	16103.3	58981.5	107349	95196.9	102064	69083.5	271042	2.59318e+07	1.70967e+06
305	8.3976	284.178	2.9619e+06	2.97007e+06	3.04605e+06	4.83106e+06	6.60571e+07	7.16111e+07	3.24415e+06	1.9696e+07	6.33716e+06
306	12.8952	244.17	2.34598e+06	2.54943e+06	2.42794e+06	785914	8.17939e+06	8.88746e+06	8823.16	35217.5	1.68862e+06
307	11.2724	372.231	2.58213e+06	2.55427e+06	2.55013e+06	6.17978e+06	2.05271e+08	2.15469e+08	2.15088e+06	1.01972e+07	9.83262e+06
308	9.94427	293.152	14887.2	0	6095.91	0	0	0	34099.9	1.18938e+06	1.0565e+07
309	14.6943	406.146	9202.44	17466.9	39833.7	9337.16	0	0	0	267275	1.60785e+07
310	1.22148	163.123	9.97407e+07	9.83873e+07	9.72362e+07	3.24635e+08	4.91718e+06	4.73832e+06	2.35238e+06	5.4367e+07	5.88263e+08
311	16.6605	243.134	1.41801e+06	1.84509e+06	1.83335e+06	534837	1.04686e+06	1.13851e+06	1.39883e+06	1.18854e+07	1.30629e+06
312	8.99347	392.074	160765	244054	238707	677970	289375	286411	79213.7	2.62316e+06	2.90346e+06
313	15.901	563.318	18421.7	0	8118.44	63894.8	4.10279e+06	4.11069e+06	0	44651.9	37376.9
314	9.26274	450.212	6.72832e+06	6.30413e+06	6.66634e+06	1.1449e+06	1.93069e+07	2.02763e+07	0	0	365172
315	12.0615	188.165	17338	24545.7	12220.9	15025.1	43446.9	20660.9	3.8281e+06	212316	283646
316	19.8139	389.157	1.48375e+06	1.797e+06	1.7888e+06	120941	14143.1	82330.5	684201	3.45134e+06	1.17739e+07
317	15.7617	440.103	0	0	0	17756.7	7084.48	7545.74	29994.9	6.05908e+06	1.62371e+06
318	8.81328	311.134	5.1689e+06	5.86466e+06	5.94745e+06	1.40888e+07	1.2313e+08	1.26947e+08	2.76474e+06	6.96967e+06	4.69792e+06
319	6.81113	91.0544	4.24719e+07	4.31157e+07	4.35414e+07	1.34792e+08	3.90621e+06	4.46946e+06	4.5898e+06	4.38134e+07	4.78642e+06
320	3.82447	171.063	4.04796e+06	4.04475e+06	3.77586e+06	1.09993e+07	8.22765e+06	8.41715e+06	7.8081e+07	2.37375e+07	5.55614e+07
321	7.00597	412.233	3.04912e+07	3.26587e+07	3.28991e+07	1.85373e+06	1.34126e+07	1.42084e+07	9092.27	37348.8	387549
322	17.0375	450.04	1.4433e+07	1.60381e+07	1.66551e+07	6.39727e+07	2.32412e+06	2.35179e+06	246305	305884	2.11712e+06
323	19.3258	451.044	244995	237860	317747	1.55459e+06	16203.7	0	0	0	10185.4
324	17.2087	654.418	290049	218173	288414	381583	1.41522e+07	1.57398e+07	422284	955252	573199
325	13.4451	546.115	3.55962e+06	3.87299e+06	3.82103e+06	1.42503e+07	341237	261971	0	924277	5.25825e+06
326	14.7218	132.053	3.77052e+06	4.14307e+06	4.18553e+06	2.06824e+06	5.30965e+06	5.42353e+06	4.07074e+06	4.52419e+06	1.34486e+07
327	4.75235	134.096	1.47369e+07	1.49987e+07	1.49103e+07	3.39819e+06	1.02747e+08	1.101e+08	4.89953e+06	5.43013e+06	4.49272e+06
328	17.275	170.055	6.5626e+06	6.18015e+06	5.63103e+06	5.95059e+06	6.16275e+06	5.97701e+06	6.34601e+06	5.04819e+07	1.35681e+06
329	7.74868	319.173	248378	279533	269520	819742	73509.1	56140.5	35038.4	33944.6	4.01889e+06
330	12.6551	197.08	567144	329899	331128	397153	472276	505282	1.03967e+06	184961	1.6379e+07
331	5.61855	148.076	4.25575e+07	665129	4.61991e+07	671275	537796	613939	1.12324e+06	3.13712e+07	2.93584e+07
332	9.83907	170.154	0	0	7775.37	36329.1	3761.55	5925.48	1.8609e+06	73612.1	245695
333	9.77658	302.07	572799	713022	492130	877837	531231	637384	660879	9.64781e+06	2.25121e+06
334	0.60681	130.069	5.22629e+06	5.59197e+06	5.60016e+06	1.37275e+07	3.84533e+06	2.06348e+07	6.00724e+06	2.12961e+09	2.08034e+07
335	1.61401	227.077	7.57569e+07	7.25399e+07	7.26217e+07	4.40654e+07	4.31824e+07	4.73382e+07	3.60391e+06	1.27312e+06	1.50305e+06
336	11.2472	350.16	46364.8	85768.1	74003.7	182536	16448.5	23852.1	926677	1.50703e+06	4.03866e+06
337	20.8325	389.163	6.34199e+06	7.70698e+06	7.30227e+06	2.8495e+07	55140.3	23590.6	5.58197e+08	6.54772e+07	8.77112e+07
338	9.64897	236.165	2.2419e+07	1.9753e+07	1.9972e+07	924027	7.58593e+06	7.71529e+06	47962.6	98549	385075
339	15.8299	425.084	164163	203418	208414	103236	48484.5	70071.2	183314	4.34313e+07	1.40728e+07
340	9.23337	269.158	140218	59815.3	58835.6	68876.3	83104.9	54050.7	132680	1.20233e+07	7.73279e+06
341	3.21277	165.102	1.15581e+07	1.12899e+07	1.11698e+07	1.47496e+07	1.01134e+07	1.04636e+07	1.16247e+06	2.66741e+07	3.15313e+07
342	6.3971	143.126	2.89875e+06	2.7596e+06	2.7714e+06	1.03752e+07	641431	655064	837085	724416	1.17438e+06
343	16.6685	395.995	0	14917.2	7147.83	13690.4	0	8471.68	108543	1.22015e+06	4.13599e+06
344	19.5566	552.18	14401.3	11520.7	23480.7	0	0	12646.3	14404.7	2.22716e+07	1.00258e+07
345	16.3486	404.138	295635	323947	629811	536319	396664	499830	5.06681e+06	161438	40471.7
346	20.4737	389.123	6.41761e+06	7.29394e+06	7.46455e+06	2.32815e+07	643785	514005	1.6046e+08	8.09209e+07	429854
347	8.99588	250.18	7.26219e+08	7.48702e+08	7.54163e+08	4.81695e+07	3.79949e+08	3.96513e+08	212916	35107.3	1.88278e+07
348	13.4091	466.171	15735.1	17064.8	27610.1	106263	8270.48	54799.7	66107.9	2.48122e+06	2.65086e+06
349	18.8767	438.281	10759.8	20575	11094.5	10163.3	24368.9	35781.6	0	3.16646e+06	286418
350	3.13852	277.071	732583	986670	845934	2.29108e+06	544201	422857	879000	1.98896e+07	2.49109e+07
351	19.3032	448.218	54231.3	240030	300310	118433	211418	103772	93947.8	7.2814e+06	76240.8
352	9.56618	392.102	37262.3	21761	44535.5	38579.8	48878.6	49499.7	10273.5	31212.9	1.83982e+06
353	11.6613	468.111	21808.7	0	7137.51	7627.78	0	9065.11	37497.4	821092	2.28957e+07
354	3.16353	209.092	1.25556e+07	1.1549e+07	1.09015e+07	2.36948e+07	1.51743e+07	1.60989e+07	5.53787e+07	4.26492e+07	3.86152e+07
355	9.66237	235.054	366414	414087	410346	537950	374609	358921	484117	1.05813e+07	1.19984e+06
356	13.7731	250.18	4.9931e+08	5.18012e+08	5.25014e+08	2.06387e+07	1.54141e+08	1.69468e+08	146279	96771	1.6423e+07
357	0.819893	130.123	4.32432e+06	4.32612e+07	4.36056e+07	6.24881e+06	3.8845e+06	4.97419e+06	5.13698e+07	2.19318e+09	6.74849e+07
358	1.79478	121.076	3.763e+07	3.64004e+07	746041	5.70855e+07	3.50705e+07	3.69428e+07	7.41747e+08	1.95524e+09	4.10516e+08
359	7.17272	201.16	2.14452e+06	2.18615e+06	2.19552e+06	5.33647e+06	1.4313e+06	1.46757e+06	2.65904e+07	2.95291e+07	2.58257e+07
360	8.494	437.226	629547	733271	706575	82740.2	2.23501e+06	2.41452e+06	7562.54	0	44425.3
361	0.788138	170.137	2.32835e+06	2.2724e+06	2.213e+06	2.15081e+06	1.50531e+06	1.99353e+06	2.48671e+06	1.56705e+07	1.57825e+07
362	16.242	576.295	20074.1	31211.7	11183.2	114129	4.09708e+06	4.54764e+06	23389.6	9900.4	0
363	18.8158	234.113	135456	165003	146957	338879	3.48886e+06	3.68404e+06	12000.2	49241.1	154485
364	12.3889	518.239	0	15407.9	0	10046.9	21229	13808.1	0	1.07046e+06	0
365	12.2978	119.049	6.08925e+06	1.36182e+07	1.39776e+07	1.98748e+07	5.03031e+06	5.23075e+06	7.00435e+06	1.08338e+07	3.27937e+07
366	16.3584	429.13	8882.76	46199.2	19126.1	253433	17335.7	0	9927.62	9146.83	9.34916e+07
367	16.4499	378.112	22482.9	9162.73	31467.3	9344.72	1.54406e+06	1.65624e+06	18515.1	2.9699e+06	4.84497e+06
368	9.57057	453.195	101231	71603.2	94260.9	622399	2.05109e+06	2.15102e+06	17263.4	47084.9	63798
369	9.3716	352.187	797944	760627	811563	1.61686e+06	904256	962126	9.53634e+06	840662	1.5159e+06
370	8.99588	251.183	1.17389e+08	1.21946e+08	1.22209e+08	7.45531e+06	6.12962e+07	6.39075e+07	37220.8	25431.9	2.85308e+06
371	10.1607	359.211	2.73539e+06	2.74762e+06	2.6764e+06	7.95569e+06	1.46939e+08	1.6196e+08	1.59094e+06	8.58295e+06	6.40356e+06
372	14.2651	506.271	222100	241371	268732	843096	1.87701e+07	1.93242e+07	120085	394640	126142
373	3.15985	655.198	7.12998e+08	7.06487e+08	6.9886e+08	2.06222e+08	4.72983e+08	4.78077e+08	0	1.41936e+08	6.73975e+07
374	13.0422	143.107	461453	670595	673450	768732	725363	794622	806774	1.68826e+06	1.3068e+07
375	15.5749	547.333	2.26566e+06	2.34354e+06	2.46308e+06	4.90264e+06	2.34891e+08	2.45276e+08	3.38634e+06	8.47361e+06	6.65556e+06
376	14.4594	420.16	0	53622.6	32377.8	28604.7	42254.1	16493.9	153438	1.37737e+07	84541.6
377	3.66253	367.15	2.06959e+08	2.17041e+08	2.15723e+08	3.79699e+08	1.91775e+08	2.02556e+08	5.42473e+08	4.94234e+08	5.09887e+08
378	12.8186	430.237	838831	853813	874468	2.46703e+06	8.3642e+07	8.52294e+07	659930	2.70303e+06	2.1241e+06
379	11.1003	579.269	76548.7	169938	131408	477467	7.3056e+06	7.80269e+06	18612.1	410578	117920
380	8.95358	258.17	631434	775116	683697	1.5201e+06	781016	855564	1.19803e+07	499185	836165
381	14.2553	511.226	9642.57	18727.2	0	119717	3.6914e+06	4.00557e+06	7625.19	21924.9	10308.1
382	16.2016	400.169	21262.8	9156.01	18400.2	10005.9	19842.4	14929.4	20432.9	2.3945e+06	550748
383	9.55815	202.134	33202.3	56423.5	57592.6	123592	21961.9	67119.6	64482.4	4.13269e+06	522888
384	19.2641	402.156	85480.5	100696	150517	113539	46467.2	48891.3	218008	4.19847e+06	1.21482e+06
385	7.93102	315.065	2.93702e+07	3.36231e+07	3.26981e+07	1.7233e+07	3.21305e+07	3.46707e+07	498657	1.93573e+07	9.4756e+06
386	2.49357	185.064	1.63014e+07	1.75202e+07	1.74298e+07	8.59925e+06	9.63315e+06	1.02089e+07	6.76746e+07	2.46488e+07	1.16944e+07
387	9.05297	292.118	168930	168813	192950	383884	426166	460409	463754	3.64419e+06	8.56576e+06
388	17.0443	484.083	7280.76	8600.64	8027.16	27579.2	0	0	18720.6	1.45651e+06	27854.1
389	9.91298	183.078	503523	499943	299554	725418	2.10478e+07	2.24754e+07	557407	1.21276e+06	1.08927e+06
390	13.4311	246.185	2.09924e+07	2.17798e+07	2.09948e+07	1.0723e+06	8.64032e+06	9.32679e+06	87542.2	124344	178062
391	11.0623	393.152	6.46158e+06	6.53837e+06	6.54319e+06	9.39109e+06	5.6195e+06	5.86146e+06	1.60638e+07	4.24972e+07	3.00438e+07
392	16.3634	253.097	589320	585719	659770	669609	333779	310033	702781	877240	8.78294e+06
393	16.5062	380.136	10504.2	0	0	0	7800.97	0	0	71083.7	3.35089e+06
394	8.45552	188.128	507201	626899	500439	1.95878e+06	473053	550909	3.92898e+06	1.77784e+07	1.32851e+07
395	2.50897	778.865	7028.98	0	0	0	0	0	0	0	8.94913e+06
396	19.6152	255.065	95935.4	41868.9	99816.6	494129	62332.8	82413.6	2.88245e+06	5.28259e+07	2.57149e+07
397	15.5749	548.336	529765	530836	607226	1.27373e+06	6.23719e+07	6.53419e+07	854280	2.16169e+06	1.72291e+06
398	10.848	564.286	436162	437691	370127	1.26937e+06	1.66513e+07	1.85e+07	274633	2.2043e+06	898848
399	12.6128	478.207	6.95188e+06	7.21544e+06	7.23884e+06	2.43129e+07	2.78753e+07	2.91412e+07	33670.3	1.33808e+07	8.55529e+06
400	9.18132	331.177	492890	306267	574959	2.33478e+06	60205.5	70536.1	234175	458925	208681
401	5.85392	247.087	2.20133e+06	3.42492e+06	1.91691e+06	5.94328e+06	2.4332e+06	2.90543e+06	1.02808e+07	1.71692e+07	1.46099e+07
402	12.2258	288.151	16530.2	8445.4	22261.2	14537.2	0	7517.21	5778.27	4.67489e+06	21982.5
403	7.03472	442.207	3.75953e+07	4.94766e+07	4.81071e+07	2.76265e+06	2.28854e+07	2.40186e+07	712986	1.29882e+06	1.26912e+06
404	6.09048	442.207	3.07445e+07	3.58152e+07	3.53884e+07	2.27062e+06	2.12429e+07	2.1459e+07	91895.7	83963.8	162974
405	8.29686	493.182	699975	892239	826522	477467	2.53978e+06	2.75517e+06	0	0	12468.1
406	12.9668	328.139	913995	900031	1.0569e+06	3.37074e+06	375053	320775	55564.3	200243	92657.3
407	13.1258	460.239	1.63349e+07	1.63647e+07	1.61308e+07	4.48252e+07	6.89948e+08	7.16455e+08	6.11528e+06	1.91739e+07	9.42077e+06
408	10.4219	309.154	409507	474628	510498	1.12714e+06	1.37602e+07	1.51e+07	155171	715072	317419
409	7.36133	554.772	0	0	0	0	0	9085.09	72522	2.39285e+06	200954
410	14.1939	710.345	10159.5	0	31213.8	109055	3.79998e+06	3.9902e+06	11698.8	142687	24636.1
411	7.63978	434.179	1.67753e+06	2.83449e+06	2.92562e+06	148099	1.37051e+06	1.40669e+06	43371.4	2.6404e+07	50888.2
412	0.544438	171.096	1.07415e+07	1.23948e+07	1.18282e+07	1.06816e+07	1.00793e+07	9.52401e+06	1.53123e+07	2.38166e+08	1.0796e+06
413	9.28325	237.168	1.17928e+08	1.1309e+08	1.15198e+08	5.74301e+06	4.68091e+07	4.92901e+07	562789	382036	1.90397e+06
414	17.0423	451.044	2.29669e+06	2.49514e+06	2.56962e+06	1.02764e+07	316930	126556	19425	10805.4	285007
415	0.978552	369.14	1.57755e+06	1.83248e+07	1.89278e+07	5.48651e+07	1.1879e+06	1.0299e+06	3.88007e+06	1.47993e+07	1.38562e+08
416	16.768	605.338	348409	371001	350426	746873	3.1174e+07	3.40098e+07	482779	972801	472745
417	9.81045	235.181	1.12937e+06	978303	878193	1.00232e+06	935826	853513	925589	1.05483e+07	1.60133e+07
418	10.4195	357.164	79782.4	103816	113275	307697	3.99506e+06	4.21126e+06	47297.6	61959.8	71145.6
419	8.494	436.224	6.11693e+06	6.0984e+06	6.07029e+06	885669	1.91481e+07	2.04281e+07	17613.1	58137.8	237411
420	8.95837	456.223	1.25533e+08	1.42437e+08	1.4398e+08	5.5345e+06	5.85032e+07	6.19299e+07	15518.3	15824.4	1.47956e+06
421	13.7603	420.187	1.48962e+06	1.91303e+06	2.06429e+06	390310	87937.4	98669.5	137483	3.86832e+06	222884
422	16.5682	429.129	0	26066.4	16854.3	47633.2	18017.1	17346.7	20707.1	11025.9	6.94382e+07
423	13.1251	397.207	29053.4	75009.6	54363.1	181851	4.15398e+06	4.35742e+06	8052.05	141349	90372.8
424	18.175	200.128	1.94557e+07	1.97891e+07	2.08647e+07	3.51365e+07	1.75821e+07	1.80286e+07	1.82799e+07	2.91173e+06	4.2195e+07
425	12.627	535.175	0	0	0	14697.6	0	6500.35	0	3.28964e+06	2.82821e+06
426	13.2415	500.203	8.4763e+06	9.12407e+06	8.99503e+06	440215	3.33642e+06	3.42126e+06	0	873704	0
427	6.3988	531.219	3.02134e+06	4.09604e+06	3.66084e+06	2.5952e+06	22023.7	6652.8	18032.6	6819.07	9937.89
428	13.5964	486.102	0	7483.42	0	15433.2	0	0	8083.45	8231.96	1.58452e+06
429	16.759	606.342	32414.6	55720.8	58998.5	176053	8.91501e+06	9.69601e+06	105369	237477	50953.3
430	16.5263	370.122	479025	375972	448957	668760	353493	400895	483039	1.23197e+07	1.30236e+07
431	6.17772	131.064	786467	856467	920039	901101	861687	865299	931885	2.05261e+07	4.04758e+06
432	3.15985	657.204	5.41472e+07	5.28716e+07	5.17215e+07	1.49664e+07	3.53369e+07	3.4899e+07	23161	1.04491e+07	5.12767e+06
433	19.151	472.312	10833.5	12083.5	0	0	22115.7	9293.03	24787.8	2.29783e+06	16454.3
434	16.2422	577.297	8336.94	8724.98	0	0	828045	864046	0	11050	0
435	18.4949	418.64	0	0	21814.4	209188	12385.1	10883.1	0	0	1.97069e+06
436	8.88237	451.19	0	0	13607.5	11643.1	82327.5	35684.2	7213.58	9.28416e+06	1.37761e+07
437	11.2742	389.258	7.74788e+06	6.71857e+06	6.69549e+06	1.66798e+07	4.16265e+08	4.29818e+08	5.90153e+06	2.6174e+07	2.49535e+07
438	8.52477	271.181	9.71147e+06	1.17078e+07	1.16268e+07	1.65508e+07	6.28922e+07	6.87574e+07	92211.5	452487	1.08991e+06
439	0.944136	193.097	1.90956e+08	2.03158e+08	2.0859e+08	6.3853e+08	1.4258e+07	1.31415e+07	3.46733e+06	7.57196e+07	7.72065e+08
440	8.83833	407.237	161257	298242	276115	407850	475298	337019	853768	6.40287e+06	808856
441	11.9509	339.153	6.72237e+07	6.95091e+07	6.9958e+07	4.27871e+06	2.19148e+07	2.252e+07	41147.8	5.07139e+06	58598
442	7.05393	184.06	2.40596e+07	2.66615e+07	2.65739e+07	6.38288e+07	2.30682e+07	2.41184e+07	1.3998e+07	1.34479e+07	3.3489e+07
443	17.5978	508.198	32653	31360.6	29555.3	24969.5	0	0	56445.9	74637.3	1.53452e+07
444	7.33688	163.535	9129.05	9144.49	0	33259.7	16148.2	9408.76	0	4.34788e+07	1.16926e+06
445	2.77698	298.041	1.57184e+06	1.72003e+06	1.60907e+06	1.53347e+06	1.26806e+06	1.03226e+06	1.66707e+06	5.53507e+06	6.92386e+06
446	19.8193	388.154	103646	162138	107123	90041.3	89483.3	61163.1	144891	1.01143e+06	6.61746e+07
447	8.72709	274.147	394176	658818	687699	442215	907322	975414	1.40723e+07	6.36904e+06	3.35153e+06
448	6.3971	143.107	4.54537e+06	4.62115e+06	4.33745e+06	1.51156e+07	747942	786375	996217	833783	1.35412e+06
449	12.9802	653.342	134689	135865	168610	507742	9.20644e+06	9.54749e+06	107318	605317	318208
450	9.28325	236.165	7.71682e+08	7.42663e+08	7.55542e+08	3.95136e+07	3.09638e+08	3.26181e+08	58895.9	18790.3	1.36428e+07
451	4.85685	474.256	0	0	5984.82	0	0	0	405028	51907	2.89062e+06
452	15.7617	439.099	27623.8	32809	23050.2	30530.6	17503.4	25870.7	12010.9	3.03471e+07	8.58204e+06
453	3.90803	237.087	5.50007e+06	5.64723e+06	5.53709e+06	9.18071e+06	4.70807e+06	4.92047e+06	1.57972e+07	1.28514e+07	2.18783e+07
454	8.60094	299.158	86154.1	105915	71990.5	245572	4.72129e+06	4.98086e+06	102834	324783	289126
455	7.97997	315.081	2.94125e+07	3.34848e+07	3.44228e+07	1.76706e+07	3.24539e+07	3.43419e+07	259258	2.00161e+07	9.79008e+06
456	3.64827	233.031	4.56101e+07	5.41795e+07	5.20544e+07	1.7604e+07	4.34101e+07	4.61649e+07	7.07445e+06	2.16936e+07	1.01935e+07
457	16.6652	244.128	1.88395e+06	3.00147e+06	2.87667e+06	2.76539e+06	2.76414e+06	2.87535e+06	2.66446e+06	2.71198e+07	2.52638e+06
458	8.39777	305.157	2.94293e+07	3.28984e+07	3.52488e+07	5.27962e+07	3.98145e+08	4.30993e+08	3.74084e+07	6.94546e+07	6.81463e+07
459	14.45	354.104	207534	348116	345137	387517	244685	173288	574114	1.82209e+06	2.21181e+06
460	18.6618	355.131	54622.9	40814.5	46868.6	98312.1	13907.7	45818.7	0	1.5035e+06	5.45919e+06
461	11.7667	477.187	555953	546434	615731	365420	1.79943e+06	1.85766e+06	0	0	48317.3
462	1.77294	93.07	1.26162e+06	1.08338e+06	744304	904382	1.1061e+06	941795	1.26847e+07	3.38252e+07	8.19924e+06
463	14.9723	499.275	5095.84	8228.48	0	0	1.75431e+06	1.84307e+06	0	30130.4	0
464	6.61345	95.0857	1.23185e+07	1.31602e+07	1.29617e+07	3.92503e+07	1.22177e+06	1.19624e+06	1.92383e+06	3.35106e+07	2.36528e+06
465	9.82681	292.118	139773	107512	69111.5	240195	50875.6	59889.1	50697.7	8.29414e+06	1.13631e+07
466	18.7878	591.422	0	0	0	0	0	0	0	0	1.77748e+06
467	16.2441	594.323	46481.6	35157.4	26919.7	185426	5.4566e+06	5.58955e+06	21437.1	33376.6	27848.9
468	3.2568	165.066	1.07387e+07	1.07296e+07	1.03125e+07	1.32662e+07	8.75139e+06	8.99399e+06	2.51359e+07	2.6517e+07	3.01911e+07
469	11.2742	388.254	4.46879e+07	3.97789e+07	3.98e+07	9.42875e+07	2.31011e+09	2.3997e+09	3.52723e+07	1.50726e+08	1.46268e+08
470	3.66253	368.153	3.85508e+07	4.02419e+07	4.06856e+07	7.0799e+07	3.57214e+07	3.76595e+07	1.02408e+08	9.34746e+07	9.67694e+07
471	10.1995	136.047	1.49293e+07	1.63142e+07	1.59384e+07	5.74446e+06	7.37101e+06	7.54582e+06	2.23994e+06	1.14791e+06	1.59938e+06
472	13.6398	459.28	7.24836e+06	7.36059e+06	7.53615e+06	1.7788e+07	7.88935e+08	7.96451e+08	8.42453e+06	2.80936e+07	2.86703e+07
473	1.44437	173.14	3.6701e+06	3.54315e+06	3.62231e+06	3.44996e+06	2.45132e+06	2.53539e+06	3.04957e+06	1.70627e+07	1.65028e+07
474	7.72445	318.17	1.61263e+06	2.02333e+06	1.81419e+06	4.86282e+06	711897	746328	2.02268e+06	131459	2.11915e+07
475	8.59785	335.11	337246	405081	472873	974835	9.63413e+06	9.81763e+06	226423	421133	454051
476	6.70658	240.152	3.13922e+06	3.20187e+06	2.28717e+06	2.59065e+06	1.89292e+07	1.9039e+07	2.48038e+06	3.01256e+06	3.05253e+06
477	11.8638	276.123	488938	482096	573551	1.17225e+06	227424	293454	501593	2.06169e+08	3.73897e+08
478	6.99252	398.106	5.93928e+06	6.27111e+06	6.14404e+06	2.29415e+07	1.03133e+06	1.00206e+06	63495.6	372863	799809
479	3.42582	293.036	59148.1	10583.9	23570.9	29383	19924.2	22156.8	55016.3	668566	8.45966e+06
480	11.5714	405.241	25039.4	43806.1	41196.4	213622	5.21219e+06	5.44959e+06	42518.2	197650	84911.3
481	6.62305	390.155	1.00763e+07	1.04987e+07	1.08859e+07	347815	5.6998e+06	5.83242e+06	21690.6	18529.4	185264
482	8.59303	320.14	2.49169e+06	3.2225e+06	3.46427e+06	7.26719e+06	6.6635e+07	6.97903e+07	2.06095e+06	5.93568e+06	4.47884e+06
483	1.73481	160.153	2.06881e+06	1.87919e+06	1.87979e+06	5.66013e+06	715628	703058	2.0814e+07	2.64934e+07	2.05035e+07
484	12.5202	417.259	169182	211366	161411	636368	2.7891e+07	2.88987e+07	212017	1.02343e+06	1.12562e+06
485	15.0891	308.051	0	15821.1	0	32342.9	0	0	9901.29	1.44108e+07	19379.2
486	17.2083	636.389	62830.1	108690	72648.4	155065	8.83896e+06	9.88642e+06	207298	372594	224875
487	10.7618	221.137	241106	415114	323595	677612	2.5549e+07	2.70262e+07	337058	667261	889572
488	13.7074	436.155	0	0	6761.11	0	0	7346.71	7943.96	6.33884e+06	196032
489	1.07707	247.075	2.48235e+07	761821	2.46081e+07	3.18695e+07	1.72226e+06	1.86707e+06	6.18587e+06	3.94841e+07	3.93792e+07
490	17.8967	680.37	191429	266562	180993	430654	1.3889e+07	1.42052e+07	226018	468238	84451.1
491	0.826222	231.17	8.77261e+06	9.07381e+06	8.99844e+06	1.44656e+07	8.1741e+06	8.09325e+06	3.49668e+07	5.64077e+07	3.70746e+07
492	3.27595	317.044	40307.6	11392.2	9730.96	36177.1	29365.8	10509.7	960152	48171.2	0
493	2.03747	227.175	8.45426e+06	9.00479e+06	9.10242e+06	6.32475e+06	2.63125e+07	2.64178e+07	8.01493e+06	4.54621e+07	5.29851e+07
494	20.0577	416.352	1.07767e+07	1.06998e+07	1.05417e+07	1.46751e+06	3.2225e+06	3.64447e+06	3.73417e+07	8.06353e+06	1.42124e+07
495	9.10505	268.146	482713	597044	580226	386546	456258	503662	593891	7.90837e+07	5.21748e+07
496	18.2675	324.108	485616	538414	682968	608084	553393	674342	930917	7.48451e+06	4.80977e+06
497	0.748992	353.134	5.42424e+07	5.58136e+07	5.60704e+07	1.73334e+08	2.72014e+06	2.52326e+06	1.35582e+06	9.99612e+06	7.00996e+07
498	2.70857	171.113	7.68861e+06	8.66773e+06	8.73676e+06	9.63274e+06	1.14755e+07	1.15616e+07	2.46073e+07	1.213e+07	1.38669e+06
499	1.95355	261.098	2.32156e+07	2.33411e+07	2.31429e+07	2.91766e+07	3.24755e+07	2.45437e+07	7.3675e+07	1.21886e+08	1.20017e+08
500	12.814	431.238	83240.5	135298	126767	333701	1.20618e+07	1.29824e+07	44261.4	421269	337929
501	17.4732	533.111	25163.2	0	4942.5	0	0	17603.1	1.72323e+06	12046.9	0
502	11.2702	164.071	941728	946625	1.0891e+06	1.34266e+06	1.25508e+06	1.29194e+06	1.29601e+06	2.22893e+07	9.74396e+06
503	12.6531	193.05	93564.8	181530	205482	527860	50990.8	45207.8	890596	1.5021e+06	8.96316e+06
504	17.4762	432.347	1.15866e+06	1.30058e+06	1.27741e+06	196369	553325	600249	1.02262e+07	1.32302e+06	1.9707e+06
505	6.61392	93.07	3.35325e+06	3.58151e+06	3.38083e+06	9.7053e+06	541804	573255	1.17091e+06	8.29534e+06	1.15726e+06
506	10.4194	409.079	157160	166366	210386	332285	4.92936e+06	4.99018e+06	25633.5	48406.4	77094.1
507	14.9721	519.291	11100.8	56302.1	67110.5	115523	7.15024e+06	7.62473e+06	9523.52	137238	47415
508	12.0792	357.12	349335	339074	372862	1.43749e+06	4.57386e+06	4.70858e+06	180542	471848	733196
509	12.513	389.157	270961	321036	292012	168707	157338	116808	164323	992285	5.48893e+06
510	19.6078	188.071	638721	692285	683202	498006	690363	1.04976e+06	1.2063e+06	5.21044e+06	361202
511	17.0077	339.065	13731.8	24378.4	17554.3	32956.1	44157	53554.3	27883.9	17314.9	2.61814e+06
512	7.41068	426.212	3.76355e+08	4.61079e+08	4.51984e+08	2.01293e+07	2.28676e+08	2.36624e+08	16769.6	26601.1	3.28677e+06
513	16.9778	727.452	10228.4	0	15450	0	9910.46	8835.23	0	950212	25341.7
514	12.0412	277.118	1.83453e+06	2.12955e+06	2.18297e+06	2.79582e+06	1.97435e+06	2.05612e+06	3.16855e+06	3.31287e+07	6.05256e+07
515	1.95335	262.102	2.96197e+06	3.03692e+06	2.94185e+06	3.85384e+06	4.14528e+06	3.23247e+06	9.25175e+06	1.56205e+07	1.55589e+07
516	11.6619	469.114	7800.47	0	0	25038.2	7188.75	0	121616	359233	4.51044e+06
517	9.59398	316.122	3.85499e+08	4.05879e+08	4.12673e+08	1.69305e+07	1.45517e+08	1.59993e+08	505456	970461	3.92105e+06
518	16.4585	363.119	1.10231e+06	1.03154e+06	1.03322e+06	2.76946e+06	1.94434e+06	1.78029e+06	313755	480715	1.47888e+07
519	1.52489	231.145	3.37277e+07	3.36609e+07	3.21137e+07	4.20675e+07	3.14013e+07	3.21736e+07	1.08928e+08	1.83826e+08	1.22208e+08
520	2.26687	347.193	1.60244e+06	1.81098e+06	1.67045e+06	3.77222e+06	2.15651e+06	2.29504e+06	1.22301e+07	2.7432e+06	2.53336e+06
521	14.8058	280.191	3.03109e+07	3.00918e+07	3.09473e+07	1.36366e+06	1.12507e+07	1.15852e+07	51146.1	78988.2	344661
522	15.5626	549.338	10031.6	44367	51932	176740	1.18471e+07	1.22615e+07	54018.5	411113	239357
523	12.1874	464.192	2.1439e+06	2.79761e+06	2.54313e+06	9.35923e+06	1.1059e+07	1.18359e+07	51821	4.75182e+06	4.35876e+06
524	1.40214	245.063	2.25906e+06	2.83805e+06	2.86518e+06	7.69873e+06	642093	697500	1.57373e+07	1.30032e+07	2.709e+07
525	10.8908	296.716	7317.07	0	0	0	0	0	28715.8	174748	1.77041e+06
526	4.27845	485.223	63897	74027.8	91383.2	197817	95985.1	157144	3.23494e+06	187410	168596
527	2.39033	232.064	2.53592e+06	2.57949e+06	2.52681e+06	5.74402e+06	5.89341e+06	6.27869e+06	3.96856e+06	2.04676e+07	2.47617e+07
528	13.6398	460.284	1.53575e+06	1.57671e+06	1.60249e+06	3.89704e+06	1.7613e+08	1.76295e+08	1.77486e+06	6.08579e+06	6.20222e+06
529	12.1064	164.071	6.56648e+06	6.07939e+06	6.87691e+06	933001	787917	738266	905636	3.07766e+07	1.52277e+07
530	11.8597	418.218	703135	811478	686002	1.81945e+06	2.89614e+07	2.96745e+07	199241	839136	513558
531	8.61838	254.175	0	0	0	0	0	0	0	862226	180166
532	18.783	592.425	0	0	0	0	0	0	0	0	533509
533	2.49465	166.05	3.45725e+07	3.71776e+07	3.67127e+07	1.96632e+07	2.11977e+07	2.21608e+07	1.37767e+08	5.52684e+07	2.64699e+07
534	13.0602	358.025	0	6818.25	0	6194.35	14206	0	235898	3.76121e+06	323349
535	11.2729	394.213	3.13937e+06	3.55667e+06	3.69244e+06	9.38711e+06	1.35072e+08	1.40256e+08	3.01801e+06	1.3166e+07	1.51533e+07
536	4.15568	705.84	6113.71	0	0	0	6310.55	0	6558.97	8446.84	2.08587e+06
537	20.954	274.184	5.09666e+07	5.35491e+07	5.34992e+07	6.58214e+07	5.09953e+07	5.36656e+07	6.37077e+07	1.31831e+08	1.37187e+08
538	3.73792	152.034	5.88709e+07	6.21135e+07	6.2267e+07	1.22676e+08	6.61943e+07	6.7635e+07	3.38773e+07	3.77051e+07	6.94753e+07
539	6.39178	373.096	5.44852e+06	6.36059e+06	5.88068e+06	1.02726e+06	5.72295e+06	5.9964e+06	732891	6.3828e+06	653988
540	10.9743	540.208	0	0	0	32282.2	0	0	0	651435	3.92803e+06
541	12.5221	437.236	1.06599e+07	1.38821e+07	1.45079e+07	3.58793e+07	6.88134e+08	6.95369e+08	1.50107e+07	6.14303e+07	6.75025e+07
542	16.3966	237.102	942586	1.15076e+06	1.35343e+06	1.17068e+06	783952	974878	2.05132e+06	1.66413e+06	7.95748e+07
543	16.423	591.359	1.38575e+06	1.28677e+06	1.33508e+06	2.12479e+06	1.05075e+08	1.06664e+08	1.91285e+06	4.08535e+06	2.90425e+06
544	9.28247	238.171	7.11784e+06	6.78176e+06	7.02073e+06	314158	2.76728e+06	2.93714e+06	8997.37	14530.3	40155
545	2.92745	447.107	2.12401e+08	2.372e+08	2.39697e+08	7.53759e+07	1.30603e+08	1.37508e+08	801721	5.46107e+07	3.87411e+07
546	2.18615	218.139	7.47638e+07	9.19348e+07	8.79905e+07	1.13268e+08	8.33496e+07	8.73017e+07	3.00459e+08	1.78182e+08	2.2816e+08
547	12.5202	227.104	548454	661883	649850	695615	2.95883e+07	3.18303e+07	1.23684e+06	1.29294e+06	1.214e+06
548	17.0243	427.214	64127.6	259017	249669	173311	97884	112816	346487	261948	1.81921e+07
549	14.643	523.341	56080	109889	110632	276804	1.13703e+07	1.15893e+07	122455	464930	366478
550	12.2457	624.297	101662	52444.8	79064.4	382283	6.68593e+06	6.88659e+06	38271.6	234472	76759.3
551	19.5765	466.207	1.44808e+06	1.66312e+06	1.72765e+06	3.81092e+06	1.14528e+06	1.24243e+06	2.62697e+06	1.15683e+07	1.49496e+07
552	12.2408	622.292	1.99767e+06	2.33058e+06	2.39429e+06	6.7897e+06	1.07337e+08	1.10513e+08	1.12636e+06	4.96721e+06	2.14351e+06
553	8.59295	319.136	2.12851e+07	2.60954e+07	2.71304e+07	5.68905e+07	5.10964e+08	5.34953e+08	1.64227e+07	4.61113e+07	3.53996e+07
554	11.2714	393.21	2.00737e+07	2.11936e+07	2.21385e+07	5.44802e+07	7.7489e+08	7.89375e+08	1.80215e+07	7.69724e+07	8.82567e+07
555	7.97997	208.043	4.3475e+07	4.67762e+07	4.75899e+07	2.4853e+07	4.47719e+07	4.81018e+07	787098	2.91147e+07	1.40783e+07
556	9.56133	452.192	545134	756146	714986	2.5392e+06	8.80233e+06	9.45129e+06	151874	365793	324185
557	3.7066	255.164	2.01032e+06	2.10269e+06	2.02518e+06	5.11723e+06	2.81972e+06	3.25236e+06	2.01354e+07	5.46779e+06	5.14736e+06
558	14.1328	384.166	7833.79	0	21857.9	14678.9	8668.28	0	24347.7	1.27472e+06	284321
559	8.49442	435.221	4.44348e+07	4.53673e+07	4.48836e+07	7.32857e+06	1.34744e+08	1.45061e+08	225450	485853	1.89912e+06
560	6.66735	121.028	3.51262e+07	3.96065e+07	4.11894e+07	7.05013e+06	4.19215e+07	4.37413e+07	4.81141e+06	4.17712e+07	5.30883e+06
561	13.2674	672.277	0	15068.6	8183.29	86134.2	2.40625e+06	2.49512e+06	0	34914.9	12022.8
562	6.35712	184.052	369252	487965	491138	620673	475205	484782	469037	7.28286e+06	782904
563	2.51709	268.104	6.72875e+07	7.37589e+07	7.34556e+07	1.12868e+08	7.41599e+07	7.84928e+07	3.30746e+07	2.19774e+06	2.49933e+06
564	4.08183	250.093	1.75322e+07	1.87708e+07	1.88871e+07	2.83092e+07	1.98495e+07	2.00562e+07	3.76889e+07	301246	2.19461e+07
565	18.8963	250.159	961188	1.07559e+06	1.15786e+06	212172	6.13567e+06	6.23474e+06	65803.6	8178.93	29615.3
566	18.6196	381.196	133054	166658	225642	666943	780307	891180	22984.3	561845	5.9852e+06
567	17.4717	223.116	1.53875e+06	1.83671e+06	1.93459e+06	1.86965e+06	1.91403e+06	2.00501e+06	2.40479e+06	1.30793e+07	5.49796e+06
568	16.9962	256.116	245827	48078.3	7108.59	39636.3	9430.27	30076.7	456211	103578	1.35191e+07
569	17.2082	658.371	161616	139447	190151	254721	1.64144e+07	1.82225e+07	349441	772237	409739
570	7.82769	119.086	1.35477e+07	1.43432e+07	1.39262e+07	4.26405e+07	1.692e+06	2.80768e+06	2.3809e+06	1.74019e+06	1.27829e+06
571	12.6389	439.239	2.27674e+06	2.34404e+06	2.34759e+06	2.97776e+06	1.9133e+07	1.90245e+07	3.55687e+06	1.58121e+06	1.3854e+06
572	11.4062	169.105	541862	630212	666743	861038	591287	568134	829258	6.88317e+06	9.38719e+06
573	10.8532	565.29	29590	82143.9	53154.9	267594	3.94244e+06	4.44998e+06	0	529274	205128
574	4.5537	171.063	5.56259e+06	7.25398e+06	7.57653e+06	1.61149e+07	1.48529e+07	1.61797e+07	9.89064e+07	3.29852e+07	7.60721e+07
575	4.03566	222.077	6.11805e+06	587310	583239	1.92409e+07	702025	733645	8.74689e+06	3.01598e+06	3.20079e+07
576	20.8285	390.166	1.44198e+06	1.62725e+06	1.61818e+06	6.34376e+06	0	17109.9	1.26513e+08	1.40917e+07	1.97073e+07
577	15.0891	310.048	86426	7607.05	22799.2	0	0	21803.8	37046.3	4.78246e+06	7730.44
578	6.37163	187.18	91992.1	98398.2	108702	387786	192897	232837	2.14425e+06	6.31848e+06	6.3915e+06
579	11.6619	471.111	0	0	0	4796.84	7256.38	0	28428.7	13519.4	1.59037e+06
580	6.63663	184.043	1.39565e+07	1.51641e+07	1.59588e+07	1.41727e+06	2.81964e+06	3.14583e+06	851579	2.48135e+06	2.23078e+07
581	17.0243	428.218	0	23391.8	0	17160.5	0	14510.7	26540.2	10085.6	4.38274e+06
582	6.70658	239.149	2.94651e+07	1.55427e+07	2.79746e+07	2.46254e+07	1.74807e+08	1.76208e+08	3.00195e+07	3.74782e+07	2.90095e+07
583	2.32803	266.175	1.26389e+07	1.12227e+07	1.13446e+07	491239	5.33343e+06	5.53307e+06	0	15123.8	20938.5
584	5.27977	158.081	7.52811e+06	8.16555e+06	8.27392e+06	1.23495e+07	8.71585e+06	8.97374e+06	3.1008e+07	2.48625e+07	2.99473e+07
585	12.3905	344.043	104088	120739	130072	599448	2.72997e+06	2.80399e+06	8447.66	365981	802464
586	17.9414	348.723	558836	561470	538619	605545	2.1047e+07	2.25616e+07	731515	1.70348e+06	693940
587	11.3207	320.149	1.5295e+06	1.74645e+06	1.79832e+06	2.30309e+06	1.61302e+06	1.90769e+06	3.22316e+06	1.23388e+07	2.01163e+07
588	6.34633	315.155	1.59901e+06	1.77166e+06	1.73833e+06	1.71067e+06	1.52107e+06	1.58659e+06	4.21184e+06	8.05919e+08	2.02747e+08
589	16.3966	432.149	29574.7	43640.2	35911.4	19306.1	18159.5	15975.9	108577	27498.4	6.18932e+07
590	5.25138	187.18	15602	24170.5	31072.6	130253	88508.3	119368	651292	3.80419e+06	2.91783e+06
591	9.85707	258.126	79178.3	129756	236720	333767	144311	142570	296214	1.19253e+07	430551
592	5.33467	448.208	22719.4	57505.8	86612.7	13986.4	3.16966e+06	3.28138e+06	6797.18	35348	20883
593	13.9444	503.158	288801	603645	607746	1.52425e+06	4.67454e+06	4.90324e+06	17197.8	5.84685e+06	7227.1
594	6.18923	316.152	426044	585741	532749	749987	451454	510740	602173	1.11117e+08	2.76569e+07
595	10.1649	341.181	8.44347e+06	8.69404e+06	8.50475e+06	2.43334e+07	4.69226e+08	5.10021e+08	4.88842e+06	2.52335e+07	1.91003e+07
596	11.2804	205.091	359496	443785	409232	952779	3.33726e+07	3.42821e+07	532103	1.4425e+06	1.46527e+06
597	14.0395	436.155	0	10529.7	6252	48393.4	0	12481.1	31912.9	6.51423e+06	8815.37
598	2.52337	1102.94	0	0	0	0	0	0	0	0	992576
599	5.83283	302.136	59743.6	57754.5	49974.9	83098	6662.55	5969.78	27547.2	3.33558e+06	713574
600	9.72038	306.134	317227	355545	368019	944053	328708	325643	267510	3.58098e+07	6.90328e+07
601	7.31203	326.067	1.50463e+06	1.44507e+06	1.60005e+06	1.31193e+06	1.5131e+06	1.50134e+06	1.46673e+06	1.08974e+07	427042
602	19.8332	389.215	1.53256e+06	1.82479e+06	1.82722e+06	147311	35599.1	99226.1	1.01577e+06	3.59101e+06	1.20942e+07
603	11.9509	338.15	3.2862e+08	3.35724e+08	3.39599e+08	2.16325e+07	1.06852e+08	1.10044e+08	25262.7	2.5344e+07	83149
604	4.21218	411.086	15264.9	19654.3	20002.3	60666.6	0	10644.1	75982.9	1.16346e+07	4.27738e+06
605	12.8146	449.267	19674.4	19559.2	22492.6	177467	6.48926e+06	6.9271e+06	27416.5	161252	139921
606	6.66804	270.054	557459	596677	683177	721219	509471	529467	1.24134e+06	4.00168e+06	6.15415e+06
607	14.5139	380.171	9303.59	14446.5	47235	99336.6	100230	76737.4	589876	2.46636e+06	3.55524e+06
608	10.7401	400.106	651391	590143	647809	230130	460607	431968	284409	3.83204e+06	6.6714e+06
609	8.49488	434.218	1.7793e+08	1.87155e+08	1.79263e+08	2.96652e+07	5.32576e+08	5.74781e+08	1.20621e+06	2.70967e+06	8.24988e+06
610	14.7777	466.226	1.91807e+06	1.97814e+06	1.94188e+06	2.00086e+06	1.63694e+06	1.72464e+06	4.03667e+06	5.09708e+06	5.6494e+06
611	2.50913	838.897	0	0	0	0	0	0	0	0	1.05724e+07
612	17.4782	433.351	260235	288125	257917	0	49457.9	65291.9	2.7339e+06	154282	373978
613	1.22801	214.144	1.12409e+06	2.53504e+06	2.85232e+06	7.42124e+06	8.91837e+06	9.24148e+06	1.46295e+07	5.20307e+07	1.11789e+08
614	12.5279	438.239	1.01919e+07	1.15508e+07	1.06364e+07	1.42907e+07	1.33655e+08	1.34396e+08	1.73994e+07	1.17377e+07	1.2894e+07
615	18.592	347.123	19094.2	0	9791.1	39999.1	8866.23	9344.76	0	2.1766e+06	172470
616	4.40002	196.08	5.00492e+06	5.17665e+06	5.13942e+06	5.58036e+06	3.19952e+06	3.72559e+06	1.04806e+07	9.49385e+06	8.78279e+06
617	20.187	297.144	470955	735284	767148	3.00693e+06	1.13093e+06	1.07692e+06	2.31669e+07	2.00946e+06	3.00769e+06
618	17.9388	340.209	448331	506711	601910	518597	1.97265e+07	2.17514e+07	609978	1.48462e+06	645842
619	18.966	377.725	94179.6	49049	99292.7	85126	4.38873e+06	4.54085e+06	101305	186340	26335.8
620	8.59848	251.149	163104	168055	166902	441434	6.64029e+06	7.11114e+06	188597	546994	409963
621	14.7207	131.049	4.08838e+07	4.35936e+07	4.39975e+07	2.27698e+07	5.61894e+07	5.74965e+07	4.297e+07	4.86804e+07	1.37777e+08
622	11.1204	434.181	1.38392e+06	1.33626e+06	1.38729e+06	514154	6.18723e+06	6.37024e+06	599215	509175	549915
623	10.818	249.168	7.00219e+06	7.039e+06	7.18569e+06	454818	4.21813e+06	4.67507e+06	211098	93846.2	107290
624	0.617405	94.0653	1.04885e+08	1.02192e+08	1.07954e+08	1.85719e+08	1.34396e+08	1.33078e+08	4.0779e+07	3.82568e+07	9.99484e+07
625	3.5544	458.202	1.72234e+06	1.71027e+06	1.7784e+06	127311	1.07939e+06	993220	0	87780.2	21559.7
626	11.4086	292.145	73961.3	123873	96806	422367	43710.6	64556	4700.98	7.76969e+07	1.1655e+08
627	6.35072	213.16	1.20087e+06	1.16217e+06	1.20843e+06	4.39662e+06	201801	215125	518766	536090	544004
628	11.1195	435.185	286797	380132	350409	24736.3	1.40093e+06	1.4994e+06	16169.7	16170.6	27361.7
629	8.96627	457.226	2.96407e+07	3.35312e+07	3.3982e+07	1.19992e+06	1.38469e+07	1.44123e+07	108909	69943.4	400128
630	10.4215	310.158	33788.8	8375.2	34016.6	135438	1.88316e+06	2.00968e+06	127771	54475.5	104230
631	4.54457	251.077	9.96342e+06	1.1225e+07	1.11468e+07	1.59009e+07	9.52915e+06	1.05295e+07	2.04325e+07	355097	2.16426e+07
632	20.3746	301.074	36933.8	13667.1	14449.5	49253.6	0	0	0	15139.3	6.41194e+06
633	16.6645	176.517	5427.05	0	0	0	0	19029.2	17805.5	1.58526e+06	5.73287e+06
634	19.109	304.212	762837	816380	818424	1.00709e+06	1.31788e+06	1.46527e+06	1.85228e+07	2.05851e+06	3.40174e+06
635	2.3039	428.192	2.3303e+07	2.81138e+07	2.79694e+07	1.0558e+06	1.0348e+07	1.09678e+07	149992	64558.1	149568
636	2.71835	245.067	2.30304e+06	1.97499e+06	1.8471e+06	7.29252e+06	762208	807977	214117	1.10994e+06	2.7366e+07
637	3.12992	277.129	746406	1.02615e+06	896328	2.43791e+06	658789	465259	4.61347e+07	2.12874e+07	2.55909e+07
638	6.83768	430.147	8097.95	0	0	0	0	0	20109.4	632810	6075.66
639	9.74379	307.137	133626	252662	231057	453868	121537	215712	369400	6.22894e+06	1.16692e+07
640	12.6229	465.275	0	0	12245.2	0	0	19835.3	1.54903e+06	407784	2.96661e+06
641	6.22997	722.218	0	0	0	0	0	0	20134.6	99807.3	568134
642	13.1258	461.242	3.11646e+06	3.0362e+06	3.09924e+06	8.49014e+06	1.39097e+08	1.41847e+08	1.14712e+06	3.68064e+06	1.77507e+06
643	16.3966	431.145	307704	311390	338439	132010	248139	268822	1.00252e+06	345482	2.70973e+08
644	4.21045	412.089	117120	91964.3	94164.3	94396.3	40591.7	52782	127977	2.08255e+06	784505
645	0.981558	344.145	737080	739873	814486	1.47006e+06	1.20462e+06	1.07724e+06	3.29295e+06	1.82312e+07	8.61403e+06
646	3.16587	152.071	2.13239e+09	2.24542e+09	2.17076e+09	1.02931e+09	1.65132e+09	1.66225e+09	2.79891e+07	9.1714e+08	5.80981e+08
647	6.63947	343.169	0	40049.7	32673.1	0	8872.41	12712.7	93646.6	1.79326e+07	88323.5
648	17.0543	453.04	102489	64040.8	163786	801800	0	0	0	0	0
649	19.6398	418.223	1.51504e+06	1.55325e+06	1.67738e+06	5.84987e+06	2.11268e+07	2.30138e+07	14435.5	3.34467e+06	2.39603e+06
650	8.38592	285.18	146863	263709	302317	340101	5.33797e+06	5.60732e+06	322872	3.17384e+06	995535
651	18.2381	389.087	3.06413e+07	3.48149e+07	3.69697e+07	1.343e+06	1.06016e+07	1.06892e+07	321506	132040	59404.7
652	19.6143	256.069	29135.3	0	28818.4	60929.5	7750.09	17292.2	385224	8.42295e+06	3.99778e+06
653	2.96057	259.049	711820	321041	311128	344814	342836	268754	435913	448817	1.1745e+07
654	10.092	243.134	8.7207e+06	9.39516e+06	9.74443e+06	1.33663e+07	8.31009e+06	8.9899e+06	1.19166e+07	830639	2.51932e+07
655	19.3448	408.252	131275	81469.1	140682	173706	3.42737e+06	3.6061e+06	129080	102416	91557.8
656	11.2758	390.259	827622	745043	758313	1.81494e+06	5.36096e+07	5.62236e+07	606643	3.02521e+06	2.83886e+06
657	19.1073	374.156	38635.6	77475.3	53398	162631	184890	234284	417898	1.23941e+06	4.58479e+06
658	3.85917	230.048	1.53162e+07	1.71004e+07	1.66229e+07	4.37863e+06	4.92712e+06	5.20681e+06	742920	2.71921e+06	141934
659	0.969461	369.129	1.88065e+07	2.04851e+07	2.07319e+07	5.55602e+07	2.39655e+06	2.12011e+06	4.3995e+06	1.44811e+07	1.41216e+08
660	7.77848	561.288	0	6373.1	5050.68	0	0	0	203298	8373.62	1.1076e+06
661	10.3977	510.197	9168.62	0	5754.88	8256.63	0	0	15109.7	3.89137e+06	1.67835e+07
662	13.7253	173.096	1.28876e+08	1.42267e+08	1.46792e+08	1.63205e+08	1.31964e+08	1.27296e+08	661259	841290	898561
663	13.137	444.216	469826	548742	477683	1.53045e+06	2.62215e+07	2.73425e+07	994443	552396	865051
664	9.84065	464.228	674100	708402	644493	208465	2.82583e+06	2.9746e+06	6984.92	8073.51	82894.3
665	20.8936	750.491	332917	286941	230754	0	1.27607e+07	1.33866e+07	0	0	20923.1
666	4.8999	191.091	476018	452725	511625	1.14162e+06	7.92693e+06	8.33009e+06	641699	1.46224e+06	931573
667	2.50913	837.894	0	7974.03	4978.3	13859.1	0	6713.34	0	0	5.17007e+07
668	10.9562	252.142	1.73698e+07	1.86013e+07	1.81821e+07	4.11478e+07	1.88953e+07	1.96206e+07	448514	3.72893e+07	3.66814e+07
669	8.51701	496.182	0	0	14693.5	68631.7	223409	278422	0	1.6678e+07	4.23456e+07
670	3.78202	200.055	9.15899e+06	9.57249e+06	9.34853e+06	1.40806e+07	6.979e+06	7.14998e+06	2.29241e+07	1.7291e+07	2.57326e+07
671	18.3897	379.188	10343.3	0	20686.2	13433.3	18261.7	0	12800.2	172481	1.1612e+06
672	11.9845	611.321	0	0	0	33057.6	849594	850169	0	22085.4	8304.32
673	18.0432	520.164	29021.8	11323.7	26900.2	201710	3.40249e+06	3.46248e+06	0	44250.4	0
674	6.9734	221.102	480969	449699	437055	1.19385e+06	9.08698e+06	9.68233e+06	292646	590671	357904
675	0.885445	206.048	3.67183e+06	3.92027e+06	3.91192e+06	4.23082e+06	3.16088e+06	3.27044e+06	3.3576e+07	4.91927e+06	2.35528e+06
676	13.6398	461.286	197579	188873	190575	595488	2.79892e+07	2.82062e+07	230126	855847	831412
677	13.9475	491.289	3.28198e+06	3.53068e+06	3.52494e+06	8.93297e+06	2.76838e+08	2.7902e+08	3.0886e+06	9.04118e+06	6.85479e+06
678	14.9731	534.312	1.14438e+07	1.07579e+07	1.0797e+07	2.70423e+07	7.42622e+08	7.98974e+08	1.16836e+07	2.84385e+07	1.91393e+07
679	7.45575	334.546	360259	522360	351951	25597.4	1.01539e+06	1.0096e+06	14605.4	1.12082e+06	0
680	17.2131	318.196	245971	230611	254406	439781	1.82795e+07	1.92061e+07	445467	707306	457311
681	8.39838	306.16	3.48973e+06	4.14897e+06	4.38883e+06	6.68646e+06	5.20511e+07	5.58235e+07	4.7729e+06	8.86823e+06	8.39927e+06
682	18.9683	386.239	153365	161121	164893	181818	6.20046e+06	6.23441e+06	211362	237731	100071
683	1.85302	176.107	710547	855459	752483	1.73646e+06	882001	1.01622e+06	1.39333e+07	1.29059e+07	1.18643e+07
684	7.95732	249.673	0	7735.21	0	7732.41	0	0	8216.21	10763.7	671376
685	13.7061	435.161	0	6663.58	20724.5	15355.3	0	10003.5	0	4.10982e+06	227115
686	13.9475	473.26	2.97356e+06	3.5051e+06	3.34575e+06	8.69159e+06	3.04192e+08	3.0596e+08	2.83982e+06	8.35148e+06	6.47032e+06
687	6.46007	282.117	7.72891e+06	7.92821e+06	7.99768e+06	7.60952e+06	5.77911e+06	5.76761e+06	1.33075e+07	1.24366e+07	1.61926e+07
688	17.9435	697.441	726569	752941	763814	776322	2.34978e+07	2.23521e+07	918911	1.99077e+06	852511
689	14.6451	521.336	5.43917e+06	5.30817e+06	5.64627e+06	1.19831e+07	4.27679e+08	4.28137e+08	6.95015e+06	2.00097e+07	1.60743e+07
690	5.83955	174.112	2.21007e+06	2.76124e+06	2.81595e+06	8.47346e+06	1.1513e+06	1.11863e+06	2.79515e+07	4.35662e+07	2.80209e+07
691	7.9807	313.085	6.91561e+08	7.80446e+08	7.92548e+08	4.08282e+08	7.42517e+08	7.98467e+08	6.64645e+06	4.62612e+08	2.32426e+08
692	18.4935	417.195	1.82938e+06	2.4581e+06	2.43244e+06	7.56045e+06	1.83716e+06	2.18989e+06	220363	2.34089e+06	3.38742e+07
693	6.06313	438.169	16909.3	16397	72305	270613	0	0	806935	1.04515e+06	4.08825e+06
694	9.14311	541.033	303601	486038	465808	15366.5	682968	651833	0	1.03339e+06	60362.2
695	7.98027	314.089	9.57907e+07	1.08099e+08	1.10046e+08	5.73436e+07	1.03028e+08	1.09913e+08	838755	6.42296e+07	3.22176e+07
696	20.8929	749.488	1.24756e+06	1.17365e+06	1.12565e+06	18337	5.1057e+07	5.23218e+07	0	0	20509.9
697	15.0017	403.132	33333.9	8348.19	8433.94	8240.13	12077.3	0	32300.2	2.19375e+06	1.32144e+06
698	19.1785	387.138	0	0	0	21625.4	17691.4	0	0	5.15256e+07	1.90309e+07
699	16.9965	532.204	8635.01	21857.1	7721.08	8427.68	7846.51	0	0	9231.22	1.47232e+07
700	20.3787	287.058	76596.7	94956.1	159568	44578.9	67813	90369.6	43345.9	20706	6.81675e+06
701	14.2553	489.244	32229.9	37384.3	0	104610	3.01371e+06	3.26638e+06	0	0	0
702	9.17977	330.137	5.12974e+07	5.63736e+07	5.63553e+07	2.86067e+06	2.59654e+07	2.55085e+07	42541.9	585721	816090
703	0.779665	194.048	2.46923e+07	2.45019e+07	2.60679e+07	3.74738e+07	1.80404e+07	1.84169e+07	7.16448e+07	2.39375e+07	3.72512e+07
704	18.107	226.144	5.76026e+06	6.03508e+06	5.90903e+06	1.06113e+07	2.61115e+06	2.56263e+06	7.7872e+06	1.25345e+07	5.83165e+06
705	14.0442	435.161	33378.4	8931.52	0	32056.1	31359	7882.19	18640.5	4.3995e+06	24625.5
706	8.59437	279.144	302854	332378	316648	862326	1.32538e+07	1.39956e+07	258766	983379	681020
707	21.3113	360.09	0	39301.5	18634.6	49531.7	0	38573.2	163670	8.8041e+06	5.47442e+06
708	13.4927	398.145	8980.9	16636.4	24376.9	47918.8	27804.5	45063.7	24106.6	1.44881e+07	4.13051e+06
709	16.4213	593.365	51353.3	5276.39	47483.4	37399.4	6.18211e+06	6.23455e+06	24636.4	134541	59508.4
710	14.353	293.121	38129.1	96487.5	107994	237437	54338.5	104977	322635	1.32464e+06	5.40243e+06
711	19.9339	285.076	0	14024.4	0	0	0	0	313345	4.5342e+06	2.42298e+06
712	10.055	322.129	428754	313615	356368	404731	314854	199442	459486	2.97438e+06	4.61694e+06
713	8.98037	308.14	51825.9	46844.5	36724.9	172741	85480.3	67506.3	162650	1.4151e+06	2.33076e+06
714	3.15985	110.06	1.59618e+08	1.72848e+08	1.64147e+08	7.81057e+07	1.24595e+08	1.27068e+08	4.41282e+06	6.95728e+07	4.62459e+07
715	15.0064	440.192	1.10405e+07	1.29824e+07	1.31079e+07	506443	5.30528e+06	5.30129e+06	28689	34632	182207
716	12.5242	227.606	15938.7	0	35390.6	117248	5.87123e+06	5.83887e+06	16369.6	132594	235521
717	17.9355	679.411	129036	186145	143929	133609	6.87733e+06	7.14052e+06	173662	570125	199403
718	18.1623	448.197	2.30421e+06	2.48114e+06	2.59399e+06	260892	7.19851e+06	7.8127e+06	32869.2	73454.6	85407
719	10.2007	135.044	1.78604e+08	1.93038e+08	1.88203e+08	6.99634e+07	8.86134e+07	9.39631e+07	3.08545e+07	1.51543e+07	2.34031e+07
720	2.55403	349.103	1.73356e+06	1.88052e+06	1.77508e+06	6.10391e+06	737544	915362	578975	652535	7.60275e+06
721	11.9845	591.286	20834.1	17118.7	40922	178022	3.54682e+06	3.93738e+06	0	192080	101089
722	9.0228	302.166	3.15352e+06	505588	422210	4.79603e+06	2.75254e+06	2.83108e+06	7.90369e+06	1.02964e+07	9.30996e+06
723	10.0197	234.058	1.53133e+06	1.60918e+06	1.58527e+06	2.43872e+06	1.41453e+06	1.52203e+06	5.42402e+06	4.32951e+06	4.197e+06
724	9.18063	331.14	7.96487e+06	8.74551e+06	8.98721e+06	393322	3.98754e+06	3.93536e+06	99851.7	83669.4	420232
725	6.30973	453.162	0	27129.1	74522.4	78263.2	52533.7	54276.7	115532	5.43954e+06	7.18114e+06
726	14.9731	540.271	907145	1.0154e+06	1.12476e+06	2.81727e+06	4.02128e+07	4.33762e+07	1.19781e+06	2.96294e+06	2.36964e+06
727	2.33743	112.051	5.07544e+07	5.4886e+07	5.63369e+07	5.67781e+07	4.97522e+07	5.23892e+07	1.02081e+08	1.87386e+08	1.29862e+08
728	6.0702	234.079	1.3263e+06	1.76787e+06	1.66347e+06	4.77756e+06	520488	558042	1.21615e+06	1.37538e+06	6.05822e+06
729	5.88333	150.128	4.7724e+06	5.04001e+06	4.93635e+06	4.77382e+06	2.42673e+07	2.47997e+07	1.25991e+06	1.04114e+06	2.68704e+06
730	20.3832	415.169	68371	239100	152818	321686	88867.4	124264	560844	1.09179e+08	5.55373e+07
731	4.26938	230.139	3.24302e+06	3.70936e+06	3.92507e+06	4.73031e+06	2.4696e+06	3.55351e+06	5.44751e+06	5.37222e+07	1.19828e+07
732	15.0855	419.166	0	8310.58	17358.3	16748	0	8248.73	38828.6	5.82241e+06	0
733	4.9273	209.064	2.37071e+06	2.60309e+06	2.55969e+06	6.82562e+06	4.33302e+07	4.40442e+07	2.14125e+06	409036	390019
734	12.5252	208.097	807057	989074	1.03869e+06	504454	577446	663746	953737	8.45361e+06	828683
735	20.241	325.171	2.40092e+06	2.55566e+06	2.89585e+06	2.96638e+06	2.00715e+06	1.94412e+06	2.39101e+08	8.8089e+07	7.63366e+06
736	12.0622	170.154	7215.73	5713.79	15583.9	17117.5	35973.5	7252.07	1.11892e+07	477615	746913
737	18.6228	461.23	37677.8	101418	100751	142386	40148.7	68484.9	695403	169042	1.69338e+07
738	16.9962	533.207	10399.1	0	0	8070.45	16388.6	0	0	0	2.37763e+06
739	15.5636	607.364	0	8924.64	0	0	1.47518e+06	1.51687e+06	0	46633.8	7058.28
740	12.4395	202.144	174608	302403	320535	928786	321628	194779	2.69831e+06	1.42078e+07	1.22098e+07
741	5.92862	135.08	195572	1.7116e+06	1.96904e+06	4.78294e+07	5.00558e+06	5.20763e+06	7.38461e+07	5.4453e+07	5.25832e+07
742	13.107	464.168	9420.81	7916.84	5797.12	6912.81	159190	267377	8958.91	2.83722e+06	6868.5
743	13.9474	496.245	1.04242e+06	1.22111e+06	1.40802e+06	3.02071e+06	5.88592e+07	5.91808e+07	1.12997e+06	2.92327e+06	2.63021e+06
744	14.1962	715.3	0	0	0	12485.3	990320	1.11448e+06	9246.65	0	10620.4
745	14.188	276.16	125102	195784	213272	1.06837e+06	3.35124e+06	3.66181e+06	17393.9	14873.9	0
746	6.97565	340.103	1.72552e+07	1.83853e+07	1.9511e+07	8.24348e+06	1.32089e+07	1.38955e+07	7.85732e+06	3.49556e+07	1.39811e+07
747	12.5202	435.288	102904	74370.1	85765.4	269391	1.04817e+07	1.08735e+07	64973.1	491571	586141
748	17.106	248.092	16739.6	7962.71	8299.45	19758.9	0	0	8112.02	1.19787e+06	12659.1
749	7.68015	435.161	297163	637344	610226	15445.3	238800	248301	6361.3	5.44907e+06	0
750	1.81088	124.076	2.43656e+06	2.52457e+06	2.30676e+06	4.86096e+06	2.28677e+06	2.27402e+06	2.03528e+06	3.61218e+06	9.52906e+06
751	9.40467	152.016	1.55974e+06	266325	145587	488514	1.8162e+06	1.73651e+06	3.18105e+06	6.34524e+06	7.5174e+06
752	14.6455	520.333	2.37595e+07	2.24556e+07	2.31312e+07	5.02029e+07	1.72787e+09	1.7366e+09	3.00739e+07	8.21766e+07	6.65775e+07
753	1.41564	232.087	1.18214e+06	1.35177e+06	1.47723e+06	2.94337e+06	1.1564e+06	1.32266e+06	1.4881e+06	5.78315e+06	7.45365e+06
754	13.9506	492.292	525331	526249	550048	1.45932e+06	4.98888e+07	5.06701e+07	475509	1.53705e+06	1.18148e+06
755	11.2884	205.592	36519.3	31470.2	75452.7	114708	5.47991e+06	5.92962e+06	32988.8	254044	225208
756	2.1772	151.061	7.58421e+06	8.44713e+06	8.50545e+06	1.30044e+07	1.04714e+07	1.11035e+07	2.99884e+07	4.03375e+08	4.51628e+08
757	0.691488	126.066	2.28374e+07	2.41261e+07	2.39113e+07	3.04477e+07	1.86061e+07	1.8514e+07	4.62558e+07	5.49095e+07	5.95542e+07
758	6.62322	391.158	1.95027e+06	2.22147e+06	2.30356e+06	24326.3	1.20867e+06	1.19648e+06	0	0	22769.8
759	14.0283	489.129	0	0	0	8276.22	0	0	0	142204	943002
760	1.76273	399.122	100833	91069.8	54010.6	234528	95835.5	36930.4	3.48705e+06	5.46421e+06	1.73707e+06
761	2.05602	260.059	1.63687e+06	1.63248e+06	1.58995e+06	2.7712e+06	7.06142e+06	7.21029e+06	5.96839e+06	1.96068e+07	4.43111e+06
762	7.97997	316.084	4.17288e+06	4.59687e+06	4.79927e+06	2.39571e+06	4.4494e+06	4.86948e+06	36290.4	2.80233e+06	1.3992e+06
763	10.1593	342.184	1.25814e+06	1.24945e+06	1.22981e+06	3.57115e+06	7.17719e+07	7.733e+07	1.37666e+06	3.75469e+06	2.78298e+06
764	2.158	300.155	1.28852e+06	1.58342e+06	1.67818e+06	3.06802e+06	2.40642e+06	2.68264e+06	6.82511e+06	5.09514e+07	4.71376e+07
765	13.1266	462.244	477096	441185	471827	1.34159e+06	2.3199e+07	2.44156e+07	413842	535216	205873
766	13.1258	443.212	2.82377e+06	2.92653e+06	2.9018e+06	8.02294e+06	1.33244e+08	1.38797e+08	1.01042e+06	3.38389e+06	1.5306e+06
767	13.6394	257.605	15462.8	7104.57	0	8069.69	1.37054e+06	1.36553e+06	0	19077.9	20269.4
768	3.16137	328.103	5.02126e+08	5.35516e+08	5.23994e+08	2.44841e+08	3.83952e+08	3.94794e+08	2.53549e+06	2.33298e+08	1.50064e+08
769	15.1745	103.039	4.27416e+06	5.1457e+06	5.27641e+06	1.33604e+07	5.31561e+06	5.9063e+06	2.16233e+06	1.71225e+06	5.64875e+06
770	8.9906	302.196	5.25909e+06	5.53498e+06	5.39539e+06	7.78745e+06	4.103e+06	4.39597e+06	1.1852e+07	1.41052e+07	1.35449e+07
771	8.494	332.116	4.46844e+06	5.20357e+06	5.25611e+06	261169	2.15e+06	2.33845e+06	14075.3	97729.1	212309
772	6.90997	332.182	3.69029e+06	3.87223e+06	3.85805e+06	4.71185e+06	2.89348e+06	2.77573e+06	1.29179e+07	6.85393e+06	7.46977e+06
773	6.17775	317.144	225049	397157	361535	837460	416911	459666	301637	3.49469e+07	8.74355e+06
774	2.88569	193.097	2.43101e+07	2.75481e+07	2.80209e+07	8.91946e+07	3.25935e+06	4.29711e+06	1.99505e+06	1.10447e+07	9.95913e+07
775	15.901	300.133	52128.8	54170.8	56859	144355	9.08076e+06	9.26401e+06	162491	303858	94288.2
776	11.9845	573.276	18427.9	9758.57	5902.52	86664	2.12004e+06	2.17529e+06	0	64307	8898.86
777	19.1073	372.159	348052	417778	426638	421984	151500	227434	524154	4.32791e+06	1.51312e+07
778	8.70214	469.095	39199.4	78809.6	92017.5	191724	280213	538160	3.19063e+06	4.02742e+06	6.22102e+06
779	3.64336	234.023	2.30897e+07	2.70041e+07	2.63926e+07	9.19523e+06	2.23391e+07	2.31888e+07	1.00907e+06	1.09773e+07	5.6657e+06
780	18.8817	437.2	412004	454329	353438	1.65455e+06	7.15892e+06	7.45599e+06	0	11313	0
781	14.691	404.149	65714.4	70663.4	25174.2	17796.6	15375	17435.1	116249	1.0717e+06	5.11814e+07
782	9.92027	283.175	2.74529e+06	2.71732e+06	2.73327e+06	2.77462e+06	1.32846e+07	1.38437e+07	2.75852e+06	3.13088e+06	3.01589e+06
783	2.30825	429.195	4.9488e+06	5.77721e+06	5.82718e+06	181783	2.16421e+06	2.25479e+06	0	32392.2	12041.4
784	9.28118	218.154	1.12631e+07	1.09034e+07	1.09109e+07	506278	4.58376e+06	4.73021e+06	8259.49	0	173077
785	17.209	635.385	463466	425183	475324	650506	2.88479e+07	3.1283e+07	673801	1.54165e+06	823384
786	11.2805	395.214	405037	355974	440360	1.08889e+06	1.6549e+07	1.7131e+07	311971	1.46965e+06	1.52129e+06
787	14.9731	535.316	2.71968e+06	2.46373e+06	2.55611e+06	6.6507e+06	1.82202e+08	1.9618e+08	2.85047e+06	6.89697e+06	4.51088e+06
788	12.8	285.006	1.8887e+06	1.98839e+06	1.95382e+06	3.49533e+06	2.19034e+06	2.29855e+06	7.72054e+06	6.13224e+06	5.10961e+06
789	7.74275	197.098	5.03788e+07	5.05104e+07	4.80607e+07	347278	5.32109e+07	5.58971e+07	500572	805758	705136
790	11.254	372.159	325384	290743	2.55087e+06	304527	1.79454e+08	1.86387e+08	883682	860186	977266
791	9.91692	351.188	240019	332302	296262	757922	8.83217e+06	9.0433e+06	252080	1.3604e+06	1.11809e+06
792	4.95248	412.033	5.97363e+06	5.73403e+06	5.55222e+06	3.20371e+06	5.71678e+06	5.43524e+06	15023.3	2.1873e+06	929478
793	12.9754	256.11	95409	135452	184398	143703	84458.4	88363.5	196004	1.27045e+07	308914
794	7.44672	491.578	105545	124324	121467	0	438207	440259	0	756406	0
795	9.65912	277.166	217130	202722	192497	771635	334397	351377	81782.1	5.86067e+06	1.06601e+07
796	12.2433	623.295	536046	601073	618167	1.75162e+06	2.91383e+07	2.92067e+07	290083	1.36919e+06	544715
797	13.9464	475.265	48180.5	42143.6	69918.1	267303	1.10568e+07	1.12304e+07	22446.4	192360	198860
798	8.96738	458.229	4.40401e+06	5.06571e+06	5.00347e+06	108202	2.03299e+06	2.06589e+06	8962.7	7623.34	32951.9
799	13.9464	455.249	8754.2	32880	23336.4	171400	3.56284e+06	3.62653e+06	17940.2	90288.7	73861.5
800	13.4382	264.163	2.58639e+09	2.78644e+09	2.65871e+09	1.35604e+08	1.19758e+09	1.25809e+09	433892	458725	737204
801	9.88375	294.181	16749.8	0	0	0	18191	0	14167.9	342958	1.0397e+06
802	12.1064	370.207	8091.79	0	18198	6922.64	148865	176649	59282.9	1.51339e+06	236834
803	5.29895	273.171	211644	456354	45096.5	2.46179e+06	104204	72913.5	245971	43685.8	116453
804	4.04888	214.035	9.86061e+06	1.05074e+07	1.115e+07	1.34588e+07	9.03742e+06	9.49263e+06	3.1369e+07	1.45642e+07	1.92029e+07
805	15.9025	586.302	0	7999.05	0	0	745199	720764	0	8558.93	0
806	2.70433	232.129	1.14275e+07	1.21262e+07	1.19385e+07	2.243e+07	1.13999e+07	1.1782e+07	3.51742e+07	4.75189e+07	5.39145e+07
807	13.3287	276.158	0	0	19481.9	31054.8	6341.3	0	26161.4	3.96239e+06	7.49626e+06
808	4.83365	561.288	0	5702.01	7303.55	0	6498.99	0	25855.3	0	666772
809	1.52209	441.169	0	0	0	14438.5	16005.9	0	13259	2.46058e+06	3.21871e+06
810	13.564	638.842	0	0	0	0	0	0	931976	0	7805.27
811	4.90208	163.096	683585	673225	626037	1.60537e+06	1.07819e+07	1.14795e+07	698398	1.70549e+06	1.14058e+06
812	4.29642	162.022	3.94335e+06	3.50415e+06	3.56678e+06	7.19175e+06	1.37656e+06	1.33836e+06	1.76833e+06	1.90403e+06	6.09813e+06
813	2.50913	468.44	0	0	0	0	0	0	0	0	4.3885e+06
814	8.99612	122.032	3.5694e+06	3.96822e+06	3.83955e+06	7.85987e+06	4.64908e+06	4.91168e+06	1.29164e+06	2.34842e+06	6.46934e+06
815	16.6541	316.154	53100.9	43206.5	52972.9	336566	19671.2	56678.6	375633	9.35939e+06	3.18244e+07
816	16.6685	315.043	0	0	0	0	4452.03	0	46725.6	595358	6.58767e+06
817	3.16137	153.074	1.84156e+08	1.94292e+08	1.89234e+08	8.90097e+07	1.42004e+08	1.43022e+08	1.96791e+06	8.09083e+07	4.97275e+07
818	19.7578	416.229	176672	194196	247292	450628	156358	174074	6.09134e+06	2.84611e+06	4.46297e+06
819	14.9731	539.268	4.09906e+06	4.2971e+06	4.79186e+06	1.15298e+07	1.66535e+08	1.79798e+08	5.15978e+06	1.23937e+07	1.02364e+07
820	10.8943	312.065	26527	18818.9	27281.2	28232.3	22209.2	6131.02	47898.6	7.14231e+06	2.08991e+07
821	15.9092	583.294	1.90783e+06	2.2171e+06	2.15175e+06	4.42507e+06	9.17138e+07	9.42532e+07	2.77688e+06	5.47155e+06	3.76188e+06
822	15.9085	584.297	415494	546447	509096	1.18544e+06	2.4267e+07	2.50068e+07	682663	1.34928e+06	996596
823	8.81125	229.064	2.89069e+06	2.89534e+06	2.80952e+06	4.04903e+06	1.84894e+06	1.90202e+06	8.21922e+06	9.87194e+06	8.12175e+06
824	9.39325	156.102	1.05982e+07	1.15406e+07	1.13007e+07	4.23959e+06	4.60082e+07	4.83659e+07	1.67324e+07	1.02503e+07	1.01682e+07
825	15.7617	441.095	81869.7	104784	94849.8	331257	139712	157329	9676.31	2.49059e+06	676467
826	2.16002	385.129	1.56849e+07	1.75315e+07	1.77868e+07	2.10915e+07	1.39848e+07	1.51095e+07	189893	206711	196428
827	0.749062	354.138	9.25526e+06	9.19727e+06	9.61733e+06	2.92837e+07	322520	408171	757850	1.60585e+06	1.16358e+07
828	16.9935	277.095	95969.1	177211	225374	336318	250256	254916	179043	304455	1.72034e+08
829	12.0897	365.2	10567.9	9905.4	0	73165.1	11303.3	16238.9	2.93821e+06	202081	455433
830	15.3005	532.268	55028.3	69235	78777.3	370685	9.18554e+06	1.03226e+07	49963.6	134490	70543
831	15.8252	654.255	0	0	6421.68	0	0	0	0	390067	538738
832	9.60785	334.57	2.11637e+06	2.45865e+06	2.56633e+06	24628	1.18703e+06	1.45433e+06	0	7668.39	6683.48
833	20.3809	341.166	67767.1	27443.4	68737.8	168348	54730.2	40044.5	1.42821e+07	1.86444e+06	299935
834	6.40408	494.202	1.34215e+06	863986	866133	3.08768e+06	68611.6	87043.3	72560.2	0	1.19809e+07
835	13.1846	410.12	18560.6	0	6566.18	39257.7	0	0	0	854780	8933.42
836	4.9449	208.06	595739	659266	876720	794265	923970	965637	1.63369e+06	4.64665e+06	4.15743e+06
837	18.2855	712.423	0	0	0	0	1.94682e+06	2.03541e+06	11903.2	10404.2	11273.4
838	2.49488	960.915	0	0	0	0	0	7284.08	0	0	1.18391e+06
839	3.79303	221.092	1.69784e+07	1.74332e+07	1.71533e+07	3.04266e+07	1.32045e+07	1.38686e+07	3.8067e+07	2.23718e+07	1.97956e+07
840	0.973306	305.109	631228	865303	895280	390425	899518	910534	5.70181e+06	761377	672805
841	9.85707	338.082	194518	390141	313445	9584.96	194360	234836	37667.6	2.71322e+07	1.60256e+06
842	7.84823	207.149	613869	748434	931350	967760	789444	821833	1.71947e+06	8.70926e+06	3.23992e+07
843	3.19102	196.046	703091	648354	541457	429451	2.72073e+06	2.75647e+06	1.76625e+06	195391	26175
844	10.4165	146.06	8.62445e+06	8.95675e+06	8.6812e+06	1.29156e+07	9.42196e+06	9.5563e+06	1.96672e+07	3.52985e+07	3.09211e+07
845	8.75187	430.147	0	0	0	7465.8	6838.94	0	0	1.19756e+06	33789.8
846	10.0035	514.182	6.63901e+06	7.11787e+06	6.94533e+06	334854	2.43065e+06	2.70999e+06	23859.1	74042.1	20104.6
847	20.8	345.137	41950.1	41347.5	83819.8	90553.9	47107.4	42108.2	855556	7.02454e+06	1.16847e+07
848	11.5679	387.212	143752	289851	250237	559228	1.14028e+07	1.24487e+07	339256	448391	529476
849	13.9489	256.107	124303	175214	135204	554317	1.69193e+07	1.68168e+07	155348	427087	410154
850	9.80313	416.112	84760	32197	36750.9	19040.5	17857.2	6598.51	23803.4	3.15424e+06	73351.3
851	17.2082	318.698	59124.4	47282.5	57339.5	58248.6	5.48214e+06	5.72082e+06	94426.9	202675	84581.2
852	1.59833	100.112	5.88576e+08	5.48851e+08	5.5391e+08	5.35349e+08	5.65626e+08	5.53033e+08	4.45464e+06	1.6432e+06	5.11679e+08
853	8.82495	365.053	128899	127804	123658	380911	3.87995e+06	3.85324e+06	55943.6	193287	118696
854	19.1781	388.141	22461.9	10956.6	0	11992.2	27201	11274.7	12128.3	1.08041e+07	3.94056e+06
855	17.6412	216.036	399661	363958	359773	762091	145915	180904	4.61464e+06	559031	104743
856	17.5482	649.364	31397.4	100401	115218	196262	1.03127e+07	1.039e+07	145785	319876	122000
857	2.92778	448.11	3.84317e+07	4.38884e+07	4.43707e+07	1.36887e+07	2.38816e+07	2.50343e+07	168607	9.91259e+06	7.09422e+06
858	8.8298	537.095	37558.4	64997.4	75056.9	241006	3.23332e+06	3.87e+06	8018.48	151716	59078.7
859	16.2441	592.318	1.59193e+06	1.64601e+06	1.59852e+06	4.23247e+06	9.84101e+07	1.03387e+08	1.39913e+06	2.47216e+06	1.03035e+06
860	13.9475	474.263	641754	682184	658392	1.84826e+06	6.72899e+07	6.76586e+07	511185	1.93081e+06	1.32209e+06
861	7.0963	442.154	2.91685e+07	3.16109e+07	2.76018e+07	1.57236e+06	1.29845e+07	1.42325e+07	754585	1.40901e+06	1.2492e+06
862	9.367	353.19	68236.3	102763	102320	225649	104831	141563	1.63148e+06	152824	230984
863	10.8953	364.174	206428	183906	165566	755417	96195.6	121396	2.91416e+06	2.61303e+06	4.05026e+06
864	11.0378	419.076	58724.6	767599	796038	582899	1.23691e+06	1.23502e+06	628463	7.21708e+06	3.34377e+06
865	18.6642	354.127	221632	139375	52116.4	616306	265477	168472	0	8.46212e+06	2.73969e+07
866	11.8507	399.186	5.28007e+06	6.08817e+06	5.81467e+06	1.419e+07	2.03565e+08	2.09368e+08	1.65387e+06	5.73266e+06	3.0908e+06
867	8.92428	160.133	2.0552e+06	2.09001e+06	2.0435e+06	3.08087e+06	2.13341e+06	2.20847e+06	8.45049e+06	2.51251e+07	8.73462e+06
868	12.5462	227.128	1.37112e+06	1.67713e+06	1.74289e+06	1.89651e+06	2.9067e+07	3.04632e+07	1.98023e+06	2.47979e+06	2.47316e+06
869	11.093	578.266	633023	688692	816542	2.20603e+06	2.98536e+07	3.17157e+07	218470	2.02672e+06	688403
870	2.03747	169.133	2.36455e+06	2.57293e+06	2.51185e+06	2.24834e+06	6.26382e+06	6.53146e+06	3.20886e+06	1.28127e+07	1.22065e+07
871	0.965037	391.111	1.98437e+06	3.06228e+06	2.87165e+06	8.99251e+06	290686	322744	409587	2.37562e+06	1.93329e+07
872	4.32248	424.197	1.83521e+06	2.42403e+06	2.43133e+06	135156	1.3895e+06	1.44704e+06	21878.9	22074.6	15487.9
873	14.2553	441.233	0	0	10891.1	39331.5	1.80055e+06	1.94716e+06	0	14842.8	7246.77
874	19.265	451.78	12264.4	0	9154.55	8170.26	65622.5	29850.6	46674.4	2.32051e+06	317713
875	1.02664	210.087	4.68182e+06	5.89644e+06	5.85258e+06	4.86163e+06	3.75227e+06	3.80929e+06	5.92984e+07	1.43446e+07	6.76282e+06
876	1.27612	116.071	5.94404e+07	6.32791e+07	6.31122e+07	1.64227e+08	4.7265e+07	4.76144e+07	1.24845e+08	1.00547e+08	1.08994e+08
877	4.19946	268.061	2.20827e+06	2.16901e+06	2.03046e+06	7.41958e+06	886507	951481	1.84705e+06	592911	2.05695e+06
878	15.7167	490.153	523407	576128	529247	2.2481e+06	1.69164e+07	1.72539e+07	41246.1	81805.3	91389.5
879	13.2696	667.322	127121	166117	141332	533797	8.47955e+06	8.83816e+06	46843.9	354592	101637
880	13.6398	481.262	8.88103e+06	1.15962e+07	1.17194e+07	2.66017e+07	5.49846e+08	5.40133e+08	1.20157e+07	3.87053e+07	4.41095e+07
881	19.3678	188.071	293689	250596	353127	270265	257087	282793	2.24606e+06	1.82088e+07	574861
882	4.05725	298.115	7.54827e+07	7.75416e+07	8.10768e+07	1.12911e+08	7.16664e+07	7.43811e+07	1.50851e+08	3.42109e+07	3.26929e+07
883	20.374	416.172	17837.9	0	33838.9	37309	17061.5	18564.3	1.32989e+06	2.52366e+07	1.27922e+07
884	7.10629	190.05	2.40071e+08	2.40505e+08	2.40675e+08	2.67352e+08	1.95138e+08	2.07118e+08	5.47627e+08	5.2173e+08	4.43811e+08
885	13.1804	411.113	8045.58	21971.5	67747	99155.2	16607.2	29119.3	8577.6	1.44256e+06	119734
886	8.52846	490.213	30366.1	39438.9	65316.4	297839	2.78738e+06	2.96567e+06	22342.8	424415	131593
887	8.30914	684.313	1.14492e+06	1.96359e+06	1.86273e+06	234267	5.22731e+06	5.87163e+06	0	0	92896.4
888	13.4286	247.188	3.18536e+06	3.55257e+06	3.3996e+06	112881	1.36838e+06	1.41026e+06	66355.6	15683.7	58496.7
889	4.62882	286.103	1.65302e+07	1.71078e+07	1.73232e+07	2.16124e+07	1.55336e+07	1.56704e+07	2.44469e+07	541121	3.14026e+06
890	20.5128	185.096	7.02536e+06	6.68869e+06	7.84436e+06	2.49382e+07	1.88666e+06	1.67318e+06	9.96583e+07	2.32304e+07	2.9891e+06
891	14.2554	263.096	144850	114240	159599	397419	7.97857e+06	8.73641e+06	71127.5	265782	367042
892	8.88103	302.142	384247	51736.6	59972.4	181108	71618	34140.5	246338	7.54459e+06	349127
893	16.6526	317.158	49972.2	60842.4	56710.7	76749.4	15774.5	56093.7	59931.6	1.74306e+06	6.0271e+06
894	13.7744	232.17	1.14177e+07	1.19372e+07	1.23309e+07	539663	3.53518e+06	3.83631e+06	88452.4	115624	432912
895	5.59632	304.15	4.57455e+07	5.08244e+07	4.86371e+07	6.37523e+07	4.34503e+07	4.28128e+07	1.09309e+08	9.62044e+07	9.94481e+07
896	20.4167	278.19	43599.4	108088	40807.7	58140	14169.4	14672.3	113064	6.08232e+06	120403
897	5.54752	160.097	5.97878e+06	6.58159e+06	6.51243e+06	9.3541e+06	7.91086e+06	8.09414e+06	3.80556e+07	2.93302e+07	2.84657e+07
898	4.32095	340.103	5.48809e+06	9.33295e+06	1.17213e+07	1.08552e+07	1.57481e+07	1.67577e+07	6.39048e+06	9.2824e+07	4.27392e+07
899	3.92963	221.074	1.14013e+07	1.15032e+07	1.15405e+07	1.96354e+07	8.37288e+06	9.16447e+06	2.27827e+07	3.08034e+07	5.63202e+06
900	1.19844	231.043	2.04553e+06	2.2873e+06	2.3047e+06	5.71393e+06	2.94051e+06	2.87686e+06	344517	455290	199910
901	1.3089	187.18	1.01998e+06	948845	929690	981510	1.03395e+06	1.02916e+06	2.49788e+06	5.94578e+06	5.47246e+06
902	20.101	765.483	3.25056e+06	3.55958e+06	3.7622e+06	114607	3.78149e+07	3.97977e+07	0	0	0
903	14.6452	522.339	894256	833294	909121	2.10871e+06	8.05665e+07	8.18286e+07	1.22539e+06	3.40731e+06	2.75495e+06
904	11.8507	416.213	3.06021e+07	3.2676e+07	3.10939e+07	7.82124e+07	1.04006e+09	1.06176e+09	8.97826e+06	3.28934e+07	1.70984e+07
905	14.7028	366.155	30526.8	26714.7	9319.38	69571.8	18876.1	9354.85	0	3.88183e+06	5.77526e+06
906	8.72963	275.15	38368.2	69880.9	55902.2	38475.1	100098	112350	1.80976e+06	796034	336918
907	4.42139	105.07	94944.8	1.26692e+06	1.19517e+06	1.56906e+06	868856	802261	4.18664e+07	3.60079e+07	6.66009e+06
908	20.1001	766.485	858268	879644	851306	0	9.80298e+06	1.04475e+07	20214.4	0	0
909	13.9475	490.286	1.53205e+07	1.60984e+07	1.61833e+07	4.095e+07	1.2426e+09	1.24845e+09	1.46803e+07	4.19769e+07	3.16966e+07
910	7.97997	209.046	4.07914e+06	4.59213e+06	4.55444e+06	2.33333e+06	4.62675e+06	4.89044e+06	147848	2.72773e+06	1.31581e+06
911	9.4211	526.192	0	0	4693.88	72258.7	0	0	0	3.88596e+06	8.1085e+06
912	3.18937	507.184	372284	265364	168136	198015	184327	179738	429531	937640	3.78125e+06
913	14.7207	206.081	1.22317e+07	1.31567e+07	1.29282e+07	6.91374e+06	1.65606e+07	1.72013e+07	1.32878e+07	1.49069e+07	4.16531e+07
914	8.40833	367.128	31008.9	26923.3	34418.9	142224	1.39234e+06	1.47771e+06	35985.5	78156.5	84212
915	6.48891	218.084	2.30518e+06	2.60044e+06	2.63697e+06	7.2096e+06	861098	701776	1.39232e+06	2.0802e+06	1.18302e+07
916	13.9464	493.294	17705.2	0	64586.4	190770	6.89409e+06	7.0018e+06	25685.7	156127	127480
917	14.9731	536.318	490275	425492	441132	1.16564e+06	3.53076e+07	3.80885e+07	439994	1.2811e+06	699612
918	3.37616	302.179	4602.11	0	0	0	0	0	25912.2	667098	13130.2
919	4.40042	195.076	5.21132e+07	5.37266e+07	5.26915e+07	5.83362e+07	3.26829e+07	3.97737e+07	1.07443e+08	9.52476e+07	9.03782e+07
920	12.9841	652.339	741073	681857	725360	1.91469e+06	3.26181e+07	3.29722e+07	371007	2.27948e+06	1.10931e+06
921	18.8767	429.767	0	0	0	0	45186.4	29856.1	29578.5	2.35222e+06	328468
922	16.55	513.082	252181	17580.7	8629.04	8032.94	0	0	7495.9	18998.7	867728
923	5.26596	573.193	600978	570771	542392	340698	1.22567e+06	1.5749e+06	6640.61	0	0
924	15.9052	346.13	404675	282611	248441	502217	131597	195224	438622	8.59381e+06	5.02657e+06
925	6.19045	316.805	0	0	0	0	7245.33	0	0	791635	87352.5
926	17.4662	336.126	30284.4	27554.2	9757.28	314110	22489.3	17317.9	0	3.7841e+06	1.11956e+07
927	17.0157	321.181	1.15501e+06	1.16027e+06	1.25177e+06	470165	821161	901434	5.11223e+06	2.61021e+06	2.19953e+06
928	10.8955	555.054	8638.24	0	7497.57	0	18931.7	0	16306.1	0	6.15056e+06
929	0.994235	139.05	1.55815e+08	1.565e+08	1.58931e+08	2.47653e+08	1.6615e+08	1.6711e+08	2.06975e+08	6.95733e+08	3.48634e+08
930	3.67745	410.167	2.93879e+06	3.06925e+06	2.8727e+06	4.73392e+06	2.40193e+06	2.34291e+06	1.19592e+07	1.5367e+07	1.1566e+07
931	12.6584	251.049	54802.9	13564.5	12724.6	17977.4	6477.23	11052.4	68484.3	801556	70631.1
932	13.9475	495.241	4.92006e+06	5.92784e+06	6.23344e+06	1.43056e+07	2.69793e+08	2.67394e+08	5.16454e+06	1.38815e+07	1.26117e+07
933	4.64982	230.085	192146	199529	267514	397095	367153	342708	524498	4.50746e+07	3.92776e+06
934	2.51287	269.107	7.18359e+06	7.90868e+06	7.96434e+06	1.23737e+07	7.90294e+06	8.3782e+06	3.44234e+06	297570	315647
935	7.41553	280.075	2.24802e+06	2.91495e+06	2.80192e+06	9.21457e+06	570000	576038	59985.4	791435	2.89328e+06
936	9.9194	325.463	0	6659.16	0	0	859962	853156	0	0	0
937	3.04832	161.079	547097	438841	411866	1.32357e+06	640962	579313	3.09427e+06	4.72188e+06	5.93245e+06
938	20.5953	271.06	74250.9	0	17123.6	0	10876.9	14823.1	286893	1.05246e+07	4.9164e+06
939	14.7777	266.102	4.05574e+06	4.43659e+06	4.45804e+06	1.02362e+07	4.01558e+06	4.25555e+06	3.81246e+06	4.60357e+06	5.99381e+06
940	17.1741	380.171	0	7168.85	13436.6	34726.3	0	8850.26	42402.7	3.10119e+06	5.8427e+06
941	19.5166	398.153	23267.1	41165.7	35952.6	91176.6	109750	111778	27926.5	1.65062e+07	3.12769e+07
942	8.95329	259.173	24810.8	65124.4	40306.2	129219	33400.5	71190	1.66313e+06	87553.2	247218
943	10.6427	157.142	60472.6	89978	107901	304022	394694	412740	3.25251e+06	970340	384320
944	17.4947	504.144	14375	0	0	0	0	0	9570.62	1.08341e+06	3.18424e+06
945	9.22372	165.589	0	0	0	0	0	12875.5	0	558768	724671
946	20.6167	421.149	16372.8	0	0	0	0	0	0	1.38473e+06	0
947	12.2468	587.255	0	0	0	19113.7	1.49863e+06	1.45608e+06	11283.3	20295.9	7303.75
948	6.44677	317.087	8.3683e+06	9.61405e+06	9.37222e+06	2.86615e+07	837800	625601	4.27224e+06	2.38764e+07	4.41639e+07
949	9.00837	354.166	660987	637894	645927	869420	534014	594205	1.9301e+06	1.05232e+06	1.61881e+06
950	2.8221	240.966	5.63281e+06	5.51469e+06	5.43252e+06	2.48783e+06	4.23878e+06	4.29419e+06	1.0003e+06	624219	1.28495e+06
951	17.213	657.367	659004	753731	826585	1.0786e+06	5.29514e+07	5.85088e+07	1.11768e+06	2.94441e+06	1.38647e+06
952	19.397	420.148	21451	0	0	29269.4	0	0	10542.9	1.48047e+06	886151
953	17.934	351.2	115071	139372	189841	243752	6.67595e+06	7.34708e+06	274942	394778	189464
954	10.6398	346.197	1.0672e+06	2.88584e+06	2.90354e+06	3.90854e+06	2.5077e+06	2.37158e+06	9.31352e+06	8.26767e+06	7.27827e+06
955	10.9002	557.049	8212.3	0	5508.95	15228	8190.82	0	23548.3	8611.27	632536
956	16.2441	307.123	31552.2	39884.6	31172.6	96267.2	2.91509e+06	3.08626e+06	95907.3	99941	256813
957	18.2834	711.421	41375.2	101040	108674	83874.9	8.65016e+06	8.61461e+06	137620	219263	70247.3
958	9.85575	340.079	58095	59196.1	83137.8	135624	16397.2	36706.5	192205	9.31919e+06	189277
959	15.0789	306.161	221451	194279	176583	263916	187024	203477	611692	8.9478e+06	6.58488e+06
960	19.3655	416.192	2.20223e+07	2.65617e+07	2.92551e+07	8.68513e+07	3.17036e+07	3.41797e+07	1.19651e+06	2.01661e+07	1.07038e+08
961	20.1063	764.479	7.98512e+06	8.24209e+06	9.06109e+06	392957	9.00439e+07	9.34231e+07	0	0	0
962	6.01107	269.177	51008.3	23926.5	10383.3	20247.2	9765.94	22756.5	35197.8	2.10523e+06	1.19138e+06
963	16.9825	726.448	0	0	0	0	72668.8	20094.2	23994.9	2.92809e+06	294754
964	11.4144	272.128	110709	189852	231755	503678	158494	332732	2.93983e+06	2.0405e+07	2.75935e+07
965	6.8242	235.118	697445	339908	750572	2.01016e+06	2.06956e+07	2.15191e+07	586186	1.99495e+06	1.45269e+06
966	4.62525	154.061	3.5464e+07	3.64255e+07	3.6782e+07	4.43531e+07	3.20188e+07	3.35245e+07	5.14112e+07	1.3025e+06	6.89003e+06
967	1.77372	444.213	3.3811e+06	4.0569e+06	3.9307e+06	166788	1.9852e+06	2.10592e+06	16037.6	32377.9	15282.6
968	1.11416	273.072	496271	5.88061e+06	635819	764806	594457	623008	1.47499e+07	1.65116e+07	1.66632e+07
969	14.2862	245.165	56418	52108	125091	298380	31993.2	48816	17146	1.17009e+06	1.89466e+06
970	18.4962	418.197	145746	262952	248679	879491	137281	174699	282701	416313	4.51955e+06
971	6.97049	285.137	259769	284642	284379	787265	5.6083e+06	5.69081e+06	167650	484842	392128
972	7.84905	208.153	0	5782.99	0	0	0	0	0	1.01266e+06	4.14395e+06
973	17.5548	342.155	1.29271e+06	1.3267e+06	1.40759e+06	5.54201e+06	574773	535007	1.46703e+06	583707	871389
974	4.16901	273.07	5.12764e+07	5.3508e+07	5.35978e+07	2.78393e+07	5.14453e+07	5.24519e+07	766744	1.79116e+07	1.19054e+07
975	6.1721	328.187	372073	365922	405197	330834	1.03195e+06	1.20706e+06	2.31305e+06	2.45216e+06	1.03576e+07
976	13.64	415.254	8854.08	111486	102057	208525	9.65882e+06	9.27139e+06	48506.4	360423	367354
977	18.2838	693.391	0	14193.4	15566.4	37555.5	2.16542e+06	2.21298e+06	39003.3	24230.1	0
978	13.0776	206.081	3.60971e+06	4.12092e+06	4.25099e+06	4.49743e+06	5.36987e+06	5.68283e+06	6.98187e+06	2.49213e+07	1.70245e+07
979	4.40527	234.079	1.9365e+06	2.0163e+06	1.77565e+06	3.41782e+06	1.56858e+06	2.60241e+06	2.38185e+07	1.65786e+07	1.69461e+07
980	15.5676	293.143	228462	309675	331421	665461	1.42353e+07	1.4504e+07	631744	719519	366837
981	0.673218	206.085	2.70791e+06	2.78599e+06	2.84317e+06	3.27769e+06	3.44547e+06	3.1355e+06	2.35983e+06	1.63063e+07	2.48135e+06
982	8.04148	303.109	621056	674179	796483	1.88545e+06	311151	295511	625160	861909	8.70755e+06
983	8.32395	420.202	4.31409e+07	4.5702e+07	4.32616e+07	9.61552e+06	1.40772e+08	1.41516e+08	0	26830.3	5.51421e+06
984	8.99129	252.187	7.71943e+06	7.84506e+06	7.96536e+06	400627	3.88103e+06	4.14393e+06	26502	20342.4	179490
985	5.32727	287.187	288370	330294	288219	1.29577e+06	33020.4	38084.8	28451.9	51774.2	59711.2
986	12.8186	446.26	1.92115e+07	1.96003e+07	1.98279e+07	5.21168e+07	1.53571e+09	1.57087e+09	1.51303e+07	6.12427e+07	4.61285e+07
987	7.4515	192.066	2.62453e+07	2.98012e+07	2.84252e+07	3.15074e+07	2.34876e+07	2.41223e+07	4.96432e+07	5.00298e+07	4.6078e+07
988	17.8897	685.326	28850.4	8506.84	7602.54	84351.7	3.19511e+06	3.18493e+06	0	37768.1	31423
989	12.2452	322.611	0	6577.15	0	13725.2	1.08086e+06	1.14786e+06	0	16698.9	0
990	12.814	383.228	0	0	6948.21	0	2.09409e+06	2.1831e+06	16552.9	40753.2	77002.5
991	9.71337	399.26	60967.3	5961.08	21880.1	31559.3	30092.4	20939.1	643319	33026.5	9113.77
992	8.868	281.194	2.1601e+07	2.17727e+07	2.16509e+07	797839	6.47037e+06	6.7817e+06	20154.1	16889.2	184041
993	0.747972	177.106	8.45708e+06	9.44415e+06	1.06948e+07	2.80002e+07	6.62106e+06	6.54088e+06	1.47259e+07	1.03999e+07	8.54808e+06
994	13.7156	434.158	27203.3	50611.2	47036.1	52012.1	7759.07	0	157110	1.86542e+07	742445
995	17.9323	359.714	103883	212805	240175	172914	8.36766e+06	8.49513e+06	274012	598922	233718
996	2.70335	215.103	6.45018e+06	6.9996e+06	6.6377e+06	1.21863e+07	6.27953e+06	6.72732e+06	1.84841e+07	2.46845e+07	2.82463e+07
997	8.99135	232.17	4.51751e+06	4.41903e+06	4.45858e+06	345531	2.48123e+06	2.44869e+06	63907.9	23093.2	174627
998	7.30755	167.082	4.73907e+06	4.90752e+06	4.85571e+06	5.908e+06	5.77444e+06	5.1803e+06	3.1169e+06	1.24939e+07	1.36939e+07
999	12.8186	447.263	3.64405e+06	3.95705e+06	3.80547e+06	1.03117e+07	3.09081e+08	3.15172e+08	3.00081e+06	1.17092e+07	8.65497e+06
1000	15.9052	345.127	249777	90613.1	9310.71	36098.1	24882.9	29124.7	286484	4.66386e+07	2.74982e+07
1001	9.39995	138.091	4.20427e+06	4.8776e+06	5.08072e+06	2.02251e+06	1.98852e+07	2.12457e+07	9.15959e+06	5.33779e+06	5.32112e+06
1002	1.52283	184.119	6.12721e+06	6.59532e+06	6.67448e+06	1.0361e+07	7.26384e+06	7.47144e+06	3.5852e+07	1.5598e+06	1.4848e+07
1003	11.0646	452.249	128136	173420	169922	247534	121028	141013	2.39291e+06	335441	2.19246e+06
1004	18.8543	475.209	10419.8	23808.6	27191.7	12141.4	10321.2	0	10689.5	21527.7	785098
1005	9.59398	317.125	5.6961e+07	6.07681e+07	6.15169e+07	2.36663e+06	2.12598e+07	2.35129e+07	228755	599811	753045
1006	10.8142	248.165	4.40888e+07	4.59523e+07	4.58715e+07	3.00684e+06	2.69199e+07	2.94898e+07	223972	221481	667942
1007	6.39178	372.093	3.38906e+07	3.9346e+07	3.61798e+07	6.62308e+06	3.5204e+07	3.67237e+07	4.56685e+06	3.87063e+07	4.45696e+06
1008	7.03533	443.211	1.04493e+07	1.07768e+07	1.06019e+07	615096	4.94444e+06	5.19939e+06	291329	388156	446228
1009	18.3836	319.173	77122	79590.4	78304.4	155606	183305	117625	131633	4.88268e+06	6.39862e+06
1010	12.2721	435.195	9749.42	22813	14553	86743.2	1.44313e+06	1.53152e+06	35101.7	227183	188714
1011	3.66977	127.552	0	0	10365.5	0	8243.63	5065.69	8901.54	3.80293e+06	342572
1012	10.3959	511.201	11265.3	0	0	0	8075.33	0	10170	945498	4.38418e+06
1013	11.8507	400.19	832881	982873	902613	2.4474e+06	3.5268e+07	3.61054e+07	245322	1.06197e+06	508401
1014	17.1102	636.344	616093	597909	652809	1.41502e+06	3.77715e+07	4.18487e+07	638107	959669	423813
1015	3.58858	173.128	6.92624e+06	7.06051e+06	6.82825e+06	1.08807e+07	5.02562e+06	5.3812e+06	1.32873e+07	2.62258e+07	2.50812e+07
1016	20.3695	272.165	2.99313e+07	2.9211e+07	3.02119e+07	9.69039e+07	1.83778e+08	1.99581e+08	447041	1.14542e+08	7.16543e+07
1017	11.8647	219.572	27840.1	52597.7	60918.2	199844	3.13412e+06	3.22993e+06	0	50381.2	26215.4
1018	15.2973	551.3	0	0	7631.12	17134.9	1.74923e+06	1.74923e+06	0	0	0
1019	15.1188	506.148	0	0	7212.29	8063.3	522675	612665	0	0	9604.26
1020	16.2441	598.277	9608.22	17610	16656.6	220030	5.41977e+06	5.76412e+06	50630.2	133847	32479.4
1021	7.4137	398.217	2.86017e+06	2.99524e+06	3.29834e+06	225745	1.10924e+06	1.11806e+06	0	10178.6	26855.8
1022	19.487	488.149	29892.5	0	0	14385.6	27027.3	0	6868.87	183985	2.30124e+06
1023	5.15559	326.146	5.40918e+07	5.94188e+07	5.66318e+07	7.5997e+07	5.04762e+07	5.42991e+07	1.1613e+08	8.52957e+07	1.07539e+08
1024	5.5837	221.066	850033	1.05331e+06	1.08843e+06	2.26702e+06	508958	523296	505858	1.51463e+06	3.64964e+06
1025	3.25612	166.069	805999	819630	771757	989244	699277	686022	1.97289e+06	2.15425e+06	2.43724e+06
1026	9.40942	514.142	0	0	12743.7	6560.82	12315.5	0	13654.9	1.16526e+06	31473.6
1027	3.40445	190.144	3.20234e+06	3.57629e+06	3.60417e+06	3.11263e+06	2.38442e+06	2.55915e+06	8.05609e+06	5.57282e+06	5.54083e+06
1028	6.01107	267.17	182628	202241	227437	38727.8	96691.9	52016.7	60858.7	2.73138e+08	1.54611e+08
1029	16.6687	298.066	40013	34582.9	37130.4	53380.2	32498.5	102817	935082	7.68991e+06	3.28933e+07
1030	2.0588	87.0635	8.03626e+06	8.5782e+06	8.5828e+06	7.65952e+06	6.6741e+06	6.88611e+06	1.43255e+07	1.52275e+07	1.40719e+07
1031	3.18953	231.142	1.85947e+06	1.87651e+06	1.90701e+06	3.59873e+06	1.1845e+06	1.23052e+06	2.34149e+06	2.36355e+06	6.18857e+06
1032	2.59383	168.088	4.08112e+06	4.21677e+06	4.15186e+06	2.61601e+06	2.49104e+06	2.47814e+06	1.18313e+07	4.51375e+06	4.0619e+06
1033	7.05438	206.083	475915	509346	511724	816987	348281	350935	327950	9.70308e+06	2.85286e+06
1034	6.01	268.174	48804.2	24900.5	30968.1	48646.1	0	0	64373.3	4.07412e+07	2.32489e+07
1035	9.38575	545.193	92412.2	163803	187017	0	0	0	0	0	705758
1036	18.6322	724.396	31327.6	60741.8	52660	156974	5.00227e+06	5.69126e+06	89778.9	85547.7	23127.1
1037	14.6353	524.344	0	7548.22	0	0	1.23963e+06	1.26669e+06	0	12304.9	26850.7
1038	16.9962	510.222	0	0	0	0	8319.88	0	19056.3	27089.7	1.21443e+06
1039	11.8507	417.216	5.01929e+06	5.48305e+06	5.23649e+06	1.34554e+07	1.86706e+08	1.90194e+08	1.50786e+06	5.61962e+06	2.83986e+06
1040	15.5657	176.071	1.94153e+07	2.07667e+07	2.0938e+07	2.60781e+07	1.49461e+07	1.5544e+07	4.01027e+07	7.22962e+07	7.55048e+07
1041	17.3543	412.2	0	0	6995.87	0	8849.37	18509	13959.4	1.19592e+06	254613
1042	4.73368	232.154	4.88798e+08	5.10736e+08	4.85466e+08	4.80132e+08	5.22837e+08	5.42817e+08	1.36214e+09	9.39334e+08	7.91038e+08
1043	6.39057	196.06	2.02592e+08	2.27918e+08	2.17121e+08	4.10395e+07	2.0844e+08	2.18492e+08	3.00581e+07	2.32909e+08	2.95282e+07
1044	9.81017	236.184	1.31374e+06	1.5239e+06	1.41063e+06	46315.3	417421	544553	33455.3	1.47938e+06	2.2653e+06
1045	10.3983	256.055	50261.4	104814	62754.1	197471	67701.8	43557.6	113471	280833	2.302e+06
1046	11.5643	367.196	128679	120214	191173	315287	8.73331e+06	9.60504e+06	142396	418652	274136
1047	6.8277	291.075	432172	425985	471635	1.08556e+06	1.1032e+07	1.14351e+07	363265	1.23991e+06	972046
1048	16.6668	297.073	120624	165024	237088	205443	143326	178782	1.27011e+06	2.27798e+07	9.53241e+07
1049	13.1399	345.101	7229.83	7413.64	13925	27296.8	7740.97	18369.6	0	1.00241e+06	85095.2
1050	8.73069	286.144	9.64861e+07	9.93223e+07	9.90099e+07	1.71563e+07	1.76438e+07	1.82086e+07	585287	478483	267144
1051	19.8003	261.196	806346	964397	971772	285688	4.4038e+06	4.85427e+06	248031	1.0664e+06	286581
1052	6.54059	385.118	448573	661278	709631	1.60235e+06	404171	375673	1.33846e+06	5.4356e+06	5.60105e+06
1053	3.01998	217.155	2.45317e+06	2.72528e+06	2.86277e+06	4.37963e+06	2.7613e+06	2.78128e+06	8.31567e+06	7.43738e+06	6.16696e+06
1054	11.8646	136.076	2.18456e+06	1.53031e+06	1.46112e+06	1.79825e+06	1.75581e+06	1.69331e+06	2.00205e+06	7.22355e+06	1.09224e+07
1055	20.6143	474.197	675956	564400	864036	1.00224e+06	1.09392e+06	1.00119e+06	1.1831e+06	1.17513e+07	1.62486e+06
1056	17.4685	285.149	2.03622e+06	2.20232e+06	2.44411e+06	2.45411e+06	1.82105e+06	1.98661e+06	1.84378e+07	1.16524e+06	1.24469e+06
1057	6.03847	276.181	3.51798e+07	3.73881e+07	3.78077e+07	6.45394e+07	4.61813e+07	4.68392e+07	5.48353e+07	1.41436e+08	7.66482e+07
1058	16.7682	623.368	776362	893852	891181	1.53878e+06	5.20206e+07	5.40707e+07	1.164e+06	1.81259e+06	1.02138e+06
1059	9.3952	139.075	3.84325e+06	4.2802e+06	4.12858e+06	3.28994e+06	1.31441e+07	1.40535e+07	5.49707e+06	3.70878e+06	4.5354e+06
1060	6.61392	174.14	4.46124e+06	4.8518e+06	4.6626e+06	1.57162e+07	3.22617e+06	3.17528e+06	9.50232e+06	1.25097e+07	8.61751e+06
1061	15.2668	585.298	0	0	0	6356.92	0	14507.8	767391	221248	8128.1
1062	16.4248	613.341	1.35275e+06	1.44148e+06	1.76002e+06	2.6204e+06	1.2168e+08	1.14843e+08	2.70146e+06	5.52534e+06	3.98991e+06
1063	15.0098	435.213	16128.1	8733.94	0	15885.5	427208	495967	9432.93	9479.49	0
1064	11.9845	645.205	0	10626	9544.33	24321.8	1.18425e+06	1.24387e+06	0	64491.9	18048.8
1065	18.4998	205.122	1.93832e+06	2.41425e+06	2.58751e+06	5.95015e+06	2.00994e+06	2.23165e+06	794465	2.43178e+06	2.38018e+07
1066	6.08183	182.064	2.62683e+07	2.75498e+07	2.785e+07	3.46704e+07	2.23145e+07	2.27854e+07	5.18714e+07	3.68235e+07	3.53313e+07
1067	15.3576	577.185	0	7708.64	0	0	79136.7	134242	8978.92	2.08692e+07	1.58017e+07
1068	12.5122	391.154	0	23146.4	22522.5	0	47339.1	34459	61713.3	260661	1.65481e+06
1069	3.79335	158.027	4.33127e+07	4.47806e+07	4.23817e+07	2.89945e+07	2.36302e+07	2.44458e+07	6.6985e+07	4.25244e+07	7.66745e+07
1070	10.4218	235.118	224189	288500	259330	352667	2.90604e+06	3.22773e+06	246734	193767	262618
1071	9.65332	520.26	50629.5	36132.8	82454.5	191553	4.35352e+06	5.00792e+06	0	291617	83439.3
1072	13.374	341.186	4.28806e+07	4.49888e+07	4.40896e+07	7544.77	0	0	0	637307	461056
1073	3.73792	124.039	5.51324e+07	5.79246e+07	5.78072e+07	1.1261e+08	6.07953e+07	6.26814e+07	3.27098e+07	3.63378e+07	6.53956e+07
1074	12.6128	479.211	1.65185e+06	1.77504e+06	1.71834e+06	6.23736e+06	7.09245e+06	7.57298e+06	18021.4	3.46692e+06	2.24243e+06
1075	17.4708	383.243	930470	1.0096e+06	977748	1.80458e+06	994796	1.02753e+06	3.18758e+06	3.71515e+06	3.74992e+06
1076	15.4717	638.396	0	0	0	0	0	16833.4	0	1.61384e+06	206632
1077	12.6106	270.054	26271.4	10596.6	65543.5	20776.2	9834.76	20975.7	45447.4	27700.1	2.73758e+06
1078	8.20613	266.121	5.94598e+08	6.53518e+08	6.44867e+08	7.00395e+08	6.57557e+08	7.13649e+08	9.00658e+08	1.27002e+09	1.16423e+09
1079	5.91478	544.248	4.6651e+06	3.98171e+06	3.85924e+06	123363	3.27646e+07	3.12315e+07	11265.2	12645.7	14819.3
1080	4.17077	272.078	1.38373e+08	1.43632e+08	1.44699e+08	7.62693e+07	1.36952e+08	1.38935e+08	700031	4.86111e+07	3.12332e+07
1081	15.5706	130.065	1.36776e+07	1.4156e+07	1.44689e+07	1.75252e+07	9.72773e+06	1.02373e+07	2.83269e+07	4.99985e+07	5.19262e+07
1082	4.90924	351.032	3.90083e+06	4.52586e+06	4.60016e+06	2.59086e+06	3.69845e+06	3.80619e+06	78698.2	1.40033e+06	1.11781e+06
1083	3.92627	315.174	306452	336035	285893	329876	357135	336744	833818	2.15045e+06	3.31707e+06
1084	4.04503	258.076	317812	421734	477898	625712	271659	328093	1.57802e+06	1.8833e+06	9.10686e+06
1085	5.40483	231.134	4.19313e+06	4.98343e+06	4.94292e+06	4.63725e+06	4.40575e+06	4.57805e+06	1.8454e+07	9.67882e+06	9.39406e+06
1086	19.7017	359.143	174171	133769	48744.3	205628	73619.1	75677.8	155084	5.25872e+07	3.41535e+07
1087	17.5975	220.137	3.25585e+07	3.29218e+07	3.23475e+07	3.63624e+07	2.98507e+07	3.0502e+07	3.55576e+07	6.1591e+07	6.50732e+07
1088	12.9311	229.05	4.26843e+06	5.2095e+06	5.29658e+06	440044	9.66226e+06	1.05843e+07	7.55353e+06	634276	490358
1089	2.5044	800.847	0	0	0	0	0	0	0	0	1.34886e+06
1090	10.4198	375.194	61125.6	51277.5	37108.1	181818	2.67217e+06	2.66871e+06	20583.9	34545.5	68665.6
1091	16.5264	381.118	1.41963e+06	1.6831e+06	1.5434e+06	3.85109e+06	1.85997e+06	2.19615e+06	243402	48489.3	566580
1092	0.841663	277.093	4.73779e+07	5.03896e+07	5.06749e+07	7.53449e+07	6.04796e+07	4.64137e+07	1.71446e+07	1.36495e+08	7.56829e+06
1093	8.95564	302.123	464339	107074	100999	255323	130652	90328	237683	7.70125e+06	504716
1094	3.43767	295.033	48281.4	59406.7	120968	22005.4	47837.5	64744.8	44795.6	280250	2.7507e+06
1095	14.6494	541.262	236849	425155	581500	845187	1.67228e+07	1.61933e+07	532825	1.53802e+06	1.42178e+06
1096	11.8623	423.145	43457.4	8193.8	14132.6	66942.3	993608	1.05769e+06	26811.5	52667.5	62741.5
1097	13.1207	351.358	0	0	0	0	336284	280774	0	0	0
1098	4.93603	281.186	655121	772601	677052	1.74578e+06	93965.9	101882	994667	1.81793e+06	7.65436e+06
1099	6.63663	360.075	5.05397e+06	5.56639e+06	5.7996e+06	366948	906713	947588	75740.7	670973	8.76421e+06
1100	3.62867	500.995	3.2072e+06	3.58929e+06	4.67702e+06	495269	3.94715e+06	3.91948e+06	41942.3	1.4806e+06	426672
1101	16.8989	414.148	0	0	16243.3	0	7157.34	0	343968	4.56651e+07	1.90165e+07
1102	16.6687	296.07	49631.3	38435.7	76295.3	17205.2	54452.5	12444.9	0	1.79718e+08	7.46122e+08
1103	0.683817	88.0871	1.55019e+06	2.00093e+06	1.56171e+06	2.22403e+06	1.51024e+06	1.66134e+06	3.10061e+06	2.38239e+07	2.56789e+06
1104	7.34137	164.533	0	0	11027.8	0	36074.4	0	37749.5	3.75054e+06	17967.4
1105	0.72318	530.208	1.47146e+07	1.6811e+07	1.73374e+07	2.65857e+07	1.85846e+07	1.77982e+07	2.74366e+06	5.9645e+06	3.92179e+06
1106	13.6398	476.307	3.32933e+07	3.32493e+07	3.22233e+07	7.3496e+07	2.43897e+09	2.39906e+09	3.78931e+07	1.10153e+08	1.12855e+08
1107	1.77343	374.131	4.20172e+06	2.73065e+06	4.55128e+06	5.04146e+06	3.5681e+06	3.57908e+06	1.12053e+07	8.88697e+06	7.76918e+06
1108	9.87308	534.239	94326.2	143331	145496	451256	5.63139e+06	6.4459e+06	11290.9	321226	94498.1
1109	10.0831	329.712	14562.2	0	0	6864.87	0	0	641251	7201.89	97821.3
1110	9.0717	266.175	1.39999e+07	1.34141e+07	1.30337e+07	421535	4.35937e+06	4.46229e+06	0	15124.1	149862
1111	0.943765	117.074	1.94306e+08	3.07847e+08	1.69289e+06	3.24311e+06	3.51911e+08	3.69122e+08	3.10462e+06	4.58015e+06	5.33945e+06
1112	14.3085	520.164	20249.6	52466.5	63059.4	323759	4.52947e+06	4.52996e+06	0	9170.81	19368.9
1113	13.4484	547.119	682348	757873	716441	3.32573e+06	9647.26	19635.6	7065.63	166859	1.19919e+06
1114	14.905	402.141	0	21005.8	14576.5	12496.9	14976.3	8634.18	7358.42	868805	27503.8
1115	13.6827	329.175	4.43781e+06	4.93848e+06	5.17887e+06	1.06186e+07	8.70652e+06	9.4066e+06	1.6221e+06	2.97863e+06	3.86543e+06
1116	6.71782	374.254	120889	53336.2	37983.7	818948	0	0	5781.49	0	0
1117	11.1058	385.73	659804	617959	683088	1.33335e+06	736842	757396	1.40536e+06	22245	5.78905e+06
1118	7.91937	144.081	7.84415e+06	7.80612e+06	7.68014e+06	7.20424e+06	5.33209e+06	5.48708e+06	1.48456e+07	8.99868e+06	9.10644e+06
1119	15.901	300.635	10145.6	4524.72	14925	17345	2.36409e+06	2.49751e+06	9063.98	8823.97	31969
1120	15.7797	431.145	445366	525580	551754	70491.7	617757	624081	1.0073e+06	496841	3.7634e+07
1121	8.60248	280.147	9820.55	7685.74	7938.37	56435.8	1.58437e+06	1.65501e+06	26996	70232.6	94029.5
1122	7.34643	186.566	30091.4	0	0	0	0	0	0	2.77163e+06	0
1123	19.2215	412.19	2.10705e+06	2.33939e+06	2.35557e+06	690600	2.04374e+06	2.19461e+06	9.36404e+06	4.57726e+06	3.19597e+06
1124	12.6432	522.163	15329.5	6363.15	6465.62	0	6604.85	0	7739.33	2.09467e+06	1.57115e+06
1125	17.2082	337.17	44974	88072.4	61305.6	76488.9	4.60231e+06	4.8482e+06	73047.7	193614	150504
1126	3.68047	199.108	6.03334e+07	6.49089e+07	6.26785e+07	8.73112e+07	5.98625e+07	6.33434e+07	9.975e+07	9.8103e+07	1.20898e+08
1127	4.23355	284.107	3.39231e+06	3.8126e+06	3.72011e+06	4.72943e+06	2.93675e+06	3.25329e+06	5.8988e+06	2.35993e+06	1.30865e+06
1128	5.11328	352.103	3.72335e+06	4.28802e+06	4.15562e+06	9.67278e+06	3.51016e+06	3.86626e+06	930375	2.53678e+06	3.65677e+06
1129	18.4988	416.192	9.22056e+06	1.18974e+07	1.19502e+07	3.7078e+07	9.28107e+06	1.08743e+07	20315.1	1.13443e+07	1.64798e+08
1130	10.0196	251.085	2.15563e+06	2.12797e+06	2.10804e+06	3.21934e+06	1.84844e+06	2.02591e+06	7.13403e+06	5.53071e+06	5.70045e+06
1131	18.2858	710.417	529800	403520	479725	751158	2.60959e+07	2.56666e+07	811535	1.06367e+06	393615
1132	13.6398	482.265	1.85879e+06	2.46098e+06	2.58068e+06	5.69741e+06	1.21287e+08	1.1746e+08	2.53551e+06	8.21272e+06	9.41375e+06
1133	1.8678	389.111	29427.1	6661.53	5385.57	101752	11548	43520.5	86453.3	457648	2.81902e+06
1134	17.0058	274.086	173677	185139	138783	92300.3	23525.6	35336.8	165885	66273.7	2.1891e+06
1135	16.7592	322.648	0	8938.98	9089.82	9067.08	1.49772e+06	1.46834e+06	0	19978.4	9856.98
1136	12.9807	654.345	7078.56	7853.63	19886	79142.8	2.12463e+06	2.13037e+06	0	101929	18115.7
1137	7.88152	434.179	971790	1.72311e+06	1.67486e+06	25960	574119	610453	240843	3.57118e+06	140749
1138	3.73792	95.0129	1.5849e+08	1.64128e+08	1.63604e+08	3.32737e+08	1.74124e+08	1.80373e+08	9.04183e+07	1.00393e+08	1.82796e+08
1139	14.1962	711.348	0	0	0	0	1.11175e+06	1.21782e+06	0	0	0
1140	4.17137	271.075	1.18273e+09	1.2268e+09	1.21925e+09	6.41238e+08	1.15956e+09	1.18307e+09	6.29369e+06	4.1265e+08	2.69961e+08
1141	9.07198	276.181	5.55383e+07	5.90143e+07	5.78776e+07	1.29885e+07	5.05433e+06	5.5606e+06	3.00615e+06	5.48602e+06	2.14802e+06
1142	16.3966	433.151	29288.7	62105.3	61288.7	141054	22998.2	17558.6	134338	171941	8.38042e+06
1143	1.90633	397.107	90747.6	93223.8	136701	384690	46187.7	20481.7	186305	4.56813e+07	1.75016e+07
1144	6.89575	454.202	25064.2	59724.4	92484	171441	49039.5	69724.4	17467.1	1.2563e+06	1.77169e+06
1145	17.1079	637.348	122441	183577	122032	306516	1.09634e+07	1.17682e+07	123366	155916	55197.6
1146	20.4716	390.127	1.35381e+06	1.33469e+06	1.4177e+06	4.93221e+06	29885.5	32375.7	3.40557e+07	1.72348e+07	65654.5
1147	15.3118	534.128	40570.8	77120	138424	524650	0	0	0	0	0
1148	14.6396	271.632	9949.97	10235.8	7624.77	82473.4	5.20746e+06	5.42061e+06	45876.1	171737	131914
1149	8.3976	321.131	568481	843747	1.10004e+06	1.24356e+06	8.97563e+06	9.91776e+06	1.11205e+06	1.67669e+06	1.75679e+06
1150	0.902887	86.0965	1.09368e+08	1.13194e+08	1.09301e+08	1.36511e+08	1.18739e+08	1.22167e+08	4.08775e+08	7.39039e+08	5.17198e+08
1151	6.8889	255.207	991877	1.00633e+06	988682	988451	852777	790601	1.79646e+06	4.09702e+06	4.95262e+06
1152	2.88695	194.1	2.46636e+06	2.83091e+06	2.81624e+06	9.49717e+06	1.26661e+06	1.29509e+06	1.62299e+06	1.06657e+06	1.0601e+07
1153	1.79714	188.054	1.31783e+06	1.49777e+06	982108	1.10566e+06	935647	1.32447e+06	441648	3.40448e+07	2e+06
1154	6.08183	181.061	2.96105e+08	3.1288e+08	3.16279e+08	3.91154e+08	2.52987e+08	2.57002e+08	5.86043e+08	4.17669e+08	3.99738e+08
1155	2.8778	426.161	231213	252785	257255	904657	33459.2	45830.8	34862.5	2.1883e+06	4.56559e+06
1156	8.88233	452.193	6847.73	21644	12406	47754.4	0	12205.1	14156.5	2.17799e+06	3.26392e+06
1157	17.2063	659.373	0	8141.52	0	49183.5	3.49746e+06	4.01476e+06	14184.7	133626	23307.7
1158	14.7695	532.175	0	4923.61	0	0	0	8131.49	0	3.14705e+06	3.61934e+06
1159	10.8848	296.214	0	7650.42	17400.5	0	0	17239.2	98354.4	708457	5.42445e+06
1160	15.2973	533.271	0	0	0	18803.5	1.82457e+06	1.88623e+06	7916.01	0	7819.92
1161	8.82083	175.044	1.07209e+06	510834	437853	1.06752e+06	9.38421e+06	9.57848e+06	1.07099e+06	819630	782995
1162	15.4663	494.182	0	0	6439.91	0	0	0	0	9428.5	2.59941e+06
1163	13.265	666.318	652043	654174	571845	1.94455e+06	2.92482e+07	3.13431e+07	363077	1.30437e+06	601629
1164	19.6352	419.226	423067	503316	626414	1.49164e+06	5.326e+06	5.64132e+06	911761	980777	662118
1165	1.46514	173.165	79619.1	41685.1	45628.2	147323	332505	338594	2.36072e+06	2.53548e+06	2.14696e+06
1166	9.20948	372.075	8924.56	82187.2	82188.4	216849	111960	88231	62618.5	1.86513e+06	4.14413e+06
1167	16.6423	454.171	647035	922685	936995	3.04447e+06	38294.3	33077.7	75467.8	11051.6	9747.41
1168	5.62122	237.123	9.92797e+07	1.08964e+08	1.05505e+08	1.08416e+08	8.06929e+07	8.27407e+07	1.7707e+08	7.09192e+07	6.78995e+07
1169	17.9323	340.711	177882	158771	116552	181685	6.36761e+06	6.85249e+06	193683	461506	83994.8
1170	16.2062	282.181	1.61209e+06	1.67875e+06	1.71842e+06	3.79448e+06	1.16982e+06	1.24207e+06	2.80236e+06	3.37542e+06	4.5245e+06
1171	18.4798	424.08	0	0	27678.2	19892.6	0	0	0	1.68376e+06	168879
1172	2.92125	160.133	9.95386e+06	1.14208e+07	1.09534e+07	2.02045e+07	1.56586e+07	1.57112e+07	2.96303e+07	1.27473e+06	2.31238e+07
1173	4.6138	253.155	82480.6	86243.7	98572.1	508242	31206.9	48208.4	32783.6	477524	1.28045e+06
1174	17.1056	619.318	20600.7	34485.3	56729.4	192187	6.09918e+06	6.71803e+06	31940.2	105868	18509.9
1175	16.4253	614.344	345391	315882	475971	751669	3.49105e+07	3.27742e+07	790827	1.43418e+06	1.02035e+06
1176	6.76092	551.266	21091.7	32421	44235.7	112501	35200.5	43072.2	1.07182e+06	117740	143486
1177	1.40595	194.104	483858	259196	551021	8.31023e+06	4.1241e+06	4.28856e+06	1.32097e+06	2.21256e+06	4.86697e+06
1178	4.20427	248.075	692374	643092	637723	2.42245e+06	127590	143380	408927	417589	639050
1179	12.2473	625.3	0	0	5965.26	20786.1	1.07884e+06	1.1423e+06	0	18852.2	0
1180	13.9702	347.088	43016.2	53454.1	40296.9	88321.8	82270.2	49076.5	175629	3.91809e+06	253161
1181	6.5398	228.069	311231	414110	553349	432522	1.31776e+06	1.49299e+06	609306	4.23282e+06	6.11582e+06
1182	20.1322	592.321	3.06822e+06	3.34803e+06	3.70143e+06	1.01214e+07	3.83779e+06	4.13048e+06	2.76613e+06	1.41754e+06	2.30964e+06
1183	15.2969	395.134	1.53012e+06	1.60217e+06	1.65687e+06	4.08377e+06	2.03638e+06	2.27812e+06	266087	260503	579831
1184	16.4245	609.389	2.33754e+06	2.11237e+06	2.54114e+06	3.5291e+06	1.46611e+08	1.45344e+08	3.45313e+06	7.17557e+06	4.43899e+06
1185	8.55937	210.16	8304.97	4997.49	7416.06	0	0	0	128306	560430	767115
1186	0.763887	145.08	2.75377e+07	2.80954e+07	740119	2.355e+07	399201	829375	3.54422e+07	2.03191e+07	2.7294e+07
1187	6.18432	317.155	24768.4	32072.2	41619.4	49441.2	12298	41984.7	84420.7	5.0549e+06	1.19316e+06
1188	7.01326	357.086	258916	547962	445294	423346	258994	315685	461626	1.22932e+06	1.43543e+07
1189	9.41415	439.165	24992.1	73199.5	14981.1	57860.4	47172.3	100037	266633	2.37075e+06	218592
1190	13.9475	497.247	115977	146209	168968	483489	9.88562e+06	9.85746e+06	117292	455024	398538
1191	11.1009	599.186	0	0	21626.4	89273.9	1.69249e+06	1.74787e+06	0	32782.5	0
1192	12.3641	157.057	798566	1.94794e+06	1.86872e+06	2.20808e+06	7.97916e+06	8.6489e+06	1.51486e+06	1.73928e+06	3.19326e+06
1193	4.23958	357.086	17040.6	48811.7	39820.4	49730	31544	26164.9	32907.8	347403	1.79392e+06
1194	9.83918	364.197	7791.95	0	44681.2	34103.5	55520.8	31217.2	9.70832e+06	690585	1.36193e+06
1195	1.23398	288.071	4.26677e+06	6.16549e+06	5.91297e+06	1.07792e+07	6.23721e+06	6.52051e+06	9.91019e+07	2.23175e+06	3.5703e+06
1196	16.2441	307.624	0	0	0	0	764616	832683	0	0	0
1197	16.4221	315.156	1.30953e+06	1.55786e+06	1.53152e+06	2.96547e+06	8.20013e+06	8.43102e+06	784275	957318	1.13092e+06
1198	15.6081	313.12	261380	69626.2	75717.1	151408	81326.5	83687.6	246703	3.78391e+06	2.54403e+06
1199	10.3976	255.063	365532	430085	399500	258898	149445	151289	182726	816264	5.94239e+06
1200	11.057	580.181	0	0	0	0	0	0	8260.7	9192.52	2.34693e+06
1201	4.65795	278.133	1.13201e+06	975313	1.01627e+06	527804	176870	216531	373097	2.61872e+06	1.61374e+06
1202	20.8047	202.05	706166	501456	571706	986047	573372	467863	1.30911e+07	3.27671e+06	4.37977e+06
1203	19.1073	373.162	23816.8	9895.73	50840.6	27965.3	0	39523.8	17582	814000	3.00131e+06
1204	15.0546	331.111	150307	91074.3	36656.7	28170.3	21093.3	0	26794.8	2.6354e+06	2.36964e+06
1205	12.667	199.081	1.48173e+06	1.47681e+06	1.4881e+06	1.54073e+06	1.42962e+06	1.4843e+06	1.55769e+06	1.49822e+06	5.06643e+06
1206	15.5711	467.19	0	28748.9	11165.8	32999.3	19015.4	34983.6	35649.6	0	1.71202e+06
1207	16.3917	238.106	40320	25500.8	14341.5	41098.1	40879.5	50314.2	38771.4	10673.1	1.24465e+07
1208	9.46148	290.175	1.11589e+06	1.23389e+06	1.24664e+06	4.67859e+06	1.00387e+07	1.09202e+07	405706	3.89135e+06	2.57339e+06
1209	8.32723	298.144	133490	182083	119583	392960	79862.8	32815.7	24942.4	148077	2.70629e+06
1210	3.65297	961.195	1.38992e+06	1.95169e+06	2.21305e+06	873970	2.5466e+06	2.88819e+06	0	894723	260059
1211	19.3519	480.187	86333.5	60501	78466	137620	23108.9	63243.4	275061	1.74594e+07	775380
1212	10.7784	496.182	0	17721.6	0	26529	0	0	0	2.11576e+06	4.49119e+06
1213	8.52214	182.096	5.75781e+06	6.56832e+06	6.42195e+06	8.91625e+06	3.63585e+07	3.84374e+07	1.07504e+07	1.02407e+07	1.09959e+07
1214	7.97997	271.075	2.27969e+07	2.46142e+07	2.53153e+07	1.32414e+07	2.36708e+07	2.51639e+07	226037	1.51304e+07	7.49515e+06
1215	16.7638	624.37	107351	132683	119609	272560	1.12166e+07	1.20272e+07	194331	355741	144238
1216	17.2082	655.42	0	17737.3	8638.2	8684.51	2.48079e+06	2.71864e+06	10635.5	112763	43400.7
1217	16.3894	194.096	407073	494391	530654	674584	545058	593359	607098	522867	2.14334e+07
1218	6.39062	139.039	9.24371e+06	1.30587e+07	1.25435e+07	2.54668e+06	1.00585e+07	1.02346e+07	2.54374e+06	1.12571e+07	1.85119e+06
1219	3.16098	329.106	7.5606e+07	8.20177e+07	8.06343e+07	3.70597e+07	5.88312e+07	5.9249e+07	469716	3.50911e+07	2.29932e+07
1220	14.9721	537.32	29038.3	25383	16017.6	128479	5.19777e+06	5.61828e+06	33985.3	108957	68004.6
1221	15.2973	555.252	7724.47	0	0	30341.1	2.12538e+06	2.16328e+06	0	0	0
1222	16.3966	192.081	57547.9	118645	38296.8	148911	74175.6	82405	246639	191815	3.10537e+06
1223	2.0588	86.0601	1.71975e+08	1.82542e+08	1.86209e+08	1.66194e+08	1.43914e+08	1.52915e+08	3.10391e+08	3.22226e+08	3.03041e+08
1224	4.16901	225.069	1.39434e+07	1.39048e+07	1.40659e+07	7.5638e+06	1.35137e+07	1.36922e+07	444400	4.811e+06	3.06877e+06
1225	13.6398	477.31	6.89683e+06	7.01843e+06	6.87288e+06	1.59385e+07	5.44502e+08	5.379e+08	8.12696e+06	2.43582e+07	2.42022e+07
1226	7.78788	300.159	127005	144865	163688	175830	151422	188987	61582.9	19405.6	1.20428e+06
1227	12.3885	249.097	478086	663534	770758	2.29043e+06	9.36522e+06	1.02897e+07	619899	1.74829e+06	3.45117e+06
1228	8.51701	497.185	7706.98	6544.9	12277.1	10574.7	17731.1	19297.5	8530.99	4.15264e+06	1.06193e+07
1229	13.9662	406.164	0	0	7070.53	7075.66	8688.4	6650.13	7322.03	4.91667e+06	3.32184e+07
1230	6.82782	207.123	445572	492969	396262	1.25456e+06	1.28886e+07	1.35874e+07	1.0654e+06	1.22766e+06	792238
1231	4.9697	539.187	574853	755603	950500	237459	949070	1.13873e+06	0	168122	36926.5
1232	5.68915	312.057	785721	850803	852268	739197	954191	786462	1.38849e+06	3.25632e+06	2.42021e+06
1233	13.0931	462.161	160705	112288	124815	1.11193e+06	2.04985e+07	2.25976e+07	206449	630683	206349
1234	15.7124	380.134	19281	8007.61	24527.2	98392.4	750259	808208	38260.9	18647.9	30999.5
1235	11.0007	385.161	1.37077e+06	980621	943650	1.49373e+06	1.17446e+07	1.18121e+07	689357	1.27211e+06	832865
1236	12.0791	378.098	101530	196328	220919	710423	2.21575e+06	2.3319e+06	89620.9	47239.1	99331.3
1237	16.1352	302.142	1.20395e+07	1.34919e+07	1.29369e+07	1.79212e+07	9.75089e+06	1.01009e+07	1.36958e+07	2.79566e+07	2.80674e+07
1238	8.80838	349.081	432052	423673	447945	1.02403e+06	7.84596e+06	7.01054e+06	643521	391947	271177
1239	10.9201	193.05	330203	231938	253615	505153	301167	273749	360072	2.32615e+06	3.55959e+06
1240	17.2707	151.031	160084	166002	103273	131718	109324	134558	270326	3.1402e+06	211066
1241	11.0733	525.194	4.11669e+06	4.21562e+06	4.20936e+06	5.89845e+06	3.64547e+06	3.84059e+06	8.58149e+06	1.43877e+06	3.81464e+06
1242	7.16087	303.018	9312.31	0	0	5543.49	6152.72	0	8153.77	0	517863
1243	19.6922	318.181	408053	427127	405709	713972	399729	411840	522770	3.6861e+06	5.69069e+06
1244	0.693848	202.082	3.60092e+06	3.85989e+06	4.06491e+06	6.94762e+06	3.91238e+06	3.37834e+06	2.27685e+07	2.25759e+07	6.96948e+07
1245	17.6725	379.212	3.41681e+06	3.70398e+06	3.67434e+06	3.82077e+06	3.43684e+06	3.68579e+06	9.26706e+06	1.13834e+07	9.63111e+06
1246	5.10623	273.054	96134.6	174721	215749	211910	152027	180115	231286	5.98524e+06	252778
1247	5.61723	338.052	578649	759147	810545	183918	2.09385e+06	2.17197e+06	346092	6.63951e+06	357448
1248	12.8998	324.192	10001.8	0	7934.2	0	8423.26	0	85501.4	132312	680619
1249	18.4952	159.117	3.10938e+06	3.7279e+06	5.65147e+06	9.35088e+06	2.9167e+06	3.09491e+06	1.40229e+06	3.97921e+06	3.81068e+07
1250	8.20613	265.118	4.13595e+09	4.57978e+09	4.50783e+09	4.87198e+09	4.6042e+09	4.99329e+09	6.28343e+09	8.88417e+09	8.14532e+09
1251	13.9638	408.161	6233.73	6679.58	7317.02	15176.6	15309.8	19744.7	13709	1.4405e+06	1.0209e+07
1252	11.057	581.184	0	7005.8	0	0	0	0	6885.06	0	587713
1253	18.5032	277.052	900909	878146	952453	2.66952e+06	815372	748969	155521	738363	7.96952e+06
1254	16.4219	296.183	0	39558.7	9067	11323.1	2.23631e+06	2.29541e+06	34225.8	104396	213659
1255	13.1257	488.27	0	30830.6	34880.9	119147	2.61174e+06	2.84161e+06	0	7599.46	0
1256	15.9019	585.3	37296	46861.8	43387.1	177693	4.70039e+06	5.08623e+06	31890.2	215162	134190
1257	1.51426	178.09	1.49056e+06	1.69445e+06	1.56189e+06	4.40589e+07	2.04608e+06	1.70467e+06	785848	6.08737e+06	4.46413e+07
1258	4.17077	140.016	9.01695e+07	9.6123e+07	9.34858e+07	5.20453e+07	9.10039e+07	9.40072e+07	605412	3.35073e+07	2.1753e+07
1259	8.8728	346.086	18514.1	60990.9	66583.4	62937	1.6558e+06	1.61455e+06	43486	3.94464e+06	6.04119e+06
1260	12.1919	314.16	443869	460872	475120	821270	518337	539802	2.45742e+06	1.29981e+06	1.44312e+06
1261	8.32295	422.208	1.24816e+06	1.16894e+06	1.26084e+06	245062	4.12976e+06	4.57434e+06	34580	18946	127740
1262	16.4585	363.087	2.16392e+06	2.26979e+06	2.35464e+06	6.65036e+06	4.22886e+06	4.17877e+06	563080	1.66256e+07	1.149e+07
1263	2.34977	263.114	571956	911185	710896	1.1815e+06	477887	413548	1.64765e+07	2.1702e+07	2.45752e+07
1264	4.1723	107.049	5.84553e+06	5.39415e+06	4.9592e+06	1.35399e+07	2.00538e+06	1.97096e+06	2.24964e+06	2.44416e+06	2.79898e+06
1265	7.82637	151.131	2.26763e+07	2.42969e+07	2.34147e+07	7.58966e+07	3.48959e+06	3.86251e+06	1.87164e+07	1.83169e+07	1.56465e+07
1266	5.57283	175.06	5.43413e+07	6.03864e+07	247686	507322	4.81368e+07	4.88275e+07	9.51881e+07	255222	869455
1267	16.6688	375.044	0	8063.82	9715.97	0	0	0	10783.5	178861	942437
1268	12.3395	430.155	84812.3	134978	102547	202950	3.66433e+06	3.6721e+06	0	49898.9	1.88397e+07
1269	20.5205	707.396	127619	123393	124463	105145	82609.1	0	8.79788e+06	1.73812e+06	1.68236e+06
1270	15.5749	565.363	3.2993e+06	3.40505e+06	3.60669e+06	7.52814e+06	2.52231e+08	2.66709e+08	5.18755e+06	1.16393e+07	9.43192e+06
1271	1.83912	359.164	221202	213749	219822	400627	329483	323826	1.11788e+06	3.94446e+06	2.29993e+06
1272	18.6177	370.736	724551	312602	768757	304696	1.50778e+07	1.68303e+07	817118	1.87828e+06	679742
1273	2.19328	219.142	8.05552e+06	1.01193e+07	9.28447e+06	1.20966e+07	8.92802e+06	9.6661e+06	3.29042e+07	1.91723e+07	2.44521e+07
1274	17.341	222.089	130297	219422	230829	228557	156528	188907	1.24846e+06	2.04109e+07	9.31061e+06
1275	12.8188	448.265	455836	368558	507159	1.49182e+06	5.0788e+07	5.2e+07	373029	1.74472e+06	1.19416e+06
1276	4.16667	274.074	5.90391e+06	6.20727e+06	6.22387e+06	3.31595e+06	5.64315e+06	6.18883e+06	118495	1.84589e+06	1.30232e+06
1277	15.5749	564.359	1.33347e+07	1.34585e+07	1.37861e+07	2.83628e+07	9.33004e+08	9.86266e+08	2.00757e+07	4.55126e+07	3.59469e+07
1278	20.6007	346.259	7.17925e+06	8.28321e+06	8.16193e+06	8.4987e+06	7.43233e+06	7.85142e+06	2.50023e+07	2.02076e+07	1.83034e+07
1279	7.45243	222.099	527286	723659	328951	738834	582446	589704	2.48966e+06	1.03139e+07	884790
1280	0.745497	176.103	1.15342e+08	1.16023e+08	1.1716e+08	1.02643e+08	1.04439e+08	1.03938e+08	2.33567e+08	1.67989e+08	1.38715e+08
1281	1.9862	218.048	6.14479e+06	6.70745e+06	6.50532e+06	7.1487e+06	3.74429e+06	4.04006e+06	1.26684e+07	1.58498e+07	1.54803e+07
1282	2.08928	412.124	1.54826e+06	1.65801e+06	1.60247e+06	4.59575e+06	1.8607e+06	1.82118e+06	303432	764317	1.12689e+06
1283	3.73792	125.043	3.25881e+06	3.69982e+06	3.64161e+06	7.34598e+06	3.96697e+06	3.83481e+06	1.99506e+06	2.14e+06	4.00293e+06
1284	9.91125	365.157	864838	1.54621e+06	1.44532e+06	2.92468e+06	2.07358e+07	2.2269e+07	1.23369e+06	3.99571e+06	4.39468e+06
1285	12.092	433.266	2.4746e+06	2.52022e+06	2.59509e+06	3.21558e+06	2.21878e+06	2.21942e+06	6.7626e+06	6.05361e+06	6.45311e+06
1286	5.36762	126.091	5.61738e+07	5.93924e+07	5.78593e+07	7.64377e+07	4.57263e+07	4.63342e+07	9.83328e+07	1.29675e+08	1.21602e+08
1287	4.00038	316.133	1.4558e+06	1.61015e+06	1.64703e+06	4.14533e+06	781843	900732	1.63278e+06	2.179e+06	4.23794e+06
1288	8.84712	280.191	1.24424e+08	1.29072e+08	1.26684e+08	5.46298e+06	3.88105e+07	3.94198e+07	6.93032e+06	7.00249e+06	6.24952e+06
1289	6.26178	181.072	6.39538e+08	6.60269e+08	6.45945e+08	6.43139e+08	8.86848e+08	9.07277e+08	4.6922e+08	3.91841e+08	4.02694e+08
1290	11.8647	453.106	108958	176927	193574	353413	3.47077e+06	3.74599e+06	0	214521	206362
1291	9.6567	521.264	0	0	7158.41	20545	942864	1.09808e+06	0	38407.3	0
1292	11.4115	273.131	16982.1	30779.6	27859.4	25229.7	25687.3	33831.5	316008	3.24352e+06	4.39223e+06
1293	10.668	135.044	2.93375e+06	2.48262e+06	2.4946e+06	1.6625e+06	2.00921e+06	2.2314e+06	2.60624e+06	9.237e+06	2.54291e+06
1294	9.91983	309.191	56720.3	34879.8	23274.7	36624.2	1.9634e+06	1.9869e+06	22432.1	217563	60347.4
1295	8.72752	313.139	2.81325e+06	2.92458e+06	2.86184e+06	2.96577e+06	2.42183e+06	2.44208e+06	8.70904e+06	6.63002e+06	6.48627e+06
1296	11.8597	353.181	225136	298185	258233	653543	9.73756e+06	9.86162e+06	214682	379840	190736
1297	13.6351	399.26	96730.5	40651.8	29021.7	24731.1	32605.4	26656.2	1.62956e+06	594166	3.44673e+06
1298	9.22767	565.294	1.9533e+06	2.14537e+06	1.94303e+06	13366.2	346570	388413	9907.06	0	0
1299	2.50913	468.942	0	0	7005.19	0	15758.5	0	0	10561.9	976637
1300	10.8632	585.206	0	0	0	6840.55	808226	791305	0	9046.96	0
1301	18.2861	366.703	6987.22	16258.7	0	130805	4.16283e+06	3.89496e+06	16607.2	73751	19653.9
1302	6.18552	102.037	1.92109e+06	1.12043e+06	1.05902e+06	1.07111e+06	1.18015e+06	1.12456e+06	990611	7.73628e+06	1.87562e+06
1303	2.05777	299.974	9.62906e+06	7.30401e+06	7.37042e+06	276296	3.3775e+06	3.16015e+06	480775	497136	271860
1304	18.617	362.222	589014	441002	742557	541664	1.0236e+07	1.07072e+07	565091	1.24577e+06	718929
1305	19.558	464.094	12473.8	0	24625	0	0	0	28109.6	18389.7	2.10374e+06
1306	7.01728	450.153	0	16009.3	11296.1	9123.56	0	0	9279.92	568167	0
1307	6.25372	291.182	131024	123088	101252	574471	12577.2	13435.7	8522.61	861558	1.27192e+06
1308	7.5025	483.114	1.50394e+06	1.71967e+06	1.69789e+06	1.72834e+06	1.19923e+06	1.41249e+06	814946	1.8307e+06	58074.2
1309	17.0058	158.542	17215.3	8413.69	15612	8587.26	8161	14888.3	0	6717.23	1.96955e+06
1310	17.906	458.257	225109	223411	160856	559152	57499.1	67666.2	2.75534e+06	2.25425e+06	2.91884e+06
1311	5.62122	238.127	1.29061e+07	1.42135e+07	1.39421e+07	1.43176e+07	1.03117e+07	1.05894e+07	2.31297e+07	9.32744e+06	8.66223e+06
1312	1.43575	196.072	2.16192e+07	2.11469e+07	2.15439e+07	2.85033e+07	1.97385e+07	2.07641e+07	1.07539e+08	5.57474e+07	6.45545e+07
1313	13.8337	360.213	1.66583e+06	1.69763e+06	1.97601e+06	3.01378e+06	1.78091e+06	1.82123e+06	5.01623e+06	5.89855e+06	5.20621e+06
1314	3.62283	194.104	3.11996e+06	3.06103e+06	3.36409e+06	8.36116e+06	3.9252e+06	3.18482e+06	1.54274e+07	3.97582e+07	2.40351e+07
1315	1.30372	158.092	2.38204e+07	2.40806e+07	2.40277e+07	3.00563e+07	2.67307e+07	2.66123e+07	4.56519e+07	5.24947e+07	6.11519e+07
1316	16.406	434.153	20534.1	7922.49	0	29733	19901.2	0	42101.8	21019.9	953893
1317	20.5978	307.202	2.70299e+07	2.78313e+07	2.79777e+07	1.03777e+07	3.03504e+07	5.85873e+07	2.58244e+06	1.34035e+07	1.0465e+06
1318	3.86676	314.171	678100	764080	661412	844268	1.46384e+06	1.5021e+06	6.24708e+06	1.50334e+07	2.22456e+07
1319	13.9163	697.368	0	5328.47	0	52234.2	1.35595e+06	1.29545e+06	0	32907.2	15966.7
1320	5.36762	185.128	2.97194e+08	3.07934e+08	3.04218e+08	3.99481e+08	2.34904e+08	2.42129e+08	5.05305e+08	6.77102e+08	6.32792e+08
1321	0.968515	112.039	9.0992e+07	9.40553e+07	9.5108e+07	1.66402e+08	8.46055e+07	9.34313e+07	4.17825e+07	5.41104e+07	9.6055e+07
1322	14.3549	542.106	0	0	0	7927.45	8424.75	8964.43	0	1.30901e+06	128485
1323	4.0418	558.239	2.60736e+06	2.87965e+06	3.11606e+06	8.21425e+06	4.05107e+06	4.40439e+06	2.42194e+06	1.29544e+07	1.89818e+06
1324	8.4292	285.167	273063	426652	319075	505316	5.23515e+06	5.43204e+06	396200	2.68179e+06	962280
1325	12.3395	429.151	871304	1.07598e+06	1.11776e+06	1.71359e+06	2.3802e+07	2.44564e+07	457991	943402	8.25683e+07
1326	6.39128	197.064	1.99439e+07	2.24821e+07	2.13765e+07	5.95178e+06	2.05721e+07	2.13992e+07	4.19e+06	2.3277e+07	3.76829e+06
1327	18.6332	725.4	0	0	0	8018.53	1.58745e+06	1.86407e+06	0	8318.77	12138
1328	12.3924	333.049	283842	154048	99590	613698	2.5932e+06	2.79759e+06	67489.9	350466	642458
1329	17.2083	503.306	0	0	0	0	727993	779176	0	61405.4	0
1330	12.0303	518.168	0	0	0	0	0	0	0	133197	768909
1331	11.9511	503.149	0	0	7407.41	9708.49	8147.95	9020.1	7997.61	326170	1.93509e+06
1332	12.3395	431.148	286886	296522	148020	2.12891e+06	1.29241e+06	1.82761e+06	1.9328e+07	1.10246e+07	2.91411e+07
1333	3.74171	300.138	876507	1.01771e+06	1.02422e+06	1.63936e+06	1.02938e+06	1.09081e+06	1.36648e+06	9.7496e+06	2.40647e+06
1334	2.16188	301.159	122935	156130	231222	381633	139902	351995	850485	7.05477e+06	6.49944e+06
1335	2.49168	148.039	9.43774e+06	8.38526e+06	8.22623e+06	5.07141e+06	5.6183e+06	5.77389e+06	2.74762e+07	1.17302e+07	6.5085e+06
1336	6.46982	266.175	3.01874e+06	3.90435e+06	3.29211e+06	160593	1.61611e+06	1.60742e+06	97654.5	84894.6	79875.2
1337	15.4663	495.186	0	0	0	6874.77	8095	7885.67	0	0	610794
1338	13.5399	256.066	10363.2	0	6606.59	19275.5	261086	76893.3	47117.4	3.76896e+06	715981
1339	2.52812	174.124	4.25731e+08	4.51858e+08	4.40308e+08	4.23381e+08	4.33009e+08	3.74061e+08	1.0924e+09	8.51859e+08	5.79178e+08
1340	5.31249	381.111	6450.16	102202	133807	192785	115130	128299	155980	5.71224e+06	4.29358e+06
1341	0.55771	239.014	545860	592367	604611	871149	477045	485304	1.13288e+06	1.34104e+07	2.97035e+06
1342	2.39973	254.046	227969	174428	133306	271602	450184	442779	28014.9	1.49617e+06	1.94716e+06
1343	4.16647	254.048	8.95703e+06	9.05758e+06	9.18235e+06	4.96572e+06	8.82623e+06	9.01661e+06	704445	4.01355e+06	2.71279e+06
1344	5.31462	274.119	2.32971e+07	2.52736e+07	2.47027e+07	2.80524e+07	2.77598e+07	2.82484e+07	4.49604e+07	7.37659e+07	6.10249e+07
1345	19.4585	332.166	45541.7	71207	98856.4	97533.7	101308	53892.2	277528	201356	2.97205e+06
1346	4.73368	233.158	5.85192e+07	6.13403e+07	5.74534e+07	5.73113e+07	6.22412e+07	6.48006e+07	1.63499e+08	1.12473e+08	9.47774e+07
1347	17.4733	259.073	74862.9	0	31727.1	50612.1	19339.3	39173.9	1.82427e+06	65680.2	57123.7
1348	4.18843	269.073	3.365e+07	3.23287e+07	3.14061e+07	2.11449e+07	3.5242e+07	3.70934e+07	590269	1.51773e+07	1.1612e+07
1349	13.3122	218.154	7.9393e+06	8.07294e+06	8.32485e+06	190074	2.35734e+06	2.26667e+06	3870.01	3811.54	133629
1350	21.1455	328.248	7.57849e+07	8.56951e+07	8.83183e+07	1.12283e+08	7.69744e+07	8.07401e+07	3.39584e+08	1.81696e+08	2.41378e+08
1351	14.6494	527.294	122998	233660	184674	575508	1.62973e+07	1.73328e+07	258338	1.0131e+06	886105
1352	17.9391	357.236	479556	469495	422038	483890	1.45513e+07	1.51272e+07	582093	1.27021e+06	467166
1353	3.37618	301.176	96966.6	78265.2	109503	115172	114947	124195	633599	4.71196e+06	143412
1354	7.10707	191.053	2.56398e+07	2.58788e+07	2.57939e+07	2.9284e+07	2.13846e+07	2.26486e+07	6.00025e+07	5.74889e+07	4.81882e+07
1355	10.691	429.061	7.99263e+07	9.45709e+07	9.75123e+07	1.31105e+07	1.07708e+08	1.09469e+08	8.05652e+06	9.89786e+07	1.11296e+07
1356	6.82843	270.155	2.05456e+06	1.92603e+06	1.89011e+06	5.20424e+06	5.29235e+07	5.32944e+07	1.51147e+06	5.34516e+06	3.35313e+06
1357	8.00633	302.139	3.69392e+06	3.62312e+06	3.7453e+06	1.28496e+07	215220	207186	190626	3.46478e+06	5.82089e+07
1358	2.83467	258.116	9.68215e+06	1.02917e+07	1.01007e+07	1.34594e+07	8.1436e+06	8.53255e+06	1.32273e+07	1.26501e+07	556673
1359	9.19525	564.186	0	7599.65	0	0	19666.3	0	23303	4.55146e+06	7.07154e+07
1360	19.3682	170.06	5.31768e+06	4.85939e+06	4.55386e+06	4.68976e+06	4.89325e+06	4.65548e+06	2.3093e+06	1.80452e+07	4.41387e+06
1361	20.5073	223.044	1.92832e+06	1.59718e+06	2.07908e+06	3.64589e+06	35321	0	7.72048e+06	4.13708e+06	29513.7
1362	2.7042	233.132	1.05164e+06	1.19277e+06	1.15362e+06	2.11726e+06	1.04997e+06	1.16328e+06	3.33292e+06	4.50788e+06	5.19548e+06
1363	2.18055	173.043	551919	525496	493268	882651	646886	666110	1.30406e+06	2.32058e+07	2.72757e+07
1364	8.51812	498.188	84106.4	103511	60494.3	7306.82	0	0	289830	639787	1.6946e+06
1365	12.1016	276.126	5.01195e+06	5.23607e+06	5.43367e+06	5.85761e+06	3.71104e+06	3.96631e+06	6.11475e+06	1.32744e+07	1.83333e+07
1366	7.04542	464.168	96734.5	153666	267697	8889.03	60419.4	44387.9	0	1.2815e+06	7193.02
1367	3.23525	124.076	7.25235e+06	7.29967e+06	6.81066e+06	8.34189e+06	5.60495e+06	5.82259e+06	7.60963e+06	1.01501e+07	1.64912e+07
1368	12.7294	340.079	53812.8	13340	13291.1	11797.7	31841	15976.3	204858	3.39866e+06	29104.3
1369	11.0296	440.155	4.28423e+06	4.24373e+06	4.30041e+06	8.37782e+06	379835	427838	1.3268e+06	3.93484e+06	4.89584e+06
1370	14.8669	247.108	7.16112e+06	8.35969e+06	8.59223e+06	8.02235e+06	8.16964e+06	8.87192e+06	8.3012e+06	335446	2.36422e+07
1371	6.26208	182.075	4.88749e+07	5.04638e+07	4.90839e+07	4.89362e+07	6.7997e+07	7.00344e+07	3.56483e+07	4.19562e+07	3.08189e+07
1372	17.9342	698.444	79200.4	68415.7	86187.3	97148	5.74855e+06	5.22118e+06	173514	375786	138619
1373	11.5658	409.194	243994	246059	278546	671864	1.08525e+07	1.14458e+07	141309	875196	773932
1374	11.5643	407.189	1.34878e+07	1.21198e+07	1.2415e+07	3.27335e+07	4.55035e+08	4.85501e+08	8.23331e+06	3.89675e+07	3.42257e+07
1375	3.8229	260.053	139487	168890	190479	244442	265390	305476	291625	2.3067e+06	511752
1376	19.5343	551.141	10718.2	0	0	0	0	0	21503.9	1.82331e+06	1.46707e+06
1377	3.91414	294.109	617116	568710	596916	1.21397e+06	392436	453450	3.38851e+06	1.36785e+07	1.09534e+07
1378	5.79398	807.303	458488	568637	608062	0	220316	218491	0	0	0
1379	6.73207	332.147	29562.9	6626.96	52393.6	42704.1	69174.1	33524.1	131488	7.38129e+06	5.09924e+06
1380	19.7797	345.206	758567	739417	827411	766883	630476	787563	1.44284e+06	2.85315e+06	3.39825e+06
1381	15.0951	637.333	28626.7	96780.5	84352.8	161420	105788	119571	31686.6	465488	1.3324e+06
1382	16.4245	608.386	8.22736e+06	7.72821e+06	9.27701e+06	1.2397e+07	5.02668e+08	4.98618e+08	1.23599e+07	2.49283e+07	1.59152e+07
1383	12.9807	635.312	0	0	0	20592.7	1.06249e+06	1.19445e+06	8390.96	33557.4	0
1384	17.5482	650.368	0	9376.87	0	7299.44	3.17213e+06	3.14743e+06	0	84807.5	11383.7
1385	7.66369	443.112	266878	358849	357417	40880	74275.8	88808.7	132619	921378	672527
1386	7.10138	428.218	5.85939e+07	5.33769e+07	5.53816e+07	2.04217e+06	2.29844e+07	2.42652e+07	216745	29475.6	396460
1387	5.62247	175.123	5.38864e+07	5.92727e+07	5.77711e+07	5.96739e+07	4.415e+07	4.5196e+07	9.94137e+07	3.93528e+07	3.82031e+07
1388	10.1367	220.06	1.40262e+07	1.39833e+07	1.43172e+07	1.34524e+07	1.0953e+07	1.15382e+07	3.67021e+07	2.91154e+07	2.49754e+07
1389	16.2445	593.321	380596	375678	397307	1.06003e+06	2.59971e+07	2.73039e+07	326348	608678	221334
1390	21.1713	289.163	167114	193844	173150	542174	129583	227588	1.22414e+06	1.11204e+07	3.83091e+06
1391	17.1056	641.299	61190.8	89931	124983	285285	7.61696e+06	8.85103e+06	139534	252657	128092
1392	12.924	234.076	428307	509139	647660	1.43047e+06	1.63673e+07	1.67206e+07	198093	650511	746922
1393	2.78898	182.129	9.13547e+07	9.62287e+07	9.54296e+07	1.07804e+08	1.02768e+08	1.01865e+08	6.20404e+06	3.16609e+07	1.85009e+07
1394	17.1056	620.321	0	0	0	17128	1.76885e+06	2.00013e+06	0	24457.7	0
1395	19.5957	131.069	715463	790111	798963	1.00632e+06	995189	1.13457e+06	1.77786e+06	1.19043e+07	7.07701e+06
1396	8.32295	421.205	1.0146e+07	1.07877e+07	1.02036e+07	2.40465e+06	3.33204e+07	3.35318e+07	9837.1	18994.8	1.16495e+06
1397	20.1858	490.265	7.91987e+06	8.72262e+06	8.7483e+06	1.20653e+07	6.98888e+06	7.70352e+06	1.28581e+07	1.45099e+07	1.68305e+07
1398	6.11043	295.165	3.54518e+06	4.22669e+06	4.27279e+06	7.00555e+06	2.97444e+06	2.58992e+06	1.08775e+07	1.1383e+07	1.25527e+07
1399	9.63675	334.045	1.66548e+06	2.30424e+06	2.37249e+06	120777	4.46937e+06	5.38568e+06	15137.2	1.5191e+06	13527.2
1400	18.4962	453.085	313342	315870	330235	1.12609e+06	381422	401735	0	262959	3.0491e+06
1401	10.0647	492.144	0	0	4946.58	0	3.06259e+06	2.90169e+06	16500.9	6.30114e+06	5.71189e+06
1402	4.95248	442.066	4.15915e+06	4.79199e+06	4.4689e+06	2.64217e+06	4.3797e+06	4.35499e+06	35132.6	1.86561e+06	748327
1403	4.88093	310.165	133182	64944.4	65113.5	232123	21149.1	14967.4	686939	1.78643e+06	1.85679e+06
1404	3.63504	183.117	1.50704e+06	1.40154e+06	1.42106e+06	1.98573e+06	1.27239e+06	1.36447e+06	2.94506e+06	9.97933e+06	6.31843e+06
1405	19.5765	516.338	0	7236.81	34282.2	0	12781.9	39196.3	47144.9	1.97721e+06	0
1406	20.5462	279.178	721832	876721	839667	938205	809846	897364	1.81671e+06	9.1867e+06	4.63814e+06
1407	10.7466	252.087	1.7718e+07	1.88054e+07	1.85966e+07	4.07718e+07	1.80522e+07	1.87079e+07	2.10376e+07	3.73315e+07	3.47347e+07
1408	9.9772	336.144	145697	115465	129839	585502	12565.9	5804.26	21870.8	9.5272e+06	2.109e+07
1409	5.21854	300.163	0	8081.19	8678.34	5456.25	3071.61	0	222321	1.95478e+06	470392
1410	8.84837	273.09	84965.8	88756.6	169925	235138	104872	76226.4	462365	1.78284e+06	906941
1411	2.28197	220.064	2.0394e+07	2.4326e+07	2.39634e+07	2.75572e+07	3.11986e+07	3.23077e+07	8.64983e+07	7.35149e+07	5.56949e+07
1412	6.96518	302.175	1.09047e+07	1.13843e+07	1.09797e+07	5.62254e+06	2.14922e+06	2.1639e+06	816387	927659	1.3678e+06
1413	20.085	308.165	7.21265e+06	7.36711e+06	7.39145e+06	1.5451e+06	1.35574e+07	1.38e+07	438623	8.59391e+06	1.14594e+06
1414	16.7684	346.086	467437	271725	304013	1.31273e+06	501003	701837	141876	5.16971e+06	9.72427e+06
1415	14.9983	366.118	204541	272934	239145	1.04873e+06	5.24926e+06	5.83357e+06	1.29767e+06	86493.8	35812.2
1416	0.837039	131.016	4.61264e+06	4.94068e+06	5.12127e+06	74464.8	3.38056e+06	3.53516e+06	11231.3	83307.8	271760
1417	10.1606	190.067	301135	263849	291804	589967	1.25206e+07	1.24029e+07	168433	760688	851079
1418	14.7218	103.054	8.74247e+06	9.23327e+06	9.2241e+06	4.81771e+06	1.19049e+07	1.17755e+07	9.29004e+06	1.03606e+07	2.9422e+07
1419	16.3966	486.068	0	12168.4	0	0	0	13163.2	0	46327	779175
1420	17.9318	680.415	191074	256472	180876	439870	2.24158e+06	2.26852e+06	225867	468180	84426.2
1421	14.9901	408.187	518247	632753	658721	0	0	13378.4	6137.12	5999.46	689177
1422	19.3873	177.127	1.90582e+06	2.04157e+06	2.48882e+06	3.94142e+06	1.71896e+06	2.1844e+06	1.40763e+06	3.93574e+06	2.02688e+07
1423	5.10933	598.191	0	0	6440.68	0	0	0	14970.8	83699.1	1.12464e+06
1424	17.6448	770.475	6742.85	0	7926.5	0	18132.8	58747.1	0	2.73885e+06	399583
1425	16.4688	447.037	11246	0	17860.3	17858.5	8456.44	4406.85	948378	1.7034e+06	0
1426	11.5643	408.192	2.23777e+06	1.98576e+06	2.03165e+06	5.70007e+06	7.98823e+07	8.50002e+07	1.42657e+06	6.69385e+06	5.94684e+06
1427	7.91802	217.097	1.88446e+07	1.90703e+07	1.83876e+07	1.60567e+07	1.12628e+07	1.18081e+07	2.92939e+07	1.68801e+07	1.7258e+07
1428	1.88707	274.14	2.33451e+07	2.53281e+07	2.39e+07	3.9669e+07	3.1032e+07	3.27462e+07	1.96276e+07	2.58674e+07	1.41045e+06
1429	13.2554	341.066	4.71459e+06	4.46333e+06	4.50673e+06	86937.2	646007	429330	805748	30450.8	17365.2
1430	14.6304	594.37	0	0	15317.9	0	10550.3	9569.62	8627.76	855738	40869.8
1431	7.44076	286.14	1.9514e+06	2.20295e+06	2.1838e+06	3.28363e+06	2.35526e+06	2.63736e+06	3.73844e+06	1.7904e+07	4.00609e+06
1432	14.27	330.137	1.06097e+06	1.07858e+06	1.34049e+06	1.24328e+06	756470	908847	240955	905409	3.92445e+06
1433	16.9935	278.098	127177	138107	150588	118161	85264.6	103986	188242	415089	2.72265e+07
1434	3.73577	96.0162	8.50101e+06	8.80936e+06	8.74405e+06	1.81362e+07	9.14137e+06	9.86444e+06	4.81079e+06	5.34824e+06	1.00211e+07
1435	10.8966	364.676	43656.6	18563.2	30030.9	309532	14717.7	9058.21	0	926732	1.30927e+06
1436	4.24827	600.796	0	0	7472.04	0	0	0	7684.06	364333	6766.4
1437	8.40347	161.065	354795	276651	218833	566090	1.01629e+07	1.09935e+07	711668	832833	703994
1438	16.1019	534.245	0	0	0	19280.4	17508.4	0	10071.6	610850	805629
1439	14.8928	711.277	0	0	8580.47	0	0	0	9040.64	8166.09	2.25106e+06
1440	14.6416	542.266	9620.74	47314.3	52585.8	206111	3.71346e+06	3.67153e+06	55869.9	314051	280880
1441	6.41535	495.206	257332	243549	175906	745035	11207.4	13695.9	53820.7	12344.8	3.2112e+06
1442	9.19525	565.189	0	0	0	0	0	6109.8	6746.69	1.17452e+06	1.89438e+07
1443	5.93237	132.065	1.44229e+07	1.4894e+07	1.39228e+07	1.65645e+07	3.55483e+07	3.66497e+07	2.07026e+07	1.38908e+06	1.67534e+06
1444	12.2425	234.595	0	26350.9	7184.05	15769.1	1.0291e+06	968695	0	7493.51	6109.04
1445	16.1585	606.385	340420	408884	374044	7699.3	2.59106e+06	2.60995e+06	10259.8	0	0
1446	11.9845	629.232	11561.2	24005.3	9424.3	76743.3	2.42407e+06	2.47808e+06	8692.44	56407.6	36304.6
1447	14.6381	528.296	0	0	20722.5	0	2.27275e+06	2.32849e+06	9564.15	75275.8	53201.1
1448	13.6383	483.268	215866	378342	298145	834003	1.93614e+07	1.87682e+07	359113	1.22305e+06	1.50536e+06
1449	6.67893	227.175	1.69387e+06	1.6859e+06	1.67561e+06	3.51812e+06	1.06153e+06	1.18597e+06	147847	1.50167e+06	353917
1450	2.14605	252.073	503585	544100	587299	654315	417989	448997	1.04907e+06	7.42545e+06	4.15089e+06
1451	5.36592	186.132	2.96613e+07	3.06431e+07	2.98932e+07	3.96616e+07	2.32415e+07	2.35811e+07	5.04194e+07	6.69354e+07	6.33638e+07
1452	3.70637	153.041	2.37962e+07	2.62673e+07	2.53522e+07	2.37955e+07	1.7707e+07	1.87108e+07	5.25186e+07	2.20808e+07	3.15087e+07
1453	21.4396	555.31	6.97384e+06	7.24537e+06	7.90697e+06	1.42425e+07	1.59758e+07	1.79577e+07	1.20708e+07	5.74637e+07	9.03132e+07
1454	3.2206	284.11	28737.6	103319	52839.5	509787	38608.1	40800.4	105093	1.33214e+06	3.12075e+06
1455	16.7683	622.365	2.78445e+06	3.08135e+06	2.96059e+06	5.45344e+06	1.7788e+08	1.87243e+08	3.83332e+06	7.21067e+06	3.68146e+06
1456	13.6386	479.315	99268.4	100497	50330.2	272511	1.29743e+07	1.2518e+07	137787	539833	525464
1457	8.55542	333.682	0	0	0	0	0	11547.2	437372	0	0
1458	14.1749	430.229	0	0	23687.2	16086.4	1.09741e+06	501104	8767.92	0	16528.1
1459	4.89952	209.102	3.27939e+06	3.25237e+06	3.33159e+06	7.76813e+06	5.03957e+07	5.28451e+07	3.13963e+06	8.86548e+06	5.70223e+06
1460	5.49355	170.543	8586.82	0	0	0	0	15938.2	8116.28	1.24321e+06	15574.6
1461	2.1524	160.097	1.73645e+07	1.88744e+07	1.88105e+07	1.65909e+07	2.45097e+07	2.55021e+07	3.4607e+07	4.82017e+07	4.86837e+07
1462	13.9149	696.365	39094.1	45360.4	57897.8	215488	4.47344e+06	4.52645e+06	40030.2	318192	94276.2
1463	20.364	273.168	5.67525e+06	5.24901e+06	5.5862e+06	1.70917e+07	3.41652e+07	3.60689e+07	1.50674e+06	2.07832e+07	1.32559e+07
1464	10.362	320.149	1.45163e+06	1.33462e+06	1.24333e+06	1.8562e+06	1.49146e+06	1.42e+06	2.03718e+06	6.10854e+06	1.12e+07
1465	3.66285	369.156	3.56283e+06	3.73727e+06	3.81435e+06	6.6221e+06	3.22687e+06	3.41703e+06	1.00986e+07	9.39652e+06	9.6929e+06
1466	10.414	379.147	320136	357920	464644	977070	1.06517e+07	1.09273e+07	324985	485561	552657
1467	8.70318	244.137	1.43914e+07	1.69489e+07	1.67371e+07	2.45875e+07	1.32863e+07	1.43899e+07	2.12847e+07	2.59797e+07	4.21444e+07
1468	5.92281	545.251	1.37464e+06	1.12864e+06	1.02095e+06	19236.1	9.69748e+06	9.08646e+06	0	15760.1	12532
1469	12.9708	258.107	130944	196149	134876	171654	431787	489527	190776	3.99961e+06	295707
1470	3.78065	182.045	4.35039e+06	4.77062e+06	4.67167e+06	6.97467e+06	3.33309e+06	3.62134e+06	1.07415e+07	8.35448e+06	1.25469e+07
1471	10.3301	519.242	10293.8	7475.77	13714.3	0	7076.15	5956.15	0	476559	9161.25
1472	10.9437	415.134	90121.3	84593.3	125919	156691	60402.6	92284.9	390258	1.71922e+06	1.19761e+06
1473	13.7691	252.187	5.16324e+06	5.41024e+06	5.72301e+06	138393	1.52574e+06	1.68904e+06	0	5141.08	72007.8
1474	7.97952	332.059	8.14395e+06	8.81798e+06	9.1441e+06	3.38734e+06	8.84362e+06	1.00385e+07	392951	3.03521e+06	1.05547e+06
1475	2.42143	411.162	0	16587	5805.84	0	0	7093.1	10564.2	2.4396e+06	286899
1476	11.1451	387.094	20783.6	19726.5	36903.1	28983.7	65189.7	46392.8	67531	892288	1.72031e+06
1477	3.90803	238.09	611133	598221	593518	1.00898e+06	497417	531573	1.73145e+06	1.46667e+06	2.51338e+06
1478	20.24	370.259	2.8406e+06	3.14271e+06	3.14892e+06	3.06604e+06	3.03502e+06	3.12138e+06	9.24296e+06	6.86856e+06	7.6491e+06
1479	16.8445	376.016	443414	547892	532657	2.12465e+06	0	0	6.45358e+06	2.50099e+06	5482.17
1480	17.8897	686.329	0	0	0	8130.54	918040	966921	9057.3	0	0
1481	14.5693	151.075	4.26618e+07	3.93293e+07	3.81305e+07	3.97942e+07	3.78026e+07	3.819e+07	2.22384e+06	2.50718e+06	2.91754e+06
1482	8.6072	343.216	0	18422.9	47963.5	70456	1.09847e+06	1.19415e+06	128191	155243	89934.7
1483	0.962537	261.144	1.52645e+07	1.61727e+07	1.67316e+07	2.1847e+07	1.57536e+07	1.60264e+07	4.04075e+07	5.15906e+07	4.56857e+07
1484	14.9924	514.307	8137.15	0	0	0	0	0	10413.4	7453.33	794424
1485	11.4062	293.146	29077.5	20842.9	50701.3	62604	35961.6	0	41661.6	6.90512e+06	1.00514e+07
1486	9.19522	568.189	0	0	0	0	0	0	0	22390.6	943897
1487	10.0825	570.047	18472.8	70692.7	58428.9	333849	0	0	0	0	0
1488	12.8049	527.14	206931	257196	261433	1.16018e+06	113159	92898.6	8112.63	72037.9	110777
1489	18.4935	177.127	1.11402e+07	1.33439e+07	1.41209e+07	3.26469e+07	9.42011e+06	1.09846e+07	5.67236e+06	1.40663e+07	1.36104e+08
1490	7.81248	472.102	0	0	13472.4	9026.76	13333.9	18735.9	7756	354238	2.01952e+06
1491	10.693	430.064	1.51866e+07	1.83644e+07	1.84022e+07	2.52165e+06	2.06571e+07	2.10379e+07	1.61924e+06	1.92014e+07	2.20475e+06
1492	10.8943	313.068	206226	53892.7	70581.9	86789.4	57589.7	48783.8	197271	819979	2.50689e+06
1493	18.4935	178.131	1.23232e+06	1.60556e+06	1.74422e+06	4.15577e+06	1.06533e+06	1.26646e+06	494183	1.24505e+06	1.78502e+07
1494	8.0168	284.128	283114	406573	1.19018e+06	1.32138e+06	123422	127904	387858	943791	6.53004e+06
1495	15.7784	474.158	0	45171.2	24579.5	37678.5	829206	920106	18230.9	0	17834
1496	17.3775	565.223	7353.79	0	0	17402.9	0	26038	0	10819.8	788508
1497	11.3158	321.153	42263.8	65053.9	150130	92508.1	25901	39979.2	36411	1.97655e+06	3.41548e+06
1498	6.70792	478.219	193266	344984	281257	0	2.99618e+06	3.24871e+06	0	29856.9	0
1499	6.32098	434.166	600004	576289	580240	19734.8	1.04712e+06	926982	35535.9	9106.07	17018.6
1500	19.4258	408.085	0	0	31421.5	11299.5	0	29236	39882.3	2.51997e+06	450755
1501	6.73361	198.058	4.75041e+07	5.39796e+07	5.34404e+07	1.07708e+07	1.31121e+07	1.40043e+07	1.04335e+06	5.39195e+06	1.67555e+07
1502	7.98555	269.059	1.62068e+07	1.73074e+07	1.71732e+07	9.57741e+06	1.64625e+07	1.77081e+07	1.35373e+06	1.07604e+07	5.66139e+06
1503	13.2455	307.006	54415.3	104818	109427	46872.8	235871	248338	118600	2.58708e+06	1.26915e+06
1504	11.9845	574.279	0	0	0	0	530386	611770	0	0	0
1505	4.16842	158.129	2.12064e+06	2.4419e+06	2.47623e+06	2.55503e+06	1.7523e+06	1.75699e+06	6.27388e+06	3.90289e+06	409957
1506	10.6937	93.0336	1.70542e+06	1.81078e+06	952133	335382	2.05162e+06	2.11817e+06	183840	2.27973e+06	249481
1507	9.8274	293.121	14064.8	24830.4	27659.5	39561.6	15185.4	11302	24674.1	1.1507e+06	1.76425e+06
1508	2.16848	154.05	9.61089e+07	1.02648e+08	1.00414e+08	9.66085e+07	9.31698e+07	9.95564e+07	2.04222e+08	1.74822e+08	1.30477e+08
1509	18.6172	723.438	18604.1	0	0	9752.26	1.50819e+06	1.6664e+06	18011.8	122273	11859.4
1510	6.97571	321.027	92789.5	57629.9	27598	270397	2.00826e+06	1.9862e+06	144774	107100	61366.1
1511	16.423	610.391	401246	375412	477869	715020	3.13036e+07	3.10698e+07	667795	1.41163e+06	931738
1512	5.33054	449.212	0	5460.09	12345.3	21908.4	695648	768493	0	0	0
1513	6.19455	176.038	1.7471e+06	413671	293659	528276	515068	355167	1.11506e+06	6.83157e+06	1.778e+06
1514	16.9982	257.12	0	9981.28	7541.65	10257.9	9900.7	0	17355.5	9155.54	667255
1515	10.388	512.203	8432.33	6551.78	0	7840.08	0	13510.5	5314.3	79601.5	666388
1516	19.2352	328.212	6.5634e+06	7.28254e+06	7.30338e+06	8.49975e+06	7.47477e+06	8.162e+06	2.84572e+07	2.75533e+07	3.54682e+07
1517	1.41938	226.128	1.52213e+06	1.66696e+06	1.71913e+06	3.80008e+06	1.27181e+06	1.7227e+06	3.12305e+06	7.70294e+06	1.00805e+07
1518	3.13148	278.133	55815.6	44846.8	71000.7	325080	20491.1	56813.3	6.39292e+06	2.68237e+06	3.54588e+06
1519	3.73792	170.045	2.71595e+08	2.81926e+08	2.74677e+08	5.61601e+08	2.96862e+08	3.05922e+08	1.55281e+08	1.71541e+08	3.11648e+08
1520	5.13207	449.159	8666.24	23516.4	22551.6	35880.3	21204.7	13552.7	46007.3	1.79368e+06	67179
1521	5.30365	245.07	126005	163617	173491	230392	142033	164123	415965	271060	3.49552e+06
1522	4.65795	276.136	702397	756154	745706	683232	593693	649041	875110	8.58416e+06	990407
1523	1.84443	358.161	702524	821687	687123	811761	1.26505e+06	1.38651e+06	7.4096e+06	2.46658e+07	1.4201e+07
1524	10.4215	186.149	2.42007e+07	2.51463e+07	2.47535e+07	4.13299e+07	3.14901e+07	3.25655e+07	1.23462e+06	2.43869e+07	2.55428e+07
1525	9.4427	302.106	1.20047e+07	1.40178e+07	1.40529e+07	719414	5.15323e+06	5.31547e+06	483967	322471	313501
1526	4.88142	253.163	1.63509e+06	1.62789e+06	1.52855e+06	16363.1	465848	516581	28966.6	0	7437.56
1527	2.44707	219.084	1.38386e+06	767080	1.43668e+06	3.62724e+06	2.31676e+06	2.39375e+06	539330	471534	764148
1528	15.6347	305.065	9359.1	31952.6	18997.2	18457.7	2.14578e+06	2.46649e+06	5433.07	83411.9	46134
1529	3.85505	294.095	1.12799e+06	997130	1.06559e+06	1.65713e+06	1.00419e+06	251558	3.49414e+06	1.34088e+07	1.11077e+07
1530	14.9723	577.318	0	0	0	41208.4	3.32513e+06	3.28958e+06	9740.37	65709.6	27113.8
1531	11.2742	239.058	1.75262e+06	1.63783e+06	1.68351e+06	2.91174e+06	2.89945e+06	3.23232e+06	634269	1.53699e+06	974678
1532	4.16785	208.043	6.47621e+07	6.93994e+07	6.61613e+07	3.7322e+07	6.5573e+07	6.74953e+07	777426	2.35317e+07	1.57309e+07
1533	2.622	276.144	2.27866e+08	2.78446e+08	2.73738e+08	3.65912e+08	2.0022e+08	2.16419e+08	5.69912e+08	2.44598e+08	4.65986e+08
1534	9.19525	566.182	0	8454.35	0	6905.98	0	0	7664.25	1.35968e+06	2.08831e+07
1535	4.2735	147.092	605815	729536	761346	1.3318e+06	495098	547946	1.00659e+06	4.01018e+06	3.75341e+06
1536	7.91802	218.1	2.27997e+06	2.20923e+06	2.19618e+06	1.87149e+06	1.21014e+06	1.31352e+06	3.61885e+06	2.01904e+06	2.14609e+06
1537	10.7629	400.07	796805	601564	799865	283492	565041	575689	284999	591779	6.6683e+06
1538	8.39777	301.205	1.52378e+06	1.44446e+06	1.50873e+06	2.42245e+06	3.18253e+07	3.39907e+07	1.53275e+06	3.48812e+06	2.98426e+06
1539	6.73207	331.143	120948	130007	84396.4	140270	36536	61987.1	220930	5.29133e+07	3.68655e+07
1540	15.0855	421.163	0	0	32327.7	26253.5	4716.57	0	34689.8	1.91808e+06	127654
1541	13.2601	229.191	15654.1	6300.11	0	67043.6	15905.4	23969.8	278586	890560	810689
1542	13.6398	478.312	1.11092e+06	1.10861e+06	1.05902e+06	2.57848e+06	9.44755e+07	9.18966e+07	1.32947e+06	3.88932e+06	3.80453e+06
1543	18.2337	390.09	6.18461e+06	7.03871e+06	7.62474e+06	146280	2.12101e+06	2.01327e+06	9873.11	22678.7	62903.6
1544	3.37594	250.129	524217	576772	476156	1.73427e+06	403916	405247	998595	3.81798e+06	7.82865e+06
1545	19.0847	324.171	9.20281e+06	9.51116e+06	9.16899e+06	483733	3.87767e+06	4.1652e+06	78741.4	1.25312e+06	41042.2
1546	8.47935	241.17	40779.7	78918.8	69477.5	118276	1.17107e+06	1.30439e+06	211896	279129	142664
1547	14.2553	525.185	16156.9	16642.2	7751.71	126849	2.85795e+06	2.92008e+06	0	38683.3	9769.75
1548	7.05348	109.028	1.39802e+07	1.50714e+07	1.54039e+07	3.5505e+07	1.30511e+07	1.40876e+07	7.67767e+06	7.39966e+06	1.89237e+07
1549	7.01	414.239	804551	791874	807359	6219.43	333187	333439	0	0	5640.85
1550	11.6667	229.074	216551	340279	326711	335909	142211	223939	475517	378052	2.41778e+06
1551	12.8146	268.082	3.62985e+06	4.25885e+06	4.21906e+06	712109	5.4026e+06	5.5513e+06	418203	5.73025e+06	617391
1552	1.6591	327.155	1.61646e+06	1.62984e+06	1.72993e+06	5.68899e+06	168759	314241	136332	167415	3.94921e+06
1553	13.0274	382.122	1.64422e+06	1.77028e+06	1.86562e+06	4.43626e+06	2.30294e+06	2.3959e+06	252280	521824	314978
1554	4.96147	716.223	1.20425e+06	1.80081e+06	1.67978e+06	436122	1.57779e+06	1.70778e+06	27402.8	270588	33364
1555	15.8275	426.087	13350.5	8844.65	0	4967.66	14477.8	0	7965.71	7.87834e+06	2.47757e+06
1556	11.8834	398.145	16781.6	7193.22	43370.1	70314.1	22306.8	66326.3	45061.6	5.70212e+06	1.24798e+06
1557	11.1386	374.2	9986.5	62045.7	76294.2	332526	0	0	25634.6	49887.2	878142
1558	12.0615	171.157	0	7857.96	0	0	9380.07	0	1.13065e+06	7663.01	9898.51
1559	10.4198	415.192	7008.93	21351.8	27302.5	65618.9	1.32621e+06	1.45274e+06	49793	14040.6	24169.3
1560	10.5788	649	112304	171137	231528	808310	47144.5	31223	8280.58	0	20460.9
1561	17.5482	668.397	25336.2	38654.3	10237.4	61651.1	5.71717e+06	5.41214e+06	72426.5	145080	41987.8
1562	20.7897	502.295	2.86373e+07	3.15035e+07	3.25549e+07	6.27763e+07	4.1389e+08	4.83083e+08	525437	669387	552229
1563	0.930537	339.155	4.50591e+06	4.68242e+06	4.93723e+06	1.36304e+07	165189	167916	36566.9	941985	7.8534e+06
1564	1.01245	153.048	4.66756e+06	4.61863e+06	4.74989e+06	66472.5	1.65018e+06	1.57448e+06	0	17371.7	16144.1
1565	5.80638	454.121	12270.2	0	11670.5	7641.18	12622.5	0	1.5062e+06	19651.5	1.59032e+06
1566	4.92178	210.105	379404	409470	426295	628317	4.28611e+06	4.4967e+06	342774	744606	500843
1567	21.3012	161.133	1.96126e+06	1.92636e+06	1.65433e+06	5.49778e+06	2.22933e+06	2.22296e+06	1.74958e+06	7.2773e+06	1.86926e+07
1568	3.58313	402.176	2.82599e+06	2.79029e+06	2.5088e+06	1.04869e+07	3.96595e+06	3.54847e+06	3.21673e+06	1.65378e+06	4.94943e+06
1569	1.79001	114.103	254879	333355	284809	491595	1.64942e+08	1.70345e+08	3.48168e+08	2.51561e+06	4.27384e+06
1570	0.867283	186.112	1.95612e+07	1.96737e+07	1.07355e+07	2.78654e+07	1.65913e+07	1.62416e+07	2.47746e+07	2.44574e+08	4.12217e+08
1571	11.1341	373.197	623656	643763	715486	2.10953e+06	132765	168554	297487	602131	5.07377e+06
1572	12.0748	276.16	86845.2	86875.8	128810	620109	1.69125e+06	1.73637e+06	7001.28	6715.14	42420.2
1573	18.0599	296.122	18258.5	21860.7	6760.34	29801.6	7904.27	17824.1	8517.33	1.24869e+07	9.03175e+06
1574	4.51125	450.1	0	11779.1	0	0	13845.5	7169.06	378159	33400.1	10857.4
1575	9.28513	659.336	1.60246e+07	1.5147e+07	1.45928e+07	207136	6.51398e+06	6.93161e+06	0	21321.2	7354.46
1576	3.74845	136.039	1.20884e+07	1.13509e+07	1.12508e+07	2.10112e+07	1.43307e+07	1.60832e+07	1.77864e+07	3.07318e+07	6.38518e+06
1577	6.75725	403.09	55433	128871	120806	142545	98292	64436.1	141526	97721.4	1.75551e+06
1578	16.9731	278.07	127496	138393	141607	107298	85524.7	105350	189232	399133	2.60316e+07
1579	5.0479	438.549	20714.2	6838.66	0	5857.18	0	0	38605.6	1.84497e+06	464267
1580	8.95572	359.184	474069	459533	498407	739530	31071.9	23873.7	26047.2	68709.2	1.70478e+06
1581	13.1207	396.068	257662	28003.7	37160.2	242149	1.17781e+06	1.17459e+06	36352.3	3.75247e+06	1.91649e+06
1582	9.58733	318.117	1.6364e+07	1.72292e+07	1.74022e+07	684087	6.20491e+06	6.62355e+06	243184	322944	455567
1583	17.7821	344.132	27986.2	30398.2	0	15116.6	937788	1.06216e+06	9736.38	0	10393.8
1584	2.95315	164.107	2.43418e+06	2.63671e+06	2.65234e+06	6.52602e+06	1.88743e+06	1.825e+06	1.43403e+06	1.78834e+06	1.00195e+07
1585	20.7843	504.302	1.72719e+06	2.04585e+06	1.91438e+06	3.88495e+06	2.63997e+07	2.9537e+07	364260	738144	1.03141e+06
1586	19.2567	638.026	1.34199e+07	1.54418e+07	1.51127e+07	2.46824e+07	1.24969e+07	1.35357e+07	5.43846e+06	0	22159.7
1587	19.0562	402.074	26069.4	22101.2	41990.1	516341	0	8308.14	11296.1	0	30648.2
1588	18.0147	452.247	727771	673332	733155	899872	470273	484642	2.07596e+06	2.78315e+06	3.67627e+06
1589	4.02197	297.108	1.03867e+07	1.11741e+07	1.14694e+07	1.63983e+07	1.2223e+07	1.27702e+07	2.58255e+07	2.77855e+07	2.56277e+07
1590	19.2617	401.153	47220.6	30335.3	23997.6	46382	10629.7	71040.1	45586.7	1.97172e+07	5.79097e+06
1591	18.8683	466.035	7819.16	47050.4	40273.5	512216	0	0	0	10430.5	0
1592	17.2707	169.061	922203	1.07387e+06	1.04785e+06	1.03951e+06	851884	913132	1.27625e+06	1.55459e+07	1.61077e+06
1593	4.67363	267.178	6.18803e+06	6.01692e+06	5.80677e+06	275104	2.49047e+06	2.37168e+06	11680.5	12709.8	17704.2
1594	12.8193	467.189	128027	286359	366788	618955	9.83734e+06	9.83267e+06	227704	861965	849865
1595	2.06952	337.985	1.00706e+07	1.12441e+07	1.10888e+07	662293	4.21381e+06	4.79914e+06	6.52427e+06	2.04979e+06	1.25685e+06
1596	20.1308	591.318	9.3055e+06	1.00339e+07	1.07869e+07	2.76601e+07	1.08959e+07	1.19282e+07	7.32483e+06	4.68824e+06	7.08986e+06
1597	7.45639	334.045	1.6669e+06	1.85895e+06	1.74728e+06	237486	3.32954e+06	3.36039e+06	54324.1	4.24745e+06	187422
1598	5.8856	137.06	1.77998e+06	1.67994e+06	1.84526e+06	2.3024e+06	1.50897e+06	1.62739e+06	3.4719e+06	6.1085e+06	6.7521e+06
1599	2.05777	284.001	5.80456e+06	5.4109e+06	5.68728e+06	324300	2.51775e+06	2.35067e+06	325158	331199	198480
1600	4.88662	442.207	5.732e+07	7.1266e+07	7.44592e+07	2.71358e+06	2.53121e+07	2.49868e+07	239427	356745	466114
1601	6.39178	426.012	1.0202e+07	9.58875e+06	8.89377e+06	2.13657e+06	9.30597e+06	9.5297e+06	1.18651e+06	6.83684e+06	978902
1602	19.5166	399.157	122549	182026	169945	219662	110695	182160	130693	3.48878e+06	6.62658e+06
1603	12.2258	334.148	397915	493584	574977	386105	237957	147062	1.38672e+06	3.29371e+06	2.14741e+06
1604	18.783	751.522	0	0	0	5467.94	0	0	0	0	2.19526e+06
1605	7.48332	398.181	8.27124e+06	8.673e+06	7.89378e+06	302151	3.3794e+06	3.57329e+06	0	10162.1	64318.9
1606	4.16432	373.18	1.69713e+06	1.92513e+06	1.8956e+06	103069	219611	171228	870927	3.54729e+06	3.84776e+06
1607	13.8394	402.27	1.04509e+06	946172	893823	3.23884e+06	875251	1.01814e+06	232859	593086	830427
1608	11.4038	288.687	0	0	0	0	0	5335.15	8881.85	7.79304e+06	9.78278e+06
1609	5.72097	356.134	1.75687e+06	892070	979756	1.69263e+06	667741	594586	2.35275e+06	1.04331e+07	8.91433e+06
1610	11.5645	430.265	125531	404712	321964	748700	1.05949e+07	1.14496e+07	22656.7	534101	467053
1611	3.66253	230.081	2.7714e+06	2.77099e+06	2.91171e+06	4.79358e+06	2.60431e+06	2.72587e+06	6.93549e+06	6.66262e+06	6.50612e+06
1612	3.73792	171.048	2.11184e+07	2.16493e+07	2.13883e+07	4.39795e+07	2.32709e+07	2.39449e+07	1.2116e+07	1.32392e+07	2.42526e+07
1613	5.08293	276.09	478115	536572	510005	1.62468e+06	101050	86551.1	173521	503328	319261
1614	17.2082	337.7	23000.3	35123.4	38204.1	117621	5.02272e+06	4.95502e+06	80949.2	181154	87410.5
1615	14.7324	256.154	2.04347e+06	2.72741e+06	2.74001e+06	7.8769e+06	3.57389e+06	3.89861e+06	180854	7.20317e+06	1.48361e+07
1616	18.4983	418.139	150565	43813.9	21467.8	548739	55162.1	8819.28	174729	118149	4.98813e+06
1617	10.5397	280.121	3.58272e+06	3.68504e+06	3.69872e+06	8.7896e+06	1.85038e+06	1.93404e+06	6.43734e+06	2.0671e+06	2.16479e+06
1618	9.91565	221.138	204399	180626	249624	303639	1.83897e+06	1.71805e+06	179062	204843	263916
1619	20.0643	601.239	2.80679e+06	2.67315e+06	2.53531e+06	9.27711e+06	125732	106755	294415	1.60499e+07	0
1620	15.5749	566.365	530993	646267	584396	1.32383e+06	5.11267e+07	5.46032e+07	961582	2.23575e+06	1.80979e+06
1621	4.74772	135.1	1.30876e+06	1.83848e+06	1.42334e+06	1.00873e+06	9.92026e+06	1.06401e+07	1.03619e+06	809987	376645
1622	11.1068	580.271	0	22130.6	6490.42	88291.6	1.46955e+06	1.59114e+06	0	45384	0
1623	4.2317	151.061	1.4875e+08	1.66448e+08	1.6779e+08	2.11994e+08	1.30389e+08	1.45456e+08	2.69479e+08	1.03855e+08	5.66015e+07
1624	10.1242	450.153	0	0	0	17665.4	0	16617.5	0	537752	17041.7
1625	2.10682	221.092	9.42712e+07	9.54901e+07	9.24747e+07	1.16446e+08	9.05354e+07	9.70579e+07	1.76497e+08	1.87878e+08	1.68428e+08
1626	4.14143	231.134	1.01601e+07	1.0962e+07	1.08052e+07	1.50418e+07	9.99003e+06	1.01641e+07	2.23889e+07	3.97804e+07	2.38801e+07
1627	19.54	550.138	0	0	0	0	11008.6	0	0	6.43748e+06	5.2651e+06
1628	2.62382	277.147	2.95747e+07	3.64689e+07	3.56956e+07	4.7387e+07	2.59211e+07	2.81848e+07	7.37142e+07	3.19055e+07	6.12913e+07
1629	16.759	607.344	0	7085.31	0	0	1.91513e+06	2.16034e+06	18721.2	0	10234.5
1630	13.9035	475.751	0	0	0	0	0	0	755644	295179	16826.5
1631	7.70261	214.053	718378	877385	838144	2.35022e+06	352109	437600	384189	1.92903e+06	1.15588e+07
1632	11.5698	439.126	30541.2	16680.7	0	33988.1	3.04971e+06	3.30335e+06	88084.6	67527.5	29933.4
1633	15.5701	177.074	1.84607e+06	1.04296e+06	2.12282e+06	2.56056e+06	1.3834e+06	1.47195e+06	4.06725e+06	7.79273e+06	8.02149e+06
1634	14.9924	513.303	0	7826	0	0	0	0	156525	0	3.36065e+06
1635	2.74423	288.071	1.21092e+06	1.5161e+06	1.36395e+06	3.25515e+06	1.36678e+06	1.44239e+06	644683	893979	2.32451e+06
1636	14.4883	479.228	252413	207980	182563	573571	366097	285142	40706.5	1.89098e+06	3.10719e+06
1637	20.5958	308.205	5.00486e+06	4.95574e+06	5.15828e+06	1.81428e+06	5.57486e+06	1.0454e+07	390934	2.09026e+06	232216
1638	6.46375	207.048	4.89738e+06	5.16672e+06	5.12634e+06	5.8003e+06	4.27489e+06	4.54839e+06	1.28991e+07	1.25843e+07	9.43206e+06
1639	10.9683	522.296	17263.6	6138.26	9947.68	15640.2	20587.3	6021.32	4.76007e+06	449535	2.51577e+06
1640	6.59795	281.099	1.63575e+06	1.70192e+06	1.78772e+06	1.00714e+06	224997	1.27978e+06	1.13565e+06	1.07014e+07	9.25031e+06
1641	7.00597	413.237	6.86356e+06	7.32204e+06	7.42467e+06	358691	2.92401e+06	3.06019e+06	23997.9	55958.9	57903.5
1642	15.5639	293.645	5820.28	0	16261.8	37355.6	3.60656e+06	3.67858e+06	0	24259.9	55043.4
1643	11.8647	459.219	15543.6	79751.4	31484.9	221529	3.15688e+06	3.36376e+06	17069.5	34588.7	49020.6
1644	2.08383	152.057	6.12865e+06	6.60712e+06	6.67394e+06	9.2654e+06	5.66732e+06	6.05694e+06	1.01303e+07	2.64654e+07	2.97054e+07
1645	17.3172	491.806	1.2253e+06	1.38318e+06	1.4802e+06	2.25506e+06	1.15542e+06	1.42621e+06	1.69541e+06	0	40925.9
1646	5.26105	213.123	6.83818e+06	7.31553e+06	7.54758e+06	9.28036e+06	8.28727e+06	8.73819e+06	1.51484e+07	1.14619e+07	1.15029e+07
1647	13.1262	481.159	62563.5	76205.9	80690.6	309132	4.9737e+06	4.92449e+06	8782.89	148654	81457.8
1648	6.19673	268.075	497735	540391	515959	655711	1.95241e+06	2.08047e+06	376256	4.85087e+06	4.54857e+06
1649	13.6398	462.288	0	0	7165.93	48496.2	3.73935e+06	3.77717e+06	0	72296.6	64477.5
1650	15.5277	264.127	2.47746e+06	2.59798e+06	2.62227e+06	3.20143e+06	2.33409e+06	2.64842e+06	2.81093e+06	5.80786e+06	5.69708e+06
1651	2.10682	203.081	7.20164e+07	7.19503e+07	7.11466e+07	8.7754e+07	6.88188e+07	7.43419e+07	1.35412e+08	1.42044e+08	1.28763e+08
1652	19.4008	488.228	37593.5	122457	80498.9	57588.2	79964.1	103565	80052.1	3.38636e+06	89699.8
1653	1.55183	471.133	347120	445673	410614	1.36427e+06	198397	271783	1.2133e+06	430315	1.58979e+06
1654	17.4891	233.057	3.8948e+06	4.31547e+06	4.43636e+06	6.34293e+06	3.90086e+06	4.04093e+06	793056	1.05078e+06	1.03596e+07
1655	11.0934	514.174	140597	204731	221096	17480.1	830952	858022	0	0	15709
1656	16.6668	188.025	442145	137968	101480	123137	159042	222906	170911	5.32475e+06	1.64673e+07
1657	13.2368	291.163	0	7889.79	6851.7	19857.9	0	8046.65	0	473741	1.00728e+06
1658	8.05582	544.266	10555.7	0	0	47558.4	0	0	0	0	1.03494e+06
1659	6.6239	226.071	1.7735e+07	1.83052e+07	1.7949e+07	3.08736e+07	1.94116e+07	2.01302e+07	6.82181e+07	2.90852e+07	4.23047e+07
1660	11.0996	386.231	148467	121990	237289	431436	1.80562e+06	1.97899e+06	422296	118185	2.10538e+06
1661	9.4211	527.196	6146.71	5605.11	0	0	0	6027.93	8676.43	1.01389e+06	2.10757e+06
1662	2.18103	174.047	292529	276469	262594	245445	251669	237105	542305	1.51014e+06	1.66402e+06
1663	1.01496	145.134	1.44747e+07	1.46396e+07	1.42787e+07	3.57277e+07	8.75336e+06	8.89039e+06	1.37692e+08	1.40689e+08	1.18803e+08
1664	17.473	381.17	1.87981e+06	1.92626e+06	2.00495e+06	5.94522e+06	2.62879e+06	2.7175e+06	379909	7.7779e+06	6.75259e+07
1665	6.46382	410.181	1.62352e+06	4.11016e+06	3.83082e+06	167543	1.42821e+06	1.42059e+06	114793	53314.3	232507
1666	15.2814	565.176	9808.56	0	0	7440.47	0	0	0	1.5722e+06	1.20575e+06
1667	5.59595	305.154	5.80677e+06	6.02671e+06	6.00771e+06	7.97929e+06	5.27542e+06	5.21814e+06	1.38561e+07	1.20509e+07	1.25894e+07
1668	4.58362	134.534	4.07757e+06	5.14012e+06	5.04753e+06	1.53176e+06	4.31206e+06	4.28138e+06	0	3.67104e+06	2.77511e+06
1669	15.5622	567.367	37151.8	56036.3	27829.9	140668	7.80156e+06	8.22373e+06	94899.2	271519	212904
1670	6.66132	174.055	1.26386e+06	1.9243e+06	2.09939e+06	2.0344e+06	1.73922e+06	1.57146e+06	8.85678e+06	1.12579e+07	8.24203e+06
1671	18.9666	461.181	0	0	0	0	0	8582.46	611336	0	13065
1672	3.15904	658.207	9.76646e+06	9.81266e+06	9.01213e+06	2.48604e+06	6.45544e+06	6.38596e+06	0	1.85904e+06	855122
1673	9.85575	264.009	30521.6	24876.9	6832.12	8135.34	67930.4	62483.7	119396	1.68868e+06	26311.2
1674	0.75734	182.117	1.17459e+07	1.27222e+07	1.26385e+07	1.19563e+07	1.2438e+07	1.29129e+07	1.07167e+07	6.72619e+07	9.14536e+07
1675	1.37057	304.102	1.93864e+06	2.54794e+06	2.69286e+06	4.21713e+06	2.64358e+06	2.48596e+06	1.58488e+07	2.70081e+06	2.90225e+06
1676	4.66267	277.139	8.15209e+06	7.47808e+06	7.59117e+06	243152	178796	164203	322937	1.19354e+06	338689
1677	15.9505	239.049	6931.05	6763.88	7804.94	0	8787.76	0	25789.5	16764.9	1.33909e+06
1678	17.4685	108.053	274758	446495	516469	540347	804415	791575	587835	1.46324e+06	3.54445e+06
1679	18.9683	388.716	12458	76015.9	56523.9	59685.3	3.22229e+06	3.18001e+06	63122.1	25326.4	9454.53
1680	15.0855	305.724	0	0	0	0	0	0	0	555285	389753
1681	6.18157	94.0414	104551	64525.4	33275.5	66238.6	16166.5	14867.8	123794	9.03254e+06	1.8132e+06
1682	17.6723	380.215	607071	734324	639791	702229	662763	667430	1.96867e+06	2.57345e+06	1.97694e+06
1683	4.98442	604.224	2.99424e+06	3.44644e+06	3.32332e+06	78972.5	1.64881e+06	1.54211e+06	0	438093	148987
1684	6.1398	442.121	142080	216168	133707	626375	0	7363.27	340351	3.00406e+06	2.53841e+06
1685	16.5108	381.139	1.19948e+06	1.43855e+06	1.27316e+06	3.04215e+06	1.60032e+06	1.93246e+06	131042	39446.5	550900
1686	10.2585	442.156	29941.4	27794.4	53536.4	244370	1.31928e+06	1.32519e+06	18641.2	91926	162321
1687	18.6326	220.105	1.32287e+06	1.27345e+06	1.25444e+06	4.26762e+06	1.93648e+06	2.07139e+06	111471	1.25879e+06	1.67088e+06
1688	11.574	542.169	0	0	16031.7	17624.2	0	0	0	995074	1.64789e+06
1689	9.15233	638.301	495554	499486	419974	72885	1.70183e+06	1.69844e+06	14907.2	0	7113.96
1690	13.4927	399.148	50032.8	44439.9	122795	202583	27415	49990.8	122181	2.73126e+06	782380
1691	6.7276	109.052	3.03892e+06	2.43957e+06	2.43066e+06	293791	633304	567429	702988	9.09754e+06	1.12583e+06
1692	4.70557	193.061	4.96596e+06	3.30713e+06	4.83069e+06	3.43001e+07	8.68133e+06	7.00909e+06	7.90699e+06	1.02641e+07	4.57568e+07
1693	19.5589	553.183	0	0	38379.6	0	0	0	0	6.19895e+06	2.93713e+06
1694	21.1433	329.252	1.44348e+07	1.61087e+07	1.67031e+07	2.13525e+07	1.40161e+07	1.489e+07	6.53363e+07	3.49663e+07	4.73342e+07
1695	14.2167	826.238	0	7126.93	8924.08	9440.39	1.34029e+06	1.46621e+06	19632	0	0
1696	10.164	363.163	1.60013e+07	1.95988e+07	1.94571e+07	5.36948e+07	5.28067e+08	5.62773e+08	1.08511e+07	6.07997e+07	5.70365e+07
1697	6.18677	158.58	0	0	0	5939.11	0	0	0	709550	88357
1698	10.8721	254.115	452412	862536	890544	1.04078e+06	884932	862628	1.49662e+06	1.03116e+07	1.92679e+06
1699	15.5749	570.318	597112	793550	814176	1.92723e+06	5.8749e+07	6.15926e+07	1.40439e+06	4.16615e+06	3.36936e+06
1700	9.92044	328.953	41628.3	24392	0	13886.8	931558	889376	15845.2	25704.3	0
1701	16.8732	382.158	1.0405e+06	1.28557e+06	1.29535e+06	4.46455e+06	2.55483e+06	2.69147e+06	37525.2	1.06461e+07	1.67701e+07
1702	0.784925	212.103	2.54362e+08	2.61994e+08	2.65207e+08	3.20398e+08	2.32588e+08	2.30168e+08	5.77388e+08	4.9124e+08	4.54511e+08
1703	8.43955	386.091	199091	198902	240961	316166	77012.4	87928.2	146556	3.31475e+06	5.60536e+06
1704	5.45977	188.147	410249	463911	415761	470905	536486	474514	4.13228e+06	4.68614e+06	5.01602e+06
1705	17.1056	638.35	29383.9	0	0	65795.7	2.42581e+06	2.59531e+06	20893.8	16070.2	63953.1
1706	1.29567	201.087	1.17901e+07	1.29826e+07	1.30792e+07	1.67678e+07	1.14695e+07	1.22143e+07	4.9807e+07	5.55582e+07	4.21012e+07
1707	16.4221	315.658	11156.6	0	8445.88	36063.2	2.07973e+06	2.36865e+06	20498	54599.6	0
1708	18.617	381.727	102093	214712	185262	196063	5.03527e+06	5.47505e+06	237874	651581	216403
1709	10.6916	122.032	7.56951e+07	7.65681e+07	7.65584e+07	1.57456e+07	8.73286e+07	9.1754e+07	1.10707e+07	9.51876e+07	1.4313e+07
1710	8.47997	384.159	8463.25	0	6645.42	0	0	0	0	680537	15605.9
1711	17.4715	337.13	182681	186732	209962	556005	347287	252274	0	669674	1.67488e+06
1712	1.85378	138.091	8.19201e+06	8.22271e+06	8.25532e+06	1.74975e+07	6.99116e+06	7.51732e+06	6.60234e+07	1.77326e+08	4.14478e+07
1713	14.5256	410.177	0	8916.31	0	5986.28	9056.28	0	9231.64	45023	1.69499e+06
1714	10.658	573.103	589132	948953	930638	71527.1	479702	532269	78983.2	3.15303e+06	574639
1715	19.321	452.036	114447	73934.7	146135	796665	0	0	0	0	0
1716	4.40042	120.044	9.59729e+07	9.98725e+07	1.01017e+08	1.08015e+08	6.08276e+07	7.35094e+07	2.06442e+08	1.79099e+08	1.74485e+08
1717	17.3782	135.117	7.95422e+06	9.66294e+06	1.01536e+07	8.36688e+06	1.49775e+07	1.56903e+07	2.31654e+07	2.80881e+07	6.63935e+07
1718	12.2433	644.215	0	0	8222.23	57993.2	1.39947e+06	1.53708e+06	0	26998	0
1719	7.95203	359.073	1.39531e+06	1.48468e+06	1.42555e+06	1.78842e+06	1.70166e+06	1.59466e+06	3.39155e+06	4.88988e+06	3.72865e+06
1720	19.9377	321.181	2.80658e+06	2.99022e+06	3.43551e+06	1.45716e+06	1.94183e+06	1.79781e+06	2.99467e+07	1.15661e+07	1.08862e+07
1721	0.774272	341.101	9.53621e+06	1.00396e+07	1.03498e+07	1.07727e+07	1.42271e+07	1.57242e+07	5.73144e+06	5.7074e+06	3.91253e+06
1722	2.29932	239.139	1.65867e+06	2.65656e+06	2.2674e+06	1.76757e+06	1.70486e+06	1.80918e+06	1.51888e+06	1.04179e+08	9.78511e+07
1723	9.94072	275.114	134903	182355	147096	225554	109003	158049	137747	544118	2.34885e+06
1724	14.9723	278.621	0	8312.49	22889.5	38087.7	3.08175e+06	3.23907e+06	10349.7	27879.7	20084.8
1725	0.576458	241.129	1.28619e+07	1.47425e+07	1.40288e+07	1.34155e+07	8.43166e+06	9.06803e+06	2.60049e+07	1.04759e+07	7.91054e+06
1726	3.41481	267.17	1.74071e+06	2.1703e+06	2.10244e+06	4.98142e+06	1.22918e+06	1.14616e+06	2.97835e+06	4.97083e+06	1.41188e+07
1727	7.569	326.038	1.71647e+07	1.86116e+07	1.86334e+07	2.16405e+07	1.75945e+07	1.8698e+07	4.40093e+07	4.42001e+07	4.03824e+07
1728	1.61782	341.029	7.27947e+06	7.24515e+06	6.85796e+06	4.77201e+06	4.29678e+06	4.75407e+06	1.09156e+06	692902	669054
1729	10.8801	251.103	476556	3.67991e+06	559466	862177	767145	910424	1.75637e+06	3.0485e+06	5.84964e+06
1730	4.73372	234.158	3.12531e+06	3.14478e+06	3.09447e+06	3.03072e+06	3.29549e+06	3.50198e+06	8.4675e+06	5.93463e+06	4.86924e+06
1731	0.675038	171.076	2.9862e+08	3.09266e+08	3.0598e+08	2.34392e+08	1.62454e+08	1.67065e+08	4.00541e+08	2.69132e+08	2.83918e+08
1732	6.04002	277.184	4.63592e+06	5.02449e+06	5.08114e+06	9.179e+06	5.85493e+06	6.01494e+06	7.26103e+06	1.93225e+07	1.05462e+07
1733	8.51752	273.187	57071.5	111244	31553.7	178562	787391	869920	13219.7	10155.7	0
1734	7.02987	341.134	493417	570359	459538	1.31005e+06	1.04076e+06	1.26965e+06	1.23427e+06	4.34985e+06	1.81041e+06
1735	2.49951	349.052	961716	1.08382e+06	1.10755e+06	5.28221e+06	437302	523786	373364	560864	5.61619e+06
1736	15.5697	571.32	79501.7	122180	76533.6	302528	1.16057e+07	1.22035e+07	174231	684353	632115
1737	8.82552	331.168	0	16028.3	0	30541.4	930453	944970	14753.4	186351	264920
1738	21.156	409.15	2.89528e+06	3.22154e+06	3.29844e+06	4.31192e+06	2.81996e+06	3.04128e+06	1.19539e+07	1.64827e+07	1.18436e+07
1739	16.2443	597.273	317560	299834	392906	1.0183e+06	2.05565e+07	2.18811e+07	238496	682990	344454
1740	10.6934	121.028	1.01292e+09	1.01787e+09	1.01465e+09	2.14863e+08	1.1622e+09	1.20844e+09	1.45911e+08	1.26485e+09	1.87721e+08
1741	14.2448	315.123	104942	186688	195167	46526.5	1.50134e+06	1.45424e+06	29902.9	104534	53129
1742	13.9638	407.168	47602.8	74261.9	26010.9	361067	72165.2	57064.5	9042.91	844086	6.50104e+06
1743	3.685	486.121	9422.03	16207.7	7740.32	61094.7	10996.5	18737.4	337436	1.70323e+06	439589
1744	12.8239	293.15	233534	318581	313229	601736	264081	376289	3.73808e+06	1.43828e+06	1.35769e+06
1745	17.3787	293.138	3.26853e+06	3.84625e+06	4.09888e+06	3.4633e+06	6.43218e+06	6.71144e+06	9.1193e+06	1.18356e+07	2.87245e+07
1746	4.87949	492.567	0	0	0	6051.41	5673.36	27951.3	524493	3.18927e+06	2.0457e+06
1747	17.639	478.074	0	0	0	47380.3	7763.71	0	615781	20066.7	0
1748	3.73155	439.012	1.51341e+07	1.31528e+07	1.24108e+07	1.54431e+07	1.41287e+07	1.41029e+07	513352	5.90509e+06	8.16993e+06
1749	10.4168	378.145	2.44959e+06	2.64113e+06	2.75767e+06	7.69396e+06	7.92886e+07	8.2782e+07	752002	3.26582e+06	3.45667e+06
1750	10.3289	361.122	178459	37204.4	62515.4	119513	24452.2	40083.9	124192	1.29895e+06	579469
1751	18.783	376.766	9019.67	0	0	0	0	0	0	0	2.27241e+06
1752	5.17808	288.12	217469	265460	364880	319505	117082	154442	419555	2.73402e+06	683847
1753	1.81052	345.086	228233	339735	298284	664925	338532	386281	1.02511e+06	292024	2.85968e+06
1754	17.3778	153.127	7.35934e+06	8.97915e+06	9.17467e+06	7.15117e+06	1.41194e+07	1.47372e+07	2.05431e+07	2.5831e+07	6.06205e+07
1755	18.9683	754.443	108575	111515	167645	136092	5.81574e+06	5.71399e+06	164533	227543	159970
1756	12.0158	448.197	2.37952e+06	2.4015e+06	2.54148e+06	8.76797e+06	1.61704e+07	1.64107e+07	45502.6	1.0753e+07	1.15826e+07
1757	21.3605	482.176	204229	243325	152995	190940	4.4597e+06	4.64639e+06	0	3.29992e+06	110148
1758	17.6387	412.092	19118.7	0	9993.49	42518.5	8973.86	11668.9	3.29042e+06	30347.7	24357.2
1759	5.86883	143.107	3.81942e+06	4.20862e+06	3.85696e+06	7.37135e+06	3.96717e+06	4.16267e+06	1.71578e+06	1.50894e+06	1.64763e+06
1760	4.27018	301.031	14197.6	25448.6	26474.1	27443.5	0	41445.1	6742.35	949505	120511
1761	5.04067	262.038	2.93629e+07	3.71611e+07	3.83388e+07	2.19558e+07	5.16661e+07	5.39573e+07	426212	2.11142e+07	1.63984e+07
1762	18.6172	371.739	32817.7	29209.9	40570.1	20829.7	1.27213e+06	1.34454e+06	41059.9	117717	9950.71
1763	18.873	430.269	0	8863.23	0	9331.24	14176.1	0	0	975494	48914.8
1764	10.1649	364.166	2.35645e+06	3.02532e+06	2.75815e+06	8.08093e+06	8.01752e+07	8.62318e+07	1.58494e+06	9.08757e+06	8.26455e+06
1765	3.28387	199.108	1.32116e+07	1.47332e+07	1.3855e+07	1.78911e+07	1.21864e+07	1.28444e+07	2.69746e+07	4.13434e+07	4.27395e+07
1766	8.60383	324.108	625866	803529	704158	287382	855517	904557	1.09988e+06	1.34758e+07	9.76944e+06
1767	12.5903	464.192	921661	940119	938492	3.45738e+06	4.23421e+06	4.39055e+06	15575.8	1.48029e+06	1.07659e+06
1768	12.524	235.592	0	0	9873.06	7661.62	1.0896e+06	1.1281e+06	8828.5	9569.56	0
1769	17.9301	699.446	10444	0	0	0	964530	886753	0	41191.3	0
1770	13.1063	466.165	224314	259187	273181	1.98856e+06	3.14865e+07	3.40318e+07	186808	776296	826530
1771	0.609387	154.059	1.38925e+06	1.5679e+06	1.5079e+06	2.52657e+06	1.0081e+06	1.22202e+06	1.02587e+07	1.35187e+07	1.12411e+07
1772	19.5155	400.149	0	0	0	0	0	0	25286.9	672770	1.24935e+06
1773	18.783	749.516	0	9299.45	0	9725.97	21448.7	0	0	0	2.1627e+07
1774	1.90131	399.102	107877	26802.8	27607	54648.6	29870.9	19382.1	70336.9	1.91346e+06	665991
1775	13.8224	417.253	0	0	0	0	645406	321625	0	0	0
1776	6.74807	345.166	864760	1.00348e+06	990029	3.2209e+06	173100	155075	347331	893290	6.22154e+06
1777	5.15458	327.149	7.34704e+06	8.21738e+06	8.13196e+06	1.08851e+07	7.05733e+06	7.56196e+06	1.63026e+07	1.18965e+07	1.5294e+07
1778	10.6837	210.06	887977	878708	922660	409039	845282	1.04029e+06	1.29884e+06	5.54732e+06	1.28591e+06
1779	19.2542	638.694	7.51062e+06	7.98165e+06	8.22385e+06	1.28717e+07	6.64871e+06	7.07446e+06	2.95876e+06	0	12681.6
1780	9.03215	300.16	4.17399e+07	4.09834e+07	4.06363e+07	1.40589e+07	7.06664e+06	7.33158e+06	1.33512e+06	1.40477e+06	1.38059e+06
1781	4.15062	247.075	1.72279e+06	1.76626e+06	1.56729e+06	6.18477e+06	1.06188e+06	1.22874e+06	1.60328e+06	1.72626e+06	1.15573e+06
1782	1.41586	231.084	1.38474e+07	1.67857e+07	1.68956e+07	3.65282e+07	1.51273e+07	1.49142e+07	8.61173e+06	6.65927e+07	9.07081e+07
1783	7.03608	663.803	0	0	0	7854.15	0	0	9084.59	758143	370222
1784	18.1762	250.107	132411	114773	164093	84359.3	24837.3	70795.3	244256	2.08138e+06	222780
1785	16.759	625.373	0	0	0	11657.6	1.80296e+06	1.88726e+06	0	19524.1	0
1786	1.48143	370.154	1.62868e+06	1.80915e+06	1.9222e+06	1.71878e+06	1.42934e+06	1.3589e+06	7.13975e+06	6.02557e+06	6.22127e+06
1787	10.3977	254.059	284476	626323	779274	789862	547590	525821	1.17859e+06	9.1439e+06	5.62427e+07
1788	17.357	549.19	0	0	0	0	0	0	63334.7	1.57442e+06	523765
1789	11.8637	323.17	35016.2	81494	8376.87	171513	2.58557e+06	2.68796e+06	104483	697523	87509.7
1790	4.03411	199.144	7.68151e+06	657990	674915	2.19164e+06	8.12671e+06	7.9219e+06	1.23219e+07	1.15138e+07	3.19792e+06
1791	1.72658	142.123	5.7859e+06	5.94996e+06	6.29963e+06	5.06912e+06	5.44392e+06	5.59129e+06	1.52691e+07	1.98239e+07	1.45558e+07
1792	8.30368	317.158	873689	1.04683e+06	726534	936064	714208	830288	2.57837e+06	2.27413e+06	9.78376e+06
1793	6.18248	329.19	9425.42	23755.6	35314.5	18076.9	144165	160050	334157	312376	1.61364e+06
1794	11.3522	287.175	3.6263e+06	3.68818e+06	3.99494e+06	3.06873e+06	7.32647e+06	8.08118e+06	503191	396873	787105
1795	6.70277	257.179	0	8293.86	10856.1	22265.5	1.01009e+06	985076	27752	49114.6	56023.4
1796	12.9656	360.101	101453	41458	54667.4	25168.5	1.07049e+07	9.92334e+06	201452	3.28181e+07	3.24849e+07
1797	12.8002	267.979	841850	948753	906669	1.66891e+06	969402	873225	3.65881e+06	2.93792e+06	2.3504e+06
1798	6.95018	250.074	6.45687e+06	7.58384e+06	7.70703e+06	1.24156e+07	7.62207e+06	8.00053e+06	2.51117e+07	2.95228e+07	2.69848e+07
1799	19.1864	403.74	131219	178670	204023	125092	2.75754e+06	2.8597e+06	194830	442387	53837.1
1800	15.2538	468.242	341285	462267	477051	872837	440854	482781	1.24089e+06	2.3384e+06	2.19083e+06
1801	5.2176	516.132	6478.72	9352.18	301189	0	10101.7	23142.7	155363	669854	347911
1802	6.6352	530.243	504902	580994	679931	110524	32361.2	63557.9	9277.12	1.44774e+06	17913
1803	5.20537	196.144	940451	1.26701e+06	1.2775e+06	1.57707e+06	1.0036e+06	1.07713e+06	2.50864e+06	1.499e+07	1.04428e+07
1804	17.5577	666.391	1.30931e+06	1.445e+06	1.36557e+06	2.03006e+06	8.16803e+07	7.58299e+07	1.82075e+06	2.99765e+06	1.31402e+06
1805	10.7052	434.158	8197.21	0	8004.16	0	26345.8	0	0	5.06899e+06	25570.1
1806	2.69908	216.106	596945	692630	710539	1.12524e+06	648458	633041	1.73599e+06	2.31985e+06	2.69053e+06
1807	1.81472	398.12	503451	501951	478012	580836	361970	435604	1.27666e+06	8.30077e+06	3.64422e+06
1808	13.9464	527.178	0	0	20976.3	19930.3	1.34721e+06	1.29351e+06	0	19491.1	8236.88
1809	1.49946	208.064	3.84855e+07	3.9294e+07	3.937e+07	4.64117e+07	3.55731e+07	3.76138e+07	8.61378e+07	8.6297e+07	6.98764e+07
1810	3.21953	383.145	294827	364076	358536	163285	1.1076e+06	989099	59837.5	1.70766e+06	97537.7
1811	2.05772	168.063	5.54377e+07	5.70252e+07	5.65175e+07	7.44382e+07	5.28842e+07	5.43624e+07	7.40644e+07	1.04146e+08	1.04414e+08
1812	15.8334	252.532	0	12831.8	0	0	0	14747.4	0	843454	228217
1813	15.5749	569.315	2.57746e+06	3.34087e+06	3.30985e+06	7.23457e+06	2.21248e+08	2.31036e+08	5.52559e+06	1.56826e+07	1.26665e+07
1814	9.17153	512.159	8948.01	3972.6	6378.02	0	0	14445.4	6767.41	580167	1.33757e+06
1815	2.44787	218.081	1.14876e+07	1.26504e+07	1.30988e+07	2.98684e+07	1.91757e+07	1.97205e+07	6.19279e+06	5.09068e+06	8.67281e+06
1816	3.25717	224.109	993620	937023	783234	1.86448e+06	985737	965913	5.6043e+06	2.15455e+06	3.12454e+06
1817	8.20613	130.05	5.99603e+08	6.57997e+08	6.53362e+08	7.04845e+08	6.63498e+08	7.15912e+08	9.30404e+08	1.29426e+09	1.17459e+09
1818	5.07252	389.202	265424	401487	328409	1.20929e+06	32811.9	42352.8	87730.4	99426	112776
1819	7.1688	202.163	61366.4	64063.3	65935.5	358660	79150.8	75374.8	2.59712e+06	2.93604e+06	2.66537e+06
1820	10.1649	356.217	0	0	0	0	821846	792804	0	0	0
1821	1.90167	398.11	301735	304170	341644	546428	217496	295275	1.0092e+06	8.15567e+06	3.38035e+06
1822	18.4962	219.561	271019	404529	379192	1.06585e+06	250891	393163	9628.99	229959	2.98312e+06
1823	3.7914	160.023	1.89431e+06	1.9184e+06	1.78707e+06	1.21001e+06	1.01379e+06	965786	2.72056e+06	1.73734e+06	3.40855e+06
1824	1.02519	182.081	4.68226e+07	4.78718e+07	4.02827e+07	1.18791e+08	1.66262e+07	7.46278e+06	1.03005e+07	2.44301e+07	1.5256e+08
1825	8.31403	580.266	16189	28943.3	17091.3	69181.7	0	0	0	23898	1.35559e+06
1826	13.4456	270.08	629411	758195	685341	50223.5	227561	352944	131022	2.34795e+06	2.21326e+06
1827	15.2988	485.26	8732.78	0	0	0	638485	635584	8710.58	0	0
1828	6.90705	457.226	2.21499e+06	2.36965e+06	2.39268e+06	127857	1.08117e+06	1.21375e+06	96503.1	97905.6	81993.5
1829	13.848	335.168	180159	108658	61179.7	93871.6	33707.1	30859.5	118246	299601	1.65451e+06
1830	9.65383	278.169	13555.7	22107.7	3096.07	85419.8	11375.1	0	7498.32	758678	1.53802e+06
1831	6.19045	313.505	0	0	0	0	0	0	0	747207	86069.5
1832	19.6987	360.146	22709.3	0	14536.4	0	0	0	0	1.01527e+07	6.75296e+06
1833	19.6118	205.122	4.95958e+06	5.91567e+06	6.53067e+06	1.70053e+07	6.28382e+06	7.14495e+06	1.49978e+06	4.46724e+06	8.23798e+06
1834	7.56878	182.096	1.5015e+07	1.48277e+07	1.50611e+07	1.59317e+07	5.22591e+07	5.58107e+07	2.71065e+06	3.68181e+06	2.33894e+06
1835	0.823446	232.174	918834	989575	1.04829e+06	1.5768e+06	882060	846369	4.02153e+06	6.25837e+06	4.31327e+06
1836	6.46266	281.113	5.62767e+07	5.8723e+07	5.75791e+07	5.43185e+07	4.13635e+07	4.21276e+07	9.67716e+07	8.98643e+07	1.14423e+08
1837	7.71855	174.112	7.12086e+06	7.66728e+06	7.63101e+06	1.21775e+07	4.55395e+06	4.90835e+06	1.46141e+07	2.74828e+07	2.0706e+07
1838	7.42176	427.194	7.85762e+07	9.28146e+07	8.24299e+07	3.88469e+06	4.44724e+07	4.68308e+07	488682	413913	920347
1839	10.3708	504.223	26810.7	25874.2	70628.1	37539.4	107319	150304	22893.9	1.30284e+06	23431.4
1840	4.2613	174.091	1.89469e+07	1.899e+07	1.88187e+07	4.36743e+07	2.65542e+07	2.77424e+07	1.21188e+07	1.36272e+07	2.34452e+07
1841	1.30046	157.133	490830	488866	472833	3.75859e+06	2.53295e+06	2.73936e+06	9.10926e+06	1.00249e+07	1.30763e+07
1842	8.92937	414.145	1.20668e+07	1.30329e+07	1.32018e+07	1.88221e+07	1.13857e+07	1.18998e+07	2.83597e+07	2.86042e+07	2.69292e+07
1843	8.3976	300.202	1.24805e+07	1.17644e+07	1.20045e+07	1.93155e+07	2.41231e+08	2.6045e+08	1.2922e+07	2.78052e+07	2.36267e+07
1844	19.9283	461.229	623833	636974	716457	1.1547e+06	579670	753881	1.25232e+06	2.18358e+06	4.2882e+06
1845	4.39878	121.048	7.12416e+06	7.5077e+06	7.39627e+06	8.22437e+06	4.47003e+06	5.58981e+06	1.54639e+07	1.34732e+07	1.29521e+07
1846	14.2544	541.158	21592	0	14855.8	0	974149	1.00908e+06	0	8484.69	19382
1847	5.24222	362.156	7.56924e+06	7.92268e+06	8.00215e+06	1.05155e+07	6.81462e+06	6.87605e+06	1.51871e+07	1.63255e+07	1.52015e+07
1848	11.5206	276.126	1.99442e+07	2.01094e+07	1.96951e+07	3.39415e+07	1.20984e+07	1.25755e+07	1.62438e+07	2.61848e+07	2.73931e+07
1849	10.4168	377.142	1.66705e+07	1.7467e+07	1.87665e+07	5.13018e+07	5.16276e+08	5.3729e+08	5.57284e+06	2.32954e+07	2.42541e+07
1850	7.06788	144.081	1.18892e+07	1.19959e+07	1.17797e+07	3.13264e+07	1.51835e+07	1.65112e+07	3.85725e+07	4.80407e+07	4.34605e+07
1851	10.0535	162.095	5.61178e+06	3.57932e+06	3.32266e+06	3.2712e+06	2.81789e+06	2.50189e+06	9.43676e+06	1.09871e+06	2.62262e+07
1852	6.44428	318.09	1.049e+06	1.27225e+06	1.26876e+06	4.1212e+06	89169	57422.2	578630	3.66784e+06	6.49403e+06
1853	18.413	569.18	200907	215041	250059	1.11442e+06	132405	154693	79139.9	44117.4	0
1854	4.13413	372.177	502158	586685	656369	762687	1.58182e+06	1.53582e+06	4.57426e+06	2.13332e+07	2.23198e+07
1855	2.00327	299.959	1.48124e+06	321822	7.26251e+06	305375	3.16577e+06	3.13891e+06	550734	415304	230405
1856	0.975058	260.056	856496	1.05828e+06	1.13667e+06	2.06008e+06	608503	659437	1.15624e+06	1.32877e+06	4.00239e+06
1857	2.7212	588.25	0	0	9896.26	11473.4	11293.5	0	1.46961e+06	103022	0
1858	22.6215	302.186	59187.3	66144.7	64262	364151	56656.2	18762.4	0	2.18596e+06	9.17783e+06
1859	3.96232	222.051	411503	676945	769702	1.71064e+06	979977	1.00065e+06	1.63929e+06	3.40934e+06	1.37319e+06
1860	4.03331	456.712	7542.47	5683.76	0	0	0	0	542553	41989.7	0
1861	8.0555	318.17	1.46048e+06	1.44846e+06	1.4917e+06	546375	332924	375972	2.83795e+06	966462	946810
1862	4.0595	166.072	6.13087e+07	6.40724e+07	6.75323e+07	9.25408e+07	5.97e+07	6.2577e+07	1.26517e+08	2.16371e+07	2.06147e+07
1863	2.86644	590.132	130712	88739.8	97098.2	199489	57188.6	57531	513478	3.46135e+06	798584
1864	11.874	413.72	0	0	0	0	875756	879939	0	0	0
1865	11.8685	219.07	711523	754965	770231	1.61708e+06	1.84468e+07	1.94957e+07	452271	446200	584493
1866	6.84772	222.16	674103	747667	762526	300049	195344	185061	1.65558e+06	589351	483214
1867	8.81955	334.119	1.83202e+06	3.18188e+06	3.57246e+06	8.50176e+06	5.41965e+07	5.56756e+07	1.83107e+06	4.4943e+06	3.43471e+06
1868	9.19522	567.186	8678.91	0	5646.93	0	0	6326.24	7459.11	363108	5.46999e+06
1869	7.93845	332.08	8.50628e+06	9.26645e+06	8.94699e+06	3.48511e+06	9.22308e+06	1.05758e+07	445668	3.14899e+06	1.33585e+06
1870	19.4883	479.158	11099.7	24984.2	13907.8	59464.8	24041.3	9706.01	65663.5	169446	2.18172e+06
1871	20.5269	429.116	4.45301e+06	4.55332e+06	5.87048e+06	1.59519e+07	402369	371664	4.67429e+07	9.76532e+06	282464
1872	19.2588	638.36	1.34207e+07	1.57305e+07	1.48597e+07	2.37085e+07	1.23152e+07	1.32029e+07	5.82921e+06	0	0
1873	17.5532	667.395	348170	399430	373327	553232	2.50109e+07	2.33144e+07	493808	840246	448035
1874	17.1056	642.303	0	8274.65	0	29369.8	2.2169e+06	2.62687e+06	37293.5	36428.6	0
1875	9.00038	232.027	726962	948010	867971	502353	1.59759e+06	879960	462763	1.30396e+07	5.82384e+06
1876	2.65528	291.138	5.569e+06	6.11916e+06	5.9506e+06	9.02758e+06	7.33235e+06	7.52524e+06	1.35024e+07	1.8256e+07	2.08314e+07
1877	4.25136	124.076	839648	1.02637e+06	1.10023e+06	1.50719e+06	916123	917387	1.5452e+06	2.02675e+06	3.93592e+06
1878	14.2552	507.273	88939.1	102831	105928	140034	2.47901e+06	2.70882e+06	110390	189679	198505
1879	8.28353	316.154	1.02637e+07	2.49772e+06	9.61596e+06	8.43442e+06	8.75027e+06	1.02204e+07	2.07215e+07	1.68487e+07	5.43368e+07
1880	12.5242	309.191	0	28039.9	13533.9	29877.7	917060	1.12602e+06	45374.6	17436.1	59601.3
1881	0.96973	370.133	3.98797e+06	4.41003e+06	4.29139e+06	9.20068e+06	1.17338e+06	1.03246e+06	3.60717e+06	4.64835e+06	2.35163e+07
1882	3.46643	136.084	872232	917745	910805	6.26911e+06	1.61008e+06	1.22608e+06	1.91977e+06	1.12723e+06	2.14872e+06
1883	10.0388	162.055	1.37069e+07	4.65026e+06	3.76158e+06	4.09718e+06	3.46621e+06	3.09771e+06	1.07971e+07	5.32372e+07	2.72474e+07
1884	2.92778	449.103	8.35819e+06	9.65724e+06	9.94202e+06	2.98614e+06	5.45178e+06	5.41372e+06	50789.3	2.17997e+06	1.49069e+06
1885	19.6727	432.202	3.12735e+07	3.57933e+07	3.60509e+07	1.26598e+08	1.9602e+08	2.10779e+08	531503	1.45495e+08	9.3891e+07
1886	19.321	370.083	187614	173331	296038	1.36201e+06	0	9921.82	36336.4	12881.6	364610
1887	9.62695	233.985	5.82358e+06	5.56574e+06	5.68656e+06	1.23085e+06	7.90561e+06	8.50776e+06	759903	4.0448e+06	449461
1888	15.0891	309.054	455698	442274	427720	17245.7	7106.78	18362	85285.7	2.18275e+06	145084
1889	13.4332	676.792	1.39132e+06	1.60236e+06	1.5607e+06	65653.3	784150	800488	7207.66	7944.58	10107.6
1890	16.5141	321.079	20014.5	29919.5	26426.7	9669.59	2.7343e+06	3.18543e+06	0	24290.3	218319
1891	13.9471	511.216	100826	175917	202297	442553	6.17373e+06	6.33082e+06	157316	469336	387873
1892	17.1525	483.034	49043.2	17784.5	60329.3	480324	0	7460.05	0	8211.64	7797.02
1893	0.938777	167.056	5.80305e+07	5.89522e+07	7.48965e+06	6.98978e+07	1.32444e+07	1.37813e+07	9.94118e+07	9.94627e+07	9.35683e+07
1894	18.4952	335.149	627795	802206	902397	2.23846e+06	555520	726713	81950.9	775909	1.04406e+07
1895	4.96235	715.219	3.8015e+06	5.12955e+06	5.0928e+06	1.47442e+06	4.90574e+06	5.29158e+06	43777.6	473798	75350.3
1896	16.3966	469.092	0	0	0	0	21549.8	0	22445.4	11761.8	2.47498e+06
1897	17.473	481.197	10199.2	0	0	15691.2	46403.1	9387.25	1.3001e+06	25880.7	39479.6
1898	8.70228	485.068	149461	221795	228184	106465	123896	227631	1.05412e+06	1.36683e+06	2.02855e+06
1899	1.37789	168.065	1.39807e+07	1.37795e+07	1.38455e+07	1.86676e+07	1.56627e+07	1.54231e+07	1.96964e+07	1.25662e+08	1.79042e+07
1900	12.9801	658.298	59502.3	83381.7	126864	326247	3.74174e+06	4.10134e+06	40938	395550	216014
1901	15.7005	493.201	14179.4	8268.34	0	159095	128177	97024.6	176994	3.77039e+06	6.74799e+06
1902	11.9113	380.134	54164	73329.2	50135.8	61628.3	45785.8	75935.2	35185.5	6.25899e+06	1.44685e+06
1903	4.80272	295.086	9.08111e+06	9.87672e+06	1.00675e+07	1.1472e+07	7.16056e+06	7.51643e+06	2.08512e+07	1.76161e+07	1.52671e+07
1904	4.96335	101.006	401200	478488	485860	387752	396270	410059	1.41533e+06	1.36844e+06	2.4492e+06
1905	6.70926	262.134	2.44848e+06	3.94491e+06	5.07802e+06	3.89865e+06	2.35445e+07	2.19562e+07	6.27717e+06	4.17275e+06	5.37173e+06
1906	2.10682	204.085	7.86724e+06	8.14171e+06	7.86634e+06	1.00003e+07	7.38962e+06	7.95324e+06	1.52634e+07	1.62507e+07	1.49273e+07
1907	5.36952	125.107	1.70247e+07	1.79523e+07	1.77766e+07	2.31983e+07	1.37874e+07	1.38907e+07	2.94829e+07	3.94836e+07	3.75264e+07
1908	16.2824	264.127	1.99543e+06	2.17439e+06	1.96733e+06	2.32334e+06	1.78482e+06	1.99538e+06	2.17337e+06	3.63709e+06	3.90605e+06
1909	19.5705	492.187	1.78165e+07	2.20307e+07	2.30588e+07	5.52849e+06	1.81852e+07	1.89535e+07	1.28734e+07	7.03179e+06	5.95556e+06
1910	11.6806	273.089	568125	578126	555793	2.38881e+06	147230	128959	518669	200118	171272
1911	8.81956	356.192	94932.6	355374	458262	743194	6.411e+06	6.75617e+06	242822	368500	484299
1912	2.54237	1066.99	0	8686.91	0	0	0	0	0	0	695309
1913	2.47212	246.079	1.08963e+06	941399	1.0409e+06	1.17467e+06	578057	817345	538060	3.1227e+06	4.40097e+06
1914	9.91983	330.209	135212	142094	138012	268992	2.01434e+06	2.03775e+06	321786	431372	317402
1915	5.0452	130.526	956198	1.15513e+06	1.14337e+06	940535	1.5616e+06	1.54884e+06	542448	644372	507659
1916	21.3013	593.727	582367	756050	622056	4.80211e+06	867070	974238	0	514526	5.36014e+06
1917	5.79617	245.15	1.42809e+06	1.41052e+06	1.59213e+06	3.28597e+06	1.61719e+06	1.93087e+06	7.71856e+06	8.94807e+06	8.34544e+06
1918	18.2383	406.113	4.2904e+06	5.11298e+06	5.5997e+06	187586	1.65568e+06	1.63026e+06	121985	72729.3	26480.8
1919	11.0619	394.155	965260	1.03888e+06	1.00711e+06	1.55463e+06	794742	755671	2.56981e+06	6.98384e+06	5.12265e+06
1920	7.38357	236.053	4.01202e+06	4.46741e+06	4.46825e+06	1.49325e+07	975906	1.00399e+06	1.16012e+06	592614	1.70919e+06
1921	2.60606	161.081	1.08288e+06	433771	441761	1.25248e+06	412960	396787	1.79811e+06	1.90361e+06	2.04029e+06
1922	13.2648	461.108	367343	181226	371601	1.29339e+06	452476	439918	5.80426e+06	3.62475e+06	2.48444e+06
1923	20.484	371.113	615189	163135	122140	740104	38526.1	37394.1	5.42865e+06	2.07124e+06	2.7628e+06
1924	3.84512	464.192	2.71528e+06	3.07787e+06	2.90634e+06	1.03862e+06	398159	405925	13611.7	0	21412.4
1925	6.1968	318.166	4.90313e+06	5.03521e+06	4.96051e+06	7.59074e+06	4.39118e+06	4.20168e+06	1.73394e+07	1.15497e+07	1.00387e+07
1926	0.959321	206.127	5.66956e+06	5.77646e+06	6.15436e+06	7.22396e+06	5.30053e+06	5.69755e+06	1.14701e+07	7.95684e+06	1.51516e+07
1927	5.57793	330.082	1.8573e+07	2.06331e+07	2.00624e+07	3.09239e+07	1.95559e+07	2.03747e+07	3.85228e+07	3.55883e+07	2.97846e+07
1928	5.21918	543.325	0	0	0	8898.88	0	4816.18	542094	6308.57	53111.3
1929	9.16617	335.197	593722	668214	695175	1.1582e+06	683961	607037	1.96709e+06	4.12444e+06	3.2327e+06
1930	20.2843	300.217	8.68592e+07	9.08546e+07	9.24616e+07	1.22127e+08	8.4759e+07	9.27441e+07	2.77022e+08	2.46936e+08	2.27761e+08
1931	3.16635	536.188	8.31724e+06	7.97003e+06	7.73214e+06	9.85511e+06	1.1012e+07	1.12596e+07	269118	1.81497e+07	1.32781e+07
1932	19.1097	375.159	0	0	8701.97	9681.06	18690.6	0	13203.5	203390	830420
1933	4.23355	283.104	2.84025e+07	3.14206e+07	3.10279e+07	3.99438e+07	2.47975e+07	2.72087e+07	4.90459e+07	1.99998e+07	1.17904e+07
1934	8.64545	195.088	5.03538e+08	5.24234e+08	5.04783e+08	5.366e+08	7.20712e+08	7.63783e+08	2.71971e+08	1.72816e+08	1.83955e+08
1935	2.23247	249.054	9.5756e+06	1.05794e+07	1.00378e+07	1.69626e+07	9.76645e+06	1.02129e+07	9.92095e+06	6.86163e+06	4.6965e+06
1936	3.79225	159.03	2.74155e+06	2.657e+06	2.597e+06	1.83663e+06	1.4052e+06	1.44532e+06	4.08386e+06	2.51083e+06	4.69189e+06
1937	19.707	190.086	7978.62	63125	40486	37701.6	13400.7	36527.3	3.00201e+06	8.85896e+06	1.52068e+06
1938	17.626	412.028	10478.6	0	8336.86	0	0	0	0	7755.64	607317
1939	11.8647	401.191	196344	186444	167508	382634	5.09252e+06	5.10348e+06	256027	290459	582617
1940	7.24218	562.192	61155	79409.7	149733	680941	0	0	0	0	8288.33
1941	8.92428	161.137	240020	293204	256777	326670	230836	236041	683488	2.0128e+06	726006
1942	8.20767	147.076	3.33285e+07	3.66077e+07	3.5988e+07	3.93208e+07	3.63094e+07	3.96299e+07	5.16255e+07	7.26255e+07	6.5054e+07
1943	2.51642	136.062	9.53659e+06	9.87434e+06	9.55625e+06	1.49256e+07	1.01665e+07	1.06187e+07	5.60846e+06	3.38673e+06	3.95197e+06
1944	3.7474	324.101	3.78679e+06	3.7968e+06	3.71212e+06	6.70324e+06	4.00722e+06	4.3938e+06	1.48035e+07	8.63836e+06	7.89107e+06
1945	2.84365	168.045	1.16546e+07	1.09811e+07	1.08983e+07	4.71188e+06	1.02932e+07	1.11545e+07	1.66142e+07	1.05548e+06	815831
1946	17.7782	200.539	9424.85	15511.3	0	16355.2	571695	583038	19799.8	9747.04	0
1947	5.12117	297.584	0	5909.07	0	3904.96	0	0	0	265880	645448
1948	10.6912	416.075	2.93015e+06	3.3855e+06	3.46369e+06	462355	3.74808e+06	4.01078e+06	240465	3.68081e+06	410267
1949	13.6992	440.21	1.22762e+06	1.24894e+06	1.39527e+06	3.0028e+06	1.80568e+06	2.03559e+06	654269	919233	1.57311e+06
1950	17.5124	206.126	4.87993e+06	5.63043e+06	5.55991e+06	1.74421e+07	6.85722e+06	7.07944e+06	75816.3	6.34217e+06	1.20938e+07
1951	7.34137	186.064	702800	957751	1.06826e+06	1.70395e+06	838973	840656	797889	1.93322e+07	1.38454e+06
1952	10.905	556.057	0	0	0	25634.5	0	12796.1	8578.73	28460.5	1.04741e+06
1953	19.225	768.423	13722.5	9767.55	0	51640.4	1.01951e+06	1.09271e+06	12132.8	12271.6	10026.1
1954	7.10488	448.194	4.4817e+06	6.24871e+06	7.72927e+06	256995	3.68206e+06	3.72174e+06	132089	48384.5	45475.8
1955	7.91773	250.171	1.96437e+06	2.07049e+06	1.97853e+06	117014	1.19798e+06	1.3242e+06	104292	23531.2	108212
1956	12.5242	397.243	0	16531.6	0	47318.8	1.54879e+06	1.73826e+06	8235.45	33643.6	43054.7
1957	11.9631	183.065	1.52779e+06	1.6024e+06	1.62413e+06	3.72789e+06	6.10824e+06	6.06222e+06	690166	4.34762e+06	4.47349e+06
1958	16.3014	329.063	3.99738e+06	5.27713e+06	5.09553e+06	6.51549e+06	1.9993e+06	2.21572e+06	458112	754022	1.13903e+06
1959	3.13913	604.225	18258.2	22217.8	0	12407.9	0	0	7733.08	1.31876e+06	777404
1960	15.7124	492.154	0	7932.27	7974.82	7839.25	654931	654875	6229.49	0	12038.4
1961	3.58437	174.132	508827	592186	546992	806697	409881	391792	987743	2.07446e+06	1.98037e+06
1962	16.7682	627.32	830064	1.04743e+06	1.00816e+06	1.73244e+06	4.85104e+07	5.11009e+07	1.36693e+06	1.96466e+06	1.10715e+06
1963	2.77138	231.084	2.65616e+06	2.92871e+06	2.79887e+06	7.4012e+06	2.31723e+06	2.2344e+06	7.6582e+06	9.08228e+06	6.10623e+06
1964	3.64208	564.126	1.52364e+06	1.93973e+06	2.29979e+06	876260	2.49027e+06	2.63836e+06	0	1.01698e+06	357052
1965	6.82318	307.048	156046	90924.4	63979.4	386078	3.41111e+06	3.60206e+06	362904	427118	517374
1966	8.70178	711.222	0	0	18359	7767.29	0	8852.16	416554	703336	1.68557e+06
1967	10.6916	415.072	1.50577e+07	1.81643e+07	1.83807e+07	2.91394e+06	2.03268e+07	2.12019e+07	1.69257e+06	1.95105e+07	2.52978e+06
1968	9.16172	309.16	6.63246e+06	6.27274e+06	6.13859e+06	0	0	0	7727.7	140157	564578
1969	15.0112	446.296	962504	983674	864040	2.83901e+06	648336	662536	165417	316883	507787
1970	1.3067	169.116	1.83391e+06	2.14622e+06	2.10171e+06	3.04328e+06	2.09659e+06	2.25864e+06	3.67759e+06	1.03358e+07	4.72165e+06
1971	11.6873	167.107	1.44167e+07	1.63214e+07	1.71007e+07	2.0539e+07	1.27836e+07	1.38067e+07	4.00081e+07	2.46905e+07	2.88632e+07
1972	11.4068	150.091	561176	664438	595091	966734	541209	499080	527520	5.26473e+06	7.57979e+06
1973	7.92423	248.165	1.97799e+08	2.0578e+08	2.01056e+08	688789	1.28176e+08	1.36631e+08	2.02242e+06	1.40076e+06	1.36274e+06
1974	0.962322	203.139	3.493e+08	3.52936e+08	3.62345e+08	4.19133e+08	3.12524e+08	3.14387e+08	5.87708e+08	5.76834e+08	6.26042e+08
1975	17.3782	312.152	3.26015e+06	3.53814e+06	3.69447e+06	2.75065e+06	5.94538e+06	6.27125e+06	8.63826e+06	1.07265e+07	2.67289e+07
1976	12.8003	265.981	873927	996310	860698	1.80426e+06	947484	1.0048e+06	3.93422e+06	2.95463e+06	2.45087e+06
1977	8.20613	84.0445	7.6688e+07	8.4106e+07	8.56617e+07	9.1799e+07	8.70356e+07	9.32169e+07	1.23401e+08	1.76066e+08	1.56924e+08
1978	13.5922	485.109	23062.2	0	6123.41	0	0	19875.5	7636.76	0	842107
1979	8.03753	244.137	5.48768e+06	6.39208e+06	6.57217e+06	9.21895e+06	6.04869e+06	6.42993e+06	1.07485e+07	1.37079e+07	1.852e+07
1980	14.783	740.391	8504.73	0	0	0	649647	725177	8767.97	0	0
1981	3.52662	194.165	10338.1	0	12993.7	23983.4	0	0	53990.8	2.87083e+06	1.18964e+06
1982	17.8943	663.344	0	12706.2	16662.6	11990.7	2.21903e+06	2.42493e+06	10447.4	19766.1	0
1983	17.7976	265.144	796245	1.11259e+06	980053	911275	969610	1.18877e+06	1.94502e+06	2.12218e+06	5.14924e+06
1984	6.38703	121.028	2.19216e+08	2.48575e+08	2.4496e+08	4.54786e+07	2.26632e+08	2.38299e+08	3.31791e+07	2.59255e+08	3.37834e+07
1985	9.9361	292.616	8222.95	0	29353.1	0	0	0	0	83589.7	1.28063e+06
1986	11.1948	253.101	477560	615396	591379	420149	178259	281072	568051	3.83252e+06	1.10981e+06
1987	2.51878	462.176	117314	149563	114754	521745	14183.5	5989.38	1.52523e+06	0	0
1988	8.81813	333.116	1.52565e+07	2.54682e+07	2.801e+07	6.58695e+07	4.14475e+08	4.274e+08	1.43989e+07	3.62602e+07	2.7223e+07
1989	13.1257	463.247	10247.3	28722.8	7584.21	127566	3.26563e+06	3.25481e+06	114944	108907	67230.5
1990	3.88365	175.054	523045	640805	654012	2.13423e+06	593076	599201	1.58104e+06	667888	4.15398e+06
1991	10.4198	380.149	16706	16363.3	47938.3	139456	1.4561e+06	1.54723e+06	42230.3	76820	61802.5
1992	15.3532	407.073	190960	56560	43473.2	71366.2	36434.2	43346.6	225001	299655	1.78464e+06
1993	15.5759	293.09	228402	332487	371188	690029	1.4236e+07	1.45161e+07	670439	730843	6.30819e+06
1994	3.02962	175.108	1.67725e+06	1.9054e+06	1.90898e+06	755594	560565	643758	3.98795e+06	539038	505543
1995	14.3407	270.152	9508.59	0	7040.71	8909.2	0	11267.5	16106.6	2.51227e+06	20082.7
1996	20.7868	503.299	1.01877e+07	1.08682e+07	1.12325e+07	2.19841e+07	1.45312e+08	1.67673e+08	538507	2.02938e+06	3.24579e+06
1997	9.91983	347.235	207224	226039	246799	422605	2.32433e+06	2.82287e+06	447312	533310	412413
1998	13.1604	522.154	16281	9250.95	15385.4	0	1.13917e+06	1.15599e+06	0	3.3145e+06	2.35625e+06
[truncated: 26,819 more rows]

## Sheet: lab2
	rtmed	mzmed	A	B	C	D	E	F	G	H	I
0	12.6054	234.595	22224.1	19711.8	24961.2	58638.3	3.46871e+06	3.53207e+06	2290.39	55441.3	55586.2
1	13.7285	495.24	960360	819973	998065	1.65372e+06	7.23288e+07	7.11545e+07	412729	1.5817e+06	1.55916e+06
2	15.1749	221.532	0	1578.03	745.614	0	0	0	625.863	919897	916.024
3	14.4219	271.631	26159.6	25407.6	28081.1	53047.6	4.10473e+06	4.19037e+06	11337.9	100334	99535.6
4	16.1828	315.155	66057.7	106688	111515	110524	5.90789e+06	5.90174e+06	81802.4	204033	145560
5	11.3498	212.582	15559.2	24088	14689.1	85013.2	3.8768e+06	3.78547e+06	11442.3	63995.7	61385.3
6	14.0274	263.096	112483	103308	121186	254812	8.16891e+06	7.98367e+06	20815.3	110379	52197.3
7	13.7247	496.244	186198	168428	209192	351553	1.64602e+07	1.60392e+07	81660.7	352680	325298
8	13.7111	498.248	0	0	0	0	444001	435393	0	728.729	1758.66
9	14.7414	539.266	517153	526100	608249	949552	4.43469e+07	4.31522e+07	201640	980599	836908
10	13.7264	256.106	148986	153784	171054	285879	1.46014e+07	1.43727e+07	57854.6	280708	275472
11	14.7417	540.27	110707	115261	139269	209076	1.07874e+07	1.0467e+07	33967.3	214743	196030
12	15.3364	293.143	94842.2	108044	126503	153181	1.07359e+07	1.06017e+07	62184.3	269464	242207
13	15.6678	300.132	44101.4	58168.5	78052.3	105695	6.13624e+06	5.96699e+06	14455.8	140314	109685
14	16.1808	615.345	1536.85	6152.95	3327.79	4869.74	1.11875e+06	1.13834e+06	1919.01	10763	7431.28
15	13.4207	249.117	224368	178486	222783	288668	2.33826e+07	2.25893e+07	139263	560807	692720
16	11.0742	205.09	272910	283632	291317	481004	2.73098e+07	2.70373e+07	322714	700740	855100
17	16.5964	159.101	400573	419212	428416	374522	1.023e+06	984021	504715	851084	6.48343e+06
18	14.426	271.129	160351	172797	193860	268530	1.74545e+07	1.70131e+07	101792	441480	522400
19	12.3208	227.103	214597	214923	233673	394304	2.6362e+07	2.60101e+07	149665	620380	820135
20	8.19382	307.161	6051.73	6219.49	13750.7	16462.2	1.17374e+06	1.17102e+06	5659.86	28699.1	23474
21	16.747	188.562	72115.3	73700.6	81744.1	71652.9	106271	90933.7	64942.5	92033.4	2.03566e+06
22	17.1057	279.585	24968.7	24553	27329.7	3989.46	14871.7	16354.8	3.18922e+06	8311.29	6618.27
23	15.6641	584.296	40805.4	57232.9	57263.2	107340	5.82578e+06	5.74064e+06	25570.4	116580	85592.8
24	17.6873	702.395	3404.9	3282.05	8356.99	5984.61	402655	399233	1337.32	8625.12	3004.09
25	16.5106	629.324	961.126	760.55	0	878.101	539484	532622	766.412	0	0
26	16.3621	197.03	14744.6	26077.8	59835.4	24327	31455.6	41989.7	15833.7	733771	4.8197e+06
27	16.0899	235.551	5038.43	2084.01	10692.2	975.183	3194.97	2336.11	3130.53	7405.06	355198
28	18.5412	212.069	125128	142598	141679	111370	117536	112138	122259	129401	1.60409e+06
29	15.9986	619.253	0	670.074	0	1395.83	452519	468301	0	704.471	0
30	11.0738	205.592	15661.3	14862.7	23724	63347.9	4.7054e+06	4.7664e+06	19292.6	108357	96099.3
31	16.362	315.042	855.545	0	0	0	0	0	661.458	103041	2.09686e+06
32	11.0771	393.208	2.44601e+06	2.11624e+06	2.46383e+06	3.86174e+06	1.92915e+08	1.95574e+08	1.39615e+06	5.442e+06	7.14092e+06
33	1.03178	163.123	2.8598e+07	2.53458e+07	3.15506e+07	7.23409e+07	1.44738e+06	1.42188e+06	4.11823e+06	1.32141e+07	2.19218e+08
34	13.2629	187.533	2961.02	1420.91	2031.51	679.859	4707.92	2790.31	815.091	851527	2.96012e+06
35	16.1384	254.554	9880.18	8642.52	14322	15248.5	14365.7	11148.8	5897.17	16481.3	2.61182e+06
36	12.6015	155.533	49070.3	39795.2	48466	31070.3	2.13986e+06	2.19083e+06	33072.6	8760.42	7119.93
37	14.7364	541.272	10967.1	11129	14859.9	26885.6	2.19135e+06	2.15828e+06	927.243	32933.8	14183.6
38	15.6676	585.298	850.95	1502.66	3301.43	11887.4	1.24275e+06	1.24016e+06	2720.68	14184.1	5321.55
39	12.6969	152.57	10570.5	6472.69	13218.2	3764.75	9444.56	7421.52	5641.53	44474.6	1.09546e+06
40	12.8954	241.584	119703	94183.6	127748	45220.5	2.40201e+06	2.30962e+06	70879.3	37549	52531.7
41	13.7244	497.246	25885.4	13292.6	16728.8	56329.2	3.16198e+06	3.05729e+06	3547.34	47115.6	48880.8
42	10.8717	561.238	1578.16	5250.66	8905.68	48759	1.1811e+06	1.12789e+06	0	28055	7745.25
43	20.0039	209.572	151646	154030	149433	42029.1	477272	417885	56341.7	72341.9	2.02033e+06
44	14.7289	561.248	5269.32	7728.56	13287.2	20048.2	3.90288e+06	3.89494e+06	3010.59	22042.9	31767.8
45	13.7381	143.106	898458	927363	604377	909339	1.27519e+06	1.20736e+06	922606	1.51449e+06	1.15801e+07
46	16.7038	188.06	426516	371716	394276	375504	378643	328189	403775	378605	9.99839e+06
47	12.0029	607.269	0	0	0	0	207583	199486	0	0	0
48	15.286	293.089	133907	144795	156816	186788	1.089e+07	1.07275e+07	101338	307370	1.37115e+06
49	15.9967	597.272	45445.9	95714.4	110419	184414	7.21012e+06	6.85754e+06	26359.4	113084	45066.8
50	12.8374	143.106	1.19368e+06	1.2634e+06	1.30033e+06	1.18521e+06	1.94763e+06	1.85037e+06	1.14469e+06	2.75434e+06	2.54726e+07
51	18.17	418.137	5060.41	6220.98	5350.7	135327	6239.39	3892.88	0	2586.43	2.85692e+06
52	17.0897	366.143	274922	253232	318310	89452.4	1.09583e+06	980687	665752	1.79104e+06	7.62797e+06
53	12.6092	452.217	261902	217504	260993	437716	1.9569e+07	1.94104e+07	102072	422406	476545
54	12.8284	324.053	12722.2	14145.1	19022.1	41005.4	9241.51	14884	25924.8	3.09093e+06	181420
55	15.6676	583.292	203862	264756	313735	443764	2.18025e+07	2.13451e+07	161914	463996	401004
56	12.834	226.045	94851.9	73011	101709	78224.4	52100.4	44205.7	386702	2.75597e+06	786128
57	18.1762	239.572	2.06961e+06	2.01131e+06	2.36756e+06	5.11099e+06	2.02105e+06	2.00436e+06	5453.1	1.80224e+06	2.43393e+07
58	11.0803	394.212	410081	357493	408207	662630	3.49748e+07	3.56725e+07	238307	927293	1.19054e+06
59	15.9975	599.277	0	0	0	1865.6	425135	408118	0	0	0
60	16.5106	322.647	2728.68	2896.91	9799.48	7801.36	973160	942841	2281.52	3469.73	2632.89
61	16.1835	318.666	8118.77	22294.2	27382.5	26906	1.55649e+06	1.59782e+06	6333.34	33221.5	16703
62	12.6105	473.196	43373.5	35022.8	41636.4	81254.8	1.18801e+07	1.22605e+07	12436.9	96545.5	98943.8
63	12.6106	234.093	181571	147053	190115	320019	1.76063e+07	1.71639e+07	65383.5	332126	348217
64	15.333	293.644	21399.1	15805.6	15949.1	27625.1	2.78703e+06	2.79236e+06	4262.79	68006.7	47615
65	15.2576	320.055	36811.2	50338.1	60959.7	38087.3	64431	57555.2	40756	1.21233e+06	107009
66	14.0209	553.183	2231.75	2435.34	1773.06	11790.5	2.01885e+06	1.92549e+06	833.129	7294.77	5811.08
67	16.1806	221.532	1374.64	854.92	4108.36	1005.46	0	0	1858.42	1.61814e+06	0
68	17.1095	280.087	37559.7	27243.4	42010.3	33144.8	31663.5	20912.7	903102	25530.2	31631.8
69	12.5838	475.202	1511.84	1010.74	0	1853.84	411964	418480	744.257	1558.23	7401.68
70	16.9595	337.169	50218.7	53954	57313.8	56912.2	2.9272e+06	2.81305e+06	37025.3	108462	66979.6
71	15.3308	571.318	16692.7	17591.8	16700.4	18516.9	2.47594e+06	2.43639e+06	6754	42837.8	46523
72	12.7374	658.296	2535.18	3605.64	1881.61	13481.1	614150	598208	0	21490.9	6761.93
73	13.4207	481.261	1.47211e+06	1.24595e+06	1.4465e+06	2.10807e+06	1.34269e+08	1.29636e+08	1.02272e+06	3.16548e+06	4.19543e+06
74	17.0907	366.644	87239.5	75868.4	99683.4	23725.8	362050	311786	196492	605424	2.65168e+06
75	11.3487	407.188	2.08197e+06	1.81717e+06	2.15651e+06	3.65243e+06	1.29644e+08	1.22668e+08	770153	3.6045e+06	3.51161e+06
76	16.6018	140.054	1.27411e+06	1.34586e+06	1.79382e+06	1.25486e+06	3.92095e+06	3.57342e+06	1.43986e+06	2.72805e+06	1.80094e+07
77	20.2767	278.543	0	0	0	0	0	0	0	0	234389
78	11.062	395.214	44612.6	24591	45328.2	88701.5	5.58844e+06	5.78356e+06	24803.1	92900.9	112663
79	15.3377	570.316	133682	143979	159798	189541	1.16082e+07	1.17454e+07	76133.9	316777	300295
80	9.92392	232.057	8.14866e+06	7.82373e+06	8.95397e+06	2.28753e+06	4.63108e+06	4.4562e+06	851944	668934	939047
81	11.3498	408.191	346672	315921	362664	626844	2.32876e+07	2.2018e+07	121386	648155	578245
82	0.770002	130.105	1.65736e+06	1.72367e+06	1.87177e+06	1.93061e+06	1.86326e+06	1.82445e+06	2.15543e+06	1.69924e+09	3.54653e+06
83	16.1838	613.339	198407	296724	326219	353872	1.68911e+07	1.73071e+07	225602	558846	471230
84	13.4163	249.618	38094.9	41694.2	47431.1	55238.4	5.23885e+06	4.95484e+06	26288.2	113627	135843
85	13.7177	256.608	18393.8	19592.7	15589.8	36414.1	3.1867e+06	3.09378e+06	13045.5	43579.6	39159.7
86	1.03137	164.126	2.90078e+06	2.64597e+06	3.29924e+06	7.63784e+06	84453.8	392955	426514	1.41649e+06	2.27485e+07
87	15.3377	569.313	554681	550941	651440	768118	4.36304e+07	4.40531e+07	348645	1.23949e+06	1.23313e+06
88	14.4254	526.29	215068	200269	252284	326284	2.08489e+07	2.08669e+07	137965	492222	585242
89	16.7667	198.588	19439.3	13676.3	17580.4	10770.1	48668.2	52047.6	55416.6	62514.5	2.32229e+06
90	13.4215	482.264	304808	261655	299132	453112	3.01686e+07	2.91195e+07	214920	702173	906096
91	18.17	228.064	377578	387449	420318	845119	399435	338226	123349	413602	4.93887e+06
92	16.362	208.538	0	650.91	779.712	1428.66	0	0	680.95	4.10257e+06	1.76642e+07
93	16.843	332.645	0	0	0	1841.27	214580	208396	0	1584.73	1034.72
94	14.436	172.549	181879	221824	199907	81649.9	1.2128e+06	1.23679e+06	147958	226837	1.05532e+06
95	8.2004	305.156	2.3868e+06	2.11504e+06	2.55756e+06	3.16373e+06	7.52127e+07	7.42155e+07	1.89944e+06	4.01045e+06	4.72715e+06
96	15.0487	575.227	4710.81	4124.35	5114.97	18440.9	983421	969394	0	1652.67	25472.5
97	16.7033	176.552	126929	102350	126279	69752.9	106600	92359.7	103886	119055	2.71071e+06
98	12.8299	243.044	107652	80230.2	101958	61309.7	43417.6	42882.6	1.34095e+06	1.06411e+07	2.09495e+06
99	11.6328	219.07	492154	462581	584789	847902	2.00696e+07	1.9194e+07	73484.6	344565	84167
100	12.3208	437.235	1.784e+06	1.55015e+06	1.76849e+06	2.70597e+06	1.74527e+08	1.73394e+08	1.1496e+06	4.12424e+06	5.47295e+06
101	14.4254	525.287	911839	933022	1.0573e+06	1.40609e+06	8.52943e+07	8.54866e+07	622762	2.13608e+06	2.42666e+06
102	16.5118	628.322	10199.6	14053.9	15664.8	24126.6	2.41977e+06	2.31621e+06	11138.6	40732.5	18037.5
103	16.0924	255.562	38916.6	33060.5	36238.4	19468.6	20576.1	19043.4	17336.3	31066	1.06465e+07
104	11.3507	212.08	264168	242143	291574	488999	2.24929e+07	2.11101e+07	92974.7	513028	466503
105	18.7333	391.695	6096.83	4851.1	4700.17	4571.74	155012	157241	4236.97	3176.74	0
106	16.5115	627.318	94617.7	100507	130101	153598	8.36576e+06	7.99646e+06	72750.8	178704	118233
107	12.003	322.109	108841	84362.9	123774	244233	5.82599e+06	5.47346e+06	30248.3	186639	68533
108	17.633	427.079	1599.52	0	0	787.916	2038	0	116146	971.322	3828.72
109	13.0108	650.294	0	0	919.97	782.663	212021	204062	0	2405.86	0
110	16.1808	614.343	35075.9	67725.1	75927.7	93652.1	4.94983e+06	5.05376e+06	53097.6	147985	121233
111	20.0768	259.093	2.04316e+07	2.0535e+07	2.45523e+07	5.31949e+07	3.78679e+07	3.95224e+07	35186	2.71283e+07	3.66715e+07
112	10.1943	378.144	772048	697946	718499	1.17408e+06	2.1966e+07	2.11257e+07	125889	454560	433435
113	13.4163	483.266	29093	28420.5	26111.9	65698.1	5.75659e+06	5.552e+06	25268.6	107201	151325
114	16.5151	333.136	8746.52	16498.4	20853.9	8534.26	672660	643815	3766.55	11143.8	12160.2
115	12.5604	391.157	9148.37	8756.95	12195.9	14194.2	534804	538536	7200.42	10391.3	19857.3
116	12.891	466.164	200758	173793	172236	340814	8.48558e+06	8.00869e+06	42422	44345.1	120143
117	16.513	325.655	1759.86	2489.52	6332.4	7464.89	1.00609e+06	970829	4079.17	11868.6	1341.1
118	16.5172	649.3	0	0	0	0	163989	170461	0	0	0
119	14.7364	278.621	6448.45	10877.1	15677.8	28314.9	2.48926e+06	2.34069e+06	1992.9	39432.9	26034.1
120	16.2889	364.129	153607	174353	160291	375251	350694	356925	5069.86	58026.5	1.88691e+06
121	15.6609	300.634	4448.81	3861.15	6359.66	12916.6	1.64074e+06	1.56681e+06	4076.92	24746.1	11620.7
122	17.0908	213.575	1.09518e+07	1.08342e+07	1.32781e+07	6.7773e+06	2.11881e+07	1.98431e+07	1.63041e+07	2.77008e+07	5.57782e+07
123	15.9974	307.623	0	757.492	0	1024.25	552485	515671	663.152	1524.63	5237.99
124	11.6267	219.571	70573.3	71293.8	81773.6	134249	3.50539e+06	3.31257e+06	16526.3	40427.5	50275
125	19.5492	190.086	176228	209787	100329	76530.8	282844	182331	2.39538e+06	1.06758e+07	2.26733e+06
126	10.196	377.141	5.18169e+06	4.52711e+06	4.89151e+06	7.76218e+06	1.38577e+08	1.32609e+08	892590	3.14028e+06	3.09261e+06
127	16.5551	239.572	2.49314e+06	2.63616e+06	3.00238e+06	6.45447e+06	6.29913e+06	6.00257e+06	24007.2	1.4584e+07	2.30075e+07
128	17.4678	200.538	4749.54	3447.41	4196.37	23437.1	318796	308846	0	0	2377.02
129	17.6837	701.391	42342.5	46444.2	64053.7	35850.1	1.2011e+06	1.16363e+06	28191.3	67047.7	17981.3
130	13.7219	517.222	28988.7	22973.3	21610.9	65499	8.3807e+06	8.74287e+06	5519.36	58472.5	50500.6
131	14.0332	510.223	144438	125480	156919	285355	7.57617e+06	7.19103e+06	23657	124258	66136.5
132	21.2495	240.548	0	0	0	0	2200.99	0	0	460880	144503
133	20.0423	766.483	64062.4	55319	58921.6	0	1.05794e+06	992576	0	0	0
134	12.8343	220.028	19243.7	12822.8	24136.7	5042.26	15961.5	13288.4	116837	938256	157430
135	15.4823	255.562	22788.6	29654.3	28577.1	22614.6	28028.9	30144.8	25773.6	32219.7	1.70672e+06
136	21.5235	176.054	683713	650484	783057	1.52027e+06	74818.2	96315.7	1.07929e+07	1.5805e+07	156793
137	11.7524	615.272	3242.56	3256.86	2065.98	8237.14	439519	412634	1758.24	7582.38	1989.95
138	12.8188	226.026	60351.6	46001.1	61505.8	51388.4	34150.1	24291.1	337111	2.09786e+06	317169
139	16.6772	199.096	999005	1.00216e+06	1.03481e+06	890549	1.02226e+06	1.00857e+06	989977	2.12414e+06	2.86517e+06
140	12.7533	657.293	38728.5	23878.8	38852.1	76034.6	2.12947e+06	1.99249e+06	4454.2	106026	65858.1
141	16.0928	244.054	77137	94242.6	101311	45185.6	92488.1	102046	101427	119733	2.22625e+06
142	16.3618	209.04	35724.2	23243.3	51347.2	25076	32851.6	22865.2	28490.4	654243	2.83457e+06
143	15.059	554.249	57858.8	51059.5	58630.4	121239	4.25355e+06	3.98817e+06	6015.27	56510.7	20843.7
144	15.9974	598.275	4934.75	10132.3	13338.1	30247.8	1.89185e+06	1.78322e+06	1766.81	17342.9	5606.34
145	12.578	474.2	859.963	0	3695.01	6580.19	2.26327e+06	2.38851e+06	0	1992.01	4679.3
146	12.7409	337.634	589.319	722.246	0	3291.14	265500	249327	0	2160.9	1907.75
147	13.6218	251.554	116520	95023.6	125093	332535	10282.2	4901.47	6779.78	5294.66	9815.95
148	12.314	227.605	228897	214305	33652	51059.3	5.13345e+06	5.00197e+06	301610	102831	155348
149	20.0772	511.163	1.10653e+06	1.11923e+06	1.33981e+06	3.77752e+06	2.50996e+06	2.56333e+06	1620.76	1.67826e+06	2.38677e+06
150	14.5924	560.15	0	1084.93	0	0	0	766.598	178333	896.594	971.515
151	12.6129	451.214	1.35713e+06	1.17482e+06	1.34283e+06	2.28915e+06	9.71713e+07	9.53727e+07	586603	2.25633e+06	2.37891e+06
152	12.8206	256.109	185561	165657	190187	137076	181646	161009	183230	4.87472e+06	243582
153	14.4034	272.132	27689.8	19715.8	25166.4	19807.1	748104	756287	18006	422604	75953.7
154	16.3951	341.006	111954	124550	128145	280418	0	0	724090	251513	2914.65
155	11.8654	189.167	0	0	0	641.167	0	0	153809	0	0
156	18.6067	239.572	161563	150948	153910	376147	245623	224797	7740.7	587646	2.40888e+06
157	12.8346	244.047	0	2328.67	1035.78	1602.96	1067.13	2596.13	135483	1.26738e+06	210620
158	11.6647	503.147	0	0	0	959.675	1480.85	0	0	9280.92	217720
159	21.6258	449.177	1652.32	894.137	0	983.635	785.246	0	0	415366	2037.79
160	12.191	139.002	76964.8	78571.2	79899.1	281324	1.91361e+06	1.62542e+06	2.19665e+07	261678	714922
161	14.028	263.597	23640.2	18017.1	18187.4	32559.7	1.81137e+06	1.69628e+06	5730.18	33406.5	34087.7
162	17.0907	732.281	19217.1	17305.4	18351	911.035	125578	98201.1	55601.2	187022	765429
163	20.0703	178.13	269889	233949	247249	490833	546342	519317	78834.6	400373	8.36267e+06
164	14.0208	532.205	897.086	0	831.562	6499.12	354825	353795	0	2218.98	0
165	16.4296	716.208	0	0	0	790.847	0	0	0	19686	386504
166	14.4387	228.062	1.61427e+06	1.55111e+06	1.83269e+06	694627	2.75399e+06	2.56966e+06	976454	1.75663e+06	6.25222e+06
167	18.7332	380.202	8629.04	11144.8	15201.5	6770.21	398082	382549	7380.67	19414.1	26249.1
168	18.1713	443.128	52263.3	52419.2	48130.6	187585	60306.9	61692.4	1021.35	35975.8	652945
169	16.1823	318.164	61732.3	100992	138702	120142	5.43359e+06	5.5067e+06	60382.5	193596	125611
170	10.8644	300.096	26471.7	27396.4	34389.9	68894.8	1.68355e+06	1.61283e+06	25587.8	83967.6	75966.6
171	14.0398	509.219	734435	616889	743957	1.34635e+06	3.48514e+07	3.27833e+07	160425	638995	387995
172	16.8428	329.135	7311.64	7980.45	5446	15684.1	986689	937002	4413.48	10777.8	13191.8
173	15.9095	509.256	0	0	0	0	184916	181840	715.341	0	1044.59
174	16.599	149.561	98797.5	96045.4	106109	98284	279821	268740	128929	194339	2.15342e+06
175	11.3427	429.17	48103.8	54923.7	61100.4	112073	1.20097e+07	1.19627e+07	33139.1	124084	135625
176	21.477	263.135	21399.6	15184.1	25611.9	19357.5	42241.9	40663.7	32135.3	919911	39986.2
177	16.1745	169.041	189279	185806	235661	179365	171876	172913	185715	2.65277e+06	103279
178	20.0775	256.085	7.64868e+06	7.41446e+06	8.89361e+06	2.1703e+07	1.54427e+07	1.52957e+07	88355.7	1.12312e+07	1.07094e+07
179	16.9577	658.369	20748.2	33466.9	37270.8	25181.9	1.60635e+06	1.54107e+06	15529.2	59955	28038
180	9.33198	338.102	8.74398e+06	7.92581e+06	9.88857e+06	262820	3.66357e+06	3.43117e+06	111232	760548	56824.9
181	12.9003	467.199	36226.9	26655.3	27316.5	67667.3	1.97383e+06	1.85065e+06	2104.8	29807.9	12811.5
182	15.0621	553.245	258613	256754	308306	552115	1.74877e+07	1.63329e+07	48931.5	298375	180594
183	16.8428	641.298	21226.1	22196.8	25806.3	56300.2	2.6231e+06	2.52997e+06	6635.38	26757.1	8967.38
184	8.20342	306.16	289343	258406	302652	422256	9.86349e+06	9.6893e+06	218428	502911	577708
185	16.9577	338.702	1252.56	1029.96	3616.01	0	391592	370525	2243.43	10167.8	3002.01
186	16.5723	422.149	268479	290443	346207	873051	839404	776183	3283.91	2.00029e+06	3.35364e+06
187	11.9043	143.106	3.13981e+06	3.41066e+06	3.64695e+06	3.18951e+06	6.01595e+06	5.92957e+06	2.76828e+06	6.12759e+06	1.39421e+07
188	14.5924	597.094	0	781.722	0	0	0	718.295	323730	0	0
189	14.8111	465.23	8262.85	7836.97	11387.6	4308.21	354147	357023	2619.41	5741.18	11489.2
190	11.383	212.055	137503	120212	136943	372972	2.00356e+07	1.87524e+07	55415.9	500573	49529.4
191	17.4703	209.544	4770.56	931.064	1800.99	8344.64	213172	207272	0	1056.98	0
192	10.4252	429.059	1.12046e+07	1.03578e+07	1.24404e+07	1.11922e+06	1.5379e+07	1.41047e+07	617605	1.145e+07	890707
193	20.8847	215.547	0	1050	0	0	953.548	0	229487	1466.47	0
194	3.88068	293.056	3.42098e+06	3.51833e+06	3.98577e+06	1.80395e+06	3.82941e+06	3.80662e+06	121139	1.18243e+06	1.05696e+06
195	12.6716	453.225	86365.9	68913	82252.6	38131.4	3.52856e+06	3.46864e+06	49777.6	77545.1	317966
196	21.458	366.091	0	0	0	0	0	0	704.854	86907.3	927.476
197	5.78004	91.0541	376033	426446	471986	173665	2.56302e+06	2.4463e+06	98682	113792	143442
198	13.2101	143.106	3.432e+06	3.53919e+06	1.14185e+06	994859	1.47465e+06	1.37851e+06	1.39016e+06	2.10173e+06	1.46821e+07
199	11.3485	490.091	807.406	0	862.933	807.64	0	0	0	0	169468
200	11.7482	315.119	82573.4	78835.5	46323.2	112048	3.00621e+06	2.78923e+06	122257	123705	50981
201	16.0924	453.126	4646.34	1770.51	830.601	6498.51	924.989	1706.77	18519.6	7210.63	5.40529e+06
202	18.1702	418.639	1147.95	0	0	39115.7	0	0	0	1782.88	1.23944e+06
203	12.3497	438.238	304106	259510	298812	455424	3.51064e+07	3.49579e+07	1.14438e+06	731921	1.00905e+06
204	11.7515	635.248	27709.4	26152.3	30839.2	68024.4	2.173e+06	2.12177e+06	0	58167.7	18373.5
205	0.903965	193.097	4.48721e+07	4.31424e+07	4.85297e+07	1.2091e+08	2.83315e+06	2.68467e+06	332433	1.52716e+07	2.05996e+08
206	12.8206	258.106	107909	100721	117973	100908	173353	143857	151921	1.56246e+06	349644
207	15.0487	597.209	764.432	1536.37	1546.54	4782.09	1.16378e+06	1.18577e+06	0	923.625	3972.58
208	22.158	249.653	0	0	0	0	948.203	0	31512.7	228562	401911
209	17.0967	694.334	7852.68	7166.57	7584.22	1769	91878.1	72931.3	35974.7	194284	1.74929e+06
210	8.31305	278.598	8181.08	7126.11	5841.28	7069.2	3782.58	2780.22	837.906	5357.79	196711
211	12.1766	189.546	184625	205476	206526	476390	25629.7	21825.2	51329.6	1.66303e+06	2.47611e+06
212	15.9986	577.295	0	0	0	0	265064	258756	0	0	1123.93
213	14.4215	527.293	12791.1	19752.4	25214.9	44681.9	4.17583e+06	4.20914e+06	16012.3	80352.1	79919.3
214	17.295	672.348	675.305	3268.83	2842.14	1065.07	711760	709391	1347.99	5466.84	0
215	16.6248	140.556	147983	151277	199528	141297	492522	474030	176231	342431	2.35597e+06
216	16.362	188.025	186637	180452	180180	166987	171446	139117	192344	3.68072e+06	1.38152e+07
217	18.809	426.211	3382.42	3331.35	4414.03	4287.78	1843.49	0	1289.23	8367.76	222222
218	15.6609	605.274	0	635.74	788.303	2373.1	971358	983458	0	1173.23	2354.74
219	20.4341	383.116	312891	319768	383626	625843	0	0	176819	12278.3	0
220	14.5934	228.131	263956	254857	302788	619032	2.02377e+06	2.0139e+06	803709	1.52215e+06	5.39689e+06
221	17.5117	366.143	25985.2	17973.1	21644.5	8834.35	98658.2	91067.9	402724	317009	2.20225e+06
222	8.37782	321.14	63832.4	59021.9	61394.2	72416.2	2.53633e+06	2.48845e+06	12448.9	65472.1	50596.6
223	20.4285	426.608	184330	189125	195734	837978	0	0	4.46962e+06	615171	0
224	13.3328	139.028	862551	778435	936049	3.43511e+07	1.02243e+06	1.08457e+06	3.45999e+07	580282	3.06612e+07
225	0.754187	200.128	1.71158e+06	1.7955e+06	1.86635e+06	3.17132e+06	2.52531e+06	2.23995e+06	1.38118e+06	4.4617e+08	8.2417e+08
226	0.627903	133.08	1.27099e+07	1.25084e+07	1.45019e+07	1.60846e+07	1.19031e+07	1.27272e+07	5.16018e+07	8.88745e+07	9.02113e+07
227	12.003	323.112	21262	17345.6	16076.1	41496.9	368989	360718	10847.6	14633.1	23152.9
228	17.2995	671.344	16429.8	26990.2	26402.6	20899.9	2.32234e+06	2.32257e+06	11709	54300.8	14871.7
229	13.6661	701.318	838.549	0	0	790.817	226407	217272	994.979	3024	0
230	0.575757	384.118	254614	217041	260917	118662	1.0466e+07	1.00424e+07	84939.3	206245	32568.7
231	12.9031	465.193	1.36466e+06	1.19908e+06	1.30728e+06	2.14041e+06	5.29651e+07	4.88536e+07	302686	1.10423e+06	768742
232	17.5177	213.575	4.10705e+06	4.02901e+06	4.81919e+06	3.28284e+06	6.91615e+06	6.50107e+06	6.94838e+06	1.14636e+07	2.98971e+07
233	17.8848	255.548	400706	404188	499814	1700.69	136806	128972	1191.11	795.653	2021.52
234	0.576406	219.026	5.51293e+07	5.54155e+07	5.95556e+07	2.17024e+07	4.11022e+08	4.0146e+08	1.1187e+07	3.60548e+07	8.32335e+06
235	8.3841	319.135	2.92997e+06	2.49853e+06	3.19009e+06	5.38002e+06	1.29609e+08	1.28194e+08	1.2278e+06	5.38225e+06	5.11412e+06
236	21.2383	787.313	210598	216475	230055	797406	398524	388258	0	297413	1.77013e+06
237	16.3621	318.051	0	1565.02	4758.55	4541.58	5986.05	5554.4	8144.95	5.26068e+06	2.51223e+07
238	17.6462	685.324	1517.41	1729.18	902.612	5578.94	775683	735248	663.295	824.727	0
239	17.8837	234.533	847233	840887	1.01656e+06	6682.63	301936	282071	0	0	0
240	20.0765	260.097	2.85482e+06	2.8161e+06	3.40456e+06	7.4317e+06	5.29971e+06	5.43134e+06	70946	3.91183e+06	5.12645e+06
241	12.9015	466.197	257251	230950	236412	414643	1.06153e+07	9.79663e+06	45479.5	216674	131266
242	2.88975	693.143	6.05573e+06	5.927e+06	6.93678e+06	1.92937e+06	4.70538e+06	4.5419e+06	0	1.64164e+06	1.06623e+06
243	18.4751	162.559	4.26593e+06	4.1337e+06	5.08832e+06	3.41624e+06	3.68266e+06	3.56573e+06	3.08261e+06	7.67833e+06	1.01959e+07
244	17.3005	673.35	0	0	0	0	159173	148420	0	933.037	0
245	6.11148	391.065	2.57113e+06	2.50057e+06	3.07874e+06	67353.7	3.03255e+06	2.87831e+06	32391.5	1.74093e+06	59454.3
246	12.0593	216.063	613683	565455	685759	987310	288242	273709	242884	568967	2.26537e+06
247	8.38608	320.139	364507	297993	400885	651914	1.69869e+07	1.71404e+07	143117	666045	638133
248	18.0305	693.388	0	1618.99	1367.98	1733.1	288514	266329	0	0	0
249	16.1808	593.363	2881.58	4373.02	6065.5	4756.03	1.20947e+06	1.11226e+06	4283.41	23274.3	5015.7
250	11.1671	105.033	635516	720857	632309	565199	946294	1.31345e+06	494482	6.90527e+06	1.33209e+07
251	20.0822	151.556	234547	257656	318822	440063	525972	491701	0	270835	4.06237e+06
252	7.76297	264.029	548910	535064	587209	159283	885195	898655	121777	268634	88933.1
253	1.06536	214.143	671948	569280	622494	1.46587e+06	1.96456e+06	1.80114e+06	1.91034e+06	1.15238e+07	3.48714e+07
254	19.7568	427.247	99147.9	54672.7	118122	377962	394418	368753	100582	129461	1.22737e+06
255	8.59633	333.115	4.90205e+06	4.52124e+06	5.50225e+06	8.02442e+06	1.15642e+08	1.11865e+08	1.33596e+06	4.17116e+06	3.82901e+06
256	6.11737	281.05	333718	311225	405827	7.13906e+06	337539	326665	111024	297865	1.77403e+07
257	15.0487	576.232	0	0	0	0	231882	229253	1480.27	1086.77	0
258	1.39938	362.144	13947.7	11640.8	23292.5	13189.9	462049	451765	23017.9	19703.9	48902.3
259	16.5847	149.059	820589	850040	906001	769999	2.39577e+06	2.36034e+06	920957	1.99907e+06	1.63113e+07
260	20.0187	502.167	1828.57	0	1406.56	2972.48	3274.15	0	3046.49	174507	10461.3
261	20.0717	459.236	276326	226114	290499	1.24622e+06	1.13007e+06	1.08481e+06	58563.8	690239	2.19797e+07
262	20.048	764.477	567007	611399	637441	10282.5	1.02382e+07	9.40888e+06	0	0	0
263	16.9597	657.366	128437	125222	156058	141822	5.23243e+06	4.9635e+06	86769.4	213844	145160
264	8.26817	193.086	9.62419e+06	9.37095e+06	1.08871e+07	9.364e+06	601000	423785	477967	1.36199e+06	1.08265e+06
265	12.7409	659.298	0	0	0	2457.4	138217	130758	0	1007.84	0
266	19.762	160.562	3.41573e+06	3.39216e+06	3.69689e+06	7.94603e+06	8.14594e+06	8.34604e+06	5539.96	4.22617e+06	1.01526e+07
267	9.38547	206.531	5.02794e+06	4.39817e+06	5.01283e+06	836118	7.34687e+06	6.8621e+06	137415	3.01546e+06	522911
268	13.0174	687.238	625.093	0	0	0	83995.7	77826.8	0	0	0
269	19.213	402.717	857.969	770.054	964.756	0	56559.6	57057.9	0	1515.63	0
270	3.33185	715.187	29800.9	26036.7	35444.2	0	62353.6	59553.1	0	0	0
271	14.0208	512.228	611.834	0	0	1005.21	218070	201493	0	813.884	0
272	17.0898	731.278	93704.8	76484.6	94223.3	22586.2	356372	291756	192765	532800	2.21441e+06
273	13.4409	259.038	1.86551e+06	1.67612e+06	2.16739e+06	64191.5	2.66008e+06	2.44827e+06	10936.6	566154	103233
274	10.1175	255.035	6364.96	10754.8	12308.4	8283.44	7034.07	22640.4	6253.37	202807	1.53824e+06
275	11.8329	188.164	12778.9	15426	23736.6	20200.2	22094.9	20927.6	1.7117e+06	121822	141908
276	17.687	362.19	91491.1	111988	168173	106545	2.17025e+06	2.16361e+06	70140.8	121426	62526.1
277	16.1108	452.113	0	0	1752.38	0	0	0	0	2355.05	284013
278	12.8349	202.017	249911	237205	328577	236660	233468	277401	270672	2.38494e+06	465992
279	11.6349	421.167	2.71544e+06	2.38013e+06	2.80749e+06	4.50056e+06	8.69583e+07	7.96624e+07	477878	1.91136e+06	1.48191e+06
280	5.79562	166.122	3.91432e+08	4.07796e+08	4.55032e+08	5.72105e+07	2.68929e+09	2.49532e+09	706117	1.23949e+06	843182
281	10.8876	562.241	675.328	2004.77	648.798	2717.36	296534	277873	0	2706.95	0
282	20.0038	340.629	0	0	961.989	0	25119.6	12443.5	0	1890.61	373205
283	3.86096	579.088	120913	130743	116804	18863.5	137282	134842	0	1103.56	0
284	19.9985	340.127	10461.5	7931.06	18766.1	2985.38	76061.9	75604.2	10726.7	4718.41	1.15643e+06
285	6.9109	297.06	390172	389123	534129	31367.2	671966	650171	32488.3	3.52074e+06	297162
286	10.4246	430.063	2.14769e+06	1.98914e+06	2.38499e+06	194760	3.00095e+06	2.76268e+06	98742.4	2.21002e+06	136882
287	20.7767	411.143	1041.36	999.079	2620.08	10862.5	0	0	249313	17535.7	13012.1
288	9.72944	169.17	110122	105499	126784	334429	714.85	3701.91	5699.42	79382.7	1.08799e+06
289	16.5124	322.145	27650.9	26972.2	49780.7	46407.8	3.48014e+06	3.26956e+06	21897.4	74820.7	40550
290	14.647	221.078	899437	919161	998144	1.60821e+06	1.02317e+06	979967	1.32114e+06	5.2436e+06	8.53754e+06
291	10.3817	362.083	708812	619887	655034	97780.8	377042	350211	104204	2.14964e+06	745973
292	15.6609	586.3	0	0	962.239	0	187976	183968	670.054	0	0
293	16.6228	128.546	131206	144474	195105	142453	479079	429579	176324	337549	2.3725e+06
294	6.62958	136.112	1.18217e+07	1.2292e+07	1.39593e+07	3.50037e+07	1.07298e+06	1.00513e+06	768582	371722	908218
295	14.0201	554.186	1760.86	0	1621.03	0	431028	432716	869.405	1292.78	0
296	12.8283	248.022	8152.21	10015.5	14235.3	4989.81	3946.52	3259.47	439248	3.82214e+06	729675
297	14.028	531.201	37043.7	16097.6	27790.7	70370.7	1.66693e+06	1.62167e+06	2399.45	31223.9	10939.6
298	12.4059	189.167	0	860.679	0	0	0	949.947	196191	2338.2	6074.87
299	16.8367	332.143	3788.28	3692.4	10367.7	16179.2	758927	721066	837.9	18897.9	6381.76
300	21.2343	788.316	86989	87890.2	95345.6	316509	175900	140050	0	117054	746530
301	16.4274	366.59	0	0	0	0	764.658	0	0	329434	2.06321e+06
302	16.183	316.159	1.12799e+06	576831	588406	727080	311425	374958	451839	815638	3.85024e+06
303	16.359	319.055	213782	200710	232780	225808	735300	638843	463538	629813	3.1215e+06
304	10.7936	514.173	20517.3	17053.3	22038.1	677.395	144103	131700	0	1113.07	783.162
305	5.3496	243.047	2.68629e+06	2.58597e+06	3.10852e+06	4.55524e+06	1.35295e+06	1.47466e+06	1.02003e+06	2.62394e+06	7.54701e+06
306	12.474	340.078	6244.44	6762.98	1630.55	3644.93	948.641	1886.76	6141.16	767300	19981.3
307	13.4047	484.269	1149.52	1776.17	0	1582.59	793855	784913	0	3924.54	5991.02
308	17.4362	424.087	8084.91	8191.93	12151.9	50483.8	1.29057e+06	1.17249e+06	1462.46	3530.93	4065.28
309	12.2982	214.583	444578	417434	516680	192027	211928	169735	451247	1.06208e+06	1.46869e+06
310	16.1399	451.11	0	0	1005.53	0	2287.58	617.244	0	0	1.13334e+06
311	9.60005	340.078	35195	32542.3	45273.8	36173	30036.8	30243.2	19585.8	2.36596e+06	50512
312	20.0158	417.104	6585.77	5476.1	2978.18	0	6878.73	3383.98	28469.4	7368.31	424209
313	21.2375	593.224	422576	409349	454134	2.07473e+06	914677	810033	0	448323	3.58172e+06
314	14.0268	511.225	9033.62	9672.06	6663.89	37418.6	1.53633e+06	1.45304e+06	783.346	9160.61	4591.63
315	16.8708	531.3	2052.38	0	1171.35	657.965	63035.3	60223.4	803.103	1003.73	0
316	17.0908	386.177	59031.2	54370.4	57425	27625	46305.1	34680.6	954594	280715	297713
317	6.12807	299.557	2.63662e+06	2.46511e+06	3.00492e+06	507706	2.66299e+06	2.59568e+06	281085	2.52731e+06	563441
318	0.608132	233.162	9.82509e+07	9.15895e+07	1.12811e+08	7.4238e+07	7.91817e+07	7.95592e+07	5.20281e+07	2.58453e+07	2.23265e+07
319	13.213	264.162	8.22812e+08	7.85231e+08	8.82993e+08	2.77952e+07	4.56795e+08	4.20053e+08	316301	159914	336075
320	18.0512	339.104	1904.17	3230.98	4828.44	4351.68	7286.37	5987.91	12350.7	12143.4	466641
321	15.3771	320.148	41853.7	58642.4	63627.7	37045.2	76132.1	78770.6	33204	1.56632e+06	127464
322	20.0002	200.567	193230	213877	266834	50228.3	532559	534353	65180.8	83694.7	1.64734e+06
323	20.8673	750.488	15945.3	10392.6	18472.3	936.345	1.60131e+06	1.46728e+06	0	0	0
324	0.692308	85.0512	89234.4	146825	176124	180538	134982	148832	102362	4.03568e+06	146280
325	10.4252	215.033	5.01758e+07	4.68514e+07	5.69008e+07	5.49048e+06	6.43557e+07	5.88201e+07	2.79893e+06	4.99804e+07	5.78333e+06
326	16.1781	242.045	29180.3	30922.7	39691.5	27758	28988.3	16317.8	9771.33	818700	12807.6
327	18.3803	384.203	74693.9	75059.1	104429	70279.7	946649	902860	56633.6	94283.9	72094.7
328	21.2378	402.142	2.39479e+06	2.32315e+06	2.79995e+06	6.73413e+06	4.00891e+06	3.71132e+06	2877.94	2.84756e+06	1.11692e+07
329	19.7568	242.106	436757	446114	528049	2.31912e+06	2.36209e+06	2.2982e+06	77997.5	719589	4.19926e+06
330	10.8872	563.243	0	0	0	640.432	58543	54822.5	0	0	0
331	18.17	819.302	1021.58	999.048	1219.19	2205.02	0	0	0	0	349384
332	1.67472	93.0702	132913	137911	145180	264984	176342	160256	1.91277e+06	6.48405e+06	1.89039e+06
333	10.903	130.065	1.31751e+06	1.66934e+06	3.03616e+06	2.13848e+06	2.92206e+06	2.78304e+06	2.77879e+06	1.95975e+07	1.93886e+07
334	16.362	188.527	0	0	3662.14	791.927	1107.8	1424.87	837.11	500443	1.99275e+06
335	14.5858	559.147	1036.95	0	0	0	950.423	0	712898	1008.88	953.909
336	19.8712	242.549	719168	672802	855928	1.17937e+06	2.50653e+06	2.43249e+06	610535	254271	36700.5
337	0.627845	132.076	2.96564e+08	2.86582e+08	3.30253e+08	3.65926e+08	2.73941e+08	2.71517e+08	1.19006e+09	2.04281e+09	2.09369e+09
338	16.3622	200.549	688.153	0	2500.69	0	610.734	1454.98	0	147883	707442
339	0.691867	202.082	1.00142e+06	987886	1.16771e+06	1.57434e+06	1.12545e+06	1.04478e+06	5.5802e+06	6.75432e+06	2.22366e+07
340	16.1383	429.128	18608.7	15674.4	11475.8	76213.2	0	961.945	1615.72	681.403	1.81464e+07
341	20.8732	749.486	81871.7	83727.3	92162.4	0	6.13172e+06	5.63398e+06	0	0	0
342	12.8842	509.157	12291.8	8069.22	11442.1	19348.2	1.66389e+06	1.66871e+06	0	74203.8	10612.2
343	16.9597	337.699	128347	159636	155449	144381	5.66731e+06	5.14489e+06	158698	338724	237687
344	18.0365	715.371	1873.46	2698.23	1988.51	1786.09	478782	476283	0	2211.48	1792.53
345	21.5291	176.556	121858	112816	152559	273672	23457.8	14704.2	2.06656e+06	3.07607e+06	55243.6
346	17.6462	354.658	0	0	0	0	230421	217356	0	0	0
347	4.0875	160.075	405641	460564	466407	490350	382296	340915	3.91683e+06	1.34709e+07	539422
348	19.762	151.556	1.96451e+06	1.97234e+06	2.51806e+06	4.62195e+06	4.64102e+06	4.34717e+06	5674.84	2.38729e+06	5.85491e+06
349	21.2508	220.035	0	0	0	0	3227.98	1723.78	0	152078	25254.8
350	11.6349	422.17	465382	412840	484290	771249	1.52946e+07	1.40447e+07	66253.1	302362	238150
351	21.2435	252.59	2.41597e+06	2.34171e+06	2.79988e+06	4.24345e+06	3.31699e+06	3.22465e+06	5260.06	3.45474e+06	6.808e+06
352	10.1108	255.537	4795.72	3741.85	3035.69	2615.6	0	0	0	22859.1	279876
353	20.8702	748.482	207227	203207	229902	7832.77	1.44647e+07	1.32607e+07	0	0	0
354	8.59633	334.118	634572	582068	686384	1.03766e+06	1.56361e+07	1.51905e+07	163495	510652	466284
355	16.706	277.094	43350.6	44744.5	42329.1	51053.2	60882.9	44325.1	35572.5	82005.5	3.26163e+07
356	7.69018	150.127	1.27494e+08	1.35381e+08	1.46734e+08	3.68541e+08	2.58795e+07	2.39513e+07	380227	139184	2.02102e+06
357	15.0487	285.61	8143.76	10572.5	13838	6667.53	1.1349e+06	1.06343e+06	1560.3	9813.36	13678.5
358	19.7622	307.085	699843	662826	779355	1.46602e+06	1.58447e+06	1.56775e+06	25107.5	811095	1.88876e+06
359	11.4003	430.173	2788.96	944.164	2146.07	5807.01	2.11976e+06	2.12534e+06	1838.06	12257.1	6861.31
360	9.40743	326.043	0	0	0	0	0	0	0	0	46562.6
361	17.28	416.102	46920.1	31051.6	35332.5	98152.6	930.84	0	855128	94805.1	0
362	16.8772	576.358	0	0	0	0	53209.1	47672.9	0	0	0
363	21.4777	201.574	993.484	772.737	2567.76	926.872	0	1793.47	1231.29	148588	8555.86
364	12.0022	322.611	16316.9	16559.1	19990.2	51195.4	1.53366e+06	1.40044e+06	3554.97	28090	13783.4
365	12.8879	204.159	6596.86	6146.39	10785.1	3988.83	2319	936.892	2633.59	9531.52	245205
366	20.4322	629.671	17105.3	10612.7	12360.6	189814	0	0	1.86465e+06	60494.3	0
367	16.5629	418.137	2387.82	3252.82	4351.47	111916	81442.7	75341.4	2763.08	562802	1.24239e+06
368	16.958	338.201	24509.7	29940.8	23922.4	35048.6	1.7956e+06	1.62837e+06	27023.7	81433.1	55271.2
369	8.59203	336.122	20399.7	27462.4	19561.6	8624.67	261429	261327	2388.49	8979.4	10130
370	8.24404	328.175	3.39353e+06	3.26808e+06	3.2751e+06	4.94918e+06	1.02901e+08	1.07421e+08	2.55724e+06	218872	222577
371	8.64337	335.073	88101.1	71577.8	97580.8	151783	2.55834e+06	2.43271e+06	32442.5	267236	192668
372	17.6872	359.182	49619.5	52838	75636	50308.5	1.31033e+06	1.27582e+06	41746.2	73118.3	40718.3
373	13.0173	672.275	5790.45	2234.6	4204.25	10938.1	542182	498709	1487.27	5740.54	3686.74
374	20.0705	177.127	2.27457e+06	2.17511e+06	2.37112e+06	3.9318e+06	4.68169e+06	4.39215e+06	1.19382e+06	3.40051e+06	6.69597e+07
375	1.05459	89.0713	437575	487311	665270	616646	525889	581397	1.48773e+07	369154	339291
376	11.7555	315.621	5531.31	1411.24	0	14814.8	789089	735994	0	24272.7	7153.59
377	15.3599	295.065	39964	28510.5	38963.9	9801.59	188462	198525	6756.75	5770.37	11368.7
378	14.9765	137.552	1.17538e+06	1.17561e+06	1.27866e+06	2.33652e+06	1.66605e+06	1.64533e+06	257628	469131	1.51e+06
379	6.37322	343.168	2244.1	0	2727.36	0	4129.99	2550.66	6542.89	1.07474e+06	12872.7
380	20.4318	426.106	428346	379067	468430	1.84843e+06	1485.66	0	1.02711e+07	1.52469e+06	0
381	13.0106	649.29	2885.18	1992.53	2468.62	13937.9	767408	703050	680.314	10439	0
382	19.7398	501.116	2534.12	1848.89	4883.04	2368.5	772.233	0	919.586	4999.86	540971
383	15.178	222.53	709.275	0	760.887	1302.87	0	0	0	263499	0
384	11.1112	207.087	333363	338584	370677	355292	575266	561057	513332	1.15179e+06	1.53699e+06
385	9.94604	364.165	394430	354718	398920	666212	2.23771e+07	2.16431e+07	129817	612953	721842
386	18.1748	422.15	366280	356053	418548	795378	270231	270052	0	223469	4.73218e+06
387	20.0718	249.095	175457	176015	232057	468764	512669	515147	128761	270692	4.29347e+06
388	19.2538	591.167	1575.71	873.172	898.822	8579.2	0	0	207292	54008.6	0
389	16.1771	611.392	0	0	0	0	314983	294897	0	1777.1	1055.69
390	18.1705	228.566	74149.6	62106.8	72080.5	168479	71151.8	69676.6	56357.7	99095.6	977811
391	10.4252	215.535	9.6662e+06	9.24049e+06	1.10243e+07	1.05679e+06	1.27029e+07	1.146e+07	544180	9.69389e+06	1.10359e+06
392	16.1808	675.309	0	0	0	0	99569.5	90491.2	0	0	0
393	16.1153	370.629	0	0	0	0	708.921	0	705.566	0	616572
394	17.1262	243.133	515869	479866	575666	658911	600272	581423	767841	2.29056e+07	938524
395	17.5172	370.155	320355	326509	357798	255015	578852	541105	596084	1.02868e+06	2.93357e+06
396	10.6744	333.151	60654	53260.3	73952.6	57161.1	1.72209e+06	1.63864e+06	64046	22852.5	60390.1
397	9.09285	237.167	5.40397e+07	5.40891e+07	6.16437e+07	1.98278e+06	2.74205e+07	2.50063e+07	24835.9	18556.9	1.01273e+06
398	18.1523	342.132	13096.2	13210.6	16062.7	16079.4	6005.35	11803.2	1170.76	3939.23	232329
399	9.4444	159.533	12241.7	9427.33	15824.1	8451.3	6788.13	9182.05	6719.5	63028.3	404514
400	13.4624	152.57	26309.9	24308.4	43156.7	36933.7	15800.9	21068.8	38957.1	74635.7	655817
401	5.34617	329.059	34781.7	489682	839342	442560	1.37099e+06	1.34962e+06	6615.71	774465	471522
402	20.3015	177.044	46498.9	46598.7	58551.2	125316	839386	810595	64354.7	42645.7	30110
403	16.1862	242.547	760.862	0	2865.84	0	0	0	0	140049	0
404	0.587376	203.052	9.7498e+07	9.67846e+07	9.76676e+07	6.16594e+07	8.38436e+08	7.67304e+08	4.01299e+07	8.84716e+07	3.50564e+07
405	17.096	693.331	47919.8	42183.1	50327.4	11973.1	284460	249736	162645	624539	4.93651e+06
406	6.21973	161.136	6.29938e+06	6.25906e+06	7.21773e+06	1.79767e+07	97206.6	105902	139895	267241	345849
407	19.1585	319.151	33524.8	22959	29297	33749.6	20171.8	23877.4	30910.2	29666.2	773746
408	21.2378	402.644	1.03875e+06	966103	1.20234e+06	2.91877e+06	1.7137e+06	1.54368e+06	0	1.20503e+06	4.64584e+06
409	16.3677	210.535	0	0	0	739.077	0	1463.56	0	64525.6	341422
410	17.0909	370.154	877038	857968	1.0132e+06	548689	1.77779e+06	1.62598e+06	1.37922e+06	2.54928e+06	6.45662e+06
411	12.0445	271.107	445432	389632	466707	961969	6.90501e+06	6.36852e+06	67733.8	896543	935665
412	20.8152	571.303	48756	53108.2	58425.8	106622	221894	226058	63991.1	537243	1.00028e+06
413	13.0173	344.624	880.505	0	0	3939.02	467138	439787	0	1627.04	0
414	12.8274	271.996	11805.8	13960.6	20361.5	4686.81	30888.5	32742.4	17633.6	582237	177434
415	0.620705	154.058	2.38295e+06	2.30596e+06	2.27027e+06	3.46933e+06	2.62207e+06	2.76373e+06	1.2559e+07	2.32637e+07	2.49111e+07
416	17.0843	243.103	377726	346688	417759	472309	434407	410713	53307.8	1.95642e+07	1.65792e+06
417	15.2611	149.04	1.10103e+06	1.13272e+06	1.40606e+06	1.17926e+06	926085	928947	1.42056e+06	3.30126e+06	3.85222e+06
418	17.2945	345.692	832.615	0	0	1124.16	139693	137728	697.244	0	0
419	5.7873	167.125	4.21908e+07	4.42667e+07	4.92796e+07	5.96861e+06	2.93811e+08	2.69004e+08	41220.7	2.35078e+06	1.95908e+06
420	16.843	619.316	8628.06	6046.82	12543.7	27079.4	1.74147e+06	1.57403e+06	3739.85	10038.3	2822.62
421	16.8428	329.637	871.353	0	0	1399.38	273418	264210	750.288	899.132	903.204
422	15.2987	466.185	1595.81	3088.77	2514.3	2218.59	2277.12	0	1454.39	4775.92	876234
423	1.03064	110.06	1.23805e+07	1.19716e+07	1.29236e+07	1.24654e+07	1.27449e+07	1.16625e+07	5.32457e+06	9.82925e+06	2.75617e+07
424	17.2742	415.099	261693	247920	268715	634078	18907.2	16178.9	4.14564e+06	522598	73224.5
425	20.7838	735.47	11499.1	10832	7066.64	0	482538	458795	0	0	0
426	12.2978	440.242	54110.9	42386.4	40019.9	5919.15	799594	780194	12849.2	6074.79	12311.7
427	10.9099	259.005	2843.69	4950.22	17149.8	24187.5	34958	27647.4	34213.7	385480	351352
428	7.65291	150.055	1.31625e+08	1.4057e+08	1.50601e+08	3.69297e+08	2.56343e+07	2.40102e+07	394472	1.7606e+06	2.0834e+06
429	12.2452	355.195	18239.2	17273.2	20307	9705.85	938880	864931	12968.1	11165	9462.83
430	6.11129	214.528	7.27496e+06	6.62424e+06	7.2765e+06	862954	7.20605e+06	7.17572e+06	478649	5.43987e+06	554265
431	20.0828	167.551	1.65487e+07	1.57945e+07	1.74179e+07	2.7225e+07	2.31691e+07	2.37773e+07	37361.9	1.88623e+07	1.74251e+07
432	13.9441	693.315	0	0	0	0	65629.3	64549	0	0	759.439
433	16.0924	256.064	108553	144236	156469	137471	104893	96683.3	127078	110376	2.66164e+06
434	15.3303	572.322	0	0	0	0	364252	391528	0	1042.51	1022.69
435	9.90832	329.209	46390.8	37070.4	54071.9	48012.9	4.86979e+06	4.38722e+06	435741	77040.2	243253
436	14.6463	160.553	317747	307934	404964	531104	366378	310607	435392	1.20484e+06	1.64695e+06
437	7.65593	91.0545	2.68787e+06	2.88603e+06	3.08945e+06	7.89062e+06	657688	580280	112001	332260	401383
438	17.0907	214.077	2.16613e+06	2.16658e+06	2.5916e+06	1.30593e+06	4.15835e+06	3.85707e+06	3.2363e+06	5.44806e+06	1.10397e+07
439	22.2345	410.758	0	0	1117.1	0	0	0	0	111361	0
440	18.1762	400.167	112261	106250	108709	342156	122017	113410	4580.55	106468	2.50321e+06
441	12.0632	194.081	8.42692e+06	8.25553e+06	9.0146e+06	1.40809e+07	4.61242e+06	4.26676e+06	3.82485e+06	9.13943e+06	3.56105e+07
442	21.2378	403.146	283649	244937	309502	753924	447655	406312	0	310795	1.26673e+06
443	11.2988	213.575	1.51151e+06	1.38824e+06	1.60888e+06	829224	1.91541e+06	1.69976e+06	2.16743e+06	2.55716e+06	7.33616e+06
444	17.6872	351.199	172547	163933	228961	157263	3.12893e+06	2.96947e+06	129180	237955	159272
445	0.898728	194.1	4.66266e+06	4.37877e+06	5.18703e+06	1.2914e+07	246467	512088	211370	1.48937e+06	2.23233e+07
446	12.2401	377.177	36062.1	40713.7	60632.7	29881.2	954884	924727	43330.3	39347.5	37419.9
447	22.5708	152.564	1166.66	4703.62	1671.73	23708.1	7069.89	6015.03	0	152091	552636
448	16.0873	256.565	18750	16049.4	17981.1	17556.6	14286.3	17820.6	24195.1	19073.2	429459
449	20.9032	403.135	188719	171745	219490	506966	316617	304175	3758.43	218600	642524
450	9.59307	229.544	3009.09	4424.98	3350.47	678.424	1081.32	0	1352.91	259139	1052.81
451	16.0928	454.129	0	0	0	0	0	0	0	0	1.24377e+06
452	18.17	240.575	49753.9	39111.9	62812	184081	73115.7	47676	7789.23	71730.4	874421
453	16.0924	235.049	931.714	6123.64	30046.8	6978.14	9437.72	10505.4	1526.56	12865.2	1.6804e+06
454	6.10482	391.567	862626	856459	1.02989e+06	11703.3	977709	968386	3218.67	607763	0
455	12.0029	605.264	51640.1	48063.8	51005.3	129869	3.47267e+06	3.17867e+06	10207.8	92589.3	44602.4
456	18.1761	240.074	469445	459514	533431	1.13922e+06	459232	425792	18820.3	413253	5.6334e+06
457	15.9999	231.003	7889.58	2877.38	9244.05	9706.65	4025.5	9201.3	3025.98	576228	246770
458	11.7521	592.288	4846.44	3213.75	3787.74	23510.1	966087	865227	0	25475.6	6816.65
459	10.8876	300.598	0	759.506	3342.76	10130.2	416914	386882	0	2097.4	0
460	0.58094	383.115	2.18223e+06	2.13603e+06	2.34949e+06	747546	8.471e+07	7.75444e+07	103400	2.08202e+06	286696
461	20.4322	243.557	7.20846e+06	6.72796e+06	8.22558e+06	1.50541e+07	71897.8	72609.3	3.99775e+07	1.39867e+07	261439
462	20.2443	570.189	2429.76	1128.54	0	17365.1	0	0	123580	0	0
463	13.2519	277.044	11843.9	10042.7	12960.4	6588.06	35642.2	49346.4	7246.91	640057	2.10877e+06
464	16.1808	594.366	0	0	0	0	182147	186529	0	1119.45	0
465	16.362	320.047	3903.35	5620.33	3212.16	1499.19	1002.43	0	20158	185940	1.02826e+06
466	13.2585	406.083	51495.8	45337.2	46468.2	2287.87	56734.8	44444.1	0	1674.75	325624
467	8.4305	385.146	185485	190510	214409	145879	302183	308708	324440	454665	1.84455e+06
468	16.7334	237.048	15819.4	24624.6	24127.8	45863.8	5471.28	6971.71	12657.7	7640.82	652998
469	19.7388	239.048	0	0	1249.98	0	0	0	0	68194.5	632707
470	6.73827	351.059	4868.52	1618.32	4157.49	8614.88	243138	230582	1788.34	4999.33	3212.13
471	19.1977	382.157	40963.6	40463.6	51239.7	136890	76877.2	68902.7	25663.3	130873	1.59851e+06
472	19.4597	367.081	71306.4	65451	83661.8	99776.9	85671.4	77174.9	146108	390345	441711
473	16.0866	434.152	7170.29	3979.13	5607.43	5647.26	9328.49	7982.54	6417.58	9350.63	220332
474	20.0717	460.241	53387.5	58829.3	57095.4	334212	288359	246005	5658.46	144599	6.19631e+06
475	9.09299	236.164	3.56015e+08	3.53502e+08	4.02907e+08	1.37414e+07	1.81226e+08	1.64615e+08	261305	36863.9	6.78849e+06
476	10.8876	543.227	64481.1	46639.8	34442	11996.7	455302	424889	664.903	1894.7	3020.4
477	9.31863	227.569	3.46133e+06	2.91538e+06	3.49715e+06	66902.5	1.19011e+06	1.13133e+06	18514.7	8896.82	26514.3
478	17.5212	347.169	5.91674e+06	5.54803e+06	6.05858e+06	4.91193e+06	1.11432e+07	1.0281e+07	1.05491e+07	1.91722e+07	6.14615e+07
479	12.9558	194.567	8403.43	7560	10061.9	6014.13	28021.8	36410.8	4126.86	449598	97017.5
480	0.563148	322.974	2.99798e+06	3.07394e+06	3.41489e+06	1.89554e+06	1.04866e+07	9.42168e+06	339381	527420	180221
481	0.843271	154.097	3.14368e+06	3.13168e+06	3.98025e+06	5.12355e+06	3.9785e+06	3.54976e+06	8.72951e+06	4.81106e+07	4.35176e+07
482	6.2226	160.133	7.26228e+07	7.35277e+07	8.25944e+07	2.07116e+08	1.58363e+06	1.60791e+06	1.82196e+06	3.54697e+06	5.1695e+06
483	0.570817	220.029	3.11729e+06	2.93987e+06	3.24455e+06	977099	2.67443e+07	2.62672e+07	186297	1.84474e+06	202878
484	15.4358	143.106	457979	468493	492446	502496	785514	1.2845e+06	509156	1.3518e+06	7.89149e+06
485	13.622	445.11	27663.7	23261	32840	148415	2856.22	2690.67	693.458	1517.57	1272.49
486	18.1762	223.132	2.1568e+06	2.00665e+06	2.2473e+06	5.14367e+06	2.08486e+06	1.80804e+06	5.29553e+06	2.83948e+06	3.26559e+07
487	17.1805	355.035	0	0	0	0	0	822.369	0	0	219569
488	6.10482	781.123	365097	344693	425213	3238.25	384108	392107	0	240183	0
489	16.4199	694.226	0	0	831.346	0	0	0	0	102707	1.13349e+06
490	10.2057	197.558	100361	88857	93723.5	164818	3.41909e+06	3.15122e+06	9955.27	39308.9	23289.4
491	6.43457	173.136	5.29205e+07	5.24562e+07	5.88551e+07	1.44304e+08	721976	931022	46031.2	1.25488e+08	858193
492	18.0184	213.575	646271	615117	752524	542319	935914	916375	947968	1.50622e+06	3.95651e+06
493	22.8682	470.743	0	0	0	0	1051.48	0	5425.9	60341	131674
494	2.8907	678.182	1.87743e+06	1.90583e+06	2.20035e+06	638406	1.41873e+06	1.44087e+06	0	560180	340774
495	5.34073	338.145	69319.8	53486.5	132776	33111.9	104927	90184.1	28003.7	1.475e+06	53335.5
496	20.4624	370.121	6300.74	2101.32	1314.62	20401.7	0	0	0	143266	1.3198e+06
497	14.4391	206.081	2.11859e+07	2.15625e+07	2.35607e+07	9.59981e+06	3.79028e+07	3.49169e+07	1.35691e+07	2.42526e+07	9.13581e+07
498	18.7268	268.169	749665	737027	799688	136709	5.11177e+06	4.7264e+06	35889.3	43393.3	80746.8
499	22.5703	343.109	1090.85	1192.96	0	4844.53	3001.61	1245.52	0	114407	503709
500	0.691282	126.066	8.55887e+06	8.80028e+06	9.08435e+06	9.31244e+06	8.67314e+06	8.02127e+06	1.32866e+07	2.72414e+07	3.3101e+07
501	14.6123	509.2	7043.98	2306.84	3556.33	2436.62	24351.8	25259.7	0	0	1.30621e+06
502	14.9768	178.115	1.14596e+06	1.15161e+06	1.16569e+06	2.20203e+06	1.57094e+06	1.52589e+06	346660	438075	1.61113e+06
503	12.2934	446.295	2526.48	779.982	1794.97	2397.41	512566	498828	1417.33	2253.57	4920.55
504	10.4193	275.033	2.78465e+06	2.66778e+06	3.34937e+06	1.04572e+06	3.31145e+06	3.17626e+06	813894	2.83315e+06	1.02399e+06
505	12.0143	672.213	0	0	0	934.352	373577	364537	0	0	0
506	0.56588	287.013	3.14135e+06	2.87119e+06	3.14166e+06	1.04713e+06	1.36407e+07	1.28599e+07	54158.4	2.22405e+06	32673.7
507	17.1092	259.574	8696.66	10493.9	19714.6	21528	10599	11640	214455	6621.15	12529.6
508	9.03102	269.157	3225.72	8852	8578.86	13850.5	4048.44	8486.87	10244.3	1.99358e+06	1.80396e+06
509	12.793	230.03	697.366	1487.97	1534.69	1494.76	0	777.581	749.68	170001	161353
510	16.1224	739.248	0	0	0	0	0	0	0	0	123885
511	16.7045	179.556	23634.8	18015.4	32507.5	24778.9	29720	28884.8	24359.5	35224.3	348835
512	16.1813	592.361	71572.2	52151.4	76374.5	93431.4	5.3925e+06	5.04188e+06	65542.6	166570	143682
513	10.0504	172.096	5.47542e+06	5.41583e+06	5.85391e+06	6.31256e+06	6.00455e+06	5.52834e+06	7.29878e+06	8.07553e+06	2.72367e+07
514	0.55516	239.013	421249	344821	413854	583680	498837	398047	706607	7.46418e+06	2.09355e+06
515	17.7609	169.122	1.83897e+06	1.88894e+06	2.09747e+06	1.41933e+06	1.49171e+06	1.53617e+06	2.08547e+06	2.82894e+06	3.99366e+06
516	13.7041	255.527	0	0	0	0	0	0	0	11688.2	100444
517	18.0305	358.69	0	0	2342.18	0	294942	283114	0	2797.5	0
518	17.1057	558.163	0	0	0	0	3265.04	1782.61	131780	6809.53	7403.19
519	2.6208	278.16	3214.64	811.397	0	999.145	1019.73	884.905	0	5670.91	1.41281e+06
520	18.541	212.571	2584.05	3627.88	1982.17	5650.14	2610.02	0	2375.87	4144.84	329813
521	20.4318	835.24	119434	115135	127849	542129	0	0	3.1592e+06	327825	0
522	0.68161	274.206	0	13900.7	8002.43	8791.64	0	0	102707	3.78401e+06	0
523	17.8837	411.068	908376	897708	1.01766e+06	25202.3	329203	303553	5514.73	10618.7	21691.6
524	10.6116	200.538	48468.9	44168.8	60466.2	27951	57807.5	45746	20238.7	618834	41117.6
525	11.1277	141.536	142018	141766	143512	244469	318668	282653	408165	901192	1.16293e+06
526	16.5977	137.551	228601	211602	270605	216511	649385	619376	228170	461540	3.72905e+06
527	20.4322	629.169	26393.7	32703.5	28017	313643	0	0	2.85681e+06	116685	0
528	16.7403	244.126	155498	168813	161139	207266	122287	153362	475356	8.61957e+06	258700
529	10.5548	220.133	95459.3	92621	112026	172800	6.68099e+07	5.98768e+07	185493	673158	708451
530	14.0456	521.165	13707.5	13728.6	14089.1	56777.5	345223	310594	8143.2	5812.31	19980.8
531	16.0944	515.096	0	0	0	0	0	1034.03	0	0	203332
532	15.2579	195.044	101535	90942.5	117977	96203	81030.6	60982.4	163545	928452	1.26211e+06
533	17.6332	366.108	6457.7	7000.18	3899.57	1482.07	26008.2	23504	404531	114485	902942
534	12.1797	321.094	73592.1	39454.4	62142.4	188015	17496.1	20806.4	12472.5	714520	1.14809e+06
535	13.2757	266.202	1.59594e+07	1.5982e+07	1.78005e+07	550268	7.82841e+06	7.16569e+06	14979.9	11425.9	153302
536	17.6872	359.712	188254	175342	217096	168440	3.83708e+06	3.48917e+06	170818	338761	226213
537	9.94427	363.162	2.62391e+06	2.30477e+06	2.64843e+06	4.50083e+06	1.44011e+08	1.39411e+08	935824	4.07796e+06	4.77773e+06
538	11.7961	434.138	1570.57	0	0	1179.43	0	1131.47	791.402	303809	861.492
539	7.63537	224.164	7951.93	5869.81	3824.65	1200.28	5458.87	2283.34	7351.01	226599	20104
540	11.2949	369.151	577086	537399	583750	341432	710510	659104	810243	1.04083e+06	3.00356e+06
541	12.8507	258.185	945918	926577	1.03711e+06	301073	9.48938e+06	8.58444e+06	34700.1	52344.8	189071
542	14.5909	598.097	762.026	0	0	0	0	961.275	77550.7	0	839.571
543	7.17837	494.128	4.85577e+06	4.6994e+06	5.10509e+06	714551	7.24118e+06	6.95282e+06	155001	6.10885e+06	1.08141e+06
544	1.2841	177.102	3.53777e+07	3.60685e+07	4.13756e+07	1.0535e+08	3.2832e+06	2.95854e+06	259583	1.56278e+07	1.58204e+08
545	14.436	207.084	2.50786e+06	2.50867e+06	2.75959e+06	1.13895e+06	4.51553e+06	4.14477e+06	1.56868e+06	2.86325e+06	1.09245e+07
546	13.265	349.092	20551.9	18682.6	25367.7	34156.2	13710.9	8635.56	50955	94563.5	719898
547	12.5594	369.175	9539.52	10192.4	8054.01	9408.43	313102	286065	11237.5	34858.4	55615.3
548	15.3295	295.139	41210.9	34783.6	42621.6	12660	198793	208344	10852.6	5775.64	14721.5
549	9.67655	235.18	180038	159129	193805	169472	124716	95660.2	170971	2.26885e+06	5.19794e+06
550	7.50936	257.164	1.95832e+06	2.00397e+06	2.24296e+06	1.63191e+06	1.02772e+07	9.36246e+06	136695	36308.9	376003
551	19.9142	169.046	96798	88806.2	120084	272727	65392.4	62780.9	1.57129e+06	1.33965e+06	31387.4
552	12.6073	429.232	1.04424e+06	938176	1.09881e+06	2.16845e+06	1.06183e+08	9.54036e+07	477963	2.18456e+06	2.20756e+06
553	16.4763	319.08	176832	166092	193240	190487	709637	625925	352868	607727	2.50634e+06
554	14.6575	402.14	0	669.655	754.353	0	2630.75	2561.77	1406.23	100092	891.87
555	13.7067	494.083	8078.95	3793.77	8930.01	5568.66	7565.27	4367.49	5552.45	12177.3	148183
556	10.1555	214.047	785102	746237	894272	1.0542e+06	953686	975484	1.44542e+06	3.24643e+06	3.39936e+06
557	16.1806	222.034	773.418	725.638	3869.92	1381.3	896.064	685.831	670.82	277266	0
558	6.85335	269.178	1147.52	3794.13	2550.78	4978.8	203118	194411	1954.94	2851.45	0
559	13.255	276.041	0	0	4158.28	770.549	7179.74	6112.39	1553.59	6.42512e+06	2.08856e+07
560	21.7158	206.153	44561.7	36369.2	19296	69469.5	55743.2	30393.4	17012.1	345877	1.07735e+06
561	16.3735	342.009	4667.33	670.571	5250.97	13883.2	0	0	86342.6	2797.34	0
562	12.5531	256.117	212844	202820	232949	212765	206174	172536	254740	2.39883e+06	433578
563	20.5813	605.27	0	1253.83	1092.3	1052.94	2850.95	957.467	988.758	3105.22	1.46318e+06
564	10.2299	204.159	9909.69	10880.3	17691.1	24653.8	12147.6	10719.3	964543	202731	186869
565	17.6467	663.342	750.75	0	0	1897.33	527049	470529	642.944	2032.45	2144.8
566	16.6725	221.078	236030	258733	383435	178333	252085	258871	273581	691752	951261
567	10.6075	570.244	701.464	0	1068.48	6139.29	824651	741350	749.341	13616.8	5752.6
568	16.706	278.097	116208	109264	127926	95072.9	106091	93982.3	111032	215745	5.13728e+06
569	10.4297	625.115	1.48137e+06	1.35235e+06	1.52462e+06	31104	2.09352e+06	1.88382e+06	10980.1	1.3189e+06	13153.6
570	15.1749	169.041	306930	259692	347444	288328	266525	261062	294955	2.0052e+06	202229
571	11.7472	613.266	161485	147085	157831	325282	7.30407e+06	6.59411e+06	37529.1	397765	332401
572	9.70694	328.204	404119	380953	381008	690318	3.56753e+07	3.19144e+07	245484	1.08864e+06	1.41776e+06
573	14.5676	248.11	557077	546435	608648	412304	705371	622412	356617	88515.6	1.98292e+06
574	17.096	432.153	766.674	1749.09	1168.07	2192.1	907.689	827.582	332590	0	1428.67
575	13.2879	265.198	1.90923e+08	1.91186e+08	2.11483e+08	7.0397e+06	9.57826e+07	8.5723e+07	53959	24824.6	2.45239e+06
576	9.72523	292.148	15554.3	19664.7	21384.7	32452.7	37445	20607.9	18841	4.01935e+06	4.54531e+07
577	11.6415	401.19	59291.9	63988.6	75994.1	93457.8	2.50726e+06	2.23314e+06	26294.2	54311.3	108954
578	16.9598	340.177	97884.7	126848	159323	132692	4.40036e+06	4.20035e+06	74360.6	180853	124277
579	21.4968	423.102	0	0	0	0	0	0	0	282282	74246.6
580	10.8796	544.231	5072.53	1032.04	0	0	98251.5	90507.7	0	0	0
581	1.08258	150.988	282551	270231	276073	301719	297781	314262	702986	1.16033e+06	2.06547e+06
582	12.3462	177.541	2021.46	4599.39	2651.72	2952.49	5974.54	2945.47	7609.79	22102.2	184631
583	16.0866	450.117	0	1872.78	0	767.864	1859.49	0	2935.57	2616.77	381302
584	19.7735	298.11	76057.5	75794	77813.5	1285.32	19537.1	11763.3	2280.54	7512.45	447681
585	17.1025	432.655	0	0	0	0	1056.55	0	139234	0	1750.64
586	20.142	459.212	84777.5	73216.2	74866.3	155360	217947	125674	51318.7	163439	3.14216e+06
587	16.5918	298.106	74490.9	73798.7	84274.2	32304.1	200700	169904	591724	331983	2.30107e+06
588	18.3943	376.169	4759.55	4222.71	7829.54	3976.03	352396	333951	5669.92	11180.2	37764.4
589	16.706	167.546	739.316	1374.95	4211.85	0	0	0	815.424	2156.62	1.57001e+06
590	12.474	338.082	14795.4	13442.1	11160.9	3991.13	2449.83	1096.04	3307.16	2.30826e+06	282015
591	20.4322	451.097	105661	101859	128852	217392	0	0	556024	134158	1539.18
592	20.5243	268.575	7911.36	22603.1	24419	7673.5	8739.17	14267.1	13205.5	1.51218e+06	15081.6
593	20.7302	197.153	417664	409985	477153	485367	475062	445634	647718	2.16048e+06	2.39092e+06
594	15.2611	148.539	7.20129e+06	7.53834e+06	9.45751e+06	7.81823e+06	6.43702e+06	6.13101e+06	9.37939e+06	2.23215e+07	2.59928e+07
595	3.40097	421.037	395823	362451	417135	40878.9	295034	299218	10634.7	77291.6	19175.3
596	9.37905	359.034	380935	362707	420539	117112	516054	480719	2805.54	306614	23634.1
597	12.7339	337.132	116438	99912.7	121086	218123	882019	890509	112674	380675	299319
598	6.11043	744.179	615611	580746	633713	1177.47	773134	695049	1769.93	546067	3373.82
599	9.73193	291.144	38119.9	33735.6	73533.6	126349	37270	18265.1	27753.6	2.78591e+07	3.12752e+08
600	15.1508	437.143	46593.7	50087	48201.7	148240	4897.58	4930.57	1466.3	4326.94	3067.44
601	13.6049	250.179	2.32469e+08	2.35358e+08	2.68904e+08	6.4169e+06	8.80301e+07	7.92536e+07	165421	18553.1	7.78191e+06
602	20.4318	430.118	612349	590584	670932	1.39054e+06	843.967	2208.5	4.30162e+06	1.43579e+06	2731.55
603	17.2125	797.321	48085.4	29987.4	39158.3	341588	121486	106662	0	51571.1	789732
604	9.9261	210.076	6.05937e+07	5.94162e+07	6.47057e+07	1.81433e+07	3.80672e+07	3.50379e+07	6.50257e+06	4.89547e+06	9.68318e+06
605	14.0059	312.064	8720.37	4739.2	8954.16	1715.94	22909.1	32731.7	2555.47	145321	1.18753e+06
606	17.1777	242.085	169884	170120	204632	162577	146137	140662	280638	1.62998e+08	7.10467e+06
607	10.5114	218.04	6.34494e+06	6.08634e+06	6.84322e+06	591912	9.01845e+06	8.56539e+06	869013	5.70456e+06	1.49819e+06
608	13.6049	251.183	3.81854e+07	3.86887e+07	4.41169e+07	1.02273e+06	1.42605e+07	1.28989e+07	297894	212275	1.30091e+06
609	16.7157	339.064	9167.18	11727.7	19967.1	10896.2	19967.5	15157.2	31598.2	43641.4	331425
610	3.34	795.144	97939.2	85635.4	98879.8	0	169702	157737	0	3597.08	0
611	18.733	755.444	0	0	0	0	47638.1	47127.2	0	0	0
612	0.602693	316.111	4.87106e+06	3.98244e+06	4.85048e+06	2.80349e+06	2.06674e+07	1.92766e+07	1.88772e+06	4.89107e+06	742773
613	19.273	650.204	0	0	0	0	142434	133785	0	0	0
614	17.2857	477.069	10880.4	10695	14562	24800	891.007	2692.53	447375	15026.6	4227.36
615	20.436	837.246	0	2680.37	3539.4	64415.9	0	0	353395	13845.6	0
616	19.1992	381.153	295295	257550	310370	735406	349640	388572	152112	785123	7.78481e+06
617	22.7243	399.177	0	0	0	0	1203.25	0	4655.24	53297.1	84141.4
618	0.857752	186.112	1.21863e+07	8.51369e+06	3.43495e+06	6.70127e+06	1.30729e+07	8.02038e+06	5.50955e+06	5.7114e+07	1.3255e+08
619	8.50614	306.117	79666.6	82349	91977	126862	122028	120566	155325	1.39949e+07	2.83091e+07
620	5.42825	483.734	0	0	0	0	0	0	0	229139	1057.47
621	16.2946	258.562	95616	92014.2	111882	240408	4610.31	1758.66	3996.23	1491.68	5604.88
622	17.211	244.094	42004.4	46234.5	53814.1	46007.6	30881.7	41748.9	62053.8	1.01032e+06	409476
623	16.0026	230.005	0	867.737	0	1439.64	2689.8	886.306	5955.48	929761	433900
624	13.2456	484.104	0	0	0	1582.37	0	0	0	0	707854
625	7.70397	205.538	1.80919e+06	1.67494e+06	1.63747e+06	337781	2.10211e+06	1.96162e+06	1449.22	405956	196608
626	16.1781	222.53	748.558	0	0	639.821	0	0	0	526934	919.711
627	21.2422	252.088	9.89147e+06	9.47589e+06	1.15692e+07	1.64703e+07	1.3188e+07	1.24018e+07	30598.8	1.43841e+07	2.71689e+07
628	4.44523	235.137	346079	311899	379561	414374	606680	586758	168057	207907	49309
629	11.1127	174.112	3.74534e+06	3.75535e+06	4.12468e+06	4.49979e+06	4.44731e+06	4.15767e+06	3.6185e+06	1.11621e+06	1.52975e+07
630	9.70165	327.2	2.88534e+06	2.78375e+06	2.78871e+06	4.76728e+06	2.28819e+08	2.04142e+08	1.90792e+06	7.87108e+06	1.00982e+07
631	18.9977	361.015	0	0	0	1012.14	179116	157898	620.059	0	0
632	15.9092	504.3	29340.7	4477.22	5507.9	2396.41	401658	359290	5978.45	870.858	894.043
633	10.5434	434.156	44007.3	1862.08	0	1039.29	0	0	0	418289	0
634	7.20188	140.042	2.40431e+06	2.43108e+06	2.63677e+06	551143	3.91097e+06	3.60525e+06	349816	5.69593e+06	763838
635	12.1939	271.078	644663	577345	647530	1.52282e+06	9.49351e+06	8.59478e+06	35705	1.24397e+06	3.27257e+06
636	17.5177	369.151	2.03022e+06	1.93235e+06	2.26371e+06	1.63698e+06	3.3846e+06	3.16207e+06	3.44763e+06	6.10777e+06	1.7087e+07
637	17.1262	242.13	175649	180881	215186	149252	139812	134082	182880	1.6772e+08	7.09691e+06
638	16.362	335.556	768.94	0	0	0	1292.08	0	743.046	19079.5	642039
639	9.56651	464.227	68564.3	67399.5	67016.8	10490.1	390004	350588	1206.5	3907.76	8138.28
640	16.8428	620.319	0	1605.98	0	2782.5	479543	459206	0	0	0
641	11.311	478.189	55968.9	18285.4	54719.2	19147.9	212790	194673	0	0	0
642	15.2924	271.107	41868.8	32388.2	58414.9	62755.7	37771.5	42564.7	26454	41395.5	4.56891e+06
643	18.1755	805.347	1276.64	0	0	2709.98	0	0	0	0	156290
644	17.0907	214.578	287488	261116	330650	156502	552007	526941	453518	748179	1.50337e+06
645	12.6101	430.236	191431	171308	178846	353015	2.12497e+07	1.90698e+07	72574.2	417794	413115
646	12.1752	344.042	0	0	0	2380.61	88642.8	83701.9	0	1664.93	7486.42
647	7.75032	242.048	3.34695e+06	3.20894e+06	3.64419e+06	950346	6.02585e+06	5.5888e+06	244341	1.57532e+06	620744
648	13.2713	183.185	24639.7	16893.7	21308.9	140076	0	0	0	34228.6	545308
649	10.4192	624.112	5.03884e+06	4.52703e+06	5.13342e+06	183451	7.00103e+06	6.17538e+06	85127	4.53175e+06	128309
650	14.6514	139.538	1.23863e+06	1.29914e+06	1.64367e+06	2.2782e+06	1.22516e+06	1.11859e+06	1.60883e+06	5.05044e+06	6.43049e+06
651	13.7082	472.101	0	872.22	982.54	802.452	926.561	1932.95	1657.94	120147	770825
652	12.1922	185.553	49864.8	37005.7	60935.9	136823	780986	729682	20935.2	98153.5	245036
653	13.6423	407.224	19874.7	12842.7	16857.8	38994.3	17161.2	21309.8	4119.64	50105.6	347520
654	12.2934	418.261	0	876.863	826.895	703.303	1.04296e+06	944669	0	7158.61	6423.63
655	8.60313	335.119	81124	69463.6	97597	148862	2.5327e+06	2.41729e+06	26846.2	175804	122810
656	17.5157	214.077	802767	773757	935542	605876	1.32316e+06	1.22717e+06	1.3668e+06	2.29845e+06	5.86402e+06
657	16.8428	621.322	0	0	0	738.016	103744	94424.1	0	0	0
658	19.1118	205.07	294455	306108	328073	55193.7	474334	465217	147544	887441	2.46133e+06
659	8.37667	345.22	144707	120336	156565	98772.5	341012	398923	243399	448027	2.20294e+06
660	21.7286	382.193	4516.86	9105.58	2480.55	16664.4	2001.94	1053.93	771.465	274061	337924
661	20.0818	179.059	1.53343e+07	1.46738e+07	1.77926e+07	2.41562e+07	2.07143e+07	2.00894e+07	233271	1.68363e+07	1.4941e+07
662	20.4877	542.123	0	0	0	0	0	0	0	52902.3	0
663	17.0908	205.586	175146	170729	225520	93102.9	362996	363126	290440	491192	980396
664	11.4261	307.114	26349.5	22408.6	27010.1	31066.9	43268.4	12284.5	22884.1	91291.5	2.51882e+06
665	13.3498	148.052	89144.7	201485	194270	174604	496859	463483	151765	221963	1.4971e+06
666	15.4494	491.155	43533.7	57673	71653.1	147938	1.78142e+06	1.59717e+06	6197.68	33285.6	61769.4
667	17.6868	360.214	56878	47344	56781.7	43919.6	1.26892e+06	1.16487e+06	35780.7	85912	57111.6
668	15.1892	278.186	5394.89	10794.8	11617.1	2542.91	3796.27	7190.8	5389.87	114713	328992
669	21.8893	199.075	1.04844e+06	1.08975e+06	1.39073e+06	1.15932e+06	2.91246e+06	2.99299e+06	1.20004e+06	1.03161e+06	1.13451e+06
670	11.0714	373.232	54938.7	44473.9	28912.8	104138	8.05066e+06	7.11659e+06	21642.7	167487	220789
671	19.8557	463.089	1107.38	1042.15	0	3022.47	0	0	0	1838.24	2.46582e+06
672	16.3617	591.131	879.64	0	0	0	823.075	0	0	35195	1.46215e+06
673	13.1597	210.058	1.1083e+06	817852	782639	1.66777e+06	1.71166e+06	1.73982e+06	221855	488228	122528
674	6.44476	172.133	5.30765e+08	5.36738e+08	5.96258e+08	1.47807e+09	1.65325e+06	171967	602379	1.28898e+09	3.72757e+06
675	4.8812	222.023	2045.89	0	1633.22	0	1459.14	0	12046.9	8554.26	147885
676	6.67675	457.225	267013	250166	277865	3952.89	165508	154371	2710.11	2180.3	3838.93
677	14.4224	503.305	1.06797e+06	1.03981e+06	1.0767e+06	1.55176e+06	1.11775e+08	1.0029e+08	805783	2.68383e+06	3.09732e+06
678	18.1762	382.157	288289	236003	299696	768255	721266	540173	42157.2	404626	6.14661e+06
679	17.6868	360.715	2038.42	1745.12	2051.63	5908.54	298878	279642	854.411	8571.75	3218.93
680	9.18283	302.105	3.77328e+06	3.64071e+06	4.00848e+06	151494	1.63845e+06	1.49743e+06	22150.3	45942	165014
681	17.2085	148.083	233470	224950	256215	648401	390120	344937	355180	251806	2.03849e+06
682	18.0265	214.077	232526	253942	269416	115933	186477	188542	165595	287529	751558
683	14.1019	245.164	13985.5	16118.4	13113.8	44228.3	9032.51	8318.94	10834.9	244177	575002
684	16.7423	279.585	78501.4	77194.1	83101.3	18189	144849	136682	232620	39305.2	12339.7
685	11.2884	287.175	700607	683590	784189	483007	2.72578e+06	2.53271e+06	167964	191500	433708
686	12.8725	241.104	2.47259e+06	2.36647e+06	2.62068e+06	1.91772e+06	1.98736e+06	1.82674e+06	1.7293e+06	6.39803e+06	8.2348e+06
687	17.0949	347.169	2.40688e+07	2.31251e+07	2.52559e+07	1.52115e+07	5.22664e+07	4.62557e+07	3.93221e+07	7.48323e+07	2.15771e+08
688	20.5303	263.127	78680.6	61944.8	86715.8	99126.8	97402.9	76805.1	58692.7	3.84492e+06	336050
689	4.24182	145.086	3.5987e+06	4.66369e+06	3.25402e+06	2.90674e+06	2.36788e+06	2.43972e+06	1.33601e+07	1.9952e+07	2.73702e+07
690	16.3621	380.021	830.226	0	975.894	0	0	0	1898.83	138783	498333
691	20.4318	429.115	2.82089e+06	2.75374e+06	3.17256e+06	6.38962e+06	110476	55644.1	2.01193e+07	6.57915e+06	49054.8
692	6.13733	278.122	152225	184473	236174	195751	329696	221264	47769.3	2.40714e+07	297494
693	18.1763	381.153	1.47316e+06	1.40599e+06	1.54691e+06	3.83571e+06	1.49464e+06	1.34538e+06	27140.9	1.70801e+06	2.96795e+07
694	8.02197	153.127	4.73445e+06	5.52938e+06	5.584e+06	3.25313e+06	2.86246e+06	2.68742e+06	9.49433e+06	2.28354e+07	2.74693e+07
695	20.7533	479.157	25543.1	27820.7	27617.8	66936.9	170072	127512	54051.2	107307	1.17585e+06
696	16.362	296.069	31152.2	23693.3	30487.8	24849.8	8334.68	9380.88	8986.43	4.97443e+07	2.52036e+08
697	13.026	671.272	34975.8	31205.9	32583	77856.4	1.88221e+06	1.67975e+06	3850.28	67271.7	30280.4
698	6.8272	464.167	0	956.312	0	2003.65	886.867	1809.14	0	139520	2462.49
699	16.3618	216.524	0	0	0	0	0	0	13238.9	358729	1.58228e+06
700	13.2904	264.195	1.08414e+09	1.094e+09	1.21364e+09	4.10886e+07	5.51675e+08	4.92684e+08	455405	277475	1.45664e+07
701	17.9257	222.557	53058.5	48740	70774.2	26937	67141.3	61219.1	48170.7	640871	445062
702	4.0688	243.015	34648.8	38252.4	42006.3	28303.4	56097.3	56227	21686.2	384479	308544
703	11.0771	371.227	2.70565e+06	2.43247e+06	2.56218e+06	4.58727e+06	2.82053e+08	2.52097e+08	1.66425e+06	8.02066e+06	1.01511e+07
704	6.40063	529.238	109879	86535.4	117153	15575.3	0	0	0	221958	0
705	15.2924	184.549	25339.2	20565.1	72418.8	27667.9	19903.1	10886.6	17940.3	19168.4	218509
706	12.8216	249.026	1604.56	0	1063.47	0	3088.53	0	19818.5	405529	29431.1
707	20.0828	179.561	2.72241e+06	2.6161e+06	3.29019e+06	4.44935e+06	3.81225e+06	3.69156e+06	4108.33	2.95199e+06	2.59894e+06
708	10.8349	363.087	41560.9	39683.5	38730.2	28305	107759	95437.3	27303	800236	416075
709	3.76648	284.025	24337.3	20111.1	29233.9	16211.3	3562.92	5966.71	81882.5	457832	240890
710	15.6676	311.625	779.036	1451.5	0	0	204599	190888	0	0	0
711	12.0022	606.267	7412.5	1744.17	0	25291.8	938453	848205	0	21825.1	3236.05
712	20.4307	832.733	0	0	1715.35	3968.31	0	0	214237	0	0
713	19.7533	590.389	3355.72	1490.93	0	0	378224	333829	0	0	0
714	15.3332	549.337	17293.9	8897.5	14239.4	28399.6	2.95998e+06	2.65963e+06	13625.9	60160	59783.1
715	1.69155	114.103	115939	126925	91265.5	234385	147295	137597	112210	1.12402e+06	2.29003e+06
716	20.719	346.139	0	0	0	0	1371.38	0	28275.8	516170	1.17156e+06
717	15.4489	490.152	184957	170655	205549	530867	6.54113e+06	5.78343e+06	27483.7	24003.2	36247.3
718	17.1445	219.137	5.14864e+06	5.23828e+06	6.56353e+06	1.12475e+07	6.88231e+06	6.53457e+06	290885	5.69998e+06	711327
719	11.7752	322.131	254249	251304	303240	320565	3.30809e+06	3.33003e+06	168863	395289	532127
720	4.63647	231.083	5.36366e+06	5.0208e+06	6.0236e+06	1.00665e+07	8.4953e+07	7.61776e+07	3.54439e+06	8.88857e+06	9.66019e+06
721	20.9093	217.041	11925.6	8038.51	10206.7	29132.2	0	894.954	601804	844283	1.69002e+06
722	1.20223	173.164	7195.07	11659.6	8710.25	20636.2	109289	93364	420330	669470	857559
723	0.685245	186.098	293093	211944	237974	1.11747e+06	724419	629148	632942	2.62678e+07	6.44643e+07
724	15.4835	273.044	3800.62	2537.18	5162.17	2070.99	7597.66	7207.53	5820.74	543399	189359
725	15.396	553.198	0	0	0	1047.95	167690	161765	775.532	1223.4	106208
726	10.7389	540.206	0	0	0	0	0	0	0	56670	488956
727	18.3803	745.418	6160.91	8187.72	13900.8	12421.5	297211	286894	10013.7	18445.1	2584.72
728	7.10597	186.565	0	0	0	0	0	0	0	2.89003e+06	0
729	8.93102	268.146	166855	126646	142704	95173.5	130808	108874	118787	1.33018e+07	1.19955e+07
730	14.4034	506.313	0	1715.13	0	810.257	808898	713800	0	3952.07	6815.14
731	12.8349	135.544	2024.62	731.055	802.504	901.74	1526.24	824.503	49530	818272	194186
732	17.8833	412.071	175615	166003	196650	1823.26	44833.9	37117.6	4898.31	2571.86	840944
733	12.3174	416.256	370113	346971	343488	607527	4.85346e+07	4.30022e+07	257840	1.06861e+06	1.42288e+06
734	12.0094	650.232	0	0	0	0	121711	121495	0	761.733	0
735	22.2355	256.145	140353	119222	180912	118421	124605	129123	729939	3.7875e+06	500901
736	4.96368	300.163	2735.33	3748.49	3456.26	2937.18	4105.9	682.05	11367.2	244850	82065.6
737	6.29345	360.1	2.11867e+06	2.11323e+06	2.4252e+06	125489	452941	407662	35905.3	335045	3.69901e+06
738	19.0978	447.213	54883.4	42489	46810.8	69023.5	10276.7	13677.8	21193.1	3.85103e+06	131174
739	15.4101	259.539	0	0	0	0	0	1833.28	743.228	294472	73874.1
740	18.4737	245.138	8.3723e+06	8.18694e+06	8.8051e+06	7.02295e+06	7.49817e+06	6.9327e+06	6.04149e+06	1.7015e+07	2.70647e+07
741	6.80157	443.21	1.53829e+06	1.47512e+06	1.61845e+06	15654.6	774534	754215	8758.14	24187	34975.3
742	20.0373	767.486	0	2866.92	1385.44	0	199384	180733	0	0	0
743	18.3723	462.232	5322.86	3716.61	5430.91	11373.9	6908.09	2708.46	29725	27242.3	610077
744	20.7558	503.277	1.40234e+06	1.31198e+06	1.43988e+06	2.01508e+06	2.61152e+07	2.35568e+07	32772.5	226154	505844
745	13.7246	473.258	756338	656748	750598	1.35942e+06	7.5477e+07	6.67711e+07	380678	1.49852e+06	1.44059e+06
746	4.68858	284.019	1.32004e+06	1.30692e+06	1.48003e+06	759757	2.04286e+06	1.92065e+06	69696.1	760447	645955
747	13.462	418.162	638.307	0	0	1502.66	784.403	925.583	0	1.4867e+06	56453.1
748	15.5938	307.062	24953.3	46869.1	61175.6	64717.2	665985	612746	84771.7	80793.9	109252
749	17.9537	337.13	20735.7	20254.8	27603.1	9296.14	26370.8	31437.8	14726.9	58076.1	1.27481e+06
750	8.7781	439.163	0	1459.32	0	0	816.696	0	0	262044	13041.4
751	13.2846	162.055	311341	381033	493850	437991	471163	31665.8	1.29785e+06	1.32988e+07	1.37854e+07
752	9.46119	137.132	1.20201e+06	1.14647e+06	1.28574e+06	229067	545249	479410	1.24364e+06	1.69696e+06	4.49979e+06
753	12.0613	196.039	521376	496543	607238	754205	261454	254361	228118	453516	1.43472e+06
754	11.1615	290.138	4.03922e+06	3.91856e+06	4.10929e+06	9.69179e+06	417253	270269	445309	1.41926e+09	2.74565e+09
755	19.8708	427.099	367977	354974	402632	664716	1.36956e+06	1.28614e+06	312701	167535	12644.3
756	12.8843	510.161	621.374	0	0	718.415	335542	331226	0	11635.8	1991.8
757	16.4973	242.13	54507.8	54244.5	62204.3	62988.1	79673.3	72074	119197	2.7986e+07	352749
758	10.2024	357.164	61539.4	68872	66195.4	127069	2.52971e+06	2.26088e+06	14153.4	37201.1	43955.9
759	12.8848	445.218	69992.3	30276.8	73926.5	76501.3	1.81851e+06	1.64258e+06	69021	72988.3	122982
760	15.433	152.57	2573.31	6725.17	10879.3	3342.73	9511.95	10173.3	15416.5	111165	836511
761	10.1952	355.159	2.88106e+06	2.67941e+06	2.79522e+06	4.83773e+06	9.80949e+07	8.67831e+07	514171	1.96229e+06	1.65946e+06
762	15.2706	157.544	262470	262164	265348	241613	461750	442181	387902	1.11433e+06	1.15176e+06
763	14.7278	476.136	63941.5	60273.2	75783.8	218794	2.06484e+06	1.81688e+06	0	0	2063.96
764	5.77283	168.129	1.76451e+06	1.78957e+06	1.95201e+06	193989	1.29702e+07	1.16784e+07	242329	102737	1.01243e+06
765	8.42867	233.065	58938.8	61196.9	63038.1	58750.3	58402.9	57122.9	35319.9	73314	496888
766	21.3628	314.015	1904.03	923.864	0	1218.55	0	0	829.978	0	329972
767	6.62398	164.07	745499	764300	909773	743656	829865	739250	713066	1.53328e+07	1.04726e+07
768	17.0917	215.571	219504	195874	259306	107100	443814	432615	328903	611584	1.1874e+06
769	8.73428	458.227	687537	643995	721678	6150.05	325659	287888	0	1014.52	1122.89
770	21.2435	231.575	1.19258e+07	1.14097e+07	1.40487e+07	2.03265e+07	1.56003e+07	1.46245e+07	30722.5	1.24633e+07	2.53576e+07
771	14.7244	542.274	0	0	0	0	340318	304058	0	904.667	0
772	17.2741	236.549	639379	620180	710621	1.47998e+06	17360.8	28407	9.14787e+06	1.17503e+06	30331.9
773	11.6478	424.175	4425.12	928.655	0	4220.49	357997	320088	3267.61	10447.8	27294.9
774	5.05369	154.13	546695	607381	639333	265813	221863	221221	322484	567194	877624
775	5.6996	179.117	1.49543e+06	1.47895e+06	96255.9	246054	111762	92932.4	161732	1.10466e+06	7.52943e+06
776	22.1827	292.19	36334.5	35708.1	36764.6	81338.1	45792.2	44774.6	27620.2	1247.18	446304
777	14.4016	528.295	0	0	0	877.075	613364	637372	0	0	3385.22
778	12.6884	244.169	609635	586636	676768	147244	2.68269e+06	2.44327e+06	91719.4	307641	443174
779	16.5282	198.069	27752.1	58642.2	33966.4	51577.4	152088	155178	897814	705360	425170
780	12.7347	636.314	0	1663.89	690.989	3231.01	256700	227477	838.476	2732.36	998.303
781	5.1112	143.07	7.53696e+06	7.81339e+06	8.56107e+06	1.68589e+07	7.6064e+06	7.52114e+06	5.08071e+06	4.66272e+06	1.4552e+07
782	18.17	210.054	101009	107024	127028	290054	100088	106113	41111.2	151160	1.29635e+06
783	20.0038	210.074	27639.8	29105.7	27635	21234.9	67519.4	61300.9	31989.2	39292.2	310125
784	10.4334	219.041	625959	558552	653761	45147.4	873829	810199	63176.7	594705	125668
785	14.4749	159.554	1.19824e+06	1.26417e+06	1.40963e+06	3.29876e+06	2.46945e+06	2.30964e+06	11218	3.07528e+06	6.51727e+06
786	18.0305	738.446	0	0	0	0	308112	273374	0	2672.36	0
787	19.819	242.153	777516	791317	887356	2.26184e+06	3.67026e+06	3.4742e+06	9718.5	7.72538e+06	7.52279e+06
788	20.0772	256.587	2.18039e+06	2.01462e+06	2.54123e+06	6.17253e+06	4.28812e+06	4.3901e+06	518920	3.18569e+06	3.09586e+06
789	8.59228	365.052	12151.7	10646	9944.09	29510	288842	283385	8966.67	16009.7	13349.3
790	12.1832	333.048	9290.03	11335.7	14368.5	45858.9	359491	334343	0	19531.5	79790.1
791	0.697183	273.155	2.00179e+06	1.68753e+06	1.89179e+06	496146	2.12319e+06	2.04687e+06	2.16913e+06	3.79168e+07	2.04919e+06
792	17.0261	279.022	0	0	0	0	0	0	5355.45	47296.2	234199
793	14.7414	517.284	431736	415782	450522	766295	4.29233e+07	3.80514e+07	212894	874854	753802
794	17.0082	298.091	9322.51	5486.49	4047.99	8046.34	9520.41	6826.4	73292.7	13651.3	472343
795	17.0964	349.174	590222	523510	579399	348496	1.21913e+06	1.11747e+06	985111	1.89138e+06	5.68081e+06
796	17.4392	314.068	3617.98	1724.5	5010.44	11637.4	609078	536743	0	8028.7	22020.2
797	9.1436	250.163	1.99973e+06	3.63964e+06	3.65104e+06	198747	2.97108e+06	2.78759e+06	11382.9	16812.7	42112.4
798	3.44167	254.009	2.1429e+07	2.108e+07	2.4458e+07	8.22915e+06	2.06822e+07	1.97093e+07	157050	9.63907e+06	5.73496e+06
799	10.9069	331.072	47718.7	48892.1	62732.8	66368.8	138668	147732	124155	1.65337e+06	1.52427e+06
800	21.6065	192.101	46422.9	51895.8	34573.1	38106.4	54343.3	42875.9	40591.8	48639.2	360643
801	21.2435	232.077	2.74568e+06	2.59709e+06	3.26011e+06	4.6456e+06	3.64497e+06	3.3728e+06	14400.7	2.83872e+06	5.89422e+06
802	17.5972	241.619	594619	573408	687459	987562	814452	763026	110316	356930	590390
803	18.176	421.146	1.23056e+06	1.16862e+06	1.35116e+06	3.1451e+06	1.26726e+06	1.18984e+06	4261.72	1.2357e+06	1.90623e+07
804	7.18306	482.164	6558.58	3518.62	7474.88	9945.82	6821.99	6246.75	16178.8	704001	1.6591e+06
805	11.6315	443.149	106401	101633	108283	193307	2.99557e+06	2.68157e+06	56467.2	112594	107105
806	9.43898	503.232	756.732	668.637	0	1611.74	209540	192501	0	0	0
807	11.0771	372.23	438262	420937	438242	779822	5.16052e+07	4.57474e+07	276003	1.39361e+06	1.68852e+06
808	18.17	423.151	14675.4	19458.2	19291.3	89109.6	10909.6	13400.1	2062.65	6509.36	717933
809	21.2435	361.093	2707.19	0	1546.59	1833.52	3158.31	3216.38	0	870656	623611
810	19.8328	527.188	210698	203384	214659	341966	265341	277291	18705	99229.5	119415
811	6.89377	197.525	271408	240979	358471	29855.6	431710	436672	11271.9	1.88645e+06	164023
812	11.695	156.541	405427	393936	317254	467458	717321	723088	417202	1.14106e+06	1.49777e+06
813	17.2742	257.564	53593	65663.7	70253	179179	3595.39	1187.02	1.15021e+06	90398.2	2218.56
814	7.61983	193.047	351405	325374	340745	571554	349587	367657	809556	1.34683e+06	2.01744e+06
815	17.2777	216.036	14503.1	15326	13478.7	48585.3	2700.8	960.453	398515	29794.9	0
816	7.49692	152.576	5010.8	1395.02	2364.6	3231.54	3340.34	7057.43	2460.62	836836	33679.7
817	10.1961	356.162	428132	385748	405232	723952	1.51934e+07	1.34724e+07	62406.7	284097	230611
818	21.6258	253.588	3531.99	1307.14	0	5379.09	830.885	834.253	8719.03	978633	23163.2
819	22.5703	345.11	0	1056.2	1148.58	2052.97	1099.27	0	0	77800.7	263902
820	17.0813	195.065	735501	730150	777092	1.44049e+06	1.94929e+06	1.91209e+06	4.24704e+06	1.03024e+07	7.54092e+06
821	14.4245	504.308	246370	247632	249196	376767	2.72793e+07	2.42086e+07	185355	664867	748455
822	19.5448	418.221	251835	229623	265881	686460	4.50631e+06	4.11117e+06	2926.27	549881	452115
823	12.3407	193.049	122234	129511	127033	175484	165011	147843	242842	678316	5.15704e+06
824	15.0487	555.251	2328.9	752.28	707.844	13114.3	923590	827586	0	2474.94	0
825	9.94267	342.183	224671	224852	241971	494265	2.02444e+07	1.78388e+07	60865.9	537219	482986
826	13.9572	435.183	3460.64	2303	4913.21	12676.8	290963	298965	15317.9	238048	25362.6
827	0.54376	211.141	837258	762787	1.00988e+06	500067	3.23789e+06	2.95376e+06	558290	524019	482827
828	21.5617	373.096	0	0	0	0	1416.75	0	0	6327.67	62914.8
829	15.0487	598.213	0	0	0	0	267781	301517	0	0	0
830	21.1124	915.508	10909.8	5141.13	7828.75	22211.4	7227.13	2981.27	77320.3	130200	224892
831	14.8111	460.274	12734.4	12813	13950.5	9789.19	775850	701617	47652.2	10505.4	6156.95
832	8.63232	461.095	21269.2	23351.8	28281.9	12699.5	61946.9	47906.1	71737.9	84928.4	288468
833	13.5317	434.157	0	0	0	0	4638.33	4366.89	4230.2	1.92363e+06	95038.2
834	16.5018	336.692	0	0	680.714	0	58912.2	55515.1	0	0	0
835	16.362	614.116	0	0	0	0	0	0	0	10368.4	592052
836	12.3208	415.253	1.93052e+06	1.77547e+06	1.80225e+06	3.05678e+06	2.38786e+08	2.11093e+08	1.3379e+06	5.66081e+06	7.12373e+06
837	17.6462	686.327	0	0	0	0	217527	206088	0	0	0
838	1.20234	467.136	3861.13	2323.49	1348.73	49627.5	0	0	0	153102	728075
839	17.8263	250.107	67670	68542.4	73161.2	52828.8	66471.8	61509.9	93404.5	781729	143463
840	9.70448	300.594	11077.1	4168.01	5209.09	40013.1	0	0	648.911	2879.14	198624
841	10.4287	196.06	1.40859e+09	1.31564e+09	1.42955e+09	2.38083e+08	1.90099e+09	1.73748e+09	1.45924e+08	1.6497e+09	3.0683e+08
842	12.6747	234.075	243327	239351	79952	124697	1.4783e+07	1.51655e+07	145037	681088	129537
843	12.0158	671.209	11706.7	4152.84	9432.31	39834.4	1.40524e+06	1.44919e+06	0	47555.2	8567.92
844	1.805	385.128	849830	768363	856216	648598	805910	777013	11272.7	3395.42	3969.34
845	15.327	637.3	0	0	0	0	76246.4	81409.4	0	0	0
846	6.13863	276.135	92726.1	46724.3	38292.9	69285.9	125592	83384.5	99266.9	7.84157e+07	279050
847	19.4153	277.57	3.50767e+06	3.30235e+06	4.01138e+06	614308	3.04909e+06	2.86654e+06	1.33372e+06	795087	793299
848	21.1357	465.194	43673.5	42343.9	65204.6	52429.9	46687.4	52726	76443.6	1.31019e+06	173017
849	12.8431	259.188	159177	150095	172686	46122.7	1.69761e+06	1.54041e+06	26290.9	37071.9	57214.1
850	4.87162	273.126	96537.7	108300	105048	92105	119473	98462.1	68676.7	1.24898e+06	213920
851	16.0928	476.202	730.554	0	0	916.095	903.461	0	0	861.456	407181
852	16.362	315.544	0	0	0	675.06	0	0	0	10059.9	535655
853	9.94407	341.18	1.7639e+06	1.61391e+06	1.79681e+06	3.49743e+06	1.32006e+08	1.16603e+08	675499	3.84726e+06	3.97054e+06
854	8.33045	346.089	27580.1	57818.8	24653.1	72942.3	77500.1	73125.7	29959.3	515237	439367
855	9.95233	343.185	30151.9	23450	30440.2	81718.2	3.15038e+06	2.80608e+06	4980.31	66643.3	86572.7
856	12.6325	197.128	440826	488393	547538	483053	367873	355632	638349	460622	4.85364e+06
857	8.7887	251.183	4.22145e+07	4.33775e+07	4.8832e+07	2.04009e+06	2.74365e+07	2.42607e+07	184852	167174	1.20157e+06
858	12.3102	417.258	43401.9	51512.4	40380.1	86730	8.18694e+06	7.19223e+06	26831.7	170601	225785
859	18.1819	319.172	12458.5	4083.01	12805.3	12346.3	10494.3	9609.94	12939.6	800380	1.48591e+06
860	7.5146	258.168	347940	331924	387874	261309	1.75605e+06	1.60059e+06	4381.18	84511.8	51454.1
861	14.0005	269.632	1351.89	1412.05	861.39	1621.62	855.124	0	1909.91	801.152	268743
862	16.5516	421.146	1.73761e+06	1.79116e+06	1.98572e+06	4.39171e+06	4.33571e+06	4.08471e+06	21687.8	1.06319e+07	1.91962e+07
863	14.6504	160.052	2.11742e+06	2.20929e+06	2.68283e+06	3.73528e+06	2.42587e+06	2.23637e+06	2.89189e+06	8.31279e+06	1.12221e+07
864	7.97922	467.176	0	0	3809.51	0	0	0	0	5262.77	1.05977e+06
865	8.63642	254.009	117442	108650	143938	49721.6	241953	252744	94977.7	1.70515e+06	833704
866	21.2357	405.151	4.16957e+06	3.82789e+06	4.46362e+06	9.5182e+06	6.08245e+06	5.53536e+06	22938.5	5.25665e+06	1.6779e+07
867	20.0718	268.19	202327	204476	220076	403878	479132	408410	99798.7	332640	2.16308e+06
868	22.2353	256.647	11718.8	10891.4	14865.2	12483.2	8059.36	10155.2	226865	1.13312e+06	110606
869	4.55827	152.107	4.42018e+06	4.49271e+06	5.10042e+06	5.38944e+06	1.89025e+07	1.73823e+07	1.33836e+06	1.90245e+06	5.43754e+06
870	6.54052	547.763	0	0	0	0	0	0	0	234227	29381.3
871	14.7413	518.288	85009.3	84707	95462.2	182683	1.03749e+07	9.19703e+06	33477.3	202335	174213
872	19.3717	488.147	0	0	0	0	0	0	0	2045.97	118770
873	14.5924	581.129	0	0	0	0	0	0	377061	0	0
874	9.70938	87.1597	0	0	0	573.767	55528.3	52317	0	0	0
875	6.87954	206.082	165799	172635	202335	156634	181691	140476	84452.9	1.91602e+06	756427
876	5.60476	302.136	29071.5	22628.2	37048.5	15564.8	16402.9	13994	6332.68	601047	203372
877	12.9536	173.544	157483	152000	142120	136169	870238	839482	2689.29	95053.7	235097
878	16.1825	591.357	284037	309012	312548	370051	1.9021e+07	1.70146e+07	294033	655627	572461
879	5.37725	340.047	25584.9	24613.9	4309.65	19171.4	31974.8	31041.4	1117.91	187894	15246.8
880	15.9092	487.274	0	1566.58	960.184	0	170726	156521	1362.16	0	855.095
881	2.89356	350.084	6.49956e+07	6.25348e+07	7.43208e+07	3.27397e+07	5.4081e+07	5.12082e+07	547266	2.59738e+07	2.09005e+07
882	14.6501	148.544	1.1005e+06	1.03737e+06	1.15981e+06	1.86214e+06	1.50156e+06	1.45871e+06	1.57838e+06	4.50202e+06	6.36608e+06
883	15.4772	447.064	4018.31	2598.04	4773.52	1452.59	0	1878.91	1741.22	466243	178867
884	18.0297	348.201	24279.4	20577	28164.7	15239.9	214094	197902	83861.1	157931	554950
885	18.3803	382.728	3746.14	1200.57	3861.81	2982.78	146025	134718	6447.18	7405.62	1206.19
886	0.68629	273.202	920894	856642	1.04333e+06	711237	1.10527e+06	1.13324e+06	2.46124e+06	3.77862e+07	1.6938e+06
887	6.12908	598.106	371079	369560	424341	70863.8	399647	381690	48187.4	361794	51428.7
888	2.72558	291.052	2.03548e+06	1.96198e+06	2.56947e+06	82134.4	1.25239e+06	1.17538e+06	54152.3	185406	256092
889	11.0945	320.148	281688	304049	333202	367665	603396	455290	481494	2.12972e+06	4.72671e+06
890	8.397	169.17	22086.1	14137.7	18110.1	95433.8	1406.35	0	0	18232.2	338059
891	18.7263	269.172	194534	170914	205381	73737.8	1.03255e+06	932741	63768.1	97215.5	153187
892	17.0966	407.201	114761	134936	193773	99334.3	368026	457698	261859	723487	2.29655e+06
893	13.3485	234.148	17319.3	20140.4	18076.9	41168.9	5.01781e+06	4.48969e+06	15011.1	42827	69748.3
894	14.9104	322.131	143513	128935	129094	182698	234802	242857	163766	485528	612659
895	0.533082	278.922	367753	359312	371750	532618	3.55763e+06	3.22255e+06	573458	313008	385255
896	6.11499	215.03	1.17409e+06	1.04854e+06	1.17619e+06	111561	1.21149e+06	1.14966e+06	57633.6	929288	71642.9
897	18.1812	224.136	276947	261453	266891	712364	257886	227863	165390	220796	4.54219e+06
898	15.1647	310.13	73629.3	65924.5	86723.1	149576	430018	395408	37438.9	32840.9	46752.5
899	21.2333	403.647	51943.1	43775.2	63836.5	148317	87051	82956.1	0	55173.4	235695
900	17.0908	717.318	930.4	999.809	919.833	784.735	13036.3	10130.5	798.281	21451.1	250274
901	15.1236	251.554	107147	106216	126266	318600	3009.81	6695.36	2353.54	0	2302.37
902	22.0742	375.288	0	0	0	0	0	2008.35	336674	2.35598e+06	273740
903	20.0473	765.481	228543	240927	260685	0	4.31101e+06	3.79282e+06	0	0	0
904	4.63123	232.087	437583	412923	485164	871508	7.3977e+06	6.62087e+06	277595	763107	807427
905	13.7178	475.264	17304.4	8546.54	9964.72	47116.4	3.32966e+06	2.8973e+06	3515.81	44645.2	42068.8
906	2.89197	677.179	6.20537e+06	5.86892e+06	7.29569e+06	2.10474e+06	4.53747e+06	4.49909e+06	0	1.7858e+06	1.16133e+06
907	12.2502	224.125	68868.5	72146.3	106081	134944	54475.2	59904.1	65509.9	1.02963e+06	1.56706e+06
908	8.79008	292.117	44700.7	34451.2	25367.1	39232.8	117399	105953	23094.4	781084	2.51046e+06
909	17.2788	392.109	394088	362898	413130	445987	995133	836120	169267	1.01078e+06	4.87457e+06
910	12.8368	217.989	7655.81	5406.1	2937.6	8050.01	4252.85	7602.7	54231	1.06461e+06	183872
911	21.3565	342.029	0	0	0	0	0	0	0	0	81533.7
912	20.236	408.139	1233.87	1064.2	4648.11	0	1233.5	896.639	0	204337	14964.5
913	15.0083	564.172	0	0	0	739.066	807.112	0	0	1.13117e+06	1.15478e+06
914	15.2873	294.092	8312.76	6376.67	1620.78	7405.2	546586	578110	3459.76	6730.24	186020
915	5.87207	183.041	87120.7	83880.4	84143.3	114734	8.28433e+06	7.61054e+06	78472.4	174119	200861
916	8.73905	160.133	1.74833e+06	1.7835e+06	2.06494e+06	2.14757e+06	2.23151e+06	2.03065e+06	4.1973e+06	1.74158e+07	8.81212e+06
917	13.8072	328.102	26641.7	19551.3	31255.4	21995.4	21531.9	20915.9	51140	115136	768351
918	4.44386	230.084	152633	182779	146074	255303	149337	132312	120366	1.74002e+07	1.87966e+06
919	11.9384	333.143	216681	218240	225502	402975	284730	242725	38735.9	5.98873e+06	243917
920	14.6123	508.197	0	929.688	801.739	682.524	0	0	1717.08	3506.08	4.75006e+06
921	20.7838	734.467	40211	34351.6	40023.1	4080.64	1.25358e+06	1.17197e+06	0	0	2056.73
922	15.4759	431.144	27274.6	19476.4	20082.4	1573.99	30191.4	29443	55351.9	16390.9	8.10545e+06
923	9.54779	363.104	71391.9	56957.3	62955.6	135483	1.16002e+06	1.08048e+06	485465	140069	82116.9
924	18.1763	399.164	723538	672243	753277	1.79338e+06	668600	636559	68164.5	647593	1.23211e+07
925	18.0365	366.171	4666.85	4846.53	2662.14	4581.92	657974	629960	4350.37	16465.4	16621.1
926	10.5397	221.136	97825.5	96620.5	86433.7	191885	9.30222e+06	8.24269e+06	82995.5	125931	239194
927	20.901	231.069	167354	161235	222390	433020	294218	269984	67578.9	155451	409512
928	12.0029	588.257	0	0	0	3480.14	290669	260314	794.012	2914.09	0
929	1.14068	188.164	658648	648250	724776	1.78366e+06	9056.97	14680.2	18352.2	99460.2	1.28978e+06
930	11.1174	402.268	0	0	0	4203.74	611742	580039	0	6049.6	6028.2
931	16.1819	315.657	35289.9	37696.2	49133.4	48002.6	1.70315e+06	1.68514e+06	40369.3	159567	133617
932	9.60585	338.081	430519	441253	503739	36642.2	721193	679943	3634.33	7.02336e+06	345298
933	9.91583	188.164	16362	21915.6	17468.5	14753.6	16151	23593.9	1.25481e+06	130837	215813
934	19.7553	261.2	234720	235445	247127	69330.5	1.42353e+06	1.26674e+06	64877	214162	98743.1
935	21.1215	719.364	12251.4	12301.3	11868.7	29647.8	14584.6	7361.04	149546	181348	255624
936	13.2177	147.536	20738	15886.1	17154.6	22841.4	22603.4	18587.7	68715.5	564058	312171
937	21.5033	552.229	2104.2	3162.5	3182.94	10418.4	8988.75	3736.75	6541.43	153097	22492.3
938	11.6784	339.153	9.69592e+06	9.19949e+06	1.03378e+07	444966	4.28163e+06	3.77763e+06	18190.6	596511	17341.7
939	19.7587	172.07	3.92592e+06	3.81186e+06	4.63671e+06	8.42647e+06	8.71429e+06	8.69104e+06	160637	4.57043e+06	1.08676e+07
940	8.79117	250.179	2.60031e+08	2.6406e+08	2.95506e+08	1.26918e+07	1.67345e+08	1.48332e+08	189167	52301.5	7.42183e+06
941	14.8305	310.047	659.092	0	0	0	0	0	0	1.10774e+06	975.969
942	17.1092	480.194	26894.7	19446.8	24426.1	3090.88	8639.43	12236.3	3.27599e+06	14734.9	9159.7
943	7.10627	371.12	8994.16	7992.59	0	6903.35	0	0	17897.3	2.64068e+06	36948.1
944	15.2924	272.11	23665.6	28899.1	20821.7	37714.1	23931.6	22855.2	24056.3	69967.1	728943
945	22.0678	227.634	0	868.47	0	0	0	1953.53	11639.2	93008	3041.44
946	1.28393	178.105	3.75011e+06	3.72004e+06	4.39951e+06	1.1166e+07	259357	230094	124239	1.55749e+06	1.67202e+07
947	16.7287	226.08	296648	281120	309276	182205	238269	218993	388128	385871	1.23924e+06
948	13.2662	195.519	11287.5	5296.35	8492.49	0	753.843	1812.47	0	41144.6	298713
949	8.85528	267.178	810382	747493	874449	19989.5	330170	299107	2150.89	14059.9	15280.4
950	15.3756	342.13	0	923.61	1744.32	4678.76	3291.69	3922.97	0	262488	2809.64
951	12.0056	628.249	21860.3	16465.7	25563.3	69516.6	1.84816e+06	1.63026e+06	1660.21	35522.1	19521.6
952	14.0391	386.126	4791.62	6308.54	5607.27	21091.8	177997	167201	3925.09	4669.26	8936.47
953	11.791	433.145	2989.59	827.376	2857.67	2262.07	0	0	0	234216	3392.65
954	8.5157	203.555	40136.2	32432.8	34750.5	146983	1041.85	0	0	3.70736e+06	0
955	17.2206	171.559	10916.4	15349.4	8212.7	1605.01	17502	27620.1	6285.27	1.15702e+06	228567
956	21.3418	250.177	487109	467770	465461	302827	1.16791e+06	1.08672e+06	1.51125e+06	238664	969809
957	15.4839	236.549	7891.64	6943.05	7167.73	50811.2	0	1041.36	608272	362977	996.629
958	1.0204	319.065	934219	784136	903440	944019	1.03631e+06	968415	4.22125e+06	961031	1.18746e+06
959	17.0949	369.151	5.15529e+06	4.92436e+06	5.76973e+06	3.25553e+06	1.01904e+07	9.17985e+06	7.98451e+06	1.47511e+07	3.67657e+07
960	4.54313	258.042	968722	948110	1.05016e+06	413425	1.63604e+06	1.49292e+06	77419.5	323567	184797
961	3.33437	565.127	109749	87130.1	100388	2796.08	184564	175454	0	16700.8	9517.5
962	17.0949	348.172	4.23965e+06	4.11278e+06	4.53509e+06	2.77139e+06	9.06481e+06	8.04055e+06	7.04664e+06	1.34716e+07	3.9069e+07
963	21.2343	406.154	853801	802235	908763	1.98436e+06	1.2271e+06	1.1139e+06	5990.19	1.07935e+06	3.46146e+06
964	14.6148	510.202	0	0	2482.62	760.486	0	1940.86	0	2380.06	229070
965	10.0953	295.024	13413.7	8096.25	14572.9	6274.42	52863.6	45556.9	432774	204698	19854.2
966	20.74	502.294	3.86451e+06	3.86659e+06	4.18044e+06	5.72835e+06	7.53645e+07	6.62284e+07	11360.8	6039.16	16084.4
967	15.0563	532.267	27488.1	31774.7	32535.2	73844	3.29436e+06	2.90716e+06	1457.85	27910.8	9655.09
968	20.6547	288.134	11598.4	11073.8	3722.62	12596.8	9427.41	9038.24	25040.9	324813	468534
969	2.89102	694.147	1.90166e+06	1.83576e+06	2.14272e+06	609745	1.51404e+06	1.41064e+06	0	482535	316592
970	15.2566	439.122	98345.5	101364	64065.2	199872	280596	248179	16906.7	3.28667e+06	1.2164e+06
971	20.4872	282.141	64760	50820.3	74909.1	78933.1	45003.6	32261.5	42271.7	475208	113845
972	4.39928	266.174	8.03525e+06	7.88188e+06	9.242e+06	290386	3.93537e+06	3.47919e+06	13179.7	9337.23	50042.1
973	10.6263	569.24	42044.6	28946.9	40234	81227	3.34541e+06	2.95894e+06	0	147858	100894
974	16.7191	451.042	363083	350645	406743	1.18554e+06	43199.8	38002.1	0	0	37570.1
975	11.1555	291.141	724151	689676	695600	1.70842e+06	63575.6	69559.4	135858	2.49307e+08	4.81065e+08
976	13.0108	715.236	751.842	0	1596.61	851.331	324242	342020	0	7158.86	948.579
977	17.4392	344.131	1655.97	802.361	1031	5082.58	158712	141420	632.577	909.66	6160.12
978	6.61732	184.551	26871	11575.2	30380.1	55611.4	6025.72	0	4062.5	5194.28	157109
979	18.9445	240.138	101937	84474.3	141781	296891	196754	179068	6211.84	628467	1.52498e+06
980	20.2765	479.101	1061.56	0	1372.1	0	0	0	0	0	1.34811e+06
981	14.7244	519.29	4678.78	4667.69	6067.83	19713.1	2.17513e+06	1.91304e+06	647.944	27275.5	15597.2
982	19.7602	172.571	715709	642191	851004	1.54791e+06	1.5955e+06	1.52445e+06	22648.1	831511	1.91724e+06
983	18.1713	219.561	161898	147416	198685	404617	150148	148126	0	148726	2.0697e+06
984	15.3386	547.331	647069	613881	641058	833600	5.34259e+07	4.77212e+07	496702	1.50899e+06	1.48958e+06
985	19.4168	277.046	4865.72	5083.3	4737.91	1694.74	3525.69	2766.97	56621.4	799889	282314
986	18.5288	385.185	353967	333929	379673	298125	351903	300293	348899	585104	1.96676e+06
987	13.8277	434.157	0	0	1514.76	3301.29	3569.86	3710.86	7119.73	2.60421e+06	77828.2
988	12.0071	643.211	686.575	1912.04	1049.77	7632.63	501952	454947	0	2667.72	1949.24
989	20.4615	193.578	231449	207680	313704	184046	676366	687698	72338.7	150869	163625
990	11.8741	170.154	4494.76	7679.08	3209.16	4861.9	7183.22	2261.42	983307	50870.2	81400.1
991	7.44623	412.196	5.62299e+07	5.24114e+07	6.31475e+07	1.82056e+06	2.97836e+07	2.80742e+07	9637.67	2524.79	843246
992	17.641	664.345	0	0	0	692.528	146801	138991	0	0	0
993	13.4189	460.282	345059	295324	298933	532212	3.98103e+07	3.50974e+07	246660	910752	1.18096e+06
994	11.3463	385.206	1.63194e+06	1.49726e+06	1.59097e+06	3.09814e+06	1.44568e+08	1.26725e+08	631011	3.65656e+06	3.57718e+06
995	7.1906	337.052	2.21644e+07	2.11233e+07	2.38891e+07	4.79438e+06	3.21341e+07	3.03213e+07	1.02438e+06	3.39243e+07	5.06878e+06
996	9.21954	142.544	186007	199564	264662	218995	194738	197235	229768	789637	603685
997	16.3924	417.042	158389	143533	180124	383524	0	0	1.27128e+06	536948	0
998	17.3282	509.2	0	720.771	1849.51	9001.29	1690.1	2011.79	0	0	675118
999	16.4962	321.127	5737.99	5733.85	5915.41	2743.46	524596	483040	1427.46	62033.5	127602
1000	21.529	334.102	736.131	0	0	4650.57	0	987.093	76237.1	98043.1	0
1001	20.4319	836.243	38177.6	38414.5	44591.8	238663	0	0	1.40325e+06	115388	0
1002	5.94304	317.143	138831	121163	118284	125936	93035.8	84895.8	60187.8	5.31199e+06	1.53004e+06
1003	15.662	562.314	37697.9	29408.7	39177.2	86659.4	5.02004e+06	4.44129e+06	21954.2	93221.9	68366.7
1004	13.4065	543.231	0	0	0	0	364158	397689	0	0	1248.35
1005	13.5461	138.994	3.54506e+07	3.56099e+07	4.33422e+07	3.42542e+07	3.50427e+07	3.15897e+07	3.41925e+07	244688	3.0489e+07
1006	20.5253	479.151	139913	115550	135174	109247	186970	151276	227214	925774	469149
1007	20.2767	478.108	0	0	0	0	0	0	0	0	1.05586e+06
1008	11.3736	163.039	121943	144681	156448	131487	131887	156133	157131	4.50102e+06	6.04565e+06
1009	13.021	632.282	0	726.489	0	0	41473.4	46316.5	0	0	0
1010	16.1806	608.384	648623	526000	466107	622312	3.11249e+07	2.82583e+07	577957	1.53441e+06	1.39949e+06
1011	12.2283	401.257	1005.43	970.354	872.713	0	156320	154004	680.623	0	0
1012	12.8607	344.097	25850	26157.3	26421.2	48940.4	1.3116e+06	1.292e+06	28872.7	1.26671e+06	108863
1013	2.97897	284.11	7358.6	15677.2	16143.8	157001	12837.3	12123.7	8693.37	261520	789267
1014	12.8946	487.175	60665.3	56522.3	60817.3	105405	2.15043e+06	1.88536e+06	8712.06	217490	80697.1
1015	6.19798	339.068	417255	368203	431994	971603	124848	125883	171252	862498	2.0569e+06
1016	8.2746	436.222	763328	704680	835846	78215.4	2.93667e+06	2.58102e+06	0	0	17040.9
1017	17.8697	436.196	239698	251981	288587	724684	3.88018e+06	3.44541e+06	2703.31	11849.4	18960.2
1018	14.265	418.162	20469.4	24005.1	23385.7	14395.3	7999.36	5272.29	18898.6	4.5039e+06	20390.5
1019	9.79123	226.546	691619	658007	810037	1.34568e+06	792312	669746	147453	170718	236192
1020	6.1269	647.22	0	0	0	0	0	0	0	162796	0
1021	18.5383	196.086	609695	584078	769588	731831	653283	645388	369409	249976	1.46277e+06
1022	12.5899	454.222	8417.05	7846.95	6317.52	3875.77	447080	440646	4884.03	5864.29	53637.7
1023	0.791212	186.943	69991.7	58938.2	54340.4	174410	0	0	0	569879	987727
1024	19.2322	363.102	59320.7	70294.5	82332.5	76618.6	75348.6	59453.4	13701.1	4.64344e+06	8.52943e+06
1025	11.6348	400.189	325818	293064	322843	553131	1.39929e+07	1.22674e+07	42555.5	241824	158859
1026	13.4167	251.114	83147.9	59302	79901.9	111456	587772	567309	104142	173117	170054
1027	15.0637	531.264	182409	176481	181790	357383	1.35403e+07	1.19039e+07	31965.5	198813	129703
1028	18.1758	483.116	60007.9	50598.1	56404	195474	50393.6	38558.7	0	23370.5	605621
1029	3.85257	563.123	133529	156855	155802	38070.3	183360	172866	0	2472.31	5380.97
1030	15.2123	403.123	79724	85211.4	94175.9	268798	4876.88	15356.4	4947.62	6451.82	20376.3
1031	20.3173	341.165	138588	139512	149394	132725	155938	149182	1.7543e+06	296402	266900
1032	12.513	332.131	15856.7	8581.79	10249.5	27198.8	641152	611767	32102.9	256064	85680.1
1033	9.45832	371.167	320096	283153	345194	42004.5	128518	119616	331779	434084	1.08121e+06
1034	20.4319	244.058	1.58687e+06	1.58797e+06	1.88646e+06	3.56368e+06	906727	842372	9.54985e+06	3.33825e+06	2.58598e+06
1035	19.1912	219.561	78754.6	77424.3	87565.5	215889	100338	86866.2	2436.93	342084	1.59356e+06
1036	16.823	280.154	19265.6	18513.8	18137.5	27447.4	33769.3	29183.4	16010.2	66900.9	921780
1037	14.6521	237.043	63233.6	49112.9	76856.9	116422	53290.8	50867	86428.8	290071	375522
1038	9.00138	311.12	326046	302607	350285	391819	419895	403784	423211	1.32937e+06	1.25124e+06
1039	17.7573	520.163	864.333	1571.65	2656.89	30299.1	992767	872065	1792.73	856.249	0
1040	18.9707	472.31	5439.5	2357.14	5258.57	9675.51	5866.02	4179.44	8127.64	140475	13592.4
1041	17.4392	391.026	0	816.34	0	727.46	277298	245784	645.391	0	0
1042	6.73553	300.128	0	733.198	2775.99	8278.64	165659	164763	3043.25	6914.17	23941
1043	7.1903	651.115	751229	662595	685839	2699.83	1.61538e+06	1.51381e+06	1859.96	2.0445e+06	26453.5
1044	15.0594	285.109	47193.8	59978	63592.4	114340	4.45251e+06	4.40809e+06	354430	49306	622763
1045	17.7068	474.204	8921.2	15535.7	17734.5	47766.6	33600.4	29583.4	1377.99	40401	355899
1046	14.4039	263.642	7017.18	8202.61	6513.41	6279.43	101752	113880	3037.92	1996.45	17380.9
1047	13.6143	423.127	279310	254274	266334	682850	27833.7	28632.2	4896.45	1612.98	11990.5
1048	18.4955	355.129	41403	39482.6	45742.9	42375	36242.8	32170.7	19253.1	227020	1.02213e+06
1049	19.5408	712.415	0	892.515	1554.49	7628.8	8367.21	0	31176.8	0	498191
1050	17.2495	281.548	193451	148752	208327	253800	169775	159623	0	64927	64956.4
1051	7.89225	151.111	389838	1.32891e+07	1.5409e+07	3.34713e+07	3.38194e+06	3.04965e+06	578568	1.83388e+06	1.85724e+06
1052	12.0681	139.039	3.10973e+07	3.07422e+07	3.81619e+07	3.04156e+07	3.0334e+07	2.83954e+07	158637	2.68586e+07	2.68146e+07
1053	13.604	421.203	13095.9	10528.5	26338.5	10066.2	594745	563814	22653.9	31305	15939.7
1054	14.4361	196.039	1.74131e+06	1.75302e+06	2.09114e+06	1.1226e+06	2.74348e+06	2.36574e+06	1.03356e+06	1.55208e+06	4.52857e+06
1055	9.72523	293.151	59398.9	69367	129740	33944.6	17309.7	23083.8	55378.2	311043	3.74617e+06
1056	10.8154	419.075	82689.8	63427	72730.1	51404	167672	118826	62470.8	831635	434418
1057	3.37764	501.996	135266	124369	164469	5580.94	109130	116851	0	21291	0
1058	22.2544	397.221	30043	34428.7	29869.4	96610.8	8321.3	5562.28	4117.08	402042	690082
1059	5.24093	246.023	29751.9	18837.5	36948.3	8413.22	48541.8	64928.2	20942.9	640122	333349
1060	19.7568	445.257	207063	173277	206263	1.22578e+06	1.28021e+06	1.15329e+06	1172.19	411874	4.05829e+06
1061	4.25198	198.112	828937	898793	905854	442268	751247	686015	86974.3	4.68889e+06	5.73241e+06
1062	20.7176	85.0286	281440	291144	1.02565e+06	278041	420725	421759	770497	1.36865e+06	1.89707e+06
1063	21.4582	305.128	4423.51	0	2014.74	2013.37	1729.94	1863.1	5800.56	77756	137791
1064	20.74	503.297	1.37383e+06	1.30548e+06	1.43377e+06	1.9917e+06	2.62249e+07	2.31279e+07	24512.6	226161	448836
1065	17.5165	431.121	246322	241143	269033	157969	382026	342870	442682	619265	1.26106e+06
1066	15.6609	301.135	14327.7	10142.8	12021.4	8825.27	312349	293703	16790.8	29158.9	40941.8
1067	13.2585	309.099	194248	182941	228356	204166	146102	147533	234226	302882	1.13323e+06
1068	16.0912	431.144	11044.2	13336.2	10273.5	5526.29	5899.68	4661.92	11582	13117.4	6.12742e+07
1069	7.7067	626.165	95564	95172.9	96769.8	8463.27	160291	153560	0	24700.6	5981.29
1070	9.75547	463.17	136709	143378	151995	98018.8	523692	479597	0	5040.5	1509.35
1071	21.4943	424.096	831.898	780.759	0	0	0	0	0	401185	115690
1072	19.4912	336.123	14369.1	11726.2	18146.6	6655.88	64110.2	60506.6	455689	18155.9	18723.1
1073	21.1072	268.593	37729.9	38267.7	46044.7	84934.7	47772.5	47062.5	50944.5	79909.6	331825
1074	16.7282	246.593	18185.7	33056.9	25364.9	71438	73335.8	70947	11546.1	198058	932426
1075	10.1146	431.094	35156.5	46284.7	60002.3	86908.8	79416.8	130766	2501.27	346467	2.82373e+06
1076	15.3295	294.146	7503.6	8103.16	2684.26	10807.2	538691	572895	3463.58	10347.8	178855
1077	15.6548	415.079	8860.88	6092.43	6923.79	6187.91	3439.67	1524.38	157628	103358	283211
1078	4.53223	134.096	4.35771e+06	4.2798e+06	4.91081e+06	800185	3.74902e+07	3.34089e+07	917799	1.14315e+06	1.62484e+06
1079	17.1956	591.218	32769.3	32785.6	35364.4	94843.2	151426	114471	0	71112.9	952791
1080	12.87	219.122	4.55758e+06	4.55167e+06	4.93681e+06	4.75821e+06	4.16329e+06	3.80523e+06	3.28483e+06	9.78663e+06	1.51807e+07
1081	10.6188	555.052	750.283	1143.63	1374.28	0	0	0	997.344	0	1.50715e+06
1082	0.928914	205.143	2.13554e+07	336889	2.41173e+07	2.17385e+07	2.42616e+07	2.29224e+07	3.22885e+07	549571	7.40943e+07
1083	19.5577	155.546	32840.4	22401.1	35238.4	18820	26159.5	22718.9	375461	1.73273e+06	266712
1084	18.4718	246.141	1.0701e+06	1.03978e+06	1.13886e+06	890265	961441	890084	774436	2.18947e+06	3.47235e+06
1085	10.0505	173.1	472967	458894	493777	532350	481606	456326	607002	676165	2.33647e+06
1086	6.73023	267.107	714937	672559	756035	1.4245e+06	1.62437e+07	1.48544e+07	253896	723555	635589
1087	20.0165	308.164	2.04346e+06	2.0032e+06	2.34907e+06	297289	5.01746e+06	4.56076e+06	119249	2.26006e+06	192670
1088	3.52427	377.028	272745	268284	330949	974011	481877	482517	156235	151815	676238
1089	21.4809	281.138	12465.7	9436.44	15013.5	18498.2	19855.9	20421.1	18776.6	873945	23506.5
1090	10.4473	174.148	401353	389547	468342	827215	1.90865e+06	1.77432e+06	4.29263e+06	2.55361e+06	1.44035e+06
1091	6.74277	370.112	10104.9	2058.58	10476.6	10916.3	7023.63	4941.54	943.576	536730	264166
1092	14.9763	121.05	1.85901e+06	1.9141e+06	1.94404e+06	3.93094e+06	2.76584e+06	2.51539e+06	541513	763859	2.85854e+06
1093	13.6208	424.131	29516.2	23300.1	25023.5	125866	1023.31	0	0	0	3489.08
1094	16.0928	433.149	4658.56	7932.77	6916.84	11392	13385.3	7562.38	2997.59	14673.2	2.26192e+06
1095	16.9513	659.371	793.686	0	1399.51	702.081	370003	349064	0	0	802.527
1096	7.67832	119.086	3.62772e+06	3.94899e+06	4.084e+06	1.09758e+07	939022	843570	413616	471846	486376
1097	20.8985	230.567	810322	775867	956271	1.92436e+06	1.34415e+06	1.27671e+06	12261.2	804708	1.96798e+06
1098	12.3915	157.101	137032	113008	124965	369999	264303	221963	6.79627e+06	144115	342881
1099	20.457	678.325	2706.92	0	0	1051.81	104732	98061.5	0	0	0
1100	12.597	431.238	25428.5	25109.7	30369	54752.9	3.89036e+06	3.44474e+06	23025.5	58392	58792.7
1101	21.2435	233.571	225067	213439	285168	412366	297178	291436	5976.89	245643	503064
1102	4.6431	337.088	31866.6	26369.9	33630.5	136503	1291.77	943.198	809.004	651222	700330
1103	6.06335	552.156	270012	255296	285951	13531.9	530538	476982	7318.29	127905	17068.4
1104	17.2945	649.363	15231.1	11823.7	16109.6	14575.1	1.8939e+06	1.68716e+06	8740.74	40850.3	10329.3
1105	9.70405	351.188	38367.5	29155	37370.9	56845.8	3.53875e+06	3.52822e+06	19895.9	88924.2	122329
1106	13.4065	490.32	0	697.3	0	685.326	395667	341162	2762.9	2450.13	3613.89
1107	14.6502	140.04	150222	124241	1.64134e+06	255986	114075	106980	196745	597277	779584
1108	6.09473	315.154	342326	340598	352900	258227	373296	348624	503704	1.25917e+08	3.7542e+07
1109	12.8842	488.179	2179.21	2219.84	3418.35	6500.02	424710	384692	1229.89	31881	5549.67
1110	9.70827	349.182	2.4297e+06	2.23878e+06	2.58984e+06	3.77752e+06	1.58752e+08	1.56623e+08	1.53039e+06	4.83209e+06	6.46131e+06
1111	13.4171	461.284	36544.6	27205.4	35968.6	90123.1	7.58008e+06	6.63879e+06	35046.9	160296	209748
1112	7.70913	194.03	950881	835783	808396	221004	1.03926e+06	1.06402e+06	14241.4	278674	160092
1113	11.1644	293.146	48420.3	40422.4	53270.2	40447.7	82171.2	55406.7	69886.2	2.23186e+06	4.47822e+06
1114	21.8322	436.233	0	0	980.914	0	0	0	0	1.68445e+06	0
1115	16.6659	530.158	0	0	0	1522.79	0	1403.27	2274.9	36194.5	239205
1116	19.7567	163.075	1.33712e+06	1.36412e+06	1.47195e+06	3.05133e+06	3.27417e+06	2.97278e+06	333550	1.98729e+06	5.78765e+06
1117	19.1966	219.059	415911	405622	670575	1.05075e+06	676747	630043	334230	1.88755e+06	7.28777e+06
1118	19.6693	175.051	101798	92687	108814	245312	87071.1	97863.8	184046	79573.3	541894
1119	21.7247	354.121	0	0	964.813	1006.51	78967.9	77681.2	9164.43	7052.19	15487.6
1120	13.8621	826.235	0	0	0	0	102487	90610.3	0	0	0
1121	21.4278	272.485	37846.8	34576.8	32815.7	33526.5	15100.5	13641.1	385868	32832.7	91488.7
1122	18.4683	268.123	488419	475900	543059	409208	431068	402987	326403	1.03505e+06	1.91449e+06
1123	17.0907	715.313	63446.2	51722.7	46558.8	10703.2	315669	242437	175115	612228	3.32011e+06
1124	15.9963	575.29	31165.1	49750.6	56274.1	93446.6	4.75784e+06	4.24824e+06	12463.7	62765.4	23416
1125	14.976	177.112	1.31604e+07	1.31039e+07	1.40994e+07	2.66999e+07	1.86939e+07	1.70473e+07	4.24781e+06	5.31849e+06	1.95327e+07
1126	11.1666	331.091	40570	34466	41221.7	46760.6	42146.7	33185.5	61046.7	4.80253e+06	212932
1127	17.0967	137.132	627165	592513	610666	1.05065e+06	1.13686e+06	1.03368e+06	877808	1.65607e+06	4.62472e+06
1128	11.8479	164.07	1.5132e+06	1.60565e+06	953891	260927	313839	289827	256507	1.69609e+07	1.04345e+07
1129	21.2375	784.806	1908.54	5134.74	4172.11	64983.4	24861.7	25451.9	0	36310.1	555578
1130	21.1357	464.19	47600.7	25961.8	32817.2	22193.5	33329.4	45700.4	37662.3	5.3827e+06	46676.8
1131	11.7472	591.285	59967.3	49269.5	48884.2	134031	3.63261e+06	3.14817e+06	3621.45	154980	83208.2
1132	16.6361	255.12	123822	60367.3	190108	139904	170480	168946	167027	206043	1.03863e+08
1133	20.3005	289.054	34813.7	38761.7	69837.6	42692.4	37329.1	35707.7	31558.4	46926.6	517346
1134	5.84395	166.069	2.40516e+08	2.5066e+08	2.66715e+08	3.81606e+07	1.12629e+09	9.86694e+08	108658	891518	124000
1135	17.7745	106.086	102475	99152.9	127704	247384	616059	581155	78089.9	226959	232235
1136	16.362	613.113	833.638	0	0	0	0	0	0	82039.5	2.15577e+06
1137	9.9429	190.067	242021	213362	250813	458964	1.81705e+07	1.6594e+07	79302.9	388408	417119
1138	10.3912	340.102	4.00859e+06	3.8628e+06	4.20115e+06	877187	2.85875e+06	2.60834e+06	920927	1.63445e+07	7.5386e+06
1139	15.3377	548.335	152796	151488	156822	204342	1.43602e+07	1.27919e+07	116239	390179	371504
1140	20.1161	288.159	322440	278787	227401	387562	368700	216259	3.64434e+06	7.08599e+06	1.41008e+07
1141	13.8483	235.057	527982	510005	589116	752212	585463	578486	881207	1.62316e+06	2.15989e+06
1142	15.6647	561.311	171924	196818	203285	317648	1.88041e+07	1.66383e+07	151539	412658	338255
1143	17.2788	237.552	10473.3	8103.23	18169.3	28679.9	4948.77	11562.8	297214	36912.1	7777.96
1144	19.1187	263.112	422174	385140	400915	541983	1.03973e+06	974415	183792	289596	72769.4
1145	9.45915	194.07	91823.9	62083.2	66045.6	121822	116689	125486	75547.4	83308.8	1.16179e+06
1146	14.7238	537.319	1635.38	0	0	847.846	532190	465404	0	4964.57	1421.4
1147	12.7908	168.038	40588.1	1.19895e+06	1.53616e+06	116054	1.14791e+06	1.14855e+06	460179	221853	936845
1148	20.0718	249.597	44126.8	26724.4	51985.2	105575	141259	137298	17001.3	44036.4	1.24111e+06
1149	11.0246	350.16	15176.7	14742.5	7473.74	22199.2	13252.4	4033.58	131905	196147	659364
1150	21.5288	155.541	90088.5	88106.7	98422.1	77652.3	54863.3	67391.3	627180	928070	22921.1
1151	17.5211	348.173	1.05784e+06	974566	1.08505e+06	855018	1.91376e+06	1.70087e+06	1.87942e+06	3.43024e+06	1.11352e+07
1152	11.3948	410.196	0	1777.76	0	2762.58	497539	430513	4657.74	5727.12	5445.48
1153	16.4434	219.059	1.68425e+06	1.73806e+06	2.1198e+06	4.40135e+06	4.45971e+06	4.31639e+06	649993	9.63871e+06	1.73331e+07
1154	18.726	381.227	14251.1	11452.4	14353.6	61953.2	54543.1	23218.8	3010.55	142262	1.405e+06
1155	6.17078	188.183	49239.3	58719.5	57319.2	3137.5	13812.9	15367.4	31639	212074	269729
1156	18.1758	241.568	48003.1	42800.5	53522.2	94631	44396.6	43974.2	16251.5	53073.6	548552
1157	19.6062	220.096	1.4822e+06	1.39483e+06	1.56155e+06	1.90771e+06	2.95076e+06	2.66588e+06	3.51867e+06	1.05616e+06	1.03915e+07
1158	22.0678	248.65	0	0	0	0	0	0	9980.12	131217	10258.5
1159	21.7834	397.221	62994.7	49746.2	66051	106765	51017.2	60952.1	68193.4	516403	704008
1160	12.3888	183.185	9114.67	13092.2	16181.9	73963.9	1122.51	0	0	17130.9	318048
1161	21.5191	250.074	11345.5	10425.5	11528.8	8699.59	13364.6	4160.14	567445	1.29258e+06	55802.7
1162	12.0674	166.549	142926	128231	109808	168053	47771.9	51230.8	41817.1	120117	548659
1163	19.4154	278.071	992191	917391	1.15025e+06	145322	844704	803859	352053	238060	213795
1164	13.4175	459.279	1.63806e+06	1.46409e+06	1.49044e+06	2.4461e+06	1.80272e+08	1.57142e+08	1.17613e+06	4.21665e+06	5.3174e+06
1165	14.4782	203.106	3.2051e+06	3.09279e+06	3.4127e+06	8.03022e+06	6.46699e+06	5.89739e+06	130060	8.25824e+06	2.10446e+07
1166	11.7422	614.27	34747.2	22597.8	35923.7	82050.4	1.97898e+06	1.71764e+06	1910.64	95739.2	71223.2
1167	18.1403	462.647	3072.09	1329.75	0	8034.74	0	0	0	2294.2	133025
1168	13.7799	300.094	61684.8	56268.3	50381	47993.4	50513.8	38979.2	81528.7	58449.5	1.51017e+06
1169	17.253	415.114	57027.3	231720	278481	305365	11896.2	7310.74	3.70607e+06	94499.3	41864.6
1170	17.2113	798.324	6743.58	7263.4	5163.39	112116	31544.3	25091.1	0	7675.26	283092
1171	8.91333	372.074	20242.8	27718.4	14565.2	34661	40527.1	39664.4	12203.3	290229	965380
1172	19.6717	311.148	645585	577413	711131	1.31361e+06	652652	637368	284606	756632	4.79297e+06
1173	20.3853	463.16	880886	873673	974730	64131.7	989562	921353	296554	276768	2.35663e+06
1174	8.79602	293.12	7596.47	6313.68	7028.61	27611.2	14629	12062.3	5074.74	117341	391757
1175	1.21368	246.066	105319	81899.9	105902	323400	544561	472350	455084	682449	1.72932e+06
1176	12.4808	339.085	9158.87	8392.44	4582.22	10402.1	846.841	1673.56	2805.42	305898	43720.7
1177	22.1968	297.242	132036	129413	146471	135325	149377	154565	185273	493788	209111
1178	19.1118	450.039	329346	314286	352121	1.17231e+06	38824.5	48001.7	0	0	41873.3
1179	8.88792	637.295	106606	99326.2	128429	8584.95	541674	467005	0	0	0
1180	7.17812	711.132	1.36528e+06	1.34095e+06	1.61912e+06	326677	2.13591e+06	2.02542e+06	27021.8	1.53317e+06	211313
1181	4.0747	282.004	16164.7	12733.2	22133.2	10749	43349.8	38218.8	16692.8	350242	242766
1182	6.11107	743.176	1.87709e+06	1.77394e+06	1.90774e+06	32677.9	2.47605e+06	2.17516e+06	6723.65	1.70201e+06	23530.3
1183	16.8055	427.213	47921.7	50807.4	56074.3	39354.2	40397	33308.6	47127.4	124577	2.19889e+06
1184	19.3312	421.112	226309	201846	214022	368733	589448	512361	164188	93294.8	1.33466e+06
1185	17.2108	228.064	2.19331e+06	2.15392e+06	2.25284e+06	5.7284e+06	3.51825e+06	3.29556e+06	89150.9	2.24163e+06	5.41741e+06
1186	19.2177	524.296	30058.6	37223.6	34762.7	24163	17449.1	20334.1	353770	293679	124778
1187	6.84927	205.079	484205	560539	577747	119108	855056	804462	34768.8	1.72643e+07	7.08761e+06
1188	9.30768	310.085	16732.5	12419.9	21793.1	42570.4	625462	568682	49770.7	1.11271e+06	675228
1189	8.48442	271.18	1.9747e+06	2.09318e+06	2.25272e+06	2.21709e+06	1.79855e+07	1.57784e+07	96504.2	82067.5	336389
1190	3.51988	273.536	203613	198293	272705	975007	405046	376163	63711.7	37380.6	454482
1191	14.5924	582.132	0	0	0	761.608	0	0	85985.1	0	0
1192	17.2742	257.062	310393	294683	363248	726848	140367	116424	4.58474e+06	614795	236695
1193	22.5704	333.154	55526.2	51308.8	69051	61115.5	56806.1	46131.7	60887.6	219935	640112
1194	10.2854	400.131	25604.9	33612.6	32378.6	14810.2	324127	336595	2399.35	73716.3	68342.1
1195	17.1685	333.053	38545.7	18126.9	26074.2	51228.4	34330.1	26946.9	37102.6	88637.6	2.78078e+06
1196	17.6812	351.701	37368.1	41950.1	62744.7	34439.1	1.08296e+06	959316	31286.9	61786	39545.6
1197	19.5503	191.089	352561	323493	348279	409981	421358	376399	258352	1.25235e+06	215147
1198	9.92152	174.547	813029	748731	790796	191119	1.1148e+06	1.08974e+06	53410.5	31756.8	151824
1199	12.2636	137.132	1.30986e+06	1.2699e+06	1.3462e+06	466858	622549	498242	1.49105e+06	4.74605e+06	7.00709e+06
1200	8.46583	272.183	333681	394837	380294	401125	3.24741e+06	2.88908e+06	5067	15876.8	64745.6
1201	21.484	361.13	0	0	1112.21	0	0	0	0	2965.74	61730
1202	14.829	506.147	0	0	0	1622.98	299717	260306	0	0	0
1203	6.11129	394.073	1.56337e+07	1.51387e+07	1.76689e+07	2.50862e+06	1.70828e+07	1.55071e+07	1.48578e+06	1.30296e+07	2.02338e+06
1204	19.0973	448.216	9184.04	10148.8	3539.2	9178.31	14694.6	6791.81	12022.1	1.03448e+06	35408.4
1205	10.8359	362.084	383762	388297	495272	304426	755516	732939	382031	5.08693e+06	2.64456e+06
1206	0.889328	339.154	603618	506244	647845	1.4798e+06	9512.89	13086.9	0	63355.3	1.29746e+06
1207	20.3143	415.167	264446	272395	318546	300989	282951	265190	270675	1.41771e+07	9.80863e+06
1208	7.67607	207.149	178923	226556	222045	229443	249084	229881	169208	2.62274e+06	1.30126e+07
1209	10.4252	281.05	4.25442e+06	3.79875e+06	5.03354e+06	1.14573e+06	4.55822e+06	4.28192e+06	786153	3.93707e+06	1.14942e+06
1210	17.3007	355.651	4105.33	1975.75	8014.11	0	103901	102726	3340.53	3972.51	5282.16
1211	14.8952	305.157	346594	347566	377964	274049	432824	375427	266004	2.33401e+07	2.17408e+07
1212	13.7111	257.109	90201.4	87526.4	90825.2	95419	539919	530888	83905.2	110366	170697
1213	8.42239	589.125	0	1079.64	984.31	0	0	0	0	15512.2	148852
1214	7.51673	167.154	0	0	0	20417.7	0	0	0	1957.05	129854
1215	10.5595	286.046	1.16395e+06	1.02633e+06	1.20489e+06	532218	1.4046e+06	1.2753e+06	478854	2.82862e+06	966397
1216	17.808	449.199	62291.9	57099.6	57768.4	1510.06	236871	208262	0	3163.95	3078.74
1217	18.266	425.628	8799.28	6157.25	11076	126553	23965.4	12311.4	677.493	937.951	368725
1218	15.3829	321.152	30502.2	5475.13	12142.1	3591.51	2931.33	1751.34	5388.23	274353	25239.3
1219	17.2033	382.157	1.87957e+06	1.18169e+06	1.95275e+06	5.03625e+06	1.69787e+06	1.61016e+06	9985.53	2.54966e+06	2.07625e+07
1220	22.5703	291.089	14272.7	11212.5	13376	46118.7	21702.4	26030.5	1799.57	374760	1.07093e+06
1221	8.91945	352.118	777981	684912	896175	11770.5	413229	367834	2391.19	23828.5	66712.1
1222	15.3245	301.128	11064.1	8864.21	7773.8	12071.6	569369	494830	12243.7	39853.6	52254.3
1223	16.053	430.132	0	2703.49	890.503	1684.81	0	813.443	850.988	0	4.29989e+06
1224	14.6504	199.096	4.92305e+06	4.92623e+06	5.1437e+06	7.92747e+06	5.81689e+06	5.17948e+06	6.61241e+06	2.02032e+07	2.94751e+07
1225	14.0201	490.246	10634.3	6458.81	8350.32	17325.4	173101	160914	6625.31	4924.16	11851.7
1226	12.1907	272.081	54027.3	42734.4	57372.1	159803	1.00904e+06	927464	5172.09	123644	345098
1227	10.1806	380.149	5006.35	3254.43	3478.45	5891.64	416857	444057	3223	935.67	1850.72
1228	13.5156	363.071	2409.68	2338.18	806.489	6621.11	875.316	875.959	26509.3	20735.1	286528
1229	9.91959	173.528	648069	655504	789186	174896	373686	368229	57031.3	26942.2	40603.8
1230	20.1628	325.17	353110	396086	370993	269577	342224	313353	3.28516e+07	1.88003e+07	1.06412e+06
1231	13.6036	268.19	27935.3	37259.6	171161	51841	33437.4	28354.2	74624.7	1.09168e+06	3.03078e+06
1232	10.2876	399.128	345819	284577	289765	175710	2.31095e+06	2.20383e+06	119461	599179	537806
1233	6.45412	403.089	9650.5	3513.92	7052.29	3534.91	9873.13	8123.7	16113	4840.47	270362
1234	9.44235	220.04	132647	100208	165864	73564.8	221347	191896	48474.4	152140	633431
1235	20.8673	751.491	0	0	1316.36	0	292514	263638	0	0	0
1236	13.8283	614.349	0	0	687.878	0	0	0	4589.15	859.822	292921
1237	10.9863	258.112	600606	534298	625799	345556	2.07383e+06	1.83292e+06	62159.1	812815	58736.9
1238	10.1749	394.109	65236.3	61186.3	59722.8	79490.3	187591	192891	7656.61	39644.3	45467.8
1239	16.1185	702.304	0	0	0	0	0	0	0	0	233738
1240	21.7093	154.562	28918.6	34791.8	30971.3	88901.3	707923	706516	176520	201952	283176
1241	7.68178	151.131	1.39605e+07	1.47618e+07	1.61007e+07	4.02836e+07	2.7603e+06	2.52076e+06	1.26217e+06	1.4405e+06	1.50601e+06
1242	13.3502	267.049	23128.3	17840	13564.7	36868.8	10241.5	12153.2	4386.1	2846.5	152445
1243	16.5102	605.336	79056.8	78871.9	71191.2	118788	7.06199e+06	6.32239e+06	68196.7	163775	107818
1244	11.7555	593.29	0	0	773.357	0	214356	187970	0	910.52	0
1245	0.673952	263.087	3.96676e+06	3.21283e+06	4.1547e+06	4.48177e+06	4.58976e+07	4.18471e+07	3.893e+06	3.24779e+06	3.46413e+06
1246	14.4415	367.157	3022.79	4019.01	909.108	2334.55	4508.91	1786.65	3831.19	94554.3	191428
1247	4.64932	209.063	1.91068e+06	1.99538e+06	2.65573e+06	4.26997e+06	4.68314e+07	4.08265e+07	81884.5	321478	393396
1248	16.5823	313.111	267138	240476	295091	377274	405950	375009	18989	746385	1.21819e+06
1249	16.4172	695.229	746.555	650.159	0	0	0	0	0	12656.8	386320
1250	12.0031	644.214	0	0	0	0	114109	119821	0	0	0
1251	18.0297	369.682	3031.15	3154.82	4834.82	3660.23	385543	359543	3754.21	7491.92	0
1252	16.584	202.578	195944	206267	255346	26275.4	144644	126084	710468	326174	228116
1253	18.0042	148.564	0	0	0	842.631	0	0	0	1.80578e+06	1.71034e+06
1254	12.7329	235.054	330503	291375	327222	246017	3.34562e+06	3.07537e+06	98044.7	235164	386209
1255	20.3882	287.147	109039	99500	104234	99771.2	108607	89486.9	86920.9	457588	1.84806e+06
1256	21.3155	249.065	75973.1	49339.6	76885.3	82125.9	66999.2	63402.4	214086	355882	554949
1257	10.6491	193.049	310833	292006	356366	162407	113583	90752.6	92544.2	1.13834e+06	2.39954e+06
1258	19.8325	292.593	336212	369123	378289	554773	441416	423132	37291.6	150732	177612
1259	8.11937	481.188	0	1327.82	1041.93	1210.78	321284	303970	839.373	2810.7	2198.7
1260	18.733	402.731	17057.1	13970.9	14244.1	14052.1	544511	482708	10436	12898.4	7582.18
1261	20.8627	429.239	62402.8	59870	70837.9	75928.4	72506.5	84618.3	119445	123984	2.23187e+06
1262	14.5924	603.111	0	0	0	0	0	682.45	85654.5	0	846.546
1263	16.7658	248.091	3292.48	6889.16	3233.63	4259.14	14630.4	12739.9	7313.71	392172	23600.2
1264	17.0795	217.047	31978.2	34890.2	47464.9	80753.9	140621	110555	416638	993530	558333
1265	17.1092	502.175	0	0	954.459	889.466	853.887	915.586	358969	3287.91	2414.87
1266	13.7245	474.262	157381	137685	164768	287411	1.71344e+07	1.49137e+07	71629.5	326770	309478
1267	6.50318	209.033	190748	103103	241085	37065.9	342441	296139	175244	1.80488e+06	205765
1268	5.60375	301.132	95197.2	70408.4	102795	116725	140668	149003	45518.1	5.01755e+06	1.5751e+06
1269	9.70697	350.186	358248	322211	374543	559668	2.48611e+07	2.43419e+07	229132	748739	946635
1270	15.6075	693.23	0	0	0	795.127	64676.4	68347.4	0	0	0
1271	0.565132	441.073	52157.9	54605	147497	13401.4	2.45289e+06	2.18551e+06	0	13775	0
1272	18.5362	407.167	373283	333205	313188	185909	263932	230227	385638	303690	1.10711e+06
1273	9.63808	540.197	0	0	0	0	58696.9	53415.7	0	902.884	0
1274	18.4963	354.126	2358.4	0	4221.11	1198.86	3116.19	2209.15	1913.67	1.29116e+06	5.34227e+06
1275	16.7353	226.582	0	2320.89	1799.36	1614.1	4737.93	3936.24	2640.74	22900.2	268272
1276	11.1235	419.292	55926.7	49503.8	75888.6	46891.8	1.16859e+06	1.01986e+06	65369.1	22728.6	15841
1277	14.8113	514.305	0	0	0	0	0	0	0	0	89391.7
1278	21.4072	434.71	6623.47	0	8817.59	14838.3	16268.6	18050.3	0	0	114985
1279	12.8346	259.016	4742.36	2913.55	4478.27	672.133	3338.97	1590.62	297229	3.56912e+06	688933
1280	16.5106	607.342	0	769.178	0	0	457145	400551	0	2015.81	1431.09
1281	17.0937	733.283	706.44	765.574	0	0	17587.7	13311	3050.86	25965	155673
1282	4.60213	172.99	204051	210823	229398	135319	238297	205480	3.51864e+06	438391	389007
1283	15.6609	563.316	0	1388.49	789.022	1814.14	1.09699e+06	944281	739.68	8175.1	1042.16
1284	9.38512	277.165	26698.5	20431.4	40423.4	120610	75408.4	77353.5	4035.09	1.10606e+06	2.57478e+06
1285	12.884	446.219	2316.61	3772.29	2567.68	3755.12	234251	226409	32933.5	30777.8	51306.8
1286	19.456	205.122	4.40139e+06	4.1013e+06	4.66332e+06	1.05012e+07	6.14382e+06	5.72988e+06	229130	3.0453e+06	7.23689e+06
1287	16.183	639.424	0	0	0	918.588	173840	152792	0	0	0
1288	9.341	453.194	4172.29	2640.23	5669.58	36468.8	339358	292649	0	0	5288.25
1289	11.3556	387.211	18851.1	22231.9	24212.9	159210	4.27416e+06	3.71676e+06	121029	72116.4	232510
1290	17.2668	241.085	162631	152698	186897	180900	314770	282762	39203.8	291740	431486
1291	15.7941	230.567	5403.46	21181.3	14630.3	69883	113231	99241.7	7814.43	622215	918329
1292	16.1436	184.578	4.23876e+06	4.42603e+06	4.47192e+06	5.00839e+06	6.6299e+06	6.35404e+06	2.52462e+06	1.9114e+06	7.40167e+06
1293	20.839	234.156	25307.7	21052.9	30490.2	35419.3	24442.2	23976.2	22471.7	66114.6	321714
1294	12.8386	208.034	1.05221e+06	970297	1.16693e+06	940608	999416	925861	408994	3.34003e+06	989424
1295	20.3143	416.171	28492.3	26367.6	20766.9	24625.5	28437.2	15758.3	36555	3.46134e+06	2.30382e+06
1296	16.7038	179.054	525832	491310	535432	467870	468233	435614	522003	604677	1.87438e+06
1297	6.12714	582.142	507374	490750	547514	85822.9	513990	455388	38813.6	457521	105502
1298	16.3997	514.622	0	0	727.086	0	0	0	0	0	110236
1299	18.45	435.251	3147.39	2562.76	2944.65	13025.6	24903.3	18242.9	0	66723.8	186694
1300	5.35339	160.03	92043.8	81136.2	114562	162453	760748	762254	763480	56172.9	208885
1301	14.422	522.337	44273	60916.1	61462.7	47896.9	8.15995e+06	7.05644e+06	64702	257871	282496
1302	20.261	401.152	83531.8	88067.1	112264	117413	113758	106058	134823	1.39101e+07	7.51919e+06
1303	13.3256	267.625	9298.55	16847.2	20332.4	84945.4	44438.3	56029.5	76425.7	775932	901035
1304	15.6609	308.118	2704.14	2064.71	0	5418.63	249211	225288	2619.42	2661.87	3198.49
1305	21.4775	221.585	2770.09	1004.43	1006.12	879.658	1227.49	3326.61	854.258	114328	6386.94
1306	8.27461	435.22	4.73661e+06	4.40512e+06	5.22763e+06	585373	1.8451e+07	1.58966e+07	1758.68	9415.8	254908
1307	10.4257	197.063	1.40089e+08	1.33243e+08	1.43689e+08	2.38437e+07	1.9173e+08	1.73569e+08	1.42644e+07	1.65282e+08	3.01714e+07
1308	6.13863	279.136	114531	108197	170469	89342.5	183762	184185	59610.8	3.33251e+06	138257
1309	19.4572	424.073	82105.5	72915.7	103607	106398	88894.1	86037.2	156501	379888	430844
1310	15.3245	567.366	0	0	0	0	682736	602108	1927.89	7876.28	6766.27
1311	7.47002	413.199	1.23802e+07	1.18116e+07	1.34765e+07	391293	6.57196e+06	5.74624e+06	651.056	12484.5	182261
1312	11.383	374.144	755223	854030	1.60491e+06	370959	240825	316589	96685.1	1.83892e+06	1.97257e+06
1313	17.9288	160.567	1.45091e+06	1.4316e+06	1.86812e+06	1.94986e+06	1.52083e+06	1.44331e+06	881879	57362.6	2.60906e+06
1314	5.39717	338.053	50653.3	138973	51385.2	54822.2	378858	295148	77410.8	1.64042e+06	87566.7
1315	0.727855	165.013	3.00862e+06	2.9418e+06	3.3124e+06	4.72992e+06	2.84388e+06	2.75374e+06	6.54634e+06	8.58743e+06	8.9788e+06
1316	19.983	256.169	1.07348e+06	1.11064e+06	1.24074e+06	3.26881e+06	5.32625e+06	4.70565e+06	276637	3.08954e+07	2.38096e+07
1317	10.1687	510.196	1066.11	2027.38	1616.27	3198.44	0	764.217	1530.41	391942	2.28232e+06
1318	20.7183	345.135	18753.8	18518.3	8131.97	26447.4	10570	6947.3	224930	2.76249e+06	6.0789e+06
1319	14.6504	149.045	106587	115319	110985	218711	157193	149116	187008	533683	784534
1320	16.3621	298.065	13909.6	17367.3	16241.4	30138.2	140475	112206	427248	2.13433e+06	1.09341e+07
1321	0.855571	135.003	204195	186300	169986	108166	202702	189631	394077	4.17565e+06	1.29115e+06
1322	20.4202	264.572	955697	880243	1.0714e+06	2.01567e+06	61294.7	68540.8	5.6061e+06	2.34026e+06	476167
1323	16.185	610.39	17183.8	13681.7	7186.71	14645.7	2.04027e+06	1.83161e+06	14753.7	84046.1	68224
1324	17.3005	347.668	4936.24	3773.95	8393.35	6395.91	725997	764890	2726.51	3072.69	2642.77
1325	13.7522	347.086	15525.6	12067.4	18504.6	21634.2	36182.3	24141.3	56980.7	586612	124511
1326	7.18652	427.214	1.44292e+07	1.41908e+07	1.58371e+07	500114	9.49506e+06	8.50978e+06	6979.52	31980.4	47632
1327	8.73977	161.136	129965	125912	136788	168840	157330	233933	353396	1.51387e+06	770525
1328	9.5786	293.121	20452.5	18705	26292.1	23772.7	9533.42	10136.9	16282.9	236125	501293
1329	15.9997	210.49	1742.69	0	0	1725.39	695.41	0	701.598	185480	44032.6
1330	20.5117	205.122	2.66999e+06	1.15014e+06	1.3409e+06	2.71973e+06	3.42648e+06	3.06346e+06	169029	3.13989e+06	9.82903e+06
1331	14.42	505.311	28175.7	33175.6	27595.7	57912.7	5.54232e+06	4.84693e+06	27008.7	113166	135978
1332	16.6783	346.111	23517	14568.8	9616.17	72020	68781.7	47686.7	5250.93	258990	649808
1333	5.00408	244.137	76133.8	82117.5	84045.1	90770.4	93473.6	90470.5	360103	57051.7	624515
1334	14.2639	420.158	78815	66851.4	60920.8	53756.6	57786.7	35252	67121.2	1.3311e+06	143600
1335	3.42473	500.993	1.04945e+06	919120	1.16204e+06	140076	894325	829039	0	234365	66843.6
1336	21.2467	365.159	2.76734e+06	2.5428e+06	2.86019e+06	6.66557e+06	5.85171e+06	5.24395e+06	152737	1.69615e+07	5.76986e+07
1337	20.6555	287.13	74674.5	69588.2	92218.4	137139	105285	93670.8	153386	1.97701e+06	2.7406e+06
1338	19.423	188.036	81184.6	72675.5	78912.5	58617.7	63760.4	45848.7	33434.7	1.02982e+06	546099
1339	19.6887	255.093	609210	297441	357937	400192	583170	556929	499173	1.44449e+06	1.52402e+06
1340	18.4683	267.12	3.78579e+06	3.73265e+06	4.33159e+06	3.34586e+06	3.49182e+06	3.27119e+06	2.66379e+06	8.14268e+06	1.50746e+07
1341	9.65278	214.08	136411	151785	178292	159696	101339	103492	138557	177966	940607
1342	19.8715	406.12	459087	429562	458611	778957	1.67506e+06	1.51566e+06	354950	216272	48630.2
1343	20.5874	183.116	936945	920894	1.04865e+06	788703	1.29166e+06	1.22978e+06	755971	146663	184785
1344	11.1615	292.144	58049	53491.5	50316.9	111353	2690.55	2304.94	2613.89	2.52367e+07	5.0135e+07
1345	8.97064	214.155	1.16021e+06	1.17212e+06	1.33157e+06	45239.4	211823	215444	1.02349e+06	82919.3	52143.1
1346	18.4647	264.111	38619.6	33914.2	33624	19841.4	44608	33712.8	22526.8	123860	263964
1347	21.883	575.26	33282.6	27814.5	40827.9	36417	243257	243161	43304.5	46329.7	79570.6
1348	18.9978	417.062	0	699.505	756.368	848.875	65250.2	61704	0	0	3558.39
1349	7.17876	495.131	1.22418e+06	1.09173e+06	1.3256e+06	118328	1.71269e+06	1.58308e+06	37563.8	1.47624e+06	189399
1350	17.4392	446.069	21942.3	15936.1	15447.1	23942.9	577728	560765	91155.8	67782.4	218225
1351	13.1349	188.099	285033	254062	285222	330890	434371	419140	405759	793109	1.02154e+06
1352	7.20147	139.039	3.19981e+07	3.31344e+07	3.50025e+07	1.16625e+07	5.39145e+07	4.78178e+07	1.07031e+07	7.48739e+07	1.21519e+07
1353	17.8767	389.086	8.69284e+06	8.47398e+06	9.4645e+06	340179	3.3299e+06	2.92847e+06	968.344	2690.73	27638.5
1354	17.3015	355.149	9804.69	12430.5	14858.6	5417.5	363031	380258	17915.2	39241.9	58283.1
1355	8.10948	420.2	5.32803e+06	4.90246e+06	5.72871e+06	927893	2.08071e+07	1.82268e+07	1690.53	6861.57	725416
1356	22.0678	339.267	7952.07	6260.74	6036.31	983.716	1016.42	6391.27	23201.8	221601	61291.2
1357	21.2987	482.174	33124.9	31282.4	24214.3	16714.8	752963	687868	853.791	398149	0
1358	20.293	204.57	145836	150069	157995	70421.3	116741	127033	86200.4	118081	468258
1359	1.47764	182.128	157485	179805	209314	453187	449785	426277	868079	1.03517e+07	5.34055e+06
1360	22.238	235.632	0	0	1026.48	911.697	0	0	31422.7	244961	8372.19
1361	7.78548	488.124	0	0	0	0	0	0	0	0	91318
1362	9.7017	370.243	31614.9	21630.7	19730.2	53351.1	2.56234e+06	2.33604e+06	12030.3	51793.4	60478.9
1363	14.0254	488.241	95089.8	79314.2	87900.3	193138	6.35395e+06	5.52636e+06	9581.78	82087.6	40063.8
1364	18.1727	422.652	36066.5	39412.1	27605.1	61537.7	10586.3	18904.5	0	5998.82	320028
1365	21.2435	467.121	477274	443655	537649	680112	537741	510360	919.104	385395	740311
1366	12.6867	245.172	92867	86988.2	101026	6710.41	426783	418398	638.63	36344.2	56397.4
1367	14.5704	247.107	3.88583e+06	3.9532e+06	4.29637e+06	3.04064e+06	5.19801e+06	4.63924e+06	2.49901e+06	155248	1.43641e+07
1368	9.15525	514.14	722.894	1393.64	2252.56	0	0	861.84	0	120486	846.072
1369	3.66102	239.045	115663	114183	129683	439057	41509.1	33642.9	24398.6	66867.5	1.01796e+06
1370	0.802952	265.085	819874	699105	879055	632851	765000	868786	3.07893e+07	1.44656e+06	1.23085e+06
1371	13.9101	227.054	692569	662622	720770	517916	629339	583826	641727	55266.2	89045
1372	18.0753	501.221	0	0	0	0	0	0	0	4973.9	110742
1373	15.128	423.127	170970	162329	179285	437394	27597.3	28659.2	7701.88	23810.5	34733.8
1374	9.89957	189.167	984.625	0	0	0	0	0	114856	0	0
1375	22.5636	512.25	0	0	0	0	921.228	0	0	0	55263.7
1376	16.1822	609.387	179619	142505	119355	177084	9.18832e+06	8.33563e+06	148370	425301	392957
1377	12.8284	90.977	1.00573e+07	9.78454e+06	1.17415e+07	9.73887e+06	8.9795e+06	8.61697e+06	9.97088e+06	763280	8.54378e+06
1378	15.4798	427.077	0	0	1415.15	1402.02	0	1419.22	0	462014	163267
1379	0.723808	395.078	426538	424353	465605	195555	2.68396e+06	2.38801e+06	53913.5	177182	32038.3
1380	12.3775	338.123	49867.3	45237.8	36654.5	5561.99	7089.69	1048	2545.95	2.13582e+06	338994
1381	6.14432	277.139	767242	768639	898360	764177	1.01818e+06	838375	423803	1.09652e+07	801757
1382	20.1643	518.289	22910.7	21864	28092.4	31372.1	492326	435873	2071.86	0	0
1383	3.86648	290.047	646449	647303	755712	135931	729127	664228	37057.6	41767.5	25994.9
1384	6.11423	226.036	1.04029e+07	1.02213e+07	1.28199e+07	1.74509e+06	1.12071e+07	1.06128e+07	960342	7.76395e+06	1.02646e+06
1385	22.5825	302.185	35266	42102.5	46892.3	117424	65049.6	55980.9	15746.6	552588	2.67835e+06
1386	12.0058	627.246	154536	137423	134063	298536	7.00608e+06	6.05076e+06	28060.2	236321	149351
1387	9.17606	156.102	5.74615e+06	6.46295e+06	6.80923e+06	1.78804e+06	3.38635e+07	3.13449e+07	5.73388e+06	5.61381e+06	6.68949e+06
1388	19.4133	497.141	1.79473e+06	1.74494e+06	2.03361e+06	321432	1.67031e+06	1.53218e+06	641960	466056	491558
1389	4.34398	308.084	626036	555125	753102	597023	785474	761672	619293	6614.78	54264
1390	20.5813	606.274	0	1217.92	2709.07	5897.6	1882.87	1180.66	7009.37	10091.9	527249
1391	18.0178	366.702	36134.4	34973.2	39325.2	37100.1	1.53724e+06	1.42194e+06	51786.2	62335.6	39088.6
1392	20.5622	262.158	29260.7	28446	18673.9	16620.2	17094.7	16004.7	21390.4	108457	729550
1393	8.90587	333.135	46421.8	39292.7	48293.1	82560	1.03771e+06	1.07914e+06	16330.1	63758.4	71768.9
1394	9.99893	411.233	7181.3	1116.75	4003.62	2350.24	316926	278522	3904.75	3495.61	3719.82
1395	11.6433	453.104	2928.98	1090.03	1274.72	3791.72	138381	144836	0	0	2629.3
1396	4.68388	281.185	95761.6	88249.8	118529	229147	16762.8	14180.8	80235.7	234384	1.49658e+06
1397	18.7398	391.193	34727.1	32738.5	34922.9	41638.3	479376	479326	36642.7	68954	86526.8
1398	8.73252	456.222	1.64056e+07	1.57403e+07	1.75793e+07	483895	8.06463e+06	7.12725e+06	0	49292.1	191592
1399	17.5053	392.14	36410.6	35660.1	37760.5	50599.1	101703	82842.2	50652.9	139325	1.68319e+06
1400	6.98355	428.19	1.85395e+07	1.72654e+07	1.99406e+07	559104	1.09606e+07	9.65764e+06	2340.12	24125.8	120982
1401	8.96362	215.158	183445	188087	191052	375959	260152	236588	209861	2.51536e+06	1.73685e+06
1402	8.5121	368.092	5367.6	5599.57	5855.81	13725.6	1214.18	5576.01	2322.99	669583	13280.5
1403	16.6318	390.248	164611	144785	171174	143958	191998	173204	116904	552298	1.15657e+06
1404	21.349	250.611	1.18481e+06	1.13501e+06	1.39877e+06	1.25239e+06	795806	764901	236589	362270	314472
1405	9.69495	188.128	553566	535687	591742	809453	434127	389488	460625	2.33736e+06	3.21553e+06
1406	13.5497	214.026	64086.9	38502.4	79266.8	51933.1	34147.1	21132.5	66832.2	786879	46911.1
1407	10.4253	159.035	1.08095e+07	1.09885e+07	1.27008e+07	3.42843e+06	1.23826e+07	1.17357e+07	2.21856e+06	9.78175e+06	3.28776e+06
1408	22.0742	358.281	38956.4	29755.3	42136	8616.5	38123.7	18816.5	184184	1.3432e+06	214833
1409	16.9657	636.386	26676.1	16544.6	18363.7	22937.8	1.41338e+06	1.26178e+06	17972.1	49261.3	24811.8
1410	15.0518	551.299	0	0	804.346	0	150786	136835	0	1287.92	0
1411	18.5364	184.578	237945	202723	214800	292580	283909	253513	154838	103499	830396
1412	21.1508	306.115	56446.1	41388.2	60051.5	74624.7	35913.8	32658.6	99444.4	315126	730038
1413	10.0155	171.57	1.89972e+06	1.79454e+06	1.85361e+06	1.7539e+06	2.91277e+06	2.64132e+06	1.03479e+06	676872	3.5477e+06
1414	16.3909	243.062	63044.3	82614.3	95958.2	522484	851024	863459	746208	3.45987e+06	1.82108e+06
1415	12.2934	499.204	0	0	0	1773.62	444072	434934	1369.58	2746.78	2489.05
1416	8.1981	283.174	2.89163e+06	2.82901e+06	2.9701e+06	4.2172e+06	1.07495e+08	9.59549e+07	2.46878e+06	6.6222e+06	7.86331e+06
1417	14.4224	521.335	329382	370917	367332	603850	3.99321e+07	3.45988e+07	379049	1.39047e+06	1.75745e+06
1418	20.0416	298.608	7518.93	6496.77	6738.78	1327.97	38308.1	47868.6	0	3472.54	248538
1419	11.7857	277.118	714335	668731	710053	756780	786086	673238	626196	7.32627e+06	1.71916e+07
1420	16.362	592.134	0	0	0	0	0	631.206	755.168	3363.98	385584
1421	17.2788	237.05	137139	121544	140927	292047	332292	299542	2.05944e+06	270915	844566
1422	16.7216	450.039	2.12912e+06	2.03335e+06	2.27747e+06	6.62302e+06	403387	360780	0	17970.1	374572
1423	9.0623	250.11	620658	510663	606629	1.11852e+06	111647	77056.5	36716.8	341701	3.4432e+06
1424	18.5875	751.52	0	0	0	0	0	1049.94	1463.98	0	142063
1425	17.096	202.067	355296	300198	332802	164677	715615	617025	532443	915655	2.01508e+06
1426	22.8704	286.137	788079	698938	895624	562083	1.03348e+06	977964	1.95009e+06	4.29447e+06	5.7244e+06
1427	10.4252	147.026	4.09474e+07	3.94433e+07	4.42719e+07	1.24897e+07	4.58054e+07	4.23329e+07	8.63493e+06	3.71474e+07	1.26621e+07
1428	7.31143	264.159	1.25809e+06	1.3167e+06	1.58183e+06	47431.2	1.16045e+06	1.05836e+06	30309	32140.9	53714.8
1429	16.6222	414.147	0	678.758	2912.81	2438.63	911.76	0	0	5.10314e+06	2.7727e+06
1430	17.0908	716.316	6113.26	9869.89	5227.17	1556.49	89540	68322	40856.7	191795	1.18383e+06
1431	16.8428	642.301	1527.57	0	2692.15	1735.87	789139	712202	0	911.945	0
1432	9.713	371.246	9580.88	16579.3	11160.9	6290.49	393193	418501	8626.63	37792.2	55009.6
1433	18.677	407.19	368456	327666	338118	175714	263481	239830	366597	325264	1.21025e+06
1434	12.7197	360.1	9885.48	8158.62	3848.45	6941.6	1.80174e+06	1.53516e+06	9379.01	3.78949e+06	5.28053e+06
1435	5.549	187.18	2784.25	3484.76	653.075	2193.93	2792.69	4166.11	14836.5	671682	976339
1436	4.39062	267.178	1.27308e+06	1.24886e+06	1.46976e+06	31156.1	618728	540686	884.79	0	3359.36
1437	17.328	508.197	0	1409.91	0	861.987	1126.12	1070.4	4164.01	0	2.51006e+06
1438	14.2488	240.12	124996	96996.9	137383	131436	104613	88138.1	161260	156380	692494
1439	10.4332	174.112	1.33307e+06	1.38027e+06	1.49143e+06	1.67618e+06	2.19111e+06	2.11638e+06	2.39812e+06	2.9333e+06	6.11817e+06
1440	15.6668	304.143	6592.39	7284.32	3293.05	6123.87	54670.9	31677.8	7431.58	5540.52	266846
1441	11.7812	378.097	18569.4	17876.1	25891.6	82535.9	471751	421627	701.951	6888.88	5039.95
1442	21.0185	509.285	5444.25	4359.64	6037.54	13774.8	3828.8	3961.66	91852.9	119242	172664
1443	21.2435	232.578	373854	350972	457271	683676	495132	499287	7128.97	403781	829085
1444	16.1178	701.301	0	883.618	0	0	0	0	0	0	676616
1445	16.6005	160.567	150972	511823	227263	482417	1.51664e+06	1.40124e+06	570890	1.11272e+06	8.44139e+06
1446	16.864	398.178	214921	202039	231626	579891	784.52	0	890.542	1.64519e+06	8343.42
1447	20.0079	343.136	129806	119900	160758	166462	436114	448188	82698.7	239008	2.14094e+06
1448	11.739	172.549	125659	103969	131820	132029	145711	149231	212920	330370	560489
1449	9.3055	392.101	664.1	627.074	906.996	3663.58	872.558	2217.93	0	2424.22	310360
1450	12.578	242.079	73424.3	68664.3	89537.8	69632.5	1.03227e+06	959940	71396.4	138351	208266
1451	12.1918	173.544	203101	189097	198642	472115	2.94664e+06	2.71986e+06	6410.99	388432	940334
1452	14.4074	278.612	0	1139.34	0	743.485	374764	343704	0	3367.67	946.882
1453	21.232	162.135	408314	395490	437454	940871	609664	590526	78762.4	582884	1.90029e+06
1454	1.79846	386.132	87606.5	88481	83768.1	73285.4	86139.4	89838.6	0	0	0
1455	10.6214	547.258	0	2795.32	3298.6	30902.5	1.11071e+06	972137	1530.21	24125.8	11800.3
1456	17.4392	469.145	3922.17	1920.63	3028.14	19424.7	393971	354869	0	6729.99	77527.9
1457	14.1831	309.624	617038	594116	697616	984216	1.0005e+06	900143	33912.6	200691	341712
1458	20.0165	451.19	35278.4	38873.2	34869.1	36441.6	58767.7	71264.2	25282	41502.6	330146
1459	18.9977	416.059	4664.82	6927.81	6461.56	7640.34	404091	389643	4781.16	17234.4	12400.2
1460	11.9391	332.14	2465.48	3293.21	5773.71	8359.08	17616.3	8102.27	12206.2	3.38574e+07	99145
1461	19.3377	460.148	178065	153506	199571	244191	208634	202501	246866	746961	781007
1462	15.3842	312.116	124578	114955	140357	39956.6	178062	161988	19043.2	3.76132e+06	3.56311e+06
1463	10.2363	205.043	38257.9	40976.9	59829.3	68041	1.54919e+06	1.41717e+06	97924.5	97727	59143.9
1464	16.1797	315.686	34576.4	31700.3	45178.1	47787.9	2.88723e+06	2.60654e+06	37582	91622.7	133559
1465	10.4252	291.005	4.93845e+06	4.93691e+06	5.53846e+06	1.20687e+06	5.85288e+06	5.34315e+06	739854	4.85523e+06	1.16843e+06
1466	21.9662	180.577	3089.95	1840.39	4173.79	1639.94	2896.03	1094.28	0	12344.3	351065
1467	11.0103	178.035	1.43386e+07	1.58384e+07	1.67471e+07	962568	6.5472e+06	6.19823e+06	4.52928e+06	257821	177301
1468	5.94373	158.579	6320.38	4220.77	8958.49	3165.29	2690.47	3848.64	13784.4	1.72288e+06	471146
1469	19.9928	601.238	205505	207874	236868	594892	2108.27	10930.5	0	1.18472e+06	33726.9
1470	21.2346	594.227	111126	91406.7	110047	545605	230119	200930	0	106247	934153
1471	7.72437	249.167	8.29637e+06	8.35984e+06	9.45993e+06	478974	6.53322e+06	5.77669e+06	40000.3	15273.6	83455.8
1472	9.62557	351.164	46563.3	42980.1	79097.9	79764.7	3.54653e+06	3.61643e+06	34434.9	240920	172513
1473	20.4203	264.07	3.46901e+06	3.51913e+06	4.07336e+06	7.77827e+06	270208	240771	2.0247e+07	8.95196e+06	245043
1474	18.17	797.321	0	0	0	0	0	0	862.717	0	310781
1475	16.183	616.347	745.589	0	0	0	160418	182692	0	0	0
1476	16.0928	432.147	869.663	1719.2	1141.78	1070.96	1747.06	1371.3	632.4	1709.84	1.40942e+07
1477	10.4267	156.031	2.88502e+06	2.76794e+06	2.64383e+06	494612	3.23622e+06	3.44566e+06	259288	2.5749e+06	640621
1478	1.9583	331.143	28691.1	34670.7	58374.3	18769.6	32403.6	35688.7	55525.4	7.63568e+06	2.59476e+06
1479	3.63345	307.064	912147	912656	1.10995e+06	36950.8	428582	408192	512666	91885.5	79597.7
1480	21.5312	164.546	82511.5	88148.3	85231.4	202817	814.655	0	1.41123e+06	2.06425e+06	5909.43
1481	13.5674	416.154	38752.5	37664.1	50630	38817.8	1.2075e+06	1.0439e+06	32333.3	66357.6	101290
1482	15.9698	307.164	106410	95572.8	102957	121768	4.60568e+06	4.14853e+06	273986	453617	514377
1483	0.743403	353.133	3.34098e+06	3.1988e+06	3.57967e+06	8.98614e+06	412265	397772	236521	392642	4.9957e+06
1484	14.0364	487.238	463981	403910	450018	896528	2.87635e+07	2.48902e+07	108810	447001	261942
1485	21.8898	296.116	7881.95	0	6453.55	4594.03	70619.6	68652.9	3936.45	4585.56	3640.55
1486	17.5148	234.088	1.07046e+06	1.00605e+06	1.23971e+06	821651	1.81624e+06	1.66658e+06	1.85011e+06	3.00892e+06	7.58638e+06
1487	6.11423	205.523	1.41945e+07	1.43072e+07	1.75213e+07	2.65831e+06	1.55899e+07	1.46309e+07	1.58899e+06	1.08168e+07	1.65592e+06
1488	14.4416	366.154	6076.44	5712.97	6121.82	8444.55	7542.08	3676.87	5552	558711	1.13627e+06
1489	4.65393	377.588	102032	99123.2	133135	17885.8	121377	125373	0	2841	0
1490	17.3009	344.689	25274.6	26488.9	28029.3	40045.4	2.1594e+06	1.94274e+06	19892.4	71654.3	28014.2
1491	17.0305	281.02	1533.44	5441.49	3885.09	2478.98	4081.8	810.664	7390.11	67761.2	229494
1492	11.0136	164.07	3.67322e+06	3.17514e+06	3.43858e+06	657266	985866	835829	644661	8.71231e+06	5.25026e+06
1493	20.515	185.57	24984.8	26002.3	29974.6	18719.2	45941.4	57044.1	27952.7	61970.9	406775
1494	3.58077	152.107	4.24646e+07	4.36091e+07	4.84981e+07	672451	3.67414e+07	3.41237e+07	2.29201e+06	2.13554e+07	1.57218e+07
1495	16.575	399.198	248263	27024.1	276766	574545	603133	534113	33850.1	1.58395e+06	3.0092e+06
1496	9.74802	162.055	1.10643e+06	1.28511e+06	1.31685e+06	834380	663721	1.12184e+06	2.02961e+06	2.14563e+07	1.58503e+07
1497	21.889	300.127	755813	764327	924354	877830	2.0921e+06	2.08184e+06	888603	851140	1.00309e+06
1498	13.2414	546.114	425188	339230	415732	1.00281e+06	14343.7	18533.5	908.37	65348.4	604529
1499	16.3618	297.073	122641	127790	148847	131845	142910	114433	231491	6.24116e+06	3.2048e+07
1500	8.59572	356.191	3.92269e+06	4.04174e+06	4.03799e+06	7.73654e+06	1.03184e+08	9.32201e+07	1.13847e+06	4.1243e+06	4.02112e+06
1501	7.45032	188.074	316178	306502	321445	488289	394536	363789	286335	511253	1.51075e+06
1502	17.025	412.199	16261.4	18188.5	14754.2	6545.44	8358.21	8776.24	4284.41	268301	47595.1
1503	12.9972	316.128	479548	444024	485047	510626	469543	409018	386529	3.1185e+06	1.04368e+06
1504	16.4828	320.083	3735.55	8570.04	15821.6	4589.13	97378.7	71846.2	20712.9	159092	393726
1505	18.6284	264.162	1.23391e+06	972630	1.37922e+06	1.03092e+06	1.5225e+06	1.58769e+06	809356	2.21513e+06	2.84823e+06
1506	9.66166	236.131	428520	393710	481011	496239	761738	781089	354274	1.00214e+06	1.4888e+06
1507	4.6607	200.074	216414	266329	282969	454626	369326	354114	276930	98487.7	1.4518e+06
1508	14.811	214.11	133557	136790	156341	197391	84383.8	76942.7	93788.3	872475	194964
1509	18.502	356.122	1066.47	2789.72	2313.64	695.629	1604.85	684.385	1637.34	27086.9	192128
1510	14.422	520.332	1.40959e+06	1.56887e+06	1.61437e+06	2.55127e+06	1.61067e+08	1.39506e+08	1.63812e+06	5.77516e+06	7.28373e+06
1511	9.375	652.119	45736.5	45538.8	42325.1	0	141823	130728	835.893	24023	0
1512	17.2949	666.389	63224.8	44566.6	49720.1	68537.1	4.00085e+06	3.56145e+06	64329.6	151756	101313
1513	8.3841	297.154	1.90475e+06	1.77643e+06	1.96711e+06	3.80935e+06	9.79682e+07	8.61133e+07	853084	4.8225e+06	4.48069e+06
1514	17.083	381.222	3.5984e+06	3.37294e+06	3.88892e+06	8.94164e+06	5.41437e+06	4.87206e+06	210867	7.05185e+06	5.3282e+07
1515	11.8505	151.544	12946.2	16364.8	11077.2	10086.8	18151.7	15560.7	20823.4	991354	551840
1516	14.5858	479.19	9419.97	17993.9	18900.7	8519.07	12969.2	8095.38	497509	40040.7	34279.3
1517	0.909219	124.039	7.31666e+06	7.37584e+06	8.11162e+06	7.02785e+06	8.00988e+06	7.45187e+06	1.94433e+07	3.2491e+07	3.81844e+07
1518	12.3371	215.031	14723.8	24413.9	26908.3	17974.2	46417.6	32066.2	30605	52507.7	450717
1519	10.4249	445.031	1.37021e+06	1.2598e+06	1.45937e+06	62693.6	1.80071e+06	1.56948e+06	38156.5	1.32563e+06	53195.8
1520	3.19125	170.044	1.38477e+07	1.3273e+07	1.53292e+07	1.21383e+06	5.76213e+06	5.18688e+06	480509	636772	2.64063e+06
1521	15.6364	345.126	30507.6	33623.3	30043.6	25727	40216.8	38033.5	2057.66	6.70801e+06	5.1014e+06
1522	17.1096	479.19	180396	168147	170424	58518.1	152446	113884	1.26024e+07	171721	212241
1523	19.1118	188.164	13724.9	14827.9	11680.5	20563.9	30326.3	20269.5	142324	340420	198893
1524	8.6022	358.195	83239.8	78085	936350	166620	2.49762e+06	2.29094e+06	25706.1	86795.6	75325.7
1525	8.59664	175.545	45091.9	42333.5	45550.2	79918.7	1.51535e+06	1.34253e+06	2711.8	23168.5	7866.2
1526	17.7538	412.121	138831	140324	157066	892.61	39451.9	38557.3	1704.17	0	2.05075e+06
1527	18.476	163.061	643503	571250	740843	478290	576700	526698	429799	1.12424e+06	1.54947e+06
1528	7.30047	195.149	3.84509e+06	3.80259e+06	4.50967e+06	3.85506e+06	3.87448e+06	3.70441e+06	181074	226730	168320
1529	8.75308	219.045	151607	149743	188037	270826	227681	245627	34893.8	50099.6	292515
1530	22.0038	195.072	1.36455e+06	1.27738e+06	1.67775e+06	1.02458e+06	1.46014e+06	1.38086e+06	2.6947e+06	5.30578e+06	6.16177e+06
1531	16.9552	329.688	30881.9	28262	38575.7	33214.2	1.86076e+06	1.61057e+06	23673.8	68142.9	44424
1532	13.0655	276.157	2882.45	2482.43	3789.75	14494.3	2458.85	0	2526.04	947658	2.48694e+06
1533	12.595	146.528	26662.6	25170	63649.6	36476.2	941773	824328	38955.3	30350.2	29125
1534	16.9511	654.416	5272.59	9346.6	4930.32	9736.1	771660	685236	8566.79	29199.4	18115.1
1535	11.3948	431.175	4647.59	0	3986.69	1838.45	337405	362203	5221.13	14154.3	17182.3
1536	7.2286	266.541	3.72178e+06	3.42683e+06	4.08768e+06	895191	5.5244e+06	4.96396e+06	83297.1	6.67698e+06	684810
1537	16.9585	340.679	64089.6	53146.7	32981.5	25080.6	1.37614e+06	1.26052e+06	38947.7	105413	78897
1538	21.1705	522.176	1324.64	0	1024.43	0	2412.97	0	0	1709.62	870930
1539	21.2368	784.305	6291.9	1955.53	6014.26	93344.6	43811.4	17665.4	0	38539.4	597092
1540	21.6838	208.59	83668.5	84614.6	107859	99696.9	122911	119118	229713	495640	734180
1541	7.73755	296.54	81297.3	62443.3	75254.2	12742.5	158599	151001	0	5279.84	0
1542	12.9604	409.115	15770	12792.2	71359.8	23599.6	12608.5	18382.2	4984.13	459199	34881.7
1543	13.7246	491.288	246393	270717	301058	581704	2.81173e+07	2.40448e+07	162046	839431	862539
1544	14.817	384.164	3292.53	0	744.665	665.13	8430.11	10869.7	3712.67	410630	126018
1545	20.2708	499.086	0	0	0	0	0	0	0	0	101877
1546	16.9648	382.185	64022.4	59738.7	59073.7	155600	34720	106920	21184.1	49738.7	3.94114e+06
1547	17.295	668.395	0	0	0	0	293139	265095	0	2287.14	0
1548	15.6676	314.131	2314.26	3911.25	1600.52	2790.74	359373	376183	765.731	43174.7	44002.1
1549	11.8195	143.528	309845	275211	370112	324498	219239	191636	418412	592772	878624
1550	5.78528	149.115	1.78788e+07	1.83085e+07	1.99237e+07	2.5113e+06	1.28029e+08	1.13789e+08	1.11404e+06	683098	757369
1551	22.2407	276.658	34001.7	24769.6	34333.2	33242.2	34947.1	29811.1	411658	2.32541e+06	227631
1552	13.4136	479.314	0	1595.7	0	8077.05	1.53487e+06	1.31001e+06	0	32101.8	45522.9
1553	15.2626	177.074	1.78737e+06	1.82703e+06	1.98174e+06	1.85983e+06	1.73664e+06	1.58887e+06	2.24255e+06	6.4712e+06	8.31685e+06
1554	20.2012	317.137	633670	581693	732360	891020	934535	897334	164525	415179	409864
1555	16.5106	606.34	8291.15	9395.37	4173.03	17867.3	2.01624e+06	1.77732e+06	8032.24	24981.1	12198.1
1556	21.1082	933.519	38308.9	31202.8	36534.6	66141.8	33446.9	28101.8	238512	401075	617065
1557	1.97635	151.061	4.57693e+06	4.48266e+06	4.89192e+06	5.52085e+06	4.74387e+06	4.2496e+06	1.00224e+07	1.50361e+08	2.20582e+08
1558	14.4374	132.052	1.81841e+06	1.78442e+06	1.96972e+06	789123	3.17557e+06	2.94869e+06	1.13983e+06	2.01572e+06	7.64209e+06
1559	10.2818	239.554	470303	451400	580533	401878	238000	241532	280194	732210	968004
1560	16.9597	635.383	111487	109481	118830	122537	4.62964e+06	4.05186e+06	103076	213829	151398
1561	15.3375	565.361	247320	238713	224510	324727	2.08966e+07	1.83578e+07	278205	812732	866049
1562	0.562088	271.039	2.24407e+06	2.17529e+06	2.50276e+06	1.4153e+06	1.06238e+07	9.79799e+06	243503	2.75753e+06	341407
1563	7.47487	435.16	9376.51	9781.21	13506.9	0	3482.34	4263.05	1671.8	567567	7373.53
1564	10.8956	585.225	0	0	0	722.759	140601	128874	0	2627.82	4394.25
1565	4.21351	105.07	68494.9	110362	111566	157766	109806	86019.7	3.12451e+06	4.11118e+06	1.05198e+06
1566	4.02025	340.102	2.01373e+06	1.91794e+06	2.1201e+06	1.60872e+06	3.64411e+06	3.13462e+06	1.45938e+06	1.88911e+07	1.16138e+07
1567	19.7667	388.166	41942.6	49652.9	67951.6	49571.9	73207.4	95129	42097.8	108896	1.26893e+07
1568	0.723623	299.17	4070.06	6375.72	0	0	5455.76	4631.84	5376.02	447234	2.15134e+06
1569	12.0591	119.049	4.03624e+06	4.06187e+06	4.41571e+06	6.90717e+06	2.16929e+06	1.95106e+06	1.86208e+06	4.21629e+06	1.77721e+07
1570	8.27515	434.216	1.90559e+07	1.80075e+07	2.09882e+07	2.4568e+06	7.26744e+07	6.2559e+07	55626	222566	1.03518e+06
1571	19.1978	178.13	116348	127841	129785	192090	130130	130068	77968.6	171225	1.35562e+06
1572	6.4676	285.209	542762	524269	609154	636615	7.61085e+06	6.88377e+06	462998	662718	690395
1573	12.7677	328.138	217519	216410	232551	593784	98909.4	84880.6	12364.1	35350.7	52875.9
1574	12.0519	272.11	22560.9	20861.4	17317	44501.3	488911	431699	10115.6	65596.5	145705
1575	17.4022	415.196	79242.8	80071.7	106379	73389.3	92587.8	80779.5	71120.7	1.59426e+06	165927
1576	11.6348	399.185	1.9099e+06	1.78356e+06	1.97065e+06	3.32531e+06	7.99488e+07	6.88115e+07	315973	1.48037e+06	1.00215e+06
1577	13.4186	478.311	48187	72516	64455.4	163092	1.08049e+07	9.23424e+06	58812.9	386824	528324
1578	18.1777	178.13	832538	794936	866913	1.9988e+06	814952	724353	116042	681876	1.24763e+07
1579	16.2564	380.134	1615.69	1405.88	0	2709.19	1234.32	1080.75	696.367	435585	848386
1580	5.01398	533.238	101409	102057	101822	111843	110403	117895	199116	499943	695042
1581	12.738	679.274	0	0	0	1642.15	215484	202228	0	1578.57	0
1582	18.0305	369.18	278582	263935	290748	200570	1.10153e+06	1.0786e+06	394946	680384	1.7678e+06
1583	17.8628	437.199	54210.4	44793.5	45307	78800.4	891787	800626	1640.81	6587.82	64421.2
1584	2.8602	837.24	417871	427748	494916	145482	569726	562907	0	110919	162317
1585	13.951	366.135	3482.08	2202.71	1618.38	7352.75	177249	161376	1520.18	2856.82	11739.7
1586	16.1745	380.11	3225.48	2263.03	1427.95	3137.81	2202.85	1074.45	3635.69	498476	834901
1587	4.64953	360.201	0	0	0	0	118175	115388	0	21341.2	10858.6
1588	8.59627	311.133	2.23511e+06	2.00167e+06	2.29957e+06	3.84203e+06	6.02638e+07	5.33394e+07	572188	1.81731e+06	1.57763e+06
1589	10.4221	158.533	7.86444e+07	7.63467e+07	9.22493e+07	2.42056e+07	8.93659e+07	8.01284e+07	1.61948e+07	7.23675e+07	2.4134e+07
1590	6.48045	428.19	2.899e+06	2.69102e+06	3.05736e+06	63473.2	1.66804e+06	1.44174e+06	1471.29	1710.16	9628.19
1591	5.33758	270.079	23599.8	30183.1	27489.5	23264.2	78712.5	73397.2	130808	398125	102776
1592	4.63324	209.101	2.4042e+06	2.50423e+06	2.67313e+06	4.46277e+06	4.90415e+07	4.35371e+07	1.73355e+06	6.07958e+06	6.38663e+06
1593	7.19294	426.211	6.37881e+07	6.18812e+07	6.95338e+07	2.2095e+06	4.23755e+07	3.68576e+07	5729.98	1938.6	596628
1594	0.681216	187.107	3.74996e+06	3.67008e+06	4.3736e+06	2.74093e+06	3.28112e+06	3.08262e+06	2.76517e+06	5.42343e+06	1.27517e+07
1595	12.2983	235.591	10714.6	12156.1	9337.26	4701.71	320348	349897	3197.37	5771.3	18296.1
1596	7.47487	436.153	0	773.056	0	773.263	0	0	0	845462	1961.55
1597	19.1714	205.122	573747	605211	619426	977392	912931	894319	345887	1.43969e+06	3.70088e+06
1598	8.59451	357.194	563918	592923	565322	1.16862e+06	1.59233e+07	1.43437e+07	154690	605928	522881
1599	22.2352	410.257	0	0	0	0	0	0	1489.94	248941	0
1600	18.3087	432.618	59246.4	46590.8	67450.3	420064	207517	194450	0	54915.8	118684
1601	21.5265	165.048	12277.2	15089.3	9932.13	27416.1	3759.95	9639.15	233288	316639	9601.51
1602	19.5956	288.609	1.29734e+06	1.20121e+06	1.44846e+06	1.83075e+06	2.20751e+06	2.10558e+06	681087	782042	1.70865e+06
1603	2.11827	407.115	51573.2	35907.8	71743	126661	76455.8	72091.8	20754.8	357994	537535
1604	12.0352	440.227	885764	960847	928318	14975.4	428792	375235	23231.1	10519.5	28576.3
1605	5.56641	158.081	1.76583e+06	1.87635e+06	1.6999e+06	2.02868e+06	1.80113e+06	1.82109e+06	3.67914e+06	6.62837e+06	1.31463e+07
1606	13.5004	420.185	185481	264465	273443	23493	6229.57	3856.72	8772.51	420523	53947.2
1607	16.9577	637.389	0	1922.17	0	738.599	310077	272032	890.91	3116.88	0
1608	16.8976	288.126	19271.9	12700.4	16974	25419.8	25891.6	18490.3	80149	257044	394101
1609	21.8888	199.577	203856	196401	247519	229320	610895	605663	227959	195062	219559
1610	1.46626	264.089	925414	501330	569634	941520	338194	304458	473398	521285	2.5975e+06
1611	8.43518	345.154	200325	168953	200662	120803	364253	300108	322146	516474	3.36786e+06
1612	22.5702	346.143	0	2158.6	0	6738.65	1885.51	3296.02	0	122894	426548
1613	17.6403	351.148	15119.5	9176.77	9717.26	12157.2	412061	379775	8442.75	61764.2	79003.9
1614	2.60387	146.081	7.29813e+06	8.39526e+06	8.30689e+06	8.78673e+06	9.39938e+06	9.17551e+06	1.84097e+07	2.32232e+07	2.91875e+07
1615	7.45705	434.177	159143	172715	152704	1941.01	70245.8	77409.5	9368.38	2.81412e+06	8074.43
1616	20.7867	528.214	58258.7	59376.2	46772.3	136874	176246	176125	0	105797	469053
1617	10.3332	394.196	18007.1	24489.2	31395.8	33453.1	10517.5	6179.67	246068	848643	882646
1618	18.0323	348.172	54839.6	49759	52397.7	35015.2	297343	258656	159964	291038	976468
1619	20.5278	280.157	24168.1	24608.6	16128.1	24185.5	34933.6	26832.1	25613.3	43202	472989
1620	20.0607	445.257	96084.9	80470.2	87832.5	62709.7	101810	75768.9	28564.9	70187.2	4.53248e+06
1621	15.271	146.036	203726	235526	197763	219336	321523	334896	313755	945714	1.04801e+06
1622	9.75425	402.206	199121	166589	186801	276083	6.89013e+06	6.34137e+06	132723	187580	325907
1623	15.6675	667.244	0	0	0	0	76596.6	82456.2	0	0	687.358
1624	12.3868	521.158	1461.34	0	0	1553.63	0	0	0	999733	1.0136e+06
1625	9.08459	146.06	2.7268e+06	2.21456e+06	3.65758e+06	3.20442e+06	3.95294e+06	3.70115e+06	1.79611e+06	2.00073e+07	1.49067e+07
1626	8.9538	564.184	0	0	0	0	1301.47	0	0	344165	6.92787e+06
1627	15.2644	150.535	141450	138284	151201	125831	89013.9	81480.9	186534	455944	549098
1628	13.0176	693.254	0	681.869	0	0	118797	104076	0	3033.03	963.94
1629	17.0967	695.337	0	0	0	0	13889.6	12462.8	3339	33675.9	436749
1630	14.6523	143.106	900259	942366	1.04499e+06	1.0325e+06	1.10499e+06	959523	622624	918078	4.57487e+06
1631	6.70283	243.149	225619	224828	253423	229400	1.19204e+06	1.09133e+06	207798	108125	202043
1632	5.43477	174.033	169001	165161	233178	180787	154668	160291	148746	128645	2.25173e+06
1633	8.50263	274.146	424932	387546	446675	193224	737291	623899	5.6805e+06	3.56398e+06	2.51109e+06
1634	14.6112	280.19	5.99454e+06	6.125e+06	6.66383e+06	233961	2.89018e+06	2.53244e+06	16785.4	12761.2	93489.3
1635	21.5312	196.567	117644	109608	126808	257022	16958	15083.8	2.00737e+06	2.79996e+06	39129.4
1636	14.2582	419.165	3372.85	2674.56	3981.4	2462.71	7681.39	1583.64	2110.39	953730	8694.5
1637	19.3089	465.279	0	2095.2	9744.85	921.484	4786.57	17702.4	2579.97	209629	39771.5
1638	8.38619	298.157	226539	213129	240124	479371	1.29374e+07	1.12518e+07	98023.9	579601	560963
1639	14.149	354.103	62249.1	59890.7	66005.4	47847.9	100257	102115	57628.1	368494	552707
1640	9.33098	334.569	852100	779216	992829	0	537669	469504	1474.38	0	861.115
1641	13.606	269.193	19895.3	18046.8	20957.6	29964.1	17513.4	15139.7	54171.6	158381	462085
1642	17.9435	144.549	7565.83	6163.85	7480.52	18892.4	27043.8	29117.5	18241.5	214697	238045
1643	4.3375	453.16	6737.98	9011.4	3220.92	16026.7	9533	6645.93	16720.3	279554	1.10432e+06
1644	11.3483	386.209	274510	252855	256126	535640	2.57814e+07	2.22123e+07	86269.6	593553	527105
1645	13.2194	197.08	382395	404751	418762	368378	417932	397796	514624	3.97473e+06	2.30737e+06
1646	20.2548	403.148	0	0	996.661	0	0	1734.38	2655.77	481751	247633
1647	8.73278	457.225	3.93232e+06	3.76538e+06	4.19084e+06	98690.7	1.95943e+06	1.69298e+06	795.025	4017.09	27317.7
1648	13.2456	486.101	0	0	0	0	0	0	653.475	859.893	234459
1649	19.8525	465.086	42340.2	50180.6	56539.5	1167.02	7504.71	5036.02	0	1631.69	703046
1650	21.2335	593.725	271369	254391	296132	1.32638e+06	584295	500628	0	283430	2.44141e+06
1651	20.4263	245.553	107558	113486	226764	257018	87452.9	76947.6	751532	254214	168336
1652	20.678	252.174	18663.2	12865.9	11873	15391.8	10326.8	15423.8	9240.83	48558.1	324786
1653	20.1582	200.128	1.86188e+06	1.94442e+06	2.21667e+06	3.02239e+06	2.23227e+06	2.3383e+06	2.64926e+06	896591	8.58493e+06
1654	9.55068	212.091	238669	241198	250498	247369	250050	220914	252940	686088	2.45371e+06
1655	15.0487	533.269	1690.42	0	864.182	4531.2	701846	604289	0	1545.3	0
1656	10.0345	227.596	40170.8	43984.4	40354.2	43676	28755.5	37458.2	35040.4	23166.6	325366
1657	22.57	251.101	34936.4	35312.6	48858.9	35886.7	36399.1	39555.4	40778	184135	3.17433e+06
1658	13.0173	673.277	0	0	0	0	129232	111752	592.32	0	0
1659	10.8007	352.071	24995.1	27563.1	38661.8	155347	183059	194436	522755	1.72752e+06	1.79893e+06
1660	19.903	157.538	4491.42	2958	6195.58	22614.3	0	1923.9	181608	140284	0
1661	14.465	163.544	3.27112e+06	3.23096e+06	4.00355e+06	1.73421e+06	4.26418e+06	4.09974e+06	1.86625e+06	2.22867e+06	8.92066e+06
1662	12.6185	180.521	62749.5	18821.4	40452.3	56317.3	168834	182620	259360	15778.8	18607.9
1663	21.2315	542.194	0	0	1139.37	6919.27	0	0	0	1403.17	114301
1664	5.67985	204.159	12281.8	11071.3	19378.4	28017.7	4895.51	3091.44	736328	127545	188856
1665	8.51205	204.533	408206	383094	459843	740009	334972	286383	53348.5	69124.8	166407
1666	3.8154	431.094	0	0	1068.09	0	0	1781.8	759.389	4718.03	156861
1667	9.37088	651.116	230750	210350	220162	746.538	546180	480279	0	155978	0
1668	13.1396	209.078	883355	794385	983665	938278	1.24793e+06	1.18304e+06	1.17576e+06	2.88915e+06	3.30757e+06
1669	19.8164	550.137	0	0	0	0	1293.47	0	0	1.75595e+06	847275
1670	19.7181	388.152	51950.7	41796.2	51689.6	29561.6	27173.8	37381.8	49096.8	106920	1.25401e+07
1671	18.957	225.557	231962	212446	270004	453478	605159	560874	963198	1.59581e+06	329607
1672	2.36353	203.104	189062	191531	305452	241469	936118	939071	217740	236308	347822
1673	2.55068	193.07	5.7581e+06	34667.6	6.81713e+06	1.7058e+07	478802	425047	47048.9	2.06176e+06	2.72007e+07
1674	18.5408	234.112	161347	138245	179626	258210	1.53415e+06	1.39231e+06	53487.7	109078	249015
1675	15.0603	549.293	50245.6	52535.4	63109.9	133962	5.08473e+06	4.32552e+06	35646	92695.4	56799.8
1676	5.05375	153.127	5.22056e+06	6.01952e+06	6.25067e+06	2.85684e+06	2.53614e+06	2.33213e+06	3.32658e+06	5.8376e+06	8.67574e+06
1677	13.7246	492.29	29634.1	42480.2	37309.5	97722.5	5.5184e+06	4.69158e+06	13891.7	152357	154265
1678	3.37222	420.057	433417	404851	528429	63410.4	591501	524112	737.386	126897	92622
1679	20.72	299.127	28499	28283.5	45886.1	28608.7	44327.7	55660.6	94418	1.0865e+06	778653
1680	2.0086	428.19	2.61323e+06	2.49822e+06	2.81671e+06	63401.8	1.26042e+06	1.07494e+06	0	0	2310.94
1681	20.8863	363.143	157878	146541	172742	381074	349957	324421	3324.32	784489	1.96553e+06
1682	10.5988	334.046	22518.2	50634.1	86472.8	4054.74	64249.5	52366.2	2265.34	187298	501580
1683	13.2528	712.054	100133	33296.6	86755.2	0	41570.9	39193	0	0	0
1684	15.3295	550.34	0	0	0	2029.42	468345	400710	1548.49	0	2094.49
1685	21.0891	490.248	248291	224131	270877	310651	241401	226793	549209	732531	862082
1686	9.04715	335.073	260111	205072	284416	106835	171371	173948	49498.9	378685	400529
1687	11.3948	433.271	4333.67	1220.9	3046.1	6518.46	718495	640307	1547.08	3351.26	1977.39
1688	16.4559	429.211	228092	214129	207185	345252	196477	158544	77530.7	254013	1.1369e+06
1689	12.1939	249.096	1.29215e+06	1.21822e+06	1.38409e+06	3.31138e+06	2.19454e+07	1.94558e+07	119171	3.26059e+06	8.08073e+06
1690	11.7593	629.232	0	826.925	0	787.173	237199	228251	0	2752.36	0
1691	8.4289	251.076	47855	34848.4	45187.4	26749.5	446245	430598	60923.1	137577	119458
1692	13.606	416.248	46315.6	44034.9	56813.6	36504.9	1.23952e+06	1.06978e+06	32411.1	76906.3	96851
1693	16.8063	425.197	8101.79	4263.38	11147	15125.2	5065.88	5978.42	5171.52	27343.5	412428
1694	10.1683	504.222	2345.47	2988.13	0	0	2976.3	2679.85	0	107352	913.509
1695	17.1566	336.125	25589.9	32791.5	23747.7	23970	23642.5	12680.8	26280.8	655049	2.24962e+06
1696	13.7258	490.285	1.11656e+06	1.32431e+06	1.39153e+06	2.69309e+06	1.25182e+08	1.06513e+08	803133	3.86647e+06	4.0444e+06
1697	3.86132	315.979	51328	41447.9	31751.9	14620.4	34512.8	36671.1	31970.9	224736	14985.2
1698	0.649863	143.081	2.03843e+07	2.05399e+07	2.30994e+07	1.40582e+07	1.64993e+07	1.57889e+07	4.30009e+07	2.60539e+07	2.52661e+07
1699	12.7417	635.31	6813.37	2967.38	5113.11	20774.4	948117	804951	737.582	21828.8	11891.4
1700	14.8988	304.153	1.84298e+06	1.8045e+06	1.93504e+06	1.3138e+06	2.072e+06	1.81391e+06	1.64142e+06	1.28355e+08	1.18038e+08
1701	11.3489	294.557	0	0	0	0	1309.29	2334.49	5074.39	3699.09	422010
1702	8.2476	189.131	64679.1	62333.4	71143	183565	189276	59408.7	319729	2.06062e+06	2.32177e+06
1703	8.36762	299.159	44690.4	44935.4	41152.6	105714	1.87848e+06	1.6823e+06	30748.8	130626	209943
1704	12.0094	629.251	0	0	0	11655.9	447956	383576	0	732.938	790.083
1705	13.3975	203.081	596741	595873	664320	415621	592835	569137	174640	554587	793916
1706	20.0833	287.059	135735	117332	117190	199922	144186	143305	152002	111989	1.80589e+06
1707	15.4044	440.102	2657.36	2372.97	962.325	5348.74	2919.72	8895.49	0	957624	343676
1708	18.1642	617.216	0	0	0	0	0	0	0	0	304670
1709	13.3732	221.012	0	2145.98	2351.19	6571.97	4756.35	6090.39	14465.3	168298	13637.9
1710	19.6712	333.13	308634	306364	386944	863715	395271	296770	143945	407710	1.91139e+06
1711	17.6739	290.047	1493.07	0	0	726.941	862.849	724.389	726.632	25848.5	188931
1712	12.5806	427.063	254520	232271	262446	44876.4	604158	533910	236364	10275.8	13331.7
1713	21.213	219.992	0	0	0	0	990.625	0	0	112768	20061.7
1714	18.1824	318.169	216587	172367	213572	182645	226580	190825	246389	4.08898e+06	7.55499e+06
1715	18.1812	205.122	1.18047e+06	1.1606e+06	1.24005e+06	2.62249e+06	1.1994e+06	1.10269e+06	269848	1.02499e+06	1.40168e+07
1716	11.1174	374.235	28843	29785.9	34510.6	57588.9	970577	863285	99485.2	79685.5	83553.4
1717	6.39297	196.06	2.50359e+07	2.45568e+07	2.66533e+07	3.38692e+06	3.05486e+07	2.70275e+07	1.73075e+06	2.58897e+07	3.26354e+06
1718	2.89332	351.087	9.80716e+06	9.50932e+06	1.16718e+07	5.0865e+06	8.55636e+06	7.78308e+06	89377.7	4.00256e+06	3.21294e+06
1719	7.81077	302.138	717120	634703	746305	2.05718e+06	32709.3	30079.4	2149.06	352811	1.28152e+07
1720	19.3136	213.575	435041	390043	605764	269401	219916	205689	181567	275724	642678
1721	11.6934	386.125	4202.8	5287.31	1827.59	17841.7	178069	156065	3804	0	5442.37
1722	16.189	448.195	168309	161334	178162	8775.22	653585	571184	8366.58	17652.4	247597
1723	18.364	270.042	771.872	1901.5	0	0	116392	109746	888.346	0	0
1724	21.2438	427.133	380324	380419	426800	582963	447790	423571	0	283417	484975
1725	17.2007	381.153	9.75601e+06	9.3451e+06	1.02968e+07	2.46612e+07	1.04783e+07	7.62559e+06	182892	1.23962e+07	1.00885e+08
1726	6.20957	231.558	148533	132893	155186	58696	1943.35	0	2746.19	4395.65	225159
1727	1.22108	203.048	127374	135159	160683	117881	2.02244e+07	2.06416e+07	80590.1	1.09622e+06	1.138e+06
1728	13.8208	435.16	4137.92	2984.11	4707.83	12175.1	276914	284114	14676	539847	30437.9
1729	21.2328	161.132	3.66336e+06	3.31853e+06	3.80755e+06	7.66274e+06	5.04827e+06	4.5604e+06	400376	4.64887e+06	1.52825e+07
1730	16.7237	285.523	116649	122716	149448	434614	8229.73	3720.58	0	0	0
1731	8.10822	421.204	1.20756e+06	1.1915e+06	1.36751e+06	173215	5.02774e+06	4.3708e+06	0	0	104058
1732	9.9949	548.27	5886.84	2152.76	5175.17	1685.34	0	1648.99	720.919	3284.7	106381
1733	7.45485	214.053	333346	326951	365683	700172	208915	103603	140077	461855	4.19694e+06
1734	8.5466	330.19	65641.4	65042.7	72383.9	106426	2.1514e+06	2.11863e+06	131635	171760	241353
1735	6.19313	348.201	125777	125496	123033	335933	1380.37	0	0	3433.76	8134.91
1736	22.2535	271.205	128535	124725	276134	161334	142730	127016	826999	1.30521e+06	2.12519e+06
1737	11.6802	338.149	4.7951e+07	4.56409e+07	5.15881e+07	2.16703e+06	2.19857e+07	1.90289e+07	5441.01	3.09514e+06	34279.8
1738	5.30715	170.117	761147	823459	866925	2.16303e+06	514926	412254	1.87566e+06	6.49419e+06	2.72228e+06
1739	9.30453	199.144	113467	126783	130358	178831	183515	164032	978386	1.64059e+06	299662
1740	21.1767	523.179	0	3277.55	1174.05	1235.44	3737.68	1014.47	3700.04	2307.51	232475
1741	16.87	397.175	944830	893498	1.01819e+06	2.5188e+06	7649.97	9225.21	14158.1	7.10578e+06	78902.9
1742	5.42276	123.536	178176	197810	211327	248503	197506	227572	1.66446e+06	145751	176331
1743	3.50533	439.011	1.20149e+06	1.14235e+06	1.40008e+06	1.25871e+06	1.22512e+06	1.20202e+06	13321.3	425373	630815
1744	9.75585	329.105	381568	352584	369078	282676	659288	597625	348545	2.55251e+06	1.54878e+06
1745	7.47487	434.157	161825	175394	170705	1954.04	77125.5	76399	9365.33	2.89889e+06	8073.13
1746	14.7238	270.13	22535.3	19942.1	19232.2	9438.85	224708	209956	12107.7	13319.7	81163.9
1747	13.3003	210.076	3.66512e+06	3.56768e+06	3.99026e+06	5.47606e+06	4.5725e+06	4.07585e+06	558122	1.09902e+06	5.39479e+06
1748	8.34821	230.102	768246	335707	561496	642155	729945	693086	1.02663e+06	2.04981e+06	3.70161e+06
1749	12.8246	260.019	6199.33	1978.67	2141.48	3014.24	1524.85	1672.98	11684.6	366438	35521.3
1750	17.1983	222.112	235955	212537	223828	525557	725229	709667	1.56193e+06	2.96887e+07	1.76365e+07
1751	12.9013	443.211	932676	806587	848369	1.57187e+06	4.77574e+07	4.11657e+07	186497	770482	482254
1752	11.4441	217.541	139606	134950	165142	260386	147192	127563	3953.08	29945.3	41289.6
1753	13.2187	198.084	61674.2	67947.2	85902.3	131090	76374.9	57514.2	56908.8	388048	272375
1754	16.092	474.185	4347.77	1647.1	2391.51	1711.84	2166.72	0	2410.97	7336.91	272739
1755	16.8055	428.216	1646.85	1708.4	0	627.466	780.388	727.951	0	1616.53	539770
1756	14.6497	181.085	1.29911e+07	1.33207e+07	1.41742e+07	1.7461e+07	1.60203e+07	1.4126e+07	1.73828e+07	4.45199e+07	6.59763e+07
1757	11.3489	307.139	34221.6	25927.7	32553.1	44252.2	133860	55819.5	52236.8	275454	3.8325e+06
1758	19.3795	551.14	0	0	0	0	0	0	0	261122	289607
1759	4.64227	474.255	0	0	0	0	0	0	3329.09	0	297392
1760	8.70617	308.139	29350.8	29031.8	35336.6	35726.2	33711.2	32310.6	49480.9	454510	1.09422e+06
1761	14.371	346.107	31875.3	25753.9	31926.6	27986.5	300796	311781	28211.4	1.92881e+06	2.39634e+06
1762	12.6489	240.032	95713.1	101763	108417	161731	128258	87903.3	131210	1.11845e+06	61361.6
1763	15.2626	176.07	1.69092e+07	1.76209e+07	1.90331e+07	1.79405e+07	1.61401e+07	1.47738e+07	2.14071e+07	6.11136e+07	7.83736e+07
1764	20.7173	347.133	86543.3	87223.9	98214.9	221147	42209	34913.9	59759.8	857265	1.86798e+06
1765	13.0173	363.095	694.778	0	3167.93	2116.02	81770.5	83952.8	677.818	2345.23	837.512
1766	20.7803	334.273	241819	228817	271673	421546	770940	683050	25448.7	35034.9	38916.2
1767	5.94908	316.151	94320.3	95130.9	96468.9	74629.3	104502	80984.6	63757.3	1.73421e+07	5.06135e+06
1768	1.07515	187.18	218009	229038	253435	203517	299548	268681	364518	1.36231e+06	1.7418e+06
1769	15.3303	296.653	2914.31	3947.79	3223.56	1651.74	674881	574089	916.879	10065.8	3580.95
1770	8.20342	284.178	394667	378975	425050	538642	1.40322e+07	1.2424e+07	337320	2.73865e+06	1.13535e+06
1771	0.852072	227.042	2.049e+06	2.01781e+06	2.31775e+06	2.36437e+06	2.67536e+06	2.46629e+06	3.60916e+06	7.16529e+06	7.9866e+06
1772	8.24248	188.128	914754	1.00055e+06	1.05326e+06	2.1937e+06	1.23747e+06	1.08737e+06	3.55748e+06	2.17139e+07	2.42253e+07
1773	3.63467	481.699	0	0	861.182	2078.55	5381.66	1785.76	9934.62	175491	102470
1774	16.785	298.066	44807.3	49779.5	60311.3	47795.5	94022.8	76359.5	84182.3	39838.8	916498
1775	20.3671	227.106	438471	424086	488881	377380	472449	481439	109881	70748.1	984622
1776	19.7342	765.404	1737.81	8860.8	6794.85	30466.6	32867.9	33604.2	0	33954.5	147455
1777	10.7824	181.559	21149.4	13661.9	13939.1	53889	3662.3	9906	21910.2	179273	581132
1778	13.4018	507.345	1144.06	0	0	1818.6	1.28316e+06	1.10393e+06	808.458	6830.76	18201.4
1779	21.4293	292.998	15631.9	14110.1	7653.07	9741.69	2998.75	1754.17	179319	10453.8	26940.5
1780	7.10623	186.063	35818.4	43938.1	21363.2	78886	47513.7	48491.7	48156.4	2.28435e+07	869781
1781	19.4709	171.138	1.21455e+06	1.17164e+06	1.35743e+06	1.23365e+06	1.23078e+06	1.04753e+06	1.47423e+06	2.8561e+06	3.87904e+06
1782	7.73843	576.107	96723.3	85487.5	95172.3	1195.24	181221	173175	0	22913.5	2205.47
1783	18.3048	414.146	360145	320269	360780	882563	633407	560955	23945.5	306089	530609
1784	17.0908	367.146	8423.96	6483.89	12515.6	6119.23	72845.9	50441.2	38106.7	110125	603095
1785	18.3925	387.707	0	0	0	968.799	258174	229011	0	1082.12	0
1786	7.17568	280.074	785553	612168	830786	2.01183e+06	91242.1	47768.8	12963.9	114407	911017
1787	5.29657	244.027	1.64757e+06	1.26465e+06	1.68735e+06	744679	1.67235e+06	1.75711e+06	1.32439e+06	1.48292e+07	8.32431e+06
1788	10.4303	198.064	9.24762e+06	8.16373e+06	7.36561e+06	1.56302e+06	1.17589e+07	1.09928e+07	942756	9.44292e+06	1.70546e+06
1789	11.7356	518.166	823.883	0	0	0	0	0	1542.79	5593.56	77560.8
1790	7.7067	647.144	3.79679e+06	3.5958e+06	3.85419e+06	674433	4.57847e+06	4.22252e+06	0	1.36336e+06	685327
1791	10.4296	312.559	3.39296e+06	3.16091e+06	4.01826e+06	123223	4.98231e+06	4.61514e+06	58504.5	3.55487e+06	120561
1792	12.0209	468.149	0	0	0	0	0	1519.15	0	31801.7	223700
1793	16.3554	240.114	362542	363750	477009	921434	894328	913466	29392.4	3.74297e+06	3.19961e+06
1794	20.1853	157.538	295341	277120	384990	720833	508165	513782	0	375097	625921
1795	2.89634	101.079	1.16533e+06	1.19114e+06	1.25999e+06	2.03532e+06	846189	775882	2.64171e+06	6.69119e+06	6.6815e+06
1796	13.4179	477.309	433129	513181	526112	946245	5.85532e+07	4.93711e+07	427013	2.08533e+06	2.86154e+06
1797	11.7515	616.275	0	0	0	0	50579.7	58130.8	0	0	0
1798	9.38662	278.169	4992.69	6481.68	7575.68	7858.45	1505.7	7505.03	6727.67	136361	337155
1799	6.58597	91.0545	1.80253e+06	1.91718e+06	2.08137e+06	5.40639e+06	447559	404221	214233	464411	382626
1800	10.8896	452.749	0	636.89	0	629.247	0	0	91433.5	6870.05	181535
1801	12.2353	202.143	360889	365414	373751	782535	548625	478603	1.75902e+06	1.20444e+07	1.46877e+07
1802	17.8772	390.089	1.80355e+06	1.72432e+06	1.93775e+06	42005.2	676059	573037	0	6879.25	10080.8
1803	21.3468	245.211	507458	473435	515639	727237	295282	261839	74258.6	167258	186422
1804	1.51069	443.209	2.83769e+06	2.8784e+06	3.28348e+06	71424.4	1.76832e+06	1.55682e+06	0	1702.94	0
1805	12.8355	348.032	65894.8	54969.3	36932.8	15738.5	82802.1	92414.9	57347.2	989959	508962
1806	15.3375	564.358	963622	967329	902758	1.27174e+06	7.79816e+07	6.76604e+07	1.0932e+06	3.15428e+06	3.28478e+06
1807	5.78823	148.112	1.65153e+08	1.75663e+08	1.88933e+08	2.44923e+07	1.19939e+09	1.06588e+09	349598	179789	240898
1808	15.9557	351.043	179867	211699	242673	200251	82339.1	76765.4	4318.14	14327.6	17557.8
1809	15.9974	576.293	780.292	4013.83	1802.76	14274.4	1.26838e+06	1.11951e+06	1425.86	4370.46	0
1810	13.3446	264.017	541013	228869	508530	7005.27	616230	555368	2756.48	339301	29662.7
1811	16.5403	387.128	2617.82	670.734	0	805.727	1341	0	654.252	250789	196119
1812	16.3617	462.573	0	0	0	706.272	0	0	0	0	294817
1813	4.86538	449.158	926.021	0	1700.51	2891.09	3985.07	2430.72	1978.6	159022	5558.15
1814	12.1728	169.033	149518	137325	183116	73544.5	95773.4	103060	139953	290992	422753
1815	11.7002	237.073	1.53042e+06	1.4964e+06	1.69361e+06	2.00737e+06	2.46172e+06	2.26016e+06	1.77611e+06	6.04928e+06	8.88371e+06
1816	19.2282	199.559	1.069e+06	1.05e+06	1.30454e+06	1.21198e+06	1.32667e+06	1.26767e+06	413047	414205	497972
1817	18.733	250.158	34049.6	212849	40463.3	3984.1	414938	373819	1620.59	0	8850.54
1818	13.8552	214.079	121935	116871	126975	186877	132870	118032	217793	401976	536962
1819	1.90318	155.996	58322	56559.1	1.03986e+06	685229	1.77163e+06	1.75191e+06	378144	650411	558811
1820	12.8386	249.061	727922	808244	809660	1.07268e+06	4.85719e+06	4.33332e+06	320054	2.33209e+06	688017
1821	12.5417	268.081	2.12409e+06	2.02713e+06	2.22415e+06	323446	3.61001e+06	3.20328e+06	189259	2.78697e+06	391901
1822	6.1218	368.564	109296	111712	150818	3161.82	189702	170617	5361.09	194269	7180.11
1823	6.33997	360.074	3.03428e+06	2.91281e+06	3.29511e+06	147801	578608	518142	36758.3	390910	4.98122e+06
1824	15.0806	577.184	765.217	0	861.206	0	22691	26861.4	0	2.28394e+06	2.25282e+06
1825	8.19185	408.731	0	0	0	0	0	0	45816.3	43763.1	313370
1826	10.903	131.068	484941	1.03336e+06	1.14384e+06	1.05896e+06	1.08343e+06	1.07365e+06	152196	1.72595e+06	1.74094e+06
1827	15.4772	252.531	0	894.446	0	623.253	0	0	0	409432	135067
1828	6.16103	187.18	28239.1	26225.8	38380.5	119646	96573	82319	430566	2.18909e+06	2.71804e+06
1829	3.82345	125.023	1.1441e+06	1.1713e+06	1.13742e+06	1.51677e+06	848478	825703	816201	1.34626e+06	3.15271e+06
1830	18.0365	716.374	0	0	0	0	145390	127509	0	982.521	0
1831	10.0653	279.122	369687	368497	400178	105839	162663	138130	665592	160221	1.13931e+06
1832	17.692	413.143	504380	501626	543957	919928	961573	826800	298606	1.39957e+06	1.93692e+06
1833	8.9538	566.181	0	712.413	0	0	1681.74	0	704.309	98860.1	2.14017e+06
1834	6.11148	374.097	1.63388e+06	1.57211e+06	1.78673e+06	184510	1.94068e+06	1.71546e+06	100030	1.63586e+06	183070
1835	14.5722	269.089	418620	432036	454330	311770	552205	481867	252175	432926	1.72306e+06
1836	1.16847	173.139	1.28189e+06	1.30424e+06	1.44276e+06	1.09866e+06	1.11141e+06	1.01426e+06	766430	5.64254e+06	7.84701e+06
1837	18.5837	210.551	752446	729676	854872	777514	1.16302e+06	1.06889e+06	764305	1.98265e+06	2.14817e+06
1838	6.34167	220.027	883496	831742	1.05668e+06	148641	145415	154982	261210	105178	1.08393e+06
1839	19.5682	484.232	36705.6	31431.7	37890.3	2107.08	99812.7	93918.6	0	615072	1688.69
1840	1.00998	168.101	917920	344726	1.04864e+06	1.78376e+06	7.95563e+06	7.71185e+06	356750	8.73862e+07	2.16736e+08
1841	17.9006	312.064	5018.51	1612.71	3846.79	818.418	1548.52	0	707.567	48395.6	589451
1842	21.8318	368.279	241704	225121	260656	198307	445525	371866	194621	303946	1.45172e+06
1843	10.8589	386.089	5769.51	3348.45	10264.4	8991.2	9540.98	13459.7	4961.9	952996	2.37647e+06
1844	0.553885	396.943	530784	565023	616678	257578	1.28129e+06	1.19731e+06	39817.8	298705	5618.11
1845	8.87113	215.175	258063	257255	294781	306870	206083	140875	1.21008e+06	2.73913e+06	1.70489e+06
1846	9.08666	238.17	3.55318e+06	3.45572e+06	3.99845e+06	105388	1.75016e+06	1.59522e+06	110473	92997.6	117597
1847	2.89477	347.577	8.79568e+06	8.35639e+06	1.02867e+07	3.67096e+06	7.06472e+06	6.56569e+06	1401.68	2.50295e+06	1.74731e+06
1848	14.4034	523.34	899.568	834.447	2991.19	2763.45	1.20333e+06	1.02393e+06	0	21930	21461.6
1849	11.8125	148.039	1.34057e+06	1.23135e+06	1.3224e+06	1.40881e+06	1.21407e+06	1.21551e+06	1.73275e+06	2.67873e+06	4.19377e+06
1850	9.78716	322.128	26031.7	22582.1	28314.7	45659.5	21725.3	10164.4	24967	565855	1.42773e+06
1851	19.4288	463.089	924.97	2278.32	0	0	2623.11	4464.73	0	3267.54	1.23643e+06
1852	0.85913	152.056	4.41885e+06	4.0542e+06	4.71453e+06	4.69982e+06	6.87728e+06	6.36021e+06	1.37709e+06	1.61685e+06	2.22245e+06
1853	13.7451	362.124	39140.7	31387.9	51103.8	45190.9	112968	55173	203444	381762	627571
1854	16.3119	202.578	214958	231434	268027	47374.3	198540	189629	770077	430238	284556
1855	2.90088	180.088	837559	868795	972938	918438	1.03868e+06	928882	1.51091e+06	2.1729e+07	7.58771e+07
1856	6.58627	276.113	419655	410830	478735	831612	1.31191e+07	1.29879e+07	203726	815577	795152
1857	19.2049	223.132	399442	378053	442660	672113	425282	393225	263656	722817	4.5904e+06
1858	6.74073	227.538	3174.41	734.438	0	0	0	1196.51	0	5875.88	268775
1859	14.5135	532.174	0	0	0	0	0	0	0	279480	447112
1860	9.70165	373.262	579618	566342	538384	1.02313e+06	4.4571e+07	3.8845e+07	375365	1.48971e+06	1.72831e+06
1861	5.99292	284.11	68598.5	52023.7	82684.1	161210	28840.7	28327.2	41064.7	55571.4	388536
1862	9.33232	316.12	8.34055e+07	8.0375e+07	9.03894e+07	2.76421e+06	3.9271e+07	3.37596e+07	43765.1	88212.9	1.00436e+06
1863	12.8725	201.112	6.28604e+06	6.11418e+06	6.26537e+06	5.19072e+06	5.51981e+06	5.02932e+06	4.48913e+06	1.17818e+07	1.84101e+07
1864	0.935752	344.144	280102	64854.9	274089	97964.2	108262	129515	231332	1.86574e+06	1.26093e+06
1865	20.4318	630.673	0	1666.29	0	2746.17	0	0	209952	0	0
1866	22.5767	434.196	0	0	0	0	0	0	0	135058	106484
1867	13.2557	278.036	84558.6	79150.1	133196	74216.3	58778.6	73079.6	133667	244257	850149
1868	19.8152	551.14	0	0	0	0	0	0	0	449687	231257
1869	18.3678	461.228	7675.81	5422.18	7122.92	3732.75	5960.95	4970.69	143106	8182.99	2.33538e+06
1870	14.8302	308.05	0	0	0	0	716.367	1438.33	609.222	3.16102e+06	0
1871	20.0767	512.166	321869	311272	384091	1.03611e+06	652437	738644	1485.61	451155	691889
1872	21.2421	360.089	2894.78	0	1177.81	0	0	871.239	0	4.73506e+06	3.18668e+06
1873	10.6109	248.164	1.0437e+07	1.0123e+07	1.13758e+07	539421	8.30486e+06	7.30541e+06	70513.5	288025	80152.5
1874	17.682	679.409	33052.2	22535	40533.7	33708.5	914668	804977	27597.1	56447.2	30729.6
1875	13.4177	476.305	2.05995e+06	2.31689e+06	2.47685e+06	4.16761e+06	2.55258e+08	2.15741e+08	1.92016e+06	9.42883e+06	1.30781e+07
1876	17.7328	251.554	30471.9	20534	34258.1	113201	1418.38	3132.9	565529	206599	2699.91
1877	0.721957	417.06	266829	233998	299349	136091	1.58961e+06	1.43459e+06	36396.7	286176	81081.7
1878	18.3923	376.671	887.068	0	0	755.742	107098	92944	0	0	0
1879	1.08823	240.095	675126	606266	758552	899974	962437	932786	2.86751e+06	4.82711e+06	3.94229e+06
1880	12.2828	349.185	117361	106054	112292	46753.9	105728	86374.4	118447	356956	542908
1881	9.713	330.208	17363.7	17745	15940.6	34570.2	563600	505310	38690.5	95574.7	139050
1882	15.2596	391.099	147678	149655	171296	287138	184693	165635	8854.4	32745.9	43270.9
1883	16.9802	216.159	69092.4	58318.1	62000.5	50811.6	48545.9	57630.3	143924	332904	735833
1884	19.7893	392.105	85356.2	65940.6	84022.8	126957	208756	185048	51385.2	2125.43	0
1885	11.4389	220.066	28823	47593.7	54731.1	61154.5	1.37695e+06	1.19317e+06	18150.6	43306.3	94441.2
1886	8.28048	447.139	3543.9	1684.6	4223.69	0	0	1610.94	5744.71	9969.5	592547
1887	16.3845	297.042	13431	6554.01	13999.4	39301	4165.79	4611.28	227972	65392.5	0
1888	0.660247	166.083	2.31111e+06	2.40952e+06	2.75248e+06	4.15957e+06	1.19679e+07	1.08952e+07	1.32806e+07	2.23927e+07	2.94926e+07
1889	7.55883	320.175	688.276	758.266	892.058	0	0	0	709.454	1581.01	41407.2
1890	14.5219	356.133	137733	124298	133071	369694	30727	29433.1	755.867	4805.22	785133
1891	8.15835	518.149	490281	462409	488662	60612	784440	708245	4693.36	877068	35622.1
1892	13.1523	236.164	5.92804e+06	5.97637e+06	6.9825e+06	151984	2.30728e+06	2.04941e+06	16502.9	8560.38	180585
1893	6.46707	284.206	4.3011e+06	4.34603e+06	4.80402e+06	5.31918e+06	5.76866e+07	5.17172e+07	3.68314e+06	5.46076e+06	5.51383e+06
1894	21.8957	370.2	0	0	0	0	0	0	1199.43	3559.75	265333
1895	12.8725	202.115	644104	636812	647158	532543	566506	519981	487401	1.22112e+06	1.95382e+06
1896	5.35462	203.055	1.68084e+06	1.70535e+06	1.81403e+06	2.99075e+06	979267	839341	612741	1.92997e+06	6.06549e+06
1897	15.4769	425.082	37043.2	33286.5	41262.4	53776.7	25184.1	24415.7	9743.11	6.2192e+06	2.58056e+06
1898	11.1614	312.12	155023	123263	151802	290048	6257.79	6400.48	16077.9	1.5803e+07	1.79878e+07
1899	6.42385	95.0854	1.0703e+06	1.07062e+06	1.10407e+06	2.53708e+06	350530	391077	338688	2.32864e+06	660366
1900	17.6862	374.23	35440.4	29158.4	40097.9	32316.4	1.03053e+06	897287	36332.1	52050.8	49579.8
1901	20.6012	292.099	25197.3	22361.7	20328.8	62664.2	17805.3	6219.01	2237.6	38599.4	275263
1902	19.4293	506.796	970.269	0	0	0	1182.86	3392.5	1064.61	132853	12722.8
1903	9.41892	305.178	38908.8	45062.1	21025.2	133046	524399	462801	296745	407192	2.86798e+06
1904	13.7638	407.167	13318	7465.92	11253.7	30394.6	13654.5	14583.2	6967.71	90490	842992
1905	3.86488	268.126	336951	295399	387727	774620	60259.1	54310.6	74160.9	64067.2	130215
1906	17.2	591.72	17589.6	10776.1	15837.6	43631.9	82032.9	56965.7	0	34766.9	552680
1907	14.0121	489.243	4905.03	3709.61	3683.15	16595	1.29441e+06	1.10549e+06	2218.93	2658.57	40439.1
1908	19.6437	502.243	8408.15	12575.1	2286.64	14462.2	10778.7	2283.36	65786.1	451479	1994.18
1909	20.4833	271.059	43545.3	25213.8	45631.2	29578.6	35158.2	41183.2	83996.8	4.42208e+06	2.90832e+06
1910	20.2053	290.178	2.76279e+06	2.6416e+06	3.01122e+06	2.93767e+06	3.61546e+06	3.34367e+06	1.87605e+06	4.98907e+06	6.92423e+06
1911	11.1872	404.2	105253	101245	131671	198317	7.50231e+06	6.49792e+06	44298.7	503217	997465
1912	0.602653	319.13	2.04139e+06	1.78096e+06	2.27277e+06	1.08918e+06	8.35143e+06	7.77845e+06	227284	551241	228207
1913	20.0535	286.143	56590.9	50961.6	71658.7	76006.1	101801	83900.7	26914.8	1.47544e+06	104777
1914	18.5862	375.261	0	0	0	0	0	0	0	737.478	2.85383e+07
1915	12.6015	213.075	386406	393959	419125	375996	1.98662e+06	1.8255e+06	373097	555154	769336
1916	16.8435	663.279	0	0	0	0	124135	138589	0	0	0
1917	8.34542	205.06	261161	224883	259383	329479	254991	235885	659641	661932	1.23177e+06
1918	8.21733	204.063	1.26691e+06	1.17364e+06	1.41558e+06	1.9863e+06	1.77408e+06	1.77017e+06	802873	607622	741727
1919	12.8843	468.201	979.57	786.118	2388.22	3382.8	239828	216103	694.064	879.643	5571.4
1920	19.6677	229.143	1.19021e+06	1.13569e+06	1.20031e+06	1.04263e+06	1.22501e+06	1.11217e+06	1.0205e+06	2.18071e+06	3.62949e+06
1921	21.4968	422.099	0	0	0	0	0	0	0	1.39438e+06	397028
1922	17.2223	364.146	625758	596118	662492	1.60774e+06	1.03492e+06	925758	4818.85	1.12427e+06	3.30103e+06
1923	14.4697	241.577	1.00882e+06	931421	784417	132069	65652.2	45786.4	34861.3	70163.5	521449
1924	11.6697	394.617	2635.46	3286.2	1061.3	2684.15	147114	147093	0	0	1128.01
1925	19.1122	451.042	43255.2	38099.3	35970.7	200297	0	0	0	0	2078.78
1926	15.0083	563.168	0	0	0	790.84	0	0	0	4.02215e+06	4.15989e+06
1927	17.6405	681.372	0	0	0	812.833	276249	250109	0	0	0
1928	16.7138	306.036	19124.4	11458	15075	75646.5	0	0	1002.12	757.153	1880.9
1929	8.59262	312.136	292783	246915	291660	514684	8.015e+06	7.08648e+06	73286	219316	204934
1930	21.8888	299.125	4.7616e+06	4.99189e+06	5.76439e+06	5.51953e+06	1.25784e+07	1.26765e+07	5.68438e+06	5.49191e+06	6.39766e+06
1931	13.3012	150.536	650692	540713	791961	77041.6	737238	806591	163427	1.40316e+06	966700
1932	0.840145	155.1	468880	481892	509445	320676	480860	437049	588291	3.24245e+06	3.05821e+06
1933	17.0471	396.136	13781	15833.8	18611.2	77890.1	141051	136761	2373.74	407264	414836
1934	11.1116	175.115	306333	311017	336611	373403	351811	307034	298192	680021	1.3012e+06
1935	0.877827	206.048	883453	915278	1.04801e+06	735091	632647	556851	8.62773e+06	886741	780368
1936	10.4621	289.087	647216	609808	636583	228424	1.13696e+06	1.00779e+06	248959	1.59972e+06	691011
1937	14.7414	535.314	158480	163969	159434	322027	1.70118e+07	1.45606e+07	200313	520545	483958
1938	22.5697	498.258	0	0	0	0	0	0	0	6205.41	96809
1939	21.7992	345.216	69306.6	74749.8	75510.3	96465.8	115489	111694	248121	839818	1.50489e+06
1940	2.31568	342.154	199606	216471	247258	588450	2823.42	3281.59	0	0	0
1941	5.40248	103.076	224135	276820	259522	389200	403109	385152	2.40457e+06	532720	607854
1942	9.95035	386.147	7387.16	5036.94	5040.26	6260.6	886635	975987	3015.01	13616.7	27324.1
1943	21.0899	489.245	959223	862108	1.01269e+06	1.17761e+06	893471	867637	2.06343e+06	2.87861e+06	3.21658e+06
1944	14.1504	270.152	28491.3	24565.5	35027.4	26241.9	14765.6	17563.2	23854	475655	55968.6
1945	13.3694	257.058	1.80358e+06	1.72611e+06	1.90269e+06	1.82185e+06	2.9675e+06	2.68623e+06	155476	280075	625839
1946	18.1608	346.146	106717	103887	123121	9962.12	28247.6	40145.3	31306	2.04566e+06	13513.8
1947	14.3264	312.115	25075.3	25286.3	21326.1	7018.42	9026.36	10466.7	16254	299772	1.43542e+06
1948	0.72199	530.207	548011	559967	812315	906394	797535	713548	5756.85	59575.7	29416.7
1949	14.4527	245.567	47760.8	37763.6	45683.1	5997.61	127850	84727.2	8402.54	23803	518022
1950	20.3974	291.12	659118	718299	726605	749149	953060	895062	799579	1.68989e+06	2.15092e+06
1951	6.12807	300.058	633108	583146	732866	105351	671958	625292	45177.6	671793	89512.2
1952	21.0737	522.341	46077.6	42622.2	44910.5	90697.1	42993.8	38644.2	275811	824552	1.03977e+06
1953	9.18289	178.083	77666.3	32480.1	58313.7	89565.5	449832	463813	64035.1	92740.1	150945
1954	16.3619	386.038	0	0	804.369	0	1146.23	0	0	15321.5	167085
1955	1.48402	188.164	440335	453212	513827	1.36344e+06	4792.81	2214.44	0	30045.6	998972
1956	8.62282	444.185	137624	148314	141605	11937.7	650046	553971	853.315	1108.28	1112.49
1957	8.6719	367.206	6390.08	4267.34	13650.8	3491.76	297432	269865	11253.5	14054.2	7107.82
1958	13.8277	211.559	378206	324850	388979	364720	158348	184575	185172	226074	569324
1959	11.8971	237.123	236756	1.92293e+06	239736	2.31849e+06	2.5283e+06	2.46622e+06	2.02303e+06	6.29262e+06	9.40996e+06
1960	14.217	302.132	431022	363666	447763	640912	468619	430849	34076.7	156405	284477
1961	18.6865	346.142	3057.63	3174.28	2569.19	1536.13	2517.12	2393.68	1426.95	12854.4	660778
1962	12.3664	478.206	1.20752e+06	1.11201e+06	1.26081e+06	3.04591e+06	6.39971e+06	5.6694e+06	789.021	1.96824e+06	1.70315e+06
1963	17.5628	399.13	55926	41803.7	57850.7	85390.3	135367	118780	9696.11	412674	1.0792e+06
1964	10.6326	132.531	103116	95174.6	106014	126370	80863	50667.9	226719	782193	306613
1965	19.8693	405.117	2.1458e+06	2.02272e+06	2.20417e+06	3.70012e+06	7.90753e+06	7.0265e+06	1.90148e+06	1.06472e+06	232851
1966	20.0887	172.07	367990	329229	534868	597993	779810	770390	106771	617647	4.66787e+06
1967	6.67578	456.222	1.21229e+06	1.15001e+06	1.29498e+06	39963	795548	699973	26380.5	2328.93	73570.1
1968	13.6059	399.221	32292.8	27809.4	30553.4	21587.7	575334	506915	34231.9	76188.9	95705.9
1969	10.6204	529.248	0	724.72	0	696.2	173921	151787	0	0	0
1970	16.5466	363.164	258740	113064	243412	2366.6	10558.9	4126.69	166093	8388.76	1398.3
1971	15.4407	492.159	2398.16	0	1592.09	6768.39	150581	151546	7720.12	5722.92	7595.06
1972	0.848157	136.062	1.14306e+06	1.04527e+06	1.47267e+06	1.11192e+06	1.66594e+06	1.52918e+06	7.88489e+06	1.59744e+06	6.08054e+06
1973	15.4365	241.078	151203	157321	201640	174546	250503	238334	237932	270614	718464
1974	8.11005	476.233	0	0	0	1846.21	154033	130453	0	0	0
1975	9.43195	525.214	732.962	0	1086.13	3225.1	482947	440486	0	10541.3	6845.57
1976	7.6996	370.112	116251	96114.4	116809	86100.5	224649	197602	93125.1	1.17655e+06	559716
1977	16.0928	244.556	6607.13	5807.73	6937.5	3047.95	4767.1	4918.33	6551.96	10382.2	488684
1978	17.295	336.176	12335.3	16136.1	23192.5	20090.8	1.4339e+06	1.23316e+06	9035.63	40958.8	41714.7
1979	21.4547	370.204	104769	99669.2	69425.5	132374	118195	187491	108334	1.65425e+06	2.49137e+06
1980	9.42043	316.154	357404	405619	399296	160112	535169	502068	237468	38219	234887
1981	20.364	278.19	109110	112953	116527	66721.2	81779.8	68482.8	84811	1.51451e+06	161478
1982	20.9698	387.202	135710	138174	144118	233588	286255	262834	165783	944432	1.19655e+06
1983	6.11423	395.077	2.59777e+06	2.44776e+06	2.85967e+06	407425	2.81089e+06	2.54229e+06	222940	2.15019e+06	303764
1984	14.3196	408.178	3428.3	1691.31	0	660.901	1849.26	639.888	1540.85	26291.5	697972
1985	17.8145	264.088	382172	23724.4	434838	375034	134069	121253	551821	809887	1.31681e+06
1986	9.87057	243.133	4.48997e+06	4.15894e+06	4.5611e+06	4.08809e+06	3.96006e+06	3.76977e+06	2.9324e+06	538993	1.14148e+07
1987	3.76811	580.22	17429.7	20863.6	19673.8	67596.9	37742.9	44160.4	4014.03	119378	6311.48
1988	12.8725	220.126	488349	476557	523763	407574	421325	394201	331257	1.04639e+06	1.64515e+06
1989	0.571162	270.961	2.30686e+06	2.17004e+06	2.4652e+06	1.30192e+06	9.80263e+06	9.18407e+06	173943	1.51574e+06	336776
1990	22.2357	264.131	0	1667.76	1409.26	0	1483.03	0	72287.3	473975	30112.1
1991	14.181	309.122	2.05875e+06	1.9014e+06	2.25798e+06	3.12944e+06	3.11504e+06	2.81308e+06	207111	408458	1.2505e+06
1992	20.4262	477.096	6785.74	17993.4	11853.3	50603.2	0	0	164463	31581.5	4.59171e+06
1993	15.2605	137.031	1.92729e+06	2.11133e+06	2.41857e+06	2.07321e+06	1.64259e+06	1.60268e+06	2.55175e+06	6.17036e+06	7.08539e+06
1994	20.2298	382.258	216001	206464	221013	173074	238092	210150	390008	887005	1.4968e+06
1995	8.80092	623.279	1730.16	1184.09	0	685.19	41901	40395	0	0	918.221
1996	19.5914	360.145	0	0	0	2366.81	1990.38	2624.04	959.075	1.61939e+06	1.34383e+06
1997	9.92044	405.12	34951.4	24771.3	17674.6	4816.28	3229.88	1967.66	6146.32	158433	6956.48
1998	4.20543	382.179	3476.61	1197.82	901.985	1320.16	3802.55	796.789	103869	3877.85	4481.12
[truncated: 40,782 more rows]

## Sheet: lab3
	rtmed	mzmed	A	B	C	D	E	F	G	H	I
0	10.6099	58.0666	1152.21	2735.15	2681.04	481.844	1525.45	1392.08	185.483	261.036	352.653
1	0.862083	60.0567	568.419	600.443	591.976	584.965	495.008	547.592	624.264	1955.9	706.409
2	29.0428	61.0075	4069.34	5767.53	6610.92	7037.41	6366.24	6932.43	6315.69	5671.84	6095.65
3	0.57055	68.9805	3318.27	2890.91	3269.13	2848.71	1639.32	2553.17	2508.47	721.781	3235.5
4	1.04148	69.0459	1403.75	1346.09	922.63	347.626	358.094	306.557	328.801	474.274	380.234
5	10.4	69.0704	1466.43	1889.35	1597.73	1959.38	1131.8	1191.83	1059.77	1484.85	2199.66
6	0.584033	70.0133	1336.56	617.424	1572.55	1813.12	1772.63	2182.25	981.327	1884.43	754.533
7	29.0806	70.0134	10156.4	11153.4	12409.8	12553.8	13526.1	12443.1	12889.4	11678.2	12425.1
8	0.958033	70.0674	1666.11	582.215	975.412	2506.21	1038.72	2193.04	2050.73	1674.38	2477.3
9	29.016	70.5104	1060.8	997.887	863.382	1097.26	1117.74	1373.97	1344.37	1420.93	1354.58
10	2.29783	72.0454	11056.8	12278.4	12512.7	5150.14	11456.5	17076.8	6906.8	4434.62	3637.49
11	1.68633	72.0455	7150.56	6455.2	8092.6	4561.82	10131.9	11837.1	3184.39	1806.6	1464.93
12	7.50963	72.0821	1272.24	2732.51	2272.17	1049.16	3841.35	2887.99	3164.58	1536.82	2894.85
13	0.576008	73.5323	1074.84	1177.87	1132.24	1177.06	1333.57	1760.58	1627.13	718.426	846.097
14	2.13832	75.0272	2333.6	1365.45	1951.27	2728.2	2241.83	2125.69	1569.68	1778.64	2437.66
15	9.22267	77.0395	26646.3	53980.1	41364.8	55911.4	56924.9	51289.6	44938.9	45398.9	58637.6
16	28.5576	78.9967	961.734	653.894	924.955	782.734	924.441	755.881	603.868	953.776	879.432
17	0.58685	79.0199	1066.78	1096.64	1263.32	764.135	1056.95	1240.52	1012.54	1592.75	1579.36
18	0.949133	79.0226	910.87	1111.15	1618.16	650.007	981.146	1546.81	723.738	769.184	689.25
19	9.2409	79.055	242293	245577	260811	225465	250230	258776	207088	198453	254745
20	14.5399	79.0558	140.666	87.7181	144.519	79.8145	95.4719	81.3454	394.924	2572.6	743.172
21	9.28255	80.0584	1895.97	1949	2207.18	1516.44	1488.6	1566.33	2112.99	1335.28	1139.51
22	0.645158	80.9484	531.091	594.776	422.739	1329.75	429.547	595.899	1096.38	756.999	905.109
23	6.07395	81.0351	1539.47	7145.38	4950.25	8504.54	8056.31	4186.72	3421.27	1867.31	2012.5
24	0.99325	81.0455	976.758	976.835	1217.91	814.64	557.912	761.895	951.054	1160.73	1256.89
25	29.0199	81.5209	533892	477652	148874	534764	105505	109348	520140	469817	463314
26	29.3439	81.5209	22083.9	26439.5	28332.8	27524.4	31274.1	26546.6	28440.5	25715.9	26343.7
27	16.3692	81.5202	873.343	891.809	1074.26	964.332	794.361	795.443	1112.72	821.692	1208.88
28	18.5037	81.5209	579.371	1231.48	653.49	770.004	732.19	635.29	516.602	452.886	407.09
29	0.56915	81.5212	2078.45	625.986	1349.32	2531.46	2649.2	3951.28	1692.88	2760.68	1949.75
30	0.580233	82.0146	58522.1	58199.3	58915.2	53590.6	49336.6	52895.4	53761.5	45020.1	52585.9
31	29.0769	82.018	3379.86	2689.07	3080.6	3519.32	3213.58	1383.53	3437.56	3372.53	3357.74
32	28.3134	82.0481	258.823	725.441	143.086	154.742	477.794	684.324	413.609	231.168	274.892
33	0.92845	82.0665	425.231	342.68	337.448	316.66	336.056	370.924	376.28	2340.19	1548.34
34	0.570975	82.5387	3932.55	1819.52	5175.35	3393.28	2155.92	4361.47	5280.56	2211.71	4803.2
35	0.582617	83.0159	8553.53	8380.45	8272.82	6503.43	6235.76	5284.89	4180.91	6010.76	5807.74
36	2.28911	83.023	7689.5	6903.44	8255.18	5299.42	8314.54	8782.68	6363.65	3231.73	1268.78
37	1.69432	83.0228	2317.94	4157.64	3446.16	1450.72	5001.22	6234.28	496.696	1127.4	583.042
38	0.717975	83.0614	2757.41	2291.62	3152.41	1965.79	2381.47	1887.1	2636.83	2869.13	2088.28
39	10.07	83.0615	11612.5	11024.2	8867.09	8862.23	10807.1	11411.6	10490.5	18712.5	19065.2
40	21.3864	83.0868	1564.76	1129.78	2128.82	2972.33	3051.1	2360.69	1786.85	1692.93	2191.04
41	12.3086	83.0866	1075.73	2226.99	1817.53	6279.59	863.278	2056.47	1899.82	1551.96	2359.45
42	0.580567	84.0127	10117.7	6170.34	6773.26	8453.38	6368.15	6512.98	8111.96	6575.67	8693.2
43	1.49023	84.0455	30796.1	46393.4	60851.9	51219.2	61227.5	57073.2	178286	21850.1	38786.1
44	10.0612	84.0454	157375	126974	148861	146749	154475	158639	145703	287884	242209
45	11.8333	84.0459	5717.87	6053.56	4032.63	4811.99	3920.24	3754.07	2139.46	2366.29	7163.1
46	13.6917	84.0461	1233.45	1167.1	1323.97	1321.69	1012.18	953.292	776.726	651.808	1442.01
47	17.5045	84.0458	2483.71	2926.86	2069.25	3269.64	2156.59	2070.19	1580.25	722.19	2690.02
48	6.4029	84.0448	618.429	800.233	968.542	423.705	332.741	338.935	847.131	1919.72	2240.27
49	4.14232	84.0469	2486.88	2330.82	2965.72	1455.13	1318.77	1173.78	3992.72	1605.8	2961.15
50	12.2271	84.0825	373.323	400.018	383.945	399.994	6971.27	2410.63	306.879	363.946	284.108
51	4.13145	84.0823	756.882	797.094	993.506	669.414	874.186	731.53	866.77	1825.88	4614.63
52	0.56035	84.9375	2747.55	3296.73	1341.47	3443.44	2817.31	3399.36	2571.56	2995.58	3777.74
53	0.57675	84.96	95513.6	92269.2	89284.1	112581	91550.6	117150	57848.5	102449	119011
54	29.0655	84.9597	68024.2	453913	450915	466950	518469	466693	455809	434599	446056
55	29.3039	84.9597	93312.3	111546	109981	120867	111668	113637	113102	106336	111396
56	8.30493	84.9611	860.523	1534.5	1762.72	1773.16	2125.66	1788.12	1487.63	1304.88	1478.93
57	8.42278	84.9568	1382.52	1096.94	1386.6	1743.01	1135.01	1041.73	792.903	967.919	1407.65
58	29.4626	84.9598	32034	35418.6	37854.8	38852.2	35781.2	35911	36437.5	34187.9	35390.4
59	15.073	84.961	2220.12	3306.17	1861.47	4044.53	3329.61	2581.47	3763.48	2664.03	3093.11
60	11.2563	84.9594	1517.29	1711.34	1433.04	1558.68	1513.98	1518.83	2358.84	1492.53	1377.85
61	1.23226	85.0296	4957.56	11519	10451.5	13832.7	7641.27	13357.6	14553.5	19942	30721
62	8.61027	85.0296	3718.44	7467.27	5089.68	4617.73	4510.9	7636.74	6865.66	4805.46	5320.76
63	6.59253	85.0299	8381.43	9222.51	9681.43	6325.37	8679.49	2900.32	11420.2	10033.6	8914.25
64	9.98062	85.0313	2397.02	2001.8	2960.28	2565.48	2616.85	2915.4	2440.91	796.728	2133.78
65	13.4896	85.0298	631.641	4816.68	4202.78	4693.62	4676.75	4444.78	4448.61	4452.9	4598.12
66	10.7732	85.0303	6736.69	6305.77	6546.44	1285.85	6839.44	6298.72	7287.38	6171.73	6189.57
67	10.0703	85.0489	1812.46	4746.73	3024.11	5519.84	1444.46	4415.99	2099.55	7117.91	4431.22
68	0.839233	85.0518	256.077	221.879	259.429	275.414	274.02	231.39	300.729	7317.46	359.962
69	6.6902	86.0076	19529.8	18419	16229.8	599.119	505.344	576.966	637.738	874.439	732.871
70	1.1597	86.0615	2844.83	3084.82	2380.87	3232	3133.19	3436.29	7724.03	18902.3	9953.93
71	3.03793	86.061	2059.28	2304.77	2212.58	5866.15	3411.32	2495.25	8793.54	3185.38	6944.02
72	1.5473	86.0612	7453.77	9841.31	9743.11	7534.4	7928.92	7792.98	11055.6	9221.84	8360.48
73	2.83605	86.0623	4802.39	4281.7	5651.77	667.433	1003.94	1822.77	365.692	3611.07	1620.72
74	0.749333	86.0728	2493.46	5179.9	5584.19	5413.89	1193.16	4447.83	5066.76	5509.15	6022.3
75	1.13723	86.0977	5386.22	5653.64	3608.96	5730.94	4997.64	5675.29	14031.7	35160.9	20547.1
76	2.08733	86.0975	7010.31	8463.24	7288.32	12320.1	12474.8	7992.81	9492.04	13115.3	13013.8
77	1.91878	86.0979	1638.01	1496.1	1588.38	1924.53	1872.28	2318.09	1212.05	1272.01	1318.11
78	0.579067	86.9938	8801.25	6641.3	7380.99	7307.92	8352.92	6128.67	5067.02	5012.22	6470.49
79	1.16293	87.0456	1368.54	2107.14	1823.14	2331.07	991.625	1637.8	767.197	1168.3	2325.32
80	4.17012	88.0403	2302.36	1542.16	2656.97	1263.4	1121.34	1283.34	2052.84	4359.52	1474.22
81	1.04368	88.0407	5981.84	6727.96	7072.54	1447.67	1011.08	1003.82	1443.54	1944.74	1703.14
82	3.43258	88.0397	435.998	305.443	585.361	680.048	757.619	870.83	1771.24	584.456	1033.48
[truncated: 56,574 more rows]

## Sheet: lab4
	rtmed	mzmed	A	B	C	D	E	F	G	H	I
[truncated: 4,947 more rows]
