# Supplementary material for: Metabolomics Test Materials for Quality Control: A Study of a Urine Materials Suite
Source: Metabolites. 2019 Nov 7;9(11):270. doi: 10.3390/metabo9110270 (PMC6918257; doi:10.3390/metabo9110270)
Supplement: Supplementary file 1 [file metabolites-09-00270-s001.zip › supplementary materials/lcms_processor.ipynb]

# %% [code]
import matplotlib.colors as mcolors
class MidpointNormalize(mcolors.Normalize):
    def __init__(self, vmin=None, vmax=None, midpoint=None, clip=False):
        self.midpoint = midpoint
        mcolors.Normalize.__init__(self, vmin, vmax, clip)

    def __call__(self, value, clip=None):
        # I'm ignoring masked values and all kinds of edge cases to make a
        # simple example...
        x, y = [self.vmin, self.midpoint, self.vmax], [0, 0.5, 1]
        return np.ma.masked_array(np.interp(value, x, y))

# %% [code]
import sklearn.model_selection as skcv
import sklearn.preprocessing as skpp
import sklearn.decomposition as skdc


# %% [code]
%matplotlib inline
import pandas as pd
import numpy as np
import os
import matplotlib
import matplotlib.pyplot as plt
import matplotlib.patches as mpatches

# %% [code]
import ml_uncertainty as plu
from mlu_plot_utils import *
import plot_utils as pltu

# %% [code]
lcms_data_dict = pd.read_excel('lcms_data.xlsx',sheet_name=None)

# %% [code]
files = list(lcms_data_dict.keys())

# %% [code]
print(files)

# %% [code]
print(lcms_data_dict['lab1'].columns.values)

# %% [code]
Spectrum_names = [n for n in lcms_data_dict['lab1'].columns.values if 'med' not in n]
print(Spectrum_names)

lb = skpp.LabelBinarizer()

class_y_train = lb.fit_transform(Spectrum_names)
names_unique = lb.classes_

# %% [code]
nco = 6
PCA_dict = dict(n_components=nco,whiten=False,svd_solver='full')
pca_samples = 1000
kcv = skcv.KFold(n_splits=3)

# %% [code]
colors = ['#ff8888','#8888ff','r','#88ff88','#ff88ff','#88ffff','k','#880000','#008888']
#colors = ['r','#88ff88','#ff88ff','#88ffff','k','#880000','#008888']


ystring = 'Comp. {}'
textstring = 'Scores on Component {}'

x_comp = 0
y_comp = 1

figure,axes = pltu.make_grid_plot(1,4,plotsize=(2,2),
                                 sharex=True,sharey=True,
                                 xlabel=textstring.format(x_comp+1,),
                                 ylabel=ystring.format(y_comp+1,),
                                 gridspec_kw=dict(wspace=0.05,hspace=0.05)
                                )

legends = [False,False,False,True]

print(class_y_train)

for file,ax,legend in zip(files,axes.flatten(),legends):
    df = lcms_data_dict[file]
    
    lcms = df[Spectrum_names].values.T
    lcms = lcms/lcms.max()
    
    print(lcms.shape)
    
    PCA = skdc.PCA(**PCA_dict)
    PCA.fit(lcms)
    scores = PCA.transform(lcms)
    
    #fig,ax = plt.subplots(figsize=(6,6))
    pca_uncertainty_plot(ax,colors,class_y_train,scores,None,None,
                         legend=legend,class_names=Spectrum_names)
    #ax.set_title(file)
if True:
    patches = []
    for class_name,color in zip(Spectrum_names,colors):
        patches += [mpatches.Patch(facecolor=color,edgecolor='k',label=class_name)]
    ax.legend(handles=patches,ncol=2,loc='upper left',bbox_to_anchor=(1,1))

# %% [code]
file_0 = files[2]

df_0 = lcms_data_dict[file_0]

lcms_0 = df_0[Spectrum_names].values.T
lcms_0 = lcms_0/lcms_0.max()

print(file_0,lcms_0.shape)

PCA_0 = skdc.PCA(**PCA_dict)
PCA_0.fit(lcms_0)
scores_0 = PCA_0.transform(lcms_0)

fig,ax = plt.subplots(figsize=(6,6))
#pca_uncertainty_plot(ax,colors,class_y_train,scores_0,None,None,legend=True,class_names=names_unique)
#ax.set_title(file_0)

lcms_big = [PCA_0.inverse_transform(scores_0)]

files_to_compare = files[1:]
files_to_compare = [
    files[0],
    files[1],
    #files[2],
    #files[3],
]

num_repeats = len(files_to_compare) + 1

class_y_big = np.tile(class_y_train.T,num_repeats,).T
print(class_y_big.shape)
print(class_y_big)

for file in files_to_compare:
    df = lcms_data_dict[file]
    
    lcms = df[Spectrum_names].values.T
    lcms = lcms/lcms.max()
    print(lcms.shape)
    
    PCA = skdc.PCA(**PCA_dict)
    PCA.fit(lcms)
    scores = PCA.transform(lcms)
    
    #procrustes_rotation,procrustes_scale = sp.linalg.orthogonal_procrustes(scores,scores_0,)
    thing1,scores_procrustified,disparity = sp.spatial.procrustes(scores_0,scores,) 
    
    #scores_procrustified = np.dot(scores,procrustes_rotation)
    
    lcms_reshape = PCA_0.inverse_transform(scores_procrustified*3)
    
    lcms_big += [lcms_reshape]
    
    #fig,ax = plt.subplots(figsize=(6,6))
    pca_uncertainty_plot(ax,colors,class_y_train,scores_procrustified*3,None,None)#,legend=True,class_names=names_unique)
    #ax.set_title(file)

pca_uncertainty_plot(ax,colors,class_y_train,scores_0,
                     None,None,legend=True,
                     class_names=Spectrum_names)
#pca_uncertainty_plot(ax,colors,class_y_train,thing1,None,None,legend=True,class_names=names_unique)
lcms_big = np.concatenate(lcms_big,axis=0)
print(lcms_big.shape)

# %% [code]
PCA = skdc.PCA(**PCA_dict)
PCA.fit(lcms_big)
scores = PCA.transform(lcms_big)

fig,ax = plt.subplots(figsize=(6,6))

pca_uncertainty_plot(ax,colors,class_y_big,scores,
                     None,None,legend=True,
                     class_names=Spectrum_names)

# %% [code]
(scores_base,
 scores_boot,
 class_boot,
 comps_boot) = plu.pca_bootstrap(xdata=lcms_big,
                                 ydata=class_y_big,
                                 cv_object=kcv,
                                 PCA_kw=PCA_dict,
                                 samples=pca_samples)


# %% [code]
plsfig,axes = plt.subplots(1,2,figsize=(12,6))
pca_uncertainty_plot(axes[0],colors,class_y_big,scores_base,class_boot,scores_boot,
                     #boot_scatter=True,
                     boot_group_ellipses=True
                    )
pca_uncertainty_plot(axes[1],colors,
                     class_y_big,scores_base,
                     class_boot,scores_boot,
                     sample_ellipses=True,boot_scatter=True,
                     class_names=Spectrum_names,legend=True)

xlims = axes[1].get_xlim()
ylims = axes[1].get_ylim()

axes[0].set_xlim(xlims)
axes[0].set_ylim(ylims)

# %% [code]
x_comp=0
y_comp=1
plsfig,axes = plt.subplots(1,1,figsize=(6,6))

fscores = score_classes(axes,colors,class_y_big,scores_base,class_boot,scores_boot,f_alphas=(0.95,0.25,0.5,0.75))

pca_uncertainty_plot(axes,colors,class_y_big,scores_base,class_boot,scores_boot,
                     boot_scatter=False,
                     boot_group_ellipses=True,
                     class_names=Spectrum_names,legend=True
                    )

textstring = 'Scores on Component {}: {:5.2f} %'

#x_var = PCA2.explained_variance_ratio_[x_comp]

#axes[0].text(0.1,0.9,'(a)',transform=axes[0].transAxes,size=15)
#axes[1].text(0.1,0.9,'(b)',transform=axes[1].transAxes,size=15)

#xlims = axes[1].get_xlim()
#ylims = axes[1].get_ylim()

axes.set_xlim(xlims)
axes.set_ylim(ylims)

plsfig.text(0.5,0.03,textstring.format(x_comp+1,PCA.explained_variance_ratio_[x_comp]*100),ha='center',size=15)
plsfig.text(0.03,0.5,textstring.format(y_comp+1,PCA.explained_variance_ratio_[y_comp]*100),
            ha='center',size=15,rotation='vertical',va='center')

plsfig.savefig('figure5.png',dpi=300,bbox_inches='tight')

# %% [code]
times = df_0.rtmed.values
charges = df_0.mzmed.values

times_min = times.min()
times_max = times.max()

charges_min = charges.min()
charges_max = charges.max()

times_length = 100
charges_length = 100

times_regular = np.linspace(times_min,times_max,num=times_length,endpoint=True)
charges_regular = np.linspace(charges_min,charges_max,num=charges_length,endpoint=True)

loading_intensities = np.zeros((nco,times_length,charges_length,))

for loading_num,loading in enumerate(PCA.components_):
    loading_intensity = np.zeros((times_length,charges_length,))
    print(loading_intensity.shape)
    for time,charge,intensity in zip(times,charges,loading):
        
        #print(np.where(times_regular>=time)[0].min())
        
        time_loc = np.where(times_regular>=time)[0].min()
        charge_loc = np.where(charges_regular>=charge)[0].min()
        
        loading_intensity[time_loc,charge_loc] =+ intensity
        
    loading_intensities[loading_num,:,:] = loading_intensity
    
    print(loading.shape)

# %% [code]
evr_text = 'Component {:2d}: {:5.2f} %'
fmt_string = 'PC{}: {:4.1f} %'

import math

num_components = 4

numrows = 2
numcols = int(math.ceil(num_components/numrows))

column_width = 4
row_height = 2.5
ylabel_buffer = 0.9
xlabel_buffer = 0.5
gridspec_kw = dict(wspace=0.05,hspace=0.05)

grid_dict = dict(column_width=column_width,
                 row_height=row_height,
                 ylabel_buffer=ylabel_buffer,
                 xlabel_buffer=xlabel_buffer,
                 ylabel='Mass to charge ratio (m/z)',
                 xlabel='Retention time / 60 s',
                 gridspec_kw=gridspec_kw,sharex=True,sharey=True)

fig,axes = pltu.make_grid_plot(numrows,numcols,**grid_dict)

vmin = loading_intensities[0:num_components].min()
vmax = loading_intensities[0:num_components].max()

namestring = 'loadings_component_{}.png'

for loading_num,(loading,evr,ax) in enumerate(
    zip(loading_intensities[0:num_components,:,:],
        PCA.explained_variance_ratio_,axes.flatten())):
    print(loading.shape)
    onefig,oneax = plt.subplots(figsize=(12,8))
    
    im = oneax.imshow(loading.T,cmap='seismic',norm=MidpointNormalize(midpoint=1e-15),
                      origin='lower',aspect='auto',interpolation='none',
                      extent=[times_min,times_max,charges_min,charges_max])
    plt.colorbar(mappable=im,ax=oneax)
    im = ax.imshow(loading.T,cmap='seismic',norm=MidpointNormalize(midpoint=1e-15),
                   origin='lower',aspect='auto',interpolation='none',
                   vmin=vmin,vmax=vmax,
                   extent=[times_min,times_max,charges_min,charges_max])
    #plt.colorbar(mappable=im,ax=ax)
    oneax.set_xlabel('Retention Time',size=15)
    oneax.set_ylabel('m/z',size=15)
    
    oneax.text(0.1,0.9,evr_text.format(loading_num+1,evr*100),
               transform=oneax.transAxes,size=15)
    ax.text(0.1,0.9,fmt_string.format(loading_num+1,evr*100),
            transform=ax.transAxes,size=12)
    
    onefig.savefig(namestring.format(loading_num+1),dpi=150)
    
cb = plt.colorbar(mappable=im,pad=0.02,ax=[axes[0,0],axes[1,0],axes[0,1],axes[1,1]])
cb.set_label('Loading Intensity (a.u.)',size=15)
ax.set_ylim(charges_min,820)
fig.savefig('figure6.png',dpi=300,bbox_inches='tight')

# %% [code]
