# Supplementary material for: Metabolomics Test Materials for Quality Control: A Study of a Urine Materials Suite
Source: Metabolites. 2019 Nov 7;9(11):270. doi: 10.3390/metabo9110270 (PMC6918257; doi:10.3390/metabo9110270)
Supplement: Supplementary file 1 [file metabolites-09-00270-s001.zip › supplementary materials/nmr_data.xlsx]

## Sheet: Lab00
Bin	Bin Center (ppm)	Sample A	Sample B	Sample C	Sample D	Sample E	Sample F	Sample G	Sample H	Sample I	Sample A-R1	Sample A-R2	Sample A-R3	Sample A-R4	Sample A-R5	Sample A-R6
1	9.9975	0	0	0	0	0	0	0	0	0	0	0	0	0	0	0
2	9.9925	0	0	0	0	0	0	0	0	0	0	0	0	0	0	0
3	9.9875	0	0	0	0	0	0	0	0	0	0	0	0	0	0	0
4	9.9825	0	0	0	0	0	0	0	0	0	0	0	0	0	0	0
5	9.9775	0	0	0	0	0	0	0	0	0	0	0	0	0	0	0
6	9.9725	0	0	0	0	0	0	0	0	0	0	0	0	0	0	0
7	9.9675	0	0	0	0	0	0	0	0	0	0	0	0	0	0	0
8	9.9625	0	0	0	0	0	0	0	0	0	0	0	0	0	0	0
9	9.9575	0	0	0	0	0	0	0	0	0	0	0	0	0	0	0
10	9.9525	0	0	0	0	0	0	0	0	0	0	0	0	0	0	0
11	9.9475	0	0	0	0	0	0	0	0	0	0	0	0	0	0	0
12	9.9425	0	0	0	0	0	0	0	0	0	0	0	0	0	0	0
13	9.9375	0	0	0	0	0	0	0	0	0	0	0	0	0	0	0
14	9.9325	0	0	0	0	0	0	0	0	0	0	0	0	0	0	0
15	9.9275	0	0	0	0	0	0	0	0	0	0	0	0	0	0	0
16	9.9225	0	0	0	0	0	0	0	0	0	0	0	0	0	0	0
17	9.9175	0	0	0	0	0	0	0	0	0	0	0	0	0	0	0
18	9.9125	0	0	0	0	0	0	0	0	0	0	0	0	0	0	0
19	9.9075	0	0	0	0	0	0	0	0	0	0	0	0	0	0	0
20	9.9025	0	0	0	0	0	0	0	0	0	0	0	0	0	0	0
21	9.8975	0	0	0	0	0	0	0	0	0	0	0	0	0	0	0
22	9.8925	0	0	0	0	0	0	0	0	0	0	0	0	0	0	0
23	9.8875	0	0	0	0	0	0	0	0	0	0	0	0	0	0	0
24	9.8825	0	0	0	0	0	0	0	0	0	0	0	0	0	0	0
25	9.8775	0	0	0	0	0	0	0	0	0	0	0	0	0	0	0
26	9.8725	0	0	0	0	0	0	0	0	0	0	0	0	0	0	0
27	9.8675	0	0	0	0	0	0	0	0	0	0	0	0	0	0	0
28	9.8625	0	0	0	0	0	0	0	0	0	0	0	0	0	0	0
29	9.8575	0	0	0	0	0	0	0	0	0	0	0	0	0	0	0
30	9.8525	0	0	0	0	0	0	0	0	0	0	0	0	0	0	0
31	9.8475	0	0	0	0	0	0	0	0	0	0	0	0	0	0	0
32	9.8425	0	0	0	0	0	0	0	0	0	0	0	0	0	0	0
33	9.8375	0	0	0	0	0	0	0	0	0	0	0	0	0	0	0
34	9.8325	0	0	0	0	0	0	0	0	0	0	0	0	0	0	0
35	9.8275	0	0	0	0	0	0	0	0	0	0	0	0	0	0	0
36	9.8225	0	0	0	0	0	0	0	0	0	0	0	0	0	0	0
37	9.8175	0	0	0	0	0	0	0	0	0	0	0	0	0	0	0
38	9.8125	0	0	0	0	0	0	0	0	0	0	0	0	0	0	0
39	9.8075	0	0	0	0	0	0	0	0	0	0	0	0	0	0	0
40	9.8025	0	0	0	0	0	0	0	0	0	0	0	0	0	0	0
41	9.7975	0	0	0	0	0	0	0	0	0	0	0	0	0	0	0
42	9.7925	0	0	0	0	0	0	0	0	0	0	0	0	0	0	0
43	9.7875	0	0	0	0	0	0	0	0	0	0	0	0	0	0	0
44	9.7825	0	0	0	0	0	0	0	0	0	0	0	0	0	0	0
45	9.7775	0	0	0	0	0	0	0	0	0	0	0	0	0	0	0
46	9.7725	0	0	0	0	0	0	0	0	0	0	0	0	0	0	0
47	9.7675	0	0	0	0	0	0	0	0	0	0	0	0	0	0	0
48	9.7625	0	0	0	0	0	0	0	0	0	0	0	0	0	0	0
49	9.7575	0	0	0	0	0	0	0	0	0	0	0	0	0	0	0
50	9.7525	0	0	0	0	0	0	0	0	0	0	0	0	0	0	0
51	9.7475	0	0	0	0	0	0	0	0	0	0	0	0	0	0	0
52	9.7425	0	0	0	0	0	0	0	0	0	0	0	0	0	0	0
53	9.7375	0	0	0	0	0	0	0	0	0	0	0	0	0	0	0
54	9.7325	0	0	0	0	0	0	0	0	0	0	0	0	0	0	0
55	9.7275	0	0	0	0	0	0	0	0	0	0	0	0	0	0	0
56	9.7225	0	0	0	0	0	0	0	0	0	0	0	0	0	0	0
57	9.7175	0	0	0	0	0	0	0	0	0	0	0	0	0	0	0
58	9.7125	0	0	0	0	0	0	0	0	0	0	0	0	0	0	0
59	9.7075	0	0	0	0	0	0	0	0	0	0	0	0	0	0	0
60	9.7025	0	0	0	0	0	0	0	0	0	0	0	0	0	0	0
61	9.6975	0	0	0	0	0	0	0	0	0	0	0	0	0	0	0
62	9.6925	0	0	0	0	0	0	0	0	0	0	0	0	0	0	0
63	9.6875	0	0	0	0	0	0	0	0	0	0	0	0	0	0	0
64	9.6825	0	0	0	0	0	0	0	0	0	0	0	0	0	0	0
65	9.6775	0	0	0	0	0	0	0	0	0	0	0	0	0	0	0
66	9.6725	0	0	0	0	0	0	0	0	0	0	0	0	0	0	0
67	9.6675	0	0	0	0	0	0	0	0	0	0	0	0	0	0	0
68	9.6625	0	0	0	0	0	0	0	0	0	0	0	0	0	0	0
69	9.6575	0	0	0	0	0	0	0	0	0	0	0	0	0	0	0
70	9.6525	0	0	0	0	0	0	0	0	0	0	0	0	0	0	0
71	9.6475	0	0	0	0	0	0	0	0	0	0	0	0	0	0	0
72	9.6425	0	0	0	0	0	0	0	0	0	0	0	0	0	0	0
73	9.6375	0	0	0	0	0	0	0	0	0	0	0	0	0	0	0
74	9.6325	0	0	0	0	0	0	0	0	0	0	0	0	0	0	0
75	9.6275	0	0	0	0	0	0	0	0	0	0	0	0	0	0	0
76	9.6225	0	0	0	0	0	0	0	0	0	0	0	0	0	0	0
77	9.6175	0	0	0	0	0	0	0	0	0	0	0	0	0	0	0
78	9.6125	0	0	0	0	0	0	0	0	0	0	0	0	0	0	0
79	9.6075	0	0	0	0	0	0	0	0	0	0	0	0	0	0	0
80	9.6025	0	0	0	0	0	0	0	0	0	0	0	0	0	0	0
81	9.5975	0	0	0	0	0	0	0	0	0	0	0	0	0	0	0
82	9.5925	0	0	0	0	0	0	0	0	0	0	0	0	0	0	0
83	9.5875	0	0	0	0	0	0	0	0	0	0	0	0	0	0	0
84	9.5825	0	0	0	0	0	0	0	0	0	0	0	0	0	0	0
85	9.5775	0	0	0	0	0	0	0	0	0	0	0	0	0	0	0
86	9.5725	0	0	0	0	0	0	0	0	0	0	0	0	0	0	0
87	9.5675	0	0	0	0	0	0	0	0	0	0	0	0	0	0	0
88	9.5625	0	0	0	0	0	0	0	0	0	0	0	0	0	0	0
89	9.5575	0	0	0	0	0	0	0	0	0	0	0	0	0	0	0
90	9.5525	0	0	0	0	0	0	0	0	0	0	0	0	0	0	0
91	9.5475	0	0	0	0	0	0	0	0	0	0	0	0	0	0	0
92	9.5425	0	0	0	0	0	0	0	0	0	0	0	0	0	0	0
93	9.5375	0	0	0	0	0	0	0	0	0	0	0	0	0	0	0
94	9.5325	0	0	0	0	0	0	0	0	0	0	0	0	0	0	0
95	9.5275	0	0	0	0	0	0	0	0	0	0	0	0	0	0	0
96	9.5225	0	0	0	0	0	0	0	0	0	0	0	0	0	0	0
97	9.5175	0	0	0	0	0	0	0	0	0	0	0	0	0	0	0
98	9.5125	0	0	0	0	0	0	0	0	0	0	0	0	0	0	0
99	9.5075	0	0	0	0	0	0	0	0	0	0	0	0	0	0	0
100	9.5025	0	0	0	0	0	0	0	0	0	0	0	0	0	0	0
101	9.4975	0	0	0	0	0	0	0	0	0	0	0	0	0	0	0
102	9.4925	0	0	0	0	0	0	0	0	0	0	0	0	0	0	0
103	9.4875	0	0	0	0	0	0	0	0	0	0	0	0	0	0	0
104	9.4825	0	0	0	0	0	0	0	0	0	0	0	0	0	0	0
105	9.4775	0	0	0	0	0	0	0	0	0	0	0	0	0	0	0
106	9.4725	0	0	0	0	0	0	0	0	0	0	0	0	0	0	0
107	9.4675	0	0	0	0	0	0	0	0	0	0	0	0	0	0	0
108	9.4625	0	0	0	0	0	0	0	0	0	0	0	0	0	0	0
109	9.4575	0	0	0	0	0	0	0	0	0	0	0	0	0	0	0
110	9.4525	0	0	0	0	0	0	0	0	0	0	0	0	0	0	0
111	9.4475	0	0	0	0	0	0	0	0	0	0	0	0	0	0	0
112	9.4425	0	0	0	0	0	0	0	0	0	0	0	0	0	0	0
113	9.4375	0	0	0	0	0	0	0	0	0	0	0	0	0	0	0
114	9.4325	0	0	0	0	0	0	0	0	0	0	0	0	0	0	0
115	9.4275	0	0	0	0	0	0	0	0	0	0	0	0	0	0	0
116	9.4225	0	0	0	0	0	0	0	0	0	0	0	0	0	0	0
117	9.4175	0	0	0	0	0	0	0	0	0	0	0	0	0	0	0
118	9.4125	0	0	0	0	0	0	0	0	0	0	0	0	0	0	0
119	9.4075	0	0	0	0	0	0	0	0	0	0	0	0	0	0	0
120	9.4025	0	0	0	0	0	0	0	0	0	0	0	0	0	0	0
121	9.3975	0	0	0	0	0	0	0	0	0	0	0	0	0	0	0
122	9.3925	0	0	0	0	0	0	0	0	0	0	0	0	0	0	0
123	9.3875	0	0	0	0	0	0	0	0	0	0	0	0	0	0	0
124	9.3825	0	0	0	0	0	0	0	0	0	0	0	0	0	0	0
125	9.3775	0	0	0	0	0	0	0	0	0	0	0	0	0	0	0
126	9.3725	0	0	0	0	0	0	0	0	0	0	0	0	0	0	0
127	9.3675	8.56e-06	1.376e-05	1.136e-05	1.342e-05	4.7e-06	2.89e-06	1.514e-05	4.56e-06	3.27e-06	1.301e-05	1.341e-05	7.12e-06	1.273e-05	1.262e-05	1.153e-05
128	9.3625	6.32e-06	6.8e-06	9.06e-06	5.36e-06	8.7e-07	3e-08	6.96e-06	4.06e-06	7.08e-06	8.68e-06	9.39e-06	4.97e-06	9.26e-06	7.69e-06	9.51e-06
129	9.3575	0	0	0	0	0	0	0	0	0	0	0	0	0	0	0
130	9.3525	0	0	0	0	0	0	0	0	0	0	0	0	0	0	0
131	9.3475	0	0	0	0	0	0	0	0	0	0	0	0	0	0	0
132	9.3425	0	0	0	0	0	0	0	0	0	0	0	0	0	0	0
133	9.3375	0	0	0	0	0	0	0	0	0	0	0	0	0	0	0
134	9.3325	0	0	0	0	0	0	0	0	0	0	0	0	0	0	0
135	9.3275	0	0	0	0	0	0	0	0	0	0	0	0	0	0	0
136	9.3225	0	0	0	0	0	0	0	0	0	0	0	0	0	0	0
137	9.3175	0	0	0	0	0	0	0	0	0	0	0	0	0	0	0
138	9.3125	0	0	0	0	0	0	0	0	0	0	0	0	0	0	0
139	9.3075	0	0	0	0	0	0	0	0	0	0	0	0	0	0	0
140	9.3025	0	0	0	0	0	0	0	0	0	0	0	0	0	0	0
141	9.2975	0	0	0	0	0	0	0	0	0	0	0	0	0	0	0
142	9.2925	0	0	0	0	0	0	0	0	0	0	0	0	0	0	0
143	9.2875	4.29e-06	2.89e-06	2.97e-06	7.09e-06	1.39e-06	1.21e-06	1.971e-05	-1.35e-06	4.39e-06	3.51e-06	3.2e-07	6.68e-06	3.06e-06	7e-06	1.32e-06
144	9.2825	3.972e-05	3.956e-05	3.869e-05	5.746e-05	1.752e-05	1.794e-05	8.012e-05	2.922e-05	6.19e-05	4.147e-05	4.197e-05	4.071e-05	4.032e-05	4.176e-05	4.027e-05
145	9.2775	2.559e-05	2.742e-05	2.455e-05	2.232e-05	8.24e-06	8.34e-06	2.003e-05	3.99e-05	4.61e-05	2.516e-05	2.757e-05	2.502e-05	2.497e-05	2.569e-05	2.509e-05
146	9.2725	0	0	0	0	0	0	0	0	0	0	0	0	0	0	0
147	9.2675	0	0	0	0	0	0	0	0	0	0	0	0	0	0	0
148	9.2625	0	0	0	0	0	0	0	0	0	0	0	0	0	0	0
149	9.2575	0	0	0	0	0	0	0	0	0	0	0	0	0	0	0
150	9.2525	0	0	0	0	0	0	0	0	0	0	0	0	0	0	0
151	9.2475	0	0	0	0	0	0	0	0	0	0	0	0	0	0	0
152	9.2425	0	0	0	0	0	0	0	0	0	0	0	0	0	0	0
153	9.2375	0	0	0	0	0	0	0	0	0	0	0	0	0	0	0
154	9.2325	0	0	0	0	0	0	0	0	0	0	0	0	0	0	0
155	9.2275	0	0	0	0	0	0	0	0	0	0	0	0	0	0	0
156	9.2225	0	0	0	0	0	0	0	0	0	0	0	0	0	0	0
157	9.2175	0	0	0	0	0	0	0	0	0	0	0	0	0	0	0
158	9.2125	0	0	0	0	0	0	0	0	0	0	0	0	0	0	0
159	9.2075	0	0	0	0	0	0	0	0	0	0	0	0	0	0	0
160	9.2025	0	0	0	0	0	0	0	0	0	0	0	0	0	0	0
161	9.1975	0	0	0	0	0	0	0	0	0	0	0	0	0	0	0
162	9.1925	0	0	0	0	0	0	0	0	0	0	0	0	0	0	0
163	9.1875	0	0	0	0	0	0	0	0	0	0	0	0	0	0	0
164	9.1825	0	0	0	0	0	0	0	0	0	0	0	0	0	0	0
165	9.1775	0	0	0	0	0	0	0	0	0	0	0	0	0	0	0
166	9.1725	0	0	0	0	0	0	0	0	0	0	0	0	0	0	0
167	9.1675	0	0	0	0	0	0	0	0	0	0	0	0	0	0	0
168	9.1625	0	0	0	0	0	0	0	0	0	0	0	0	0	0	0
169	9.1575	0	0	0	0	0	0	0	0	0	0	0	0	0	0	0
170	9.1525	0	0	0	0	0	0	0	0	0	0	0	0	0	0	0
171	9.1475	0	0	0	0	0	0	0	0	0	0	0	0	0	0	0
172	9.1425	0	0	0	0	0	0	0	0	0	0	0	0	0	0	0
173	9.1375	6e-06	4.52e-06	6.22e-06	9.1e-06	1.37e-06	1.52e-06	7.35e-06	3.05e-06	2.87e-06	3.41e-06	1.89e-06	3.84e-06	3.84e-06	4.55e-06	3.38e-06
174	9.1325	8.692e-05	8.876e-05	8.89e-05	0.00018714	6.142e-05	5.71e-05	9.846e-05	2.065e-05	5.198e-05	8.504e-05	8.778e-05	9.305e-05	8.637e-05	8.768e-05	8.628e-05
175	9.1275	0.000268	0.00026766	0.00026544	0.00039895	0.0001558	0.00015936	0.0001792	0.00015184	0.00020967	0.00026582	0.00026731	0.0002613	0.00026003	0.00026226	0.00026661
176	9.1225	3.675e-05	4.115e-05	3.547e-05	3.823e-05	1.668e-05	1.881e-05	1.41e-05	4.552e-05	3.582e-05	3.631e-05	3.665e-05	3.714e-05	4.105e-05	3.797e-05	3.838e-05
177	9.1175	5.66e-06	4.82e-06	-1.2e-07	5.35e-06	6.9e-07	5e-08	3.85e-06	2.23e-06	2.28e-06	1.92e-06	3.88e-06	4.59e-06	5.82e-06	2.18e-06	3.12e-06
178	9.1125	7.05e-06	5.02e-06	3.49e-06	1.762e-05	-3.9e-07	3.9e-07	8e-08	1.25e-06	5.68e-06	3.85e-06	5.99e-06	5.98e-06	4.92e-06	5.16e-06	5.21e-06
179	9.1075	2.81e-06	4.37e-06	3.23e-06	9.05e-06	-4.7e-07	-1.8e-07	-2.27e-06	1.04e-06	1.77e-06	3.54e-06	1.74e-06	2.18e-06	4.38e-06	4.83e-06	2.7e-06
180	9.1025	7.3e-06	7.47e-06	7.84e-06	1.788e-05	-1.85e-06	6e-07	1.08e-06	7.6e-07	3.91e-06	6.3e-06	3.69e-06	5.36e-06	7.87e-06	4.96e-06	5.79e-06
181	9.0975	-7e-08	1.29e-06	3.68e-06	7.92e-06	-1.14e-06	3.9e-07	4.12e-06	-2.65e-06	-1.04e-06	2.68e-06	4.09e-06	1.62e-06	2.16e-06	4.08e-06	3.2e-07
182	9.0925	0	0	0	0	0	0	0	0	0	0	0	0	0	0	0
183	9.0875	8.2e-07	2.72e-06	2.87e-06	6.08e-06	4.6e-07	7.6e-07	4.19e-06	1.1e-06	4.59e-06	3.66e-06	2.21e-06	3.54e-06	9.7e-07	3.8e-06	1.79e-06
184	9.0825	5.57e-06	8.34e-06	8.1e-06	1.208e-05	1.31e-06	1.93e-06	5.36e-06	4.4e-07	5.84e-06	5.24e-06	8.9e-06	5.18e-06	5.11e-06	7.54e-06	7.38e-06
185	9.0775	3.01e-06	5.6e-06	4.26e-06	5.67e-06	-3.6e-07	2.8e-07	3.63e-06	1.04e-06	2.54e-06	4.31e-06	5.98e-06	6.43e-06	2.93e-06	3.8e-06	2.45e-06
186	9.0725	3.86e-06	5.9e-07	4.04e-06	4.17e-06	-3.8e-07	3.6e-07	-2e-07	-5e-08	2.47e-06	1.52e-06	8.4e-07	1.68e-06	3.44e-06	3.21e-06	2.47e-06
187	9.0675	5.09e-06	3.35e-06	1.9e-06	7.83e-06	-1.09e-06	5.6e-07	8.3e-07	3.1e-07	1.08e-06	2.34e-06	2.94e-06	2.2e-06	5.8e-06	2.83e-06	4.41e-06
188	9.0625	3.76e-06	4.26e-06	6.16e-06	5.87e-06	3.4e-07	2e-08	-5.4e-07	-2.8e-07	-6.4e-07	1.72e-06	2.34e-06	5.01e-06	6.97e-06	1.82e-06	3.66e-06
189	9.0575	4.85e-06	6.66e-06	3.64e-06	4.29e-06	5.8e-07	1.71e-06	-3.37e-06	-1.62e-06	1.5e-07	6.62e-06	1.44e-06	5.72e-06	7.18e-06	6.27e-06	4.47e-06
190	9.0525	7.03e-06	1.154e-05	6.03e-06	6.87e-06	1.59e-06	3.86e-06	-3.7e-07	2.2e-07	1.34e-06	8.06e-06	8.65e-06	1.132e-05	7.35e-06	8e-06	9.05e-06
191	9.0475	1.31e-05	1.492e-05	1.087e-05	1.087e-05	3.39e-06	4.01e-06	8.56e-06	5.5e-07	5.83e-06	1.517e-05	1.521e-05	1.28e-05	1.759e-05	1.693e-05	1.414e-05
192	9.0425	1.92e-05	2.229e-05	1.949e-05	1.809e-05	5.57e-06	2.91e-06	5.36e-06	-1.2e-07	1.18e-06	2.143e-05	1.869e-05	2.073e-05	2.144e-05	2.438e-05	1.841e-05
193	9.0375	2.059e-05	2.045e-05	2.184e-05	1.564e-05	3.91e-06	1.47e-06	4.05e-06	-1e-07	8.4e-07	1.763e-05	2.198e-05	2.034e-05	1.664e-05	1.962e-05	1.903e-05
194	9.0325	1.241e-05	1.49e-05	1.655e-05	9.91e-06	1.62e-06	-5.8e-07	4.59e-06	-6.3e-07	1.5e-07	1.291e-05	1.333e-05	1.383e-05	1.262e-05	1.361e-05	1.538e-05
195	9.0275	9.5e-06	8.73e-06	9.31e-06	6.73e-06	1.37e-06	-1.64e-06	8.7e-07	-5.2e-07	1.11e-06	6.88e-06	1.07e-05	8.69e-06	7.79e-06	8.02e-06	6.87e-06
196	9.0225	5.69e-06	6.65e-06	6.26e-06	8.01e-06	-4.1e-07	-1.31e-06	1.11e-06	1.1e-07	1.89e-06	4.62e-06	6.44e-06	6.07e-06	7.49e-06	3.43e-06	3.49e-06
197	9.0175	3.29e-06	3.3e-06	7.03e-06	3.87e-06	9.5e-07	-6.2e-07	9.3e-07	-3.8e-07	7e-07	3.15e-06	4.91e-06	2.67e-06	2.9e-06	6.01e-06	4.54e-06
198	9.0125	4.61e-06	5.61e-06	5.52e-06	3.56e-06	1.27e-06	-1.46e-06	3.7e-06	1.18e-06	6e-08	3.29e-06	4.59e-06	5.58e-06	3.21e-06	3.76e-06	5.7e-06
199	9.0075	4.88e-06	5.14e-06	6.47e-06	3.7e-07	3.5e-07	-1.15e-06	1.55e-06	1.36e-06	1.36e-06	2.59e-06	2.31e-06	6.24e-06	3e-06	3.5e-06	4.05e-06
200	9.0025	2e-06	5.39e-06	5.99e-06	1.09e-06	-6e-08	-1.9e-07	1.61e-06	1.96e-06	2.93e-06	6.96e-06	3.48e-06	4.06e-06	2.75e-06	5.39e-06	2.84e-06
201	8.9975	2.78e-06	3.97e-06	4.6e-06	-1.6e-07	1.4e-06	1.8e-07	1.89e-06	-3.8e-07	1.41e-06	4.96e-06	3.32e-06	2.03e-06	2.15e-06	4.5e-06	2.03e-06
202	8.9925	1.29e-06	6.06e-06	4.26e-06	1.26e-06	-5.2e-07	6.9e-07	4.86e-06	1.94e-06	3.11e-06	5.44e-06	6.03e-06	9.2e-07	2.54e-06	2.8e-06	3.83e-06
203	8.9875	0	0	0	0	0	0	0	0	0	0	0	0	0	0	0
204	8.9825	0	0	0	0	0	0	0	0	0	0	0	0	0	0	0
205	8.9775	7.5e-06	3.08e-06	6.17e-06	1.249e-05	2.22e-06	1.89e-06	2.218e-05	4.34e-06	1.197e-05	9.31e-06	7.12e-06	5.38e-06	3.49e-06	6.57e-06	5.1e-06
206	8.9725	3.07e-05	2.945e-05	2.78e-05	3.387e-05	1.167e-05	1.082e-05	3.408e-05	2.841e-05	4.486e-05	2.52e-05	2.934e-05	2.59e-05	2.727e-05	2.568e-05	2.712e-05
207	8.9675	1.73e-05	1.696e-05	1.649e-05	2.202e-05	6.69e-06	7.06e-06	4.167e-05	1.545e-05	3.088e-05	1.392e-05	1.805e-05	1.703e-05	1.657e-05	1.578e-05	1.868e-05
208	8.9625	2.419e-05	2.235e-05	2.411e-05	2.324e-05	1.03e-05	1.118e-05	2.007e-05	2.493e-05	3.303e-05	2.224e-05	2.239e-05	2.396e-05	2.641e-05	2.521e-05	2.566e-05
209	8.9575	5.07e-06	4.44e-06	4.29e-06	3.54e-06	1.19e-06	1.95e-06	1.58e-06	3.38e-06	3.35e-06	2.68e-06	1.68e-06	4.2e-06	3.5e-06	6.53e-06	3.82e-06
210	8.9525	0	0	0	0	0	0	0	0	0	0	0	0	0	0	0
211	8.9475	4.69e-06	4.19e-06	4.71e-06	-3.9e-07	1.29e-06	5.7e-07	1.43e-06	4.52e-06	2.14e-06	3.48e-06	3.36e-06	4.26e-06	1.17e-06	3.98e-06	3.95e-06
212	8.9425	9.51e-06	8.69e-06	5.26e-06	5.64e-06	1e-07	9.5e-07	6.14e-06	4.73e-06	4.74e-06	5.92e-06	7.02e-06	7.28e-06	5.98e-06	7.54e-06	6.33e-06
213	8.9375	1.018e-05	7.9e-06	9.28e-06	3.46e-06	1.02e-06	1.57e-06	6.2e-07	3.98e-06	7.4e-07	8.53e-06	1.03e-05	8.97e-06	6.4e-06	6.71e-06	8.74e-06
214	8.9325	5.36e-06	6.4e-06	3.73e-06	1.93e-06	1.4e-07	-1.63e-06	5.9e-07	3.88e-06	6.5e-07	5.38e-06	4.39e-06	5.72e-06	2.4e-06	1.96e-06	3.98e-06
215	8.9275	3.76e-06	5.19e-06	3.52e-06	2.8e-06	2.6e-07	-1.66e-06	-1.84e-06	1.5e-06	-7.9e-07	1.55e-06	3.36e-06	4.11e-06	1.79e-06	1.89e-06	2.31e-06
216	8.9225	0	0	0	0	0	0	0	0	0	0	0	0	0	0	0
217	8.9175	4.36e-06	6.53e-06	5.95e-06	2.54e-06	-6.9e-07	-1.2e-07	-2.47e-06	4.42e-06	2.98e-06	4.14e-06	3.39e-06	3.9e-06	3.34e-06	2.67e-06	3.67e-06
218	8.9125	0	0	0	0	0	0	0	0	0	0	0	0	0	0	0
219	8.9075	5.27e-06	7.49e-06	4.48e-06	1.37e-05	7.5e-07	1.59e-06	2.644e-05	5.15e-06	1.423e-05	7.35e-06	8.73e-06	6.6e-06	5.52e-06	7.34e-06	6.43e-06
220	8.9025	2.615e-05	2.864e-05	2.809e-05	3.274e-05	9.22e-06	1.038e-05	3.143e-05	2.785e-05	4.102e-05	2.725e-05	2.747e-05	2.819e-05	2.549e-05	2.565e-05	2.438e-05
221	8.8975	5.78e-06	3.58e-06	7.71e-06	6.32e-06	8.7e-07	1.44e-06	1.224e-05	8.55e-06	6.82e-06	4.53e-06	5.9e-06	6.48e-06	7.66e-06	5.8e-06	6.63e-06
222	8.8925	2.625e-05	2.08e-05	2.443e-05	2.945e-05	8.2e-06	8.44e-06	4.137e-05	2.275e-05	4.133e-05	2.014e-05	2.415e-05	2.298e-05	2.316e-05	2.445e-05	1.944e-05
223	8.8875	1.031e-05	1.347e-05	1.066e-05	1.159e-05	2.42e-06	2.29e-06	6.36e-06	1.287e-05	1.26e-05	7.68e-06	1.154e-05	1.4e-05	1.201e-05	1.547e-05	1.194e-05
224	8.8825	0	0	0	0	0	0	0	0	0	0	0	0	0	0	0
225	8.8775	0	0	0	0	0	0	0	0	0	0	0	0	0	0	0
226	8.8725	0	0	0	0	0	0	0	0	0	0	0	0	0	0	0
227	8.8675	0	0	0	0	0	0	0	0	0	0	0	0	0	0	0
228	8.8625	0	0	0	0	0	0	0	0	0	0	0	0	0	0	0
229	8.8575	1.564e-05	1.173e-05	1.528e-05	2.643e-05	9.07e-06	7.81e-06	1.969e-05	3.03e-06	1.111e-05	1.123e-05	1.43e-05	1.297e-05	1.422e-05	1.165e-05	1.371e-05
230	8.8525	0.00013646	0.00013721	0.00013774	0.00021749	8.818e-05	8.575e-05	0.00011119	7.552e-05	0.00010785	0.00013881	0.00013637	0.00013561	0.00013518	0.00013686	0.00013811
231	8.8475	5.043e-05	5.18e-05	5.374e-05	6.676e-05	2.737e-05	2.877e-05	3.101e-05	3.782e-05	4.016e-05	5.191e-05	5.083e-05	5.376e-05	5.402e-05	5.566e-05	5.291e-05
232	8.8425	0.00014458	0.00014567	0.00014425	0.00027905	9.739e-05	9.497e-05	0.00018156	9.439e-05	0.00013885	0.00014577	0.00014493	0.00015078	0.0001476	0.00014645	0.00014827
233	8.8375	0.00024723	0.00024627	0.00024833	0.00032954	0.00014415	0.00014718	0.00014303	0.00014468	0.00017129	0.00024515	0.00024736	0.00024185	0.00024279	0.00024571	0.00024385
234	8.8325	0.00010044	9.954e-05	9.768e-05	0.00018568	6.382e-05	6.211e-05	0.00010732	8.536e-05	0.00010523	9.846e-05	9.951e-05	0.00010174	9.832e-05	9.836e-05	0.00010039
235	8.8275	0.00012062	0.00012146	0.00011951	0.00013683	7.195e-05	7.151e-05	4.915e-05	4.251e-05	5.394e-05	0.00011917	0.00011886	0.00011536	0.00011573	0.00011888	0.00012073
236	8.8225	1.035e-05	1.02e-05	9.94e-06	6.61e-06	5.47e-06	5.29e-06	1.8e-07	3.89e-06	5.36e-06	7.69e-06	8.93e-06	1.255e-05	1.279e-05	7.48e-06	1.118e-05
237	8.8175	3.74e-06	1.34e-06	1.01e-06	3.34e-06	1.11e-06	2e-08	1.57e-06	-3.8e-07	2.38e-06	9.3e-07	8.1e-07	5.24e-06	4.9e-06	2.3e-06	-1.8e-07
238	8.8125	0	0	0	0	0	0	0	0	0	0	0	0	0	0	0
239	8.8075	4.8e-06	9.6e-07	9.2e-07	6.3e-06	-1.45e-06	4.6e-07	9.34e-06	3.43e-06	9.5e-06	4.54e-06	2.68e-06	2.69e-06	2.12e-06	1.57e-06	1.89e-06
240	8.8025	3.75e-06	2.38e-06	5.1e-06	3.77e-06	1.8e-07	1.31e-06	2.4e-07	2.61e-06	3.42e-06	3.11e-06	4.2e-06	6.11e-06	4.65e-06	4.49e-06	2.35e-06
241	8.7975	9.89e-06	9.4e-06	9.15e-06	2.884e-05	5.23e-06	3.98e-06	9.75e-06	2.87e-06	1.405e-05	8.73e-06	8.18e-06	1.183e-05	9.67e-06	6.88e-06	6.25e-06
242	8.7925	6.091e-05	5.755e-05	6.04e-05	0.00012676	3.374e-05	3.381e-05	2.713e-05	1.931e-05	7.198e-05	5.918e-05	6.002e-05	5.84e-05	5.892e-05	6.021e-05	5.977e-05
243	8.7875	3.868e-05	4.023e-05	3.707e-05	8.318e-05	1.968e-05	2.103e-05	1.793e-05	1.38e-05	4.701e-05	3.878e-05	3.544e-05	3.726e-05	3.81e-05	4.03e-05	4.292e-05
244	8.7825	6.23e-05	6.204e-05	6.169e-05	0.00011488	3.291e-05	3.453e-05	2.062e-05	2.111e-05	6.868e-05	6.097e-05	6.241e-05	5.815e-05	5.89e-05	6.245e-05	6.19e-05
245	8.7775	1.198e-05	1.044e-05	9.14e-06	1.27e-05	3.46e-06	3.92e-06	2.58e-06	4.96e-06	7.74e-06	1.026e-05	8.49e-06	9.04e-06	1.117e-05	7.85e-06	9.83e-06
246	8.7725	6.96e-06	5.04e-06	1.51e-06	6.56e-06	2.5e-07	1.7e-07	1.77e-06	9e-08	5.21e-06	2.62e-06	3.16e-06	2.51e-06	2.42e-06	1.86e-06	6.67e-06
247	8.7675	3.84e-06	3.69e-06	5.07e-06	2.35e-06	1.7e-07	-4.2e-07	-9.3e-07	-2.6e-07	9.2e-07	2.51e-06	5.81e-06	5.14e-06	5.24e-06	4.85e-06	5e-06
248	8.7625	6.15e-06	6.05e-06	3.88e-06	-1.38e-06	-1.68e-06	-1.49e-06	2.35e-06	-6.1e-07	2.34e-06	2.56e-06	5.63e-06	4.3e-06	4.75e-06	6.35e-06	4.27e-06
249	8.7575	4.39e-06	5.76e-06	3.18e-06	9.9e-07	-1.22e-06	-1.21e-06	5.46e-06	6.7e-07	1.91e-06	4.04e-06	3.35e-06	4e-06	1.95e-06	1.78e-06	3.64e-06
250	8.7525	3.53e-06	7.45e-06	4.03e-06	-2.84e-06	-5.7e-07	-1.49e-06	-7.1e-07	1.61e-06	1.58e-06	1.55e-06	6.23e-06	3.9e-06	4.89e-06	5.07e-06	4.67e-06
251	8.7475	8.11e-06	8.11e-06	4.59e-06	5.47e-06	1.43e-06	5.7e-07	5.09e-06	4.28e-06	4.56e-06	6.23e-06	6.16e-06	8.14e-06	7.7e-06	7.35e-06	8.43e-06
252	8.7425	1.024e-05	1.198e-05	9.17e-06	6.49e-06	1.45e-06	2.47e-06	2.98e-06	6.41e-06	5.01e-06	1.043e-05	8.04e-06	1e-05	8.74e-06	9.54e-06	8.62e-06
253	8.7375	1.077e-05	1.391e-05	1.139e-05	5.31e-06	3.86e-06	4.17e-06	3.07e-06	5.69e-06	4.81e-06	1.426e-05	1.353e-05	1.322e-05	1.339e-05	1.165e-05	1.064e-05
254	8.7325	1.756e-05	1.604e-05	1.554e-05	6.5e-06	5.14e-06	4.27e-06	1.48e-06	8.7e-06	4.28e-06	1.697e-05	1.717e-05	1.902e-05	1.69e-05	1.782e-05	1.583e-05
255	8.7275	1.984e-05	1.945e-05	2.159e-05	6.14e-06	4.35e-06	6.18e-06	-6.2e-07	9.05e-06	2.49e-06	2.103e-05	1.592e-05	1.768e-05	1.573e-05	1.495e-05	2.081e-05
256	8.7225	1.333e-05	1.438e-05	1.555e-05	6.5e-06	4.8e-06	4.48e-06	7e-07	7.59e-06	4.67e-06	1.401e-05	1.366e-05	1.349e-05	1.431e-05	1.351e-05	1.35e-05
257	8.7175	9.45e-06	1.158e-05	8.4e-06	7.13e-06	1.86e-06	3.71e-06	4.91e-06	5.49e-06	4.53e-06	1.229e-05	8.4e-06	6.39e-06	1.108e-05	1.08e-05	9.83e-06
258	8.7125	6.68e-06	1.051e-05	6.99e-06	7.83e-06	1e-08	5.3e-07	1.79e-06	4.45e-06	3.8e-06	7.32e-06	8.49e-06	5.9e-06	5.29e-06	3.83e-06	8.23e-06
259	8.7075	2.26e-06	4.48e-06	4.51e-06	6.95e-06	-5.1e-07	4.4e-07	1.92e-06	1.98e-06	3.65e-06	4.72e-06	4.61e-06	4.45e-06	4.69e-06	4.67e-06	6.37e-06
260	8.7025	8.83e-06	9.13e-06	6.96e-06	1.189e-05	2.34e-06	2.01e-06	5.24e-06	6.86e-06	1.08e-05	9.59e-06	8.37e-06	9.81e-06	7.39e-06	7.32e-06	8.7e-06
261	8.6975	1.342e-05	1.256e-05	1.074e-05	1.785e-05	3.68e-06	3.78e-06	1.53e-06	5.28e-06	1.092e-05	1.346e-05	1.115e-05	1.174e-05	1.147e-05	1.124e-05	1.08e-05
262	8.6925	1.34e-05	8.87e-06	1.15e-05	1.574e-05	2.89e-06	3.5e-06	4.41e-06	3.6e-06	8.64e-06	1.074e-05	9.58e-06	7.41e-06	1.091e-05	9.55e-06	1.154e-05
263	8.6875	6.82e-06	7.98e-06	9.18e-06	8.17e-06	1.09e-06	1.47e-06	7.1e-07	2.57e-06	9.7e-07	6.87e-06	8.72e-06	8.53e-06	5.64e-06	9.79e-06	5.7e-06
264	8.6825	5.94e-06	9.17e-06	8.01e-06	1.323e-05	3.31e-06	3.48e-06	1.715e-05	8.4e-07	4.27e-06	8.09e-06	8.09e-06	7.83e-06	7.88e-06	9.81e-06	3.81e-06
265	8.6775	6.5e-06	8.86e-06	1.088e-05	9.16e-06	-1.04e-06	-2.3e-07	1.03e-06	1.225e-05	1.499e-05	7.89e-06	8.61e-06	7.65e-06	7.41e-06	9.59e-06	9.58e-06
266	8.6725	3.05e-06	3.92e-06	3.05e-06	6.37e-06	-4.6e-07	-8.8e-07	2.3e-06	1.97e-06	1.809e-05	4.33e-06	2.82e-06	1.82e-06	3.05e-06	4.33e-06	4.96e-06
267	8.6675	6.24e-06	9.02e-06	5.84e-06	1.726e-05	-9.4e-07	-6.6e-07	8.1e-07	1.61e-06	1.344e-05	5.4e-06	5.8e-06	6.04e-06	8.09e-06	6.45e-06	5.99e-06
268	8.6625	6.53e-06	5.62e-06	4.57e-06	9.88e-06	3.9e-07	-6.6e-07	5.71e-06	3.83e-06	8.55e-06	4.18e-06	4.61e-06	2.97e-06	6.27e-06	7.81e-06	8.38e-06
269	8.6575	2.144e-05	2.482e-05	2.224e-05	3.276e-05	6.7e-06	5.67e-06	2.801e-05	1.358e-05	2.247e-05	1.934e-05	2.034e-05	1.878e-05	2.042e-05	2.207e-05	2.05e-05
270	8.6525	1.991e-05	2.042e-05	2.267e-05	3.574e-05	5.38e-06	3.42e-06	2.347e-05	1.179e-05	2.801e-05	2.164e-05	2.003e-05	2.301e-05	1.974e-05	1.871e-05	2.174e-05
271	8.6475	1.967e-05	2.12e-05	2.416e-05	3.457e-05	4e-06	3.17e-06	1.495e-05	8.98e-06	2.364e-05	2.256e-05	2.248e-05	1.899e-05	2.048e-05	2.025e-05	2.002e-05
272	8.6425	9.6e-06	7.22e-06	9.81e-06	1.981e-05	-6.3e-07	7.3e-07	3.61e-06	1.64e-06	1.353e-05	1.04e-05	9.27e-06	6.89e-06	7.66e-06	8.11e-06	1.02e-05
273	8.6375	1.103e-05	1.079e-05	1.111e-05	2.197e-05	-7.6e-07	6e-07	-1.72e-06	2.32e-06	1.199e-05	1.055e-05	7.9e-06	1.031e-05	1.207e-05	1.121e-05	1e-05
274	8.6325	4.83e-06	6.12e-06	4.14e-06	8.02e-06	8e-08	-1.05e-06	2.71e-06	8.6e-07	5.14e-06	5.45e-06	6.67e-06	6.2e-06	6.31e-06	4.81e-06	3.19e-06
275	8.6275	6.7e-06	7.26e-06	6.14e-06	8.61e-06	2.3e-07	-2.5e-07	1.39e-06	3.13e-06	7.6e-06	6.48e-06	5.12e-06	7.03e-06	5.77e-06	7.14e-06	4.71e-06
276	8.6225	7.25e-06	9.76e-06	1.019e-05	1.05e-05	1.75e-06	1.64e-06	6.17e-06	6.1e-06	1.184e-05	9.76e-06	8.66e-06	9.59e-06	9.19e-06	8.87e-06	1.043e-05
277	8.6175	8.48e-06	1.193e-05	8.6e-06	7.07e-06	1.47e-06	1.55e-06	3.74e-06	8.25e-06	1.147e-05	9.01e-06	1.002e-05	1.302e-05	9.88e-06	1.013e-05	6.28e-06
278	8.6125	9.77e-06	7.72e-06	7.29e-06	6.6e-06	2.13e-06	9.6e-07	7.56e-06	8.63e-06	1.042e-05	9.59e-06	1.134e-05	1.097e-05	1.102e-05	1.162e-05	1.257e-05
279	8.6075	1.06e-05	1.016e-05	8.2e-06	9.68e-06	5.9e-07	1.1e-06	8.48e-06	5.54e-06	5.66e-06	8.66e-06	1.096e-05	1.064e-05	1.334e-05	7.35e-06	9.58e-06
280	8.6025	1.295e-05	1.296e-05	1.296e-05	9.9e-06	1.85e-06	2.17e-06	9.18e-06	3.72e-06	1.004e-05	1.136e-05	1.449e-05	1.218e-05	1.526e-05	9.99e-06	1.203e-05
281	8.5975	1.093e-05	1.126e-05	1.031e-05	8.13e-06	2.94e-06	2.59e-06	5.61e-06	4.35e-06	7.2e-06	1.212e-05	9.24e-06	1.138e-05	9.41e-06	1.058e-05	1.151e-05
282	8.5925	1.056e-05	1.556e-05	1.362e-05	1.347e-05	2.86e-06	3.65e-06	6.53e-06	2.86e-06	1.14e-05	1.484e-05	1.227e-05	1.154e-05	1.138e-05	1.162e-05	1.175e-05
283	8.5875	1.602e-05	1.683e-05	1.604e-05	2.002e-05	3.45e-06	3.36e-06	9.41e-06	5.5e-06	1.418e-05	1.512e-05	1.414e-05	1.495e-05	1.763e-05	1.622e-05	1.674e-05
284	8.5825	1.761e-05	1.704e-05	1.779e-05	1.843e-05	4.56e-06	4.32e-06	1.081e-05	7.42e-06	1.435e-05	1.733e-05	1.838e-05	1.922e-05	2.097e-05	2.004e-05	1.941e-05
285	8.5775	2.057e-05	1.866e-05	1.829e-05	1.901e-05	5.44e-06	4.62e-06	1.438e-05	9.06e-06	1.476e-05	2.028e-05	2.046e-05	2.045e-05	1.859e-05	2.161e-05	1.863e-05
286	8.5725	3.641e-05	3.44e-05	3.689e-05	2.489e-05	8.9e-06	7.99e-06	1.599e-05	1.787e-05	2.14e-05	3.273e-05	3.601e-05	3.61e-05	3.317e-05	3.138e-05	3.644e-05
287	8.5675	2.508e-05	2.794e-05	2.835e-05	1.938e-05	5.71e-06	5.09e-06	1.594e-05	1.066e-05	1.897e-05	2.664e-05	2.568e-05	2.696e-05	2.768e-05	2.787e-05	2.681e-05
288	8.5625	2.913e-05	3.031e-05	2.965e-05	2.829e-05	6.91e-06	7.1e-06	1.881e-05	9.47e-06	2.315e-05	2.908e-05	3.097e-05	2.715e-05	2.83e-05	2.691e-05	2.986e-05
289	8.5575	4.189e-05	4.344e-05	4.363e-05	4.713e-05	1.453e-05	1.48e-05	5.744e-05	1.471e-05	3.24e-05	4.376e-05	4.076e-05	4.233e-05	4.152e-05	4.154e-05	4.39e-05
290	8.5525	9.081e-05	9.055e-05	9.178e-05	0.00010007	3.257e-05	2.765e-05	0.00011528	5.493e-05	0.00011356	8.987e-05	9.191e-05	9.179e-05	9.064e-05	9.078e-05	8.836e-05
291	8.5475	0.00013686	0.00014031	0.00014293	0.0001365	4.89e-05	4.504e-05	9.276e-05	8.302e-05	0.00011431	0.0001392	0.00014261	0.00014094	0.0001397	0.00013809	0.00013891
292	8.5425	0.00016634	0.00016745	0.00017133	0.00014683	6.013e-05	5.199e-05	0.00012983	6.744e-05	0.00013793	0.0001698	0.00016937	0.00017211	0.00016618	0.00016806	0.00016843
293	8.5375	0.00024052	0.00024466	0.00024841	0.00022198	8.944e-05	8.072e-05	0.0001715	8.731e-05	0.00019341	0.0002404	0.00024407	0.00024613	0.00023561	0.00023919	0.00023801
294	8.5325	0.00025207	0.00025561	0.00025251	0.00020459	8.721e-05	7.995e-05	0.00018663	7.011e-05	0.00018102	0.00024805	0.00025109	0.0002474	0.00024699	0.00024518	0.00024284
295	8.5275	0.00024963	0.00024833	0.00024824	0.00024645	8.856e-05	8.383e-05	0.00014573	8.15e-05	0.00019982	0.00024294	0.00024673	0.0002402	0.00024511	0.00024095	0.00023947
296	8.5225	0.00015078	0.00015203	0.00014443	0.00012765	4.985e-05	5.055e-05	7.956e-05	3.608e-05	9.844e-05	0.00014665	0.0001467	0.00014095	0.00014619	0.00014417	0.00014435
297	8.5175	8.392e-05	8.338e-05	8.227e-05	7.345e-05	2.724e-05	2.714e-05	5.035e-05	2.104e-05	5.305e-05	8.179e-05	8.109e-05	7.862e-05	8.039e-05	8.003e-05	8.283e-05
298	8.5125	6.682e-05	6.759e-05	6.575e-05	7.275e-05	2.328e-05	2.356e-05	4.204e-05	2.28e-05	5.363e-05	6.408e-05	6.411e-05	6.321e-05	6.285e-05	6.441e-05	6.415e-05
299	8.5075	6.167e-05	5.982e-05	6.2e-05	7.803e-05	2.233e-05	2.305e-05	4.693e-05	2.838e-05	5.754e-05	5.991e-05	5.828e-05	5.951e-05	5.802e-05	5.779e-05	5.898e-05
300	8.5025	3.263e-05	3.006e-05	2.713e-05	2.835e-05	8.33e-06	9.29e-06	2.203e-05	1.251e-05	2.093e-05	2.705e-05	2.739e-05	2.884e-05	2.464e-05	2.565e-05	2.752e-05
301	8.4975	2.584e-05	2.496e-05	2.34e-05	2.434e-05	6.94e-06	5.29e-06	2.302e-05	1.408e-05	2.145e-05	2.003e-05	2.331e-05	2.26e-05	2.298e-05	2.168e-05	2.053e-05
302	8.4925	2.723e-05	2.896e-05	3.23e-05	2.719e-05	8.41e-06	8.32e-06	2.866e-05	2.183e-05	2.601e-05	2.981e-05	3.126e-05	3.079e-05	2.991e-05	2.999e-05	3.077e-05
303	8.4875	3.17e-05	3.556e-05	3.568e-05	3.565e-05	9.59e-06	8.74e-06	2.632e-05	1.765e-05	3.054e-05	3.579e-05	3.405e-05	3.158e-05	3.228e-05	3.513e-05	3.156e-05
304	8.4825	2.552e-05	2.68e-05	2.618e-05	3.879e-05	7.89e-06	6.67e-06	2.203e-05	1.658e-05	4.682e-05	2.578e-05	2.721e-05	2.819e-05	2.884e-05	2.787e-05	2.623e-05
305	8.4775	2.448e-05	2.356e-05	2.435e-05	3.098e-05	6.55e-06	7.15e-06	1.882e-05	1.732e-05	0.00011714	2.271e-05	2.359e-05	2.571e-05	2.254e-05	2.137e-05	2.524e-05
306	8.4725	1.938e-05	2.169e-05	2.229e-05	3.025e-05	6.31e-06	6.87e-06	1.96e-05	6.057e-05	8.002e-05	1.908e-05	1.879e-05	2.141e-05	1.812e-05	2.097e-05	1.845e-05
307	8.4675	2.561e-05	2.994e-05	3.082e-05	4.134e-05	9.07e-06	8.21e-06	2.989e-05	0.0001238	4.973e-05	2.601e-05	3.049e-05	3.127e-05	2.941e-05	2.897e-05	3.018e-05
308	8.4625	0.0001277	0.00012559	0.0001248	0.00015405	3.448e-05	3.439e-05	8.723e-05	0.00035725	6.85e-05	0.00012353	0.0001255	0.0001283	0.00011855	0.00012103	0.00012855
309	8.4575	0.00016389	0.00016435	0.00016244	0.00018478	6.453e-05	6.529e-05	8.7e-05	7.557e-05	7.751e-05	0.00015967	0.00016152	0.00015664	0.00016006	0.00016174	0.00016218
310	8.4525	3.643e-05	3.535e-05	3.559e-05	5.237e-05	1.397e-05	1.416e-05	9.876e-05	5.081e-05	5.025e-05	3.51e-05	3.447e-05	3.528e-05	3.451e-05	3.408e-05	3.356e-05
311	8.4475	2.974e-05	2.869e-05	2.714e-05	4.118e-05	6.43e-06	5.6e-06	0.00020408	2.706e-05	6.09e-05	2.462e-05	2.522e-05	2.919e-05	2.634e-05	2.563e-05	2.62e-05
312	8.4425	3.324e-05	3.107e-05	3.21e-05	5.381e-05	3.67e-06	2.06e-06	6.846e-05	3.173e-05	8.3e-05	2.767e-05	2.71e-05	2.964e-05	2.667e-05	2.724e-05	2.635e-05
313	8.4375	6.403e-05	6.662e-05	7.444e-05	2.724e-05	2.74e-06	2.14e-06	4.071e-05	3.455e-05	5.106e-05	3.646e-05	4.149e-05	3.743e-05	3.097e-05	2.479e-05	2.194e-05
314	8.4325	0.00013125	0.00013041	0.00011422	8.225e-05	2.48e-06	2.51e-06	6.399e-05	2.65e-05	0.00010061	0.00012296	0.00013412	0.00012004	0.00011034	0.00010114	7.854e-05
315	8.4275	4.084e-05	3.866e-05	3.24e-05	5.977e-05	6.84e-06	3.32e-06	5.433e-05	7.332e-05	3.42e-05	6.691e-05	5.008e-05	6.939e-05	8.705e-05	0.00010476	0.00012254
316	8.4225	3.774e-05	3.737e-05	4.037e-05	2.241e-05	2.77e-05	3.98e-06	4.8e-05	4.834e-05	2.09e-05	3.124e-05	3e-05	3.245e-05	3.276e-05	3.383e-05	3.764e-05
317	8.4175	4.601e-05	4.276e-05	4.218e-05	4.385e-05	2.517e-05	1.88e-06	3.572e-05	1.236e-05	1.882e-05	4.599e-05	4.61e-05	4.514e-05	4.422e-05	3.992e-05	3.526e-05
318	8.4125	2.463e-05	2.749e-05	2.841e-05	4.542e-05	6.85e-06	4.59e-06	4.129e-05	9.72e-06	2.187e-05	3.19e-05	2.828e-05	3.208e-05	3.457e-05	3.656e-05	3.834e-05
319	8.4075	1.905e-05	1.895e-05	1.824e-05	3.026e-05	1.057e-05	2.006e-05	7.423e-05	8.69e-06	2.396e-05	2.243e-05	1.694e-05	1.934e-05	2.296e-05	2.115e-05	2.17e-05
320	8.4025	3.192e-05	2.906e-05	2.906e-05	2.694e-05	7.8e-06	3.14e-05	4.651e-05	1.29e-05	1.284e-05	2.73e-05	2.944e-05	2.6e-05	2.804e-05	2.472e-05	1.912e-05
321	8.3975	3.132e-05	2.881e-05	3.124e-05	3.754e-05	4.6e-06	8.18e-06	1.873e-05	9.62e-06	1.565e-05	2.969e-05	3.138e-05	3.023e-05	3.042e-05	3.397e-05	2.978e-05
322	8.3925	6.011e-05	6.068e-05	6.434e-05	5.153e-05	8.4e-06	1.231e-05	2.667e-05	8.32e-06	2.128e-05	5.29e-05	5.792e-05	5.206e-05	4.629e-05	3.798e-05	3.191e-05
323	8.3875	5.578e-05	5.294e-05	4.951e-05	0.00010211	1.941e-05	1.742e-05	4.399e-05	1.702e-05	2.987e-05	6.567e-05	6.054e-05	6.688e-05	7.382e-05	8.284e-05	8.769e-05
324	8.3825	2.337e-05	2.097e-05	2.284e-05	3.265e-05	1.348e-05	6.39e-06	2.433e-05	1.862e-05	2.357e-05	2.337e-05	2.058e-05	2.372e-05	2.385e-05	2.435e-05	2.827e-05
325	8.3775	2.726e-05	2.634e-05	2.994e-05	4.981e-05	1.982e-05	1.079e-05	3.701e-05	2.445e-05	5.299e-05	2.716e-05	2.567e-05	2.645e-05	2.752e-05	2.623e-05	2.731e-05
326	8.3725	2.435e-05	2.533e-05	2.765e-05	4.087e-05	1.038e-05	1.484e-05	3.749e-05	1.852e-05	5.803e-05	2.646e-05	2.523e-05	2.493e-05	2.778e-05	2.387e-05	2.868e-05
327	8.3675	2.3e-05	2.564e-05	2.685e-05	3.153e-05	7.25e-06	1.29e-05	3.589e-05	3.294e-05	3.356e-05	2.558e-05	2.332e-05	2.626e-05	2.279e-05	2.393e-05	2.358e-05
328	8.3625	3.136e-05	3.092e-05	3.196e-05	4.283e-05	9.47e-06	2.052e-05	4.312e-05	4.242e-05	3.599e-05	3.185e-05	2.929e-05	3.171e-05	3.082e-05	2.979e-05	3.127e-05
329	8.3575	3.888e-05	4.165e-05	4.717e-05	4.414e-05	1.023e-05	1.035e-05	3.903e-05	2.494e-05	3.845e-05	3.67e-05	3.653e-05	3.63e-05	3.507e-05	3.427e-05	3.463e-05
330	8.3525	7.673e-05	7.504e-05	7.908e-05	5.547e-05	1.338e-05	1.263e-05	5.291e-05	2.896e-05	4.486e-05	6.963e-05	7.318e-05	6.887e-05	5.936e-05	5.261e-05	4.874e-05
331	8.3475	4.485e-05	4.026e-05	4.127e-05	4.752e-05	1.265e-05	1.243e-05	4.41e-05	2.252e-05	4.95e-05	5.435e-05	5.197e-05	5.622e-05	6.419e-05	6.865e-05	7.249e-05
332	8.3425	4.593e-05	4.546e-05	4.745e-05	4.388e-05	1.366e-05	1.417e-05	0.0001245	1.912e-05	4.092e-05	4.74e-05	4.731e-05	4.957e-05	4.59e-05	4.636e-05	4.801e-05
333	8.3375	0.00015545	0.00015495	0.00015587	0.00018638	7.57e-05	7.017e-05	0.00034465	0.00015521	0.0002021	0.00015831	0.0001598	0.00015734	0.00016073	0.00015744	0.00015598
334	8.3325	0.00018429	0.00018921	0.00018826	0.00015903	6.49e-05	6.407e-05	0.00012927	0.0002194	0.0002151	0.0001828	0.00018692	0.00018139	0.00018146	0.00018386	0.0001838
335	8.3275	4.178e-05	4.224e-05	4.483e-05	4.365e-05	1.331e-05	1.161e-05	3.861e-05	6.367e-05	4.761e-05	3.961e-05	3.75e-05	3.752e-05	3.771e-05	3.547e-05	3.364e-05
336	8.3225	3.731e-05	3.518e-05	3.254e-05	4.783e-05	9.93e-06	9.84e-06	2.651e-05	4.659e-05	3.296e-05	4.145e-05	3.666e-05	3.5e-05	3.469e-05	3.635e-05	3.132e-05
337	8.3175	2.323e-05	2.368e-05	2.078e-05	3.833e-05	6.94e-06	9.95e-06	2.172e-05	3.191e-05	3.016e-05	2.352e-05	2.392e-05	2.464e-05	2.862e-05	3.014e-05	3.285e-05
338	8.3125	1.863e-05	1.953e-05	2.316e-05	2.438e-05	8.76e-06	6.87e-06	3.542e-05	2.054e-05	2.629e-05	2.238e-05	2.263e-05	1.901e-05	2.339e-05	2.24e-05	2.354e-05
339	8.3075	1.847e-05	2.076e-05	2.035e-05	2.719e-05	1.029e-05	7.25e-06	3.924e-05	2.578e-05	4.94e-05	2.079e-05	2.029e-05	2.565e-05	1.664e-05	2.222e-05	1.866e-05
340	8.3025	3.143e-05	2.918e-05	3.057e-05	4.213e-05	1.335e-05	1.139e-05	4.111e-05	2.81e-05	4.774e-05	2.849e-05	3.06e-05	3.13e-05	3.209e-05	3.102e-05	2.838e-05
341	8.2975	2.839e-05	2.846e-05	3.042e-05	3.028e-05	8.88e-06	9.03e-06	4.049e-05	3.687e-05	3.199e-05	2.533e-05	3.019e-05	2.757e-05	2.748e-05	2.607e-05	2.588e-05
342	8.2925	3.794e-05	3.784e-05	3.955e-05	5.073e-05	1.138e-05	1.56e-05	9.382e-05	5.13e-05	4.248e-05	3.71e-05	4.036e-05	4.004e-05	3.662e-05	3.198e-05	3.129e-05
343	8.2875	4.184e-05	4.089e-05	4.493e-05	6.256e-05	1.527e-05	1.7e-05	0.00018117	3.555e-05	2.958e-05	4.676e-05	4.367e-05	4.458e-05	4.652e-05	4.81e-05	4.938e-05
344	8.2825	3.204e-05	3.165e-05	3.178e-05	3.658e-05	1.069e-05	1.077e-05	0.00015511	2.164e-05	2.918e-05	2.929e-05	3.205e-05	3.235e-05	3.13e-05	2.973e-05	3.21e-05
345	8.2775	4.025e-05	3.95e-05	4.083e-05	4.023e-05	1.716e-05	1.204e-05	7.163e-05	2.578e-05	3.032e-05	4.145e-05	4.144e-05	3.892e-05	3.984e-05	4.345e-05	4.092e-05
346	8.2725	6.421e-05	6.726e-05	6.957e-05	7.311e-05	2.61e-05	2.165e-05	6.323e-05	4.71e-05	7.456e-05	6.07e-05	6.513e-05	5.857e-05	5.843e-05	6.003e-05	5.894e-05
347	8.2675	5.009e-05	4.768e-05	5.034e-05	6.418e-05	1.603e-05	1.406e-05	5.27e-05	4.487e-05	7.554e-05	4.738e-05	4.757e-05	4.678e-05	4.436e-05	4.689e-05	4.06e-05
348	8.2625	5.31e-05	5.504e-05	6.719e-05	5.208e-05	9.04e-06	8.74e-06	7.239e-05	2.398e-05	5.448e-05	4.267e-05	4.164e-05	4.139e-05	3.65e-05	3.123e-05	3.472e-05
349	8.2575	7.09e-05	7.087e-05	6.211e-05	8.533e-05	4.88e-06	9.24e-06	4.807e-05	3.468e-05	3.429e-05	7.441e-05	7.952e-05	7.099e-05	6.615e-05	4.947e-05	4.527e-05
350	8.2525	5.303e-05	5.344e-05	4.785e-05	6.049e-05	1e-05	8.11e-06	2.701e-05	3.762e-05	2.764e-05	6.701e-05	6.044e-05	7.129e-05	8.039e-05	9.01e-05	9.476e-05
351	8.2475	2.611e-05	2.85e-05	2.891e-05	3.844e-05	5.77e-06	5.08e-06	2.597e-05	1.87e-05	2.581e-05	2.516e-05	2.516e-05	2.789e-05	3.037e-05	3.06e-05	3.537e-05
352	8.2425	4.995e-05	5.347e-05	5.788e-05	3.718e-05	9.05e-06	4.76e-06	2.42e-05	1.826e-05	2.672e-05	3.781e-05	4.402e-05	4.01e-05	3.809e-05	3.583e-05	3.46e-05
353	8.2375	0.00022821	0.0002267	0.00022842	6.498e-05	2.914e-05	5.89e-06	2.621e-05	1.767e-05	2.86e-05	0.00021871	0.00022982	0.00021463	0.00020278	0.00019142	0.00017268
354	8.2325	7.239e-05	7.03e-05	6.277e-05	5.686e-05	4.26e-05	4.223e-05	3.308e-05	1.992e-05	2.946e-05	8.885e-05	7.372e-05	9.568e-05	0.00010899	0.00011957	0.00013997
355	8.2275	4.227e-05	4.084e-05	4.021e-05	4.546e-05	1.756e-05	2.468e-05	4.664e-05	2.486e-05	4.442e-05	4.303e-05	4.127e-05	4.746e-05	4.516e-05	4.461e-05	4.504e-05
356	8.2225	4.704e-05	4.938e-05	5.021e-05	5.941e-05	3.022e-05	2.345e-05	9.083e-05	4.013e-05	8.118e-05	4.933e-05	5.014e-05	4.918e-05	4.97e-05	4.994e-05	5.3e-05
357	8.2175	4.181e-05	4.471e-05	4.308e-05	5.438e-05	2.487e-05	2.298e-05	0.00022339	8.062e-05	0.00013637	4.294e-05	4.216e-05	4.664e-05	4.583e-05	4.087e-05	4.314e-05
358	8.2125	0.00010861	0.00010542	0.00010658	8.013e-05	2.943e-05	3.9e-05	0.00010045	0.00012477	0.00012345	0.00010723	0.00010543	0.00010548	0.00010563	0.00010926	0.0001065
359	8.2075	2.636e-05	2.647e-05	2.701e-05	2.77e-05	9.79e-06	1.199e-05	4.183e-05	4.719e-05	3.976e-05	2.512e-05	2.336e-05	2.496e-05	2.597e-05	2.713e-05	2.601e-05
360	8.2025	4.018e-05	3.973e-05	4.132e-05	4.864e-05	1.323e-05	1.918e-05	7.384e-05	5.171e-05	7.134e-05	3.736e-05	3.887e-05	3.912e-05	3.68e-05	3.621e-05	3.591e-05
361	8.1975	3.815e-05	3.713e-05	4.267e-05	4.02e-05	9.27e-06	1.661e-05	5.618e-05	4.661e-05	6.587e-05	3.209e-05	3.457e-05	3.27e-05	3.063e-05	3.074e-05	2.851e-05
362	8.1925	0.00010314	0.00010509	0.00010669	0.00011076	3.368e-05	3.261e-05	0.00019231	0.0001238	0.00020497	9.623e-05	0.00010017	9.194e-05	8.602e-05	8.591e-05	8.072e-05
363	8.1875	9.417e-05	9.169e-05	8.922e-05	8.62e-05	1.644e-05	1.735e-05	6.365e-05	0.00010263	0.00010002	0.00010448	0.00010237	0.00010318	0.00010972	0.00011556	0.00011283
364	8.1825	4.462e-05	4.344e-05	4.37e-05	5.751e-05	1.586e-05	1.617e-05	5.611e-05	4.874e-05	7.968e-05	4.704e-05	4.233e-05	4.643e-05	4.986e-05	5.206e-05	5.928e-05
365	8.1775	2.613e-05	2.786e-05	2.813e-05	3.863e-05	1.178e-05	8.82e-06	5.135e-05	3.343e-05	8.03e-05	2.883e-05	2.911e-05	2.734e-05	3.138e-05	3e-05	3.084e-05
366	8.1725	3.078e-05	2.858e-05	3.069e-05	4.166e-05	1.765e-05	9.85e-06	6.118e-05	4.337e-05	0.00015521	3.468e-05	3.006e-05	3.127e-05	3.143e-05	3.187e-05	3.262e-05
367	8.1675	2.018e-05	2.056e-05	2.236e-05	2.79e-05	1.203e-05	6.67e-06	3.639e-05	4.667e-05	0.00051137	1.935e-05	2.217e-05	2.376e-05	2.294e-05	2.049e-05	2.232e-05
368	8.1625	2.195e-05	1.823e-05	1.871e-05	2.505e-05	6.66e-06	5.2e-06	3.121e-05	9.166e-05	0.00049711	1.711e-05	1.458e-05	2.112e-05	1.677e-05	1.697e-05	1.761e-05
369	8.1575	2.184e-05	2.355e-05	2.593e-05	2.062e-05	5.12e-06	6.12e-06	3.117e-05	0.00041416	0.00012929	1.797e-05	1.892e-05	2.219e-05	1.734e-05	1.827e-05	1.823e-05
370	8.1525	2.718e-05	2.936e-05	3.353e-05	2.99e-05	6.58e-06	1.222e-05	3.746e-05	0.00057964	6.112e-05	2.716e-05	2.838e-05	2.816e-05	2.217e-05	1.933e-05	2.176e-05
371	8.1475	2.849e-05	2.837e-05	2.335e-05	4.335e-05	5.58e-06	1.409e-05	4.124e-05	0.00014535	4.167e-05	3.181e-05	3.213e-05	3.206e-05	3.206e-05	3.162e-05	2.616e-05
372	8.1425	1.8e-05	1.908e-05	1.988e-05	3.105e-05	5.45e-06	5.66e-06	3.765e-05	5.131e-05	3.299e-05	2.052e-05	1.961e-05	2.428e-05	2.269e-05	2.587e-05	2.729e-05
373	8.1375	2.427e-05	2.682e-05	2.32e-05	3.148e-05	7.98e-06	8.15e-06	4.373e-05	3.299e-05	3.534e-05	2.298e-05	2.295e-05	2.275e-05	2.194e-05	2.539e-05	2.222e-05
374	8.1325	2.402e-05	2.705e-05	3.129e-05	3.426e-05	1.047e-05	7.04e-06	5.109e-05	3.409e-05	4.678e-05	2.533e-05	2.411e-05	2.16e-05	2.296e-05	2.599e-05	2.447e-05
375	8.1275	3.268e-05	3.304e-05	3.439e-05	3.457e-05	1.276e-05	8.2e-06	7.83e-05	4.073e-05	4.687e-05	2.903e-05	2.958e-05	3.036e-05	3.107e-05	2.915e-05	3.22e-05
376	8.1225	2.981e-05	3.047e-05	3.443e-05	3.888e-05	1.051e-05	9.04e-06	0.00010569	3.91e-05	4.5e-05	2.991e-05	3.041e-05	3.22e-05	3.304e-05	3.002e-05	3.036e-05
377	8.1175	4.006e-05	3.978e-05	4.458e-05	4.368e-05	1.1e-05	1.171e-05	0.0002007	4.965e-05	4.349e-05	4.027e-05	4.396e-05	4.159e-05	4.049e-05	4.134e-05	3.983e-05
378	8.1125	4.161e-05	3.905e-05	4.33e-05	4.51e-05	1.006e-05	1.15e-05	0.00053073	3.543e-05	4.274e-05	3.923e-05	3.994e-05	4.254e-05	3.7e-05	4.076e-05	3.785e-05
379	8.1075	4.555e-05	4.687e-05	4.776e-05	4.633e-05	1.307e-05	1.471e-05	0.00111199	2.954e-05	4.337e-05	4.408e-05	4.617e-05	4.521e-05	4.617e-05	4.262e-05	4.332e-05
380	8.1025	5.995e-05	5.973e-05	5.915e-05	6.245e-05	1.584e-05	1.902e-05	0.00066837	4.043e-05	5.318e-05	5.57e-05	5.985e-05	5.926e-05	5.84e-05	5.912e-05	5.652e-05
381	8.0975	9.945e-05	9.918e-05	0.00010205	0.00014997	4.389e-05	4.271e-05	0.00030972	7.918e-05	0.00010633	9.565e-05	9.815e-05	9.446e-05	9.518e-05	9.203e-05	9.212e-05
382	8.0925	0.00012976	0.00012823	0.00013543	0.00015154	5.166e-05	4.88e-05	0.00017423	6.602e-05	8.779e-05	0.00012021	0.00012597	0.00011887	0.00011762	0.00011619	0.00011355
383	8.0875	0.00020356	0.00020711	0.00022265	0.00025586	7.478e-05	7.22e-05	0.00019485	0.00010921	0.00014801	0.00017361	0.00018098	0.00017355	0.00016075	0.00015802	0.00015436
384	8.0825	0.00044202	0.00047074	0.00054648	0.00031897	7.727e-05	7.65e-05	0.00014273	9.569e-05	0.00012461	0.00029456	0.00031966	0.0002789	0.00024081	0.00021865	0.00020075
385	8.0775	0.00071638	0.00070504	0.00068952	0.00076208	5.084e-05	4.723e-05	0.00013224	7.779e-05	0.0001069	0.00063311	0.0007181	0.00059679	0.00049319	0.00038372	0.00029187
386	8.0725	0.00034025	0.00031766	0.0002515	0.00083115	5.166e-05	4.7e-05	0.00010681	6.671e-05	8.902e-05	0.00053527	0.00046562	0.00055982	0.00066541	0.00075445	0.00074259
387	8.0675	0.0001275	0.00012471	0.00011101	0.00023677	3.886e-05	2.669e-05	9.315e-05	5.369e-05	9.008e-05	0.00018706	0.00014982	0.00020744	0.00024403	0.00028862	0.00039027
388	8.0625	0.00010052	9.957e-05	9.888e-05	0.00015508	6.676e-05	3.259e-05	7.848e-05	6.396e-05	0.00011055	0.00011531	0.00010718	0.00012111	0.00012649	0.00013593	0.00015149
389	8.0575	0.00010115	0.00010252	9.416e-05	0.00015793	0.00018199	3.939e-05	0.00010414	7.148e-05	0.00013234	0.0001032	0.000102	0.00010523	0.00010723	0.00011121	0.00011836
390	8.0525	0.00012585	0.00012048	0.00011951	0.00018043	0.00019215	5.107e-05	0.00010315	8.627e-05	0.00014846	0.00012084	0.00012131	0.00012017	0.00012143	0.00012579	0.00012508
391	8.0475	0.00010019	0.00010265	0.00010658	0.00014747	8.208e-05	4.44e-05	0.00010206	8.691e-05	0.00011959	0.00010117	0.00010181	9.9e-05	0.00010264	9.923e-05	0.00010331
392	8.0425	0.00010292	0.0001036	0.00010341	0.00012375	5.788e-05	6.309e-05	7.661e-05	7.467e-05	0.00010062	0.00010059	0.00010201	9.948e-05	9.594e-05	9.55e-05	9.446e-05
393	8.0375	9.545e-05	9.306e-05	9.31e-05	0.00012283	4.373e-05	0.00012508	0.00018629	9.131e-05	0.00014773	0.00010087	9.965e-05	0.0001011	0.00010128	0.00010171	9.925e-05
394	8.0325	0.00013889	0.00013821	0.00014008	0.00015168	8.513e-05	0.00026467	0.00013469	0.00012894	0.00011872	0.00013906	0.00013962	0.00013538	0.00013538	0.00013689	0.00013947
395	8.0275	0.00011542	0.00012055	0.00011943	0.00010552	6.008e-05	0.0001394	0.00010661	0.00010367	0.00011051	0.00011832	0.00011973	0.00011941	0.00012036	0.00012105	0.00012
396	8.0225	7.94e-05	8.022e-05	7.716e-05	8.987e-05	3.315e-05	4.711e-05	0.00010819	0.0001537	0.00022241	7.657e-05	7.692e-05	7.938e-05	7.82e-05	8.05e-05	7.729e-05
397	8.0175	7.95e-05	7.841e-05	7.713e-05	8.607e-05	3.313e-05	3.681e-05	9.249e-05	0.00011763	0.00015171	7.717e-05	7.667e-05	7.631e-05	7.522e-05	7.586e-05	7.341e-05
398	8.0125	7.878e-05	8.053e-05	8.034e-05	7.685e-05	3.228e-05	3.399e-05	9.708e-05	0.00012713	0.00018917	7.564e-05	7.363e-05	7.348e-05	6.99e-05	7.162e-05	7.008e-05
399	8.0075	7.949e-05	8.158e-05	7.716e-05	9.382e-05	2.629e-05	2.881e-05	8.966e-05	0.0001198	0.00017589	7.889e-05	8.257e-05	8.19e-05	8.133e-05	8.31e-05	8.285e-05
400	8.0025	6.236e-05	6.549e-05	6.261e-05	7.289e-05	2.289e-05	2.193e-05	7.701e-05	8.724e-05	0.00010977	6.404e-05	6.197e-05	6.533e-05	6.318e-05	6.542e-05	6.555e-05
401	7.9975	7.751e-05	7.724e-05	7.701e-05	8.565e-05	3.503e-05	3.182e-05	0.00010525	0.00010612	0.00012547	7.592e-05	7.531e-05	7.461e-05	7.613e-05	7.666e-05	7.552e-05
402	7.9925	9.214e-05	9.293e-05	9.321e-05	0.00011035	3.598e-05	3.863e-05	0.00010391	0.00017826	0.00023371	9.51e-05	9.432e-05	9.528e-05	9.215e-05	9.444e-05	9.048e-05
403	7.9875	8.791e-05	9.185e-05	9.411e-05	0.00011812	3.626e-05	3.711e-05	0.00014915	0.00032884	0.00086596	9.126e-05	9.305e-05	9.491e-05	9.213e-05	9.359e-05	9.576e-05
404	7.9825	0.00017607	0.0001806	0.00018589	0.00024009	7.771e-05	7.006e-05	0.00032443	0.00035703	0.00099544	0.00017937	0.0001793	0.00019124	0.00017945	0.00018216	0.0001783
405	7.9775	0.00029897	0.00029693	0.00029661	0.00031628	0.00014503	0.00014615	0.00036328	0.00112551	0.00048194	0.0002961	0.00029552	0.00029213	0.00029129	0.00029323	0.00029414
406	7.9725	0.00022993	0.00022982	0.00023364	0.00024848	9.221e-05	9.28e-05	0.00028888	0.00058237	0.00040239	0.00023045	0.00022928	0.00023305	0.00022872	0.00022911	0.00022765
407	7.9675	0.00025864	0.00025855	0.00025568	0.00029301	0.00013211	0.00012912	0.00037143	0.00017965	0.00024422	0.0002587	0.00025535	0.00025334	0.00025851	0.00025507	0.00025773
408	7.9625	0.00025513	0.00025214	0.00025198	0.00023831	0.00010436	0.00011255	0.00030743	0.00023069	0.00027029	0.00025157	0.00024739	0.00024289	0.00024841	0.00024574	0.00024767
409	7.9575	0.00013166	0.00013183	0.00013294	0.00014024	4.789e-05	4.707e-05	0.00032536	0.00017226	0.0002417	0.0001252	0.00012894	0.00012638	0.00012731	0.00012564	0.00012199
410	7.9525	0.00024695	0.00024774	0.00024998	0.00026832	0.00010965	6.254e-05	0.00058034	0.00016064	0.00019942	0.00024505	0.00024895	0.00024005	0.00024128	0.00024424	0.00024152
411	7.9475	0.00011262	0.00011776	0.00011837	0.00010615	4.082e-05	8.746e-05	0.00120186	9.523e-05	9.928e-05	0.0001074	0.00010825	0.00011257	0.0001088	0.00010812	0.00010474
412	7.9425	0.00020147	0.00020109	0.00020475	0.00016962	6.438e-05	3.79e-05	0.00036827	7.122e-05	9.407e-05	0.00019928	0.00020566	0.00020407	0.00019858	0.00019846	0.00020174
413	7.9375	0.00014265	0.00014766	0.00015836	0.00012396	3.833e-05	6.111e-05	0.00015053	6.915e-05	8.655e-05	0.00011782	0.0001246	0.00012004	0.00011128	0.00010727	0.00010182
414	7.9325	0.00051664	0.0005283	0.00058268	0.00032637	2.757e-05	2.657e-05	0.00010668	5.296e-05	7.859e-05	0.00037107	0.00042717	0.00034711	0.00027748	0.00021871	0.00017643
415	7.9275	0.00035159	0.00033817	0.00027677	0.00107322	3.027e-05	2.333e-05	7.139e-05	4.909e-05	6.551e-05	0.00049443	0.00045975	0.00051065	0.00056781	0.00061877	0.00061977
416	7.9225	8.554e-05	8.716e-05	7.722e-05	0.00023972	5.276e-05	1.834e-05	6.485e-05	4.359e-05	6.184e-05	0.00011454	9.795e-05	0.00012756	0.00014376	0.00016191	0.0001976
417	7.9175	7.022e-05	6.897e-05	6.877e-05	0.0001048	0.00023525	2.665e-05	9.034e-05	6.499e-05	9.117e-05	7.307e-05	7.455e-05	7.693e-05	7.924e-05	8.514e-05	8.758e-05
418	7.9125	5.961e-05	5.8e-05	6.114e-05	7.643e-05	0.00012318	3.612e-05	7.425e-05	5.314e-05	8.72e-05	6.078e-05	6.093e-05	5.975e-05	6.398e-05	6.186e-05	6.395e-05
419	7.9075	8.569e-05	9.04e-05	8.904e-05	0.00010793	6.995e-05	0.00016504	0.00012941	9.54e-05	8.148e-05	8.972e-05	8.785e-05	8.817e-05	8.753e-05	8.747e-05	9.171e-05
420	7.9025	8.066e-05	7.778e-05	7.673e-05	8.085e-05	3.834e-05	0.00024662	7.588e-05	0.00010202	7.739e-05	7.748e-05	7.723e-05	8.028e-05	8.007e-05	7.822e-05	8.04e-05
421	7.8975	7.581e-05	7.6e-05	7.828e-05	8.486e-05	3.481e-05	6.415e-05	5.737e-05	4.136e-05	5.392e-05	7.295e-05	7.529e-05	7.477e-05	7.669e-05	7.654e-05	7.479e-05
422	7.8925	4.085e-05	4.339e-05	4.26e-05	4.867e-05	1.544e-05	1.957e-05	5.533e-05	4.623e-05	4.605e-05	4.419e-05	4.163e-05	4.547e-05	4.669e-05	4.137e-05	4.394e-05
423	7.8875	7.231e-05	7.346e-05	7.229e-05	7.963e-05	2.085e-05	2.3e-05	0.00013045	0.00017927	6.846e-05	7.01e-05	6.784e-05	7.061e-05	6.787e-05	6.653e-05	6.189e-05
424	7.8825	8.306e-05	8.069e-05	8.397e-05	0.00011578	3.171e-05	2.892e-05	0.00026628	0.00115254	0.00028176	8.512e-05	8.231e-05	8.351e-05	8.527e-05	8.809e-05	9.155e-05
425	7.8775	0.00012368	0.00012276	0.00012111	0.0001398	4.292e-05	4.221e-05	0.00024522	0.00036453	0.00017348	0.0001197	0.00012375	0.00011851	0.00011818	0.00011631	0.00012202
426	7.8725	0.00010803	0.00010964	0.00010972	0.00012841	2.698e-05	3.492e-05	0.00037204	0.00113949	0.00026363	0.00010748	0.00010848	0.00010319	0.00010258	0.00010436	0.00010552
427	7.8675	8.024e-05	8.461e-05	8.318e-05	9.083e-05	2.659e-05	2.832e-05	0.00018353	0.00035144	0.00013877	8.569e-05	8.339e-05	8.496e-05	8.271e-05	8.487e-05	8.337e-05
428	7.8625	5.969e-05	6.431e-05	6.181e-05	8.546e-05	1.674e-05	1.545e-05	0.00019936	8.092e-05	6.702e-05	6.016e-05	5.958e-05	6.121e-05	6.003e-05	6.117e-05	6.5e-05
429	7.8575	7.009e-05	7.421e-05	7.348e-05	8.202e-05	2.39e-05	2.413e-05	0.00013175	7.32e-05	6.949e-05	6.971e-05	7.395e-05	7.688e-05	7.41e-05	7.222e-05	6.998e-05
430	7.8525	0.0001892	0.00018647	0.00019334	0.00022262	0.0001028	0.00010127	0.00039682	0.00011816	0.00019411	0.00019085	0.00018946	0.00019409	0.00018435	0.00018249	0.00018033
431	7.8475	0.00067507	0.00068939	0.00066184	0.00057135	0.00027343	0.00026901	0.00074252	0.00026612	0.0003468	0.00067806	0.00064905	0.00072143	0.00070579	0.00067895	0.00068243
432	7.8425	0.00503944	0.00496259	0.00502555	0.00386363	0.00194196	0.00195471	0.00344767	0.00143683	0.00271586	0.00501728	0.00505253	0.0049499	0.00491039	0.00496224	0.00498577
433	7.8375	0.00148894	0.00153139	0.00148226	0.00107537	0.00052504	0.00053238	0.00091795	0.00046655	0.00078377	0.00149586	0.0014618	0.00150528	0.00156301	0.00152227	0.00151518
434	7.8325	0.004769	0.00473409	0.00476113	0.0036377	0.00188046	0.00186628	0.00339818	0.0013826	0.00260589	0.00476543	0.00478374	0.00474617	0.00467858	0.00472625	0.00474674
435	7.8275	0.00200402	0.00204216	0.00200815	0.00138241	0.00066795	0.00068595	0.00095864	0.00062767	0.00108105	0.00200021	0.00199332	0.00195317	0.0020445	0.00203373	0.00201776
436	7.8225	0.00020288	0.00020659	0.00019839	0.00014575	7.177e-05	6.823e-05	0.00014275	0.00011082	0.0001508	0.00019803	0.00019651	0.00021009	0.00023359	0.00021128	0.00021113
437	7.8175	0.00010354	9.851e-05	0.00010117	6.712e-05	4.198e-05	4.266e-05	7.284e-05	0.00010258	8.161e-05	0.00010363	0.00010097	0.0001075	0.00011152	0.00010753	0.00010493
438	7.8125	8.865e-05	8.953e-05	8.956e-05	7.35e-05	4.046e-05	3.969e-05	6.798e-05	7.675e-05	6.294e-05	8.899e-05	8.805e-05	9.656e-05	9.633e-05	9.032e-05	9.019e-05
439	7.8075	0.00056228	0.00055661	0.0005617	0.00018152	0.00031359	0.0003146	0.00011044	0.00035451	0.00012254	0.00056703	0.00056707	0.00056833	0.00055497	0.000559	0.00056375
440	7.8025	0.00031373	0.00031894	0.00031752	0.00011687	0.0001256	0.00012592	8.864e-05	0.00033489	0.00010974	0.00031158	0.00031382	0.00030833	0.00031564	0.00031754	0.00031349
441	7.7975	0.0004011	0.0003989	0.00040289	0.00014131	0.00023074	0.00022714	0.00013528	0.0002414	9.308e-05	0.00040328	0.0004021	0.00041107	0.0003993	0.00040399	0.00040437
442	7.7925	0.00046191	0.00046447	0.00045952	0.00014356	0.00020737	0.00020914	9.235e-05	0.00042171	0.00012925	0.00045834	0.00046345	0.00044726	0.00045779	0.00046136	0.00045886
443	7.7875	5.247e-05	5.25e-05	5.154e-05	5.018e-05	2.049e-05	1.857e-05	5.264e-05	5.675e-05	0.00023315	5.078e-05	4.907e-05	5.458e-05	5.76e-05	5.288e-05	5.354e-05
444	7.7825	4.592e-05	4.407e-05	4.379e-05	5.535e-05	2.017e-05	2.008e-05	6.25e-05	7.463e-05	0.00040957	4.57e-05	4.225e-05	4.437e-05	4.72e-05	4.416e-05	4.629e-05
445	7.7775	5.814e-05	5.68e-05	5.823e-05	6.689e-05	1.417e-05	1.572e-05	5.085e-05	0.00039311	0.00011509	5.749e-05	5.92e-05	5.757e-05	6e-05	5.668e-05	5.706e-05
446	7.7725	0.00014445	0.00014213	0.00014247	0.0002057	4.839e-05	4.285e-05	0.00020305	0.00022236	0.00015492	0.00014326	0.0001453	0.00014293	0.00013968	0.00014012	0.00014512
447	7.7675	0.0001222	0.00012184	0.00012362	0.0001574	3.562e-05	3.664e-05	0.0001313	0.00013357	0.00012733	0.00012474	0.00012454	0.00012276	0.00012559	0.00012373	0.00012596
448	7.7625	8.958e-05	8.882e-05	8.923e-05	0.00012255	3.126e-05	2.874e-05	0.00014216	7.665e-05	8.802e-05	8.997e-05	8.493e-05	8.987e-05	8.96e-05	8.718e-05	8.566e-05
449	7.7575	0.00018604	0.000188	0.00018945	0.0002487	5.701e-05	5.745e-05	0.00025346	0.00014735	0.00018209	0.00018782	0.00018709	0.00018276	0.0001855	0.00018631	0.0001875
450	7.7525	8.061e-05	8.011e-05	7.955e-05	9.334e-05	2.52e-05	2.911e-05	0.00046472	6.187e-05	7.867e-05	8.189e-05	8.281e-05	7.687e-05	8.218e-05	7.95e-05	8.261e-05
451	7.7475	4.816e-05	4.754e-05	4.788e-05	5.409e-05	1.16e-05	1.196e-05	0.00030406	4.028e-05	5.148e-05	4.684e-05	4.618e-05	4.562e-05	4.287e-05	4.3e-05	4.383e-05
452	7.7425	0.00010947	0.00010849	0.00011278	0.00011439	3.681e-05	3.531e-05	0.00014518	4.955e-05	6.624e-05	9.955e-05	0.00010541	9.996e-05	9.839e-05	9.257e-05	9.178e-05
453	7.7375	0.00027658	0.00028614	0.0003124	0.00019449	2.082e-05	1.892e-05	7.398e-05	8.543e-05	0.00011615	0.00019947	0.00022153	0.00018861	0.00015935	0.00013209	0.0001116
454	7.7325	0.0002642	0.00025868	0.00023105	0.00050982	2.935e-05	2.395e-05	8.704e-05	3.978e-05	7.181e-05	0.00033733	0.00032473	0.00034117	0.00036272	0.00038037	0.00037884
455	7.7275	0.00011898	0.0001178	0.0001159	0.00020595	7.516e-05	3.817e-05	0.0001081	9.718e-05	0.00013728	0.00013307	0.00011953	0.0001367	0.00014727	0.00016121	0.00018371
456	7.7225	7.627e-05	7.704e-05	7.698e-05	9.933e-05	0.00013285	2.689e-05	7.52e-05	5.328e-05	8.141e-05	7.867e-05	7.888e-05	7.825e-05	8.059e-05	8.448e-05	8.185e-05
457	7.7175	8.495e-05	8.451e-05	8.232e-05	0.00011718	4.861e-05	5.361e-05	7.714e-05	5.382e-05	9.093e-05	8.655e-05	8.436e-05	8.391e-05	8.507e-05	8.605e-05	8.491e-05
458	7.7125	0.00018177	0.00017931	0.00017924	0.00025464	8.499e-05	0.00020294	0.00022657	0.00016093	0.00022202	0.00018036	0.00018145	0.00017805	0.00017505	0.0001797	0.00017902
459	7.7075	5e-05	5.058e-05	4.94e-05	7.129e-05	1.947e-05	4.064e-05	5.245e-05	0.00012714	0.00015783	4.938e-05	4.767e-05	4.954e-05	5.085e-05	5.075e-05	4.889e-05
460	7.7025	0.00013919	0.00013878	0.00013869	0.00019667	6.898e-05	7.195e-05	0.0001983	9.593e-05	0.00013729	0.00014023	0.00013942	0.00014107	0.00013466	0.00013879	0.00013828
461	7.6975	0.00016072	0.0001638	0.00016574	0.00034333	7.743e-05	7.744e-05	0.0001455	0.0002796	0.00041902	0.00016243	0.00016215	0.00016253	0.00016026	0.00016176	0.00016236
462	7.6925	0.0001222	0.00012674	0.00012974	0.00020307	4.977e-05	5.09e-05	6.62e-05	4.806e-05	0.00010174	0.00012282	0.00012585	0.00012446	0.00012474	0.00012144	0.00012273
463	7.6875	6.617e-05	6.495e-05	6.712e-05	8.556e-05	2.515e-05	2.171e-05	9.808e-05	6.75e-05	0.00010557	6.653e-05	6.59e-05	6.67e-05	6.692e-05	6.212e-05	6.442e-05
464	7.6825	0.00011646	0.00011985	0.00011721	0.00012808	3.536e-05	3.734e-05	0.0001349	0.000105	0.00013434	0.00011809	0.00011997	0.00012352	0.00011988	0.00011929	0.00011978
465	7.6775	0.00060863	0.00060349	0.00061277	0.00080502	0.00024086	0.00023925	0.00083857	0.00069654	0.00078066	0.00060421	0.00062062	0.00060918	0.00059566	0.00061222	0.00060798
466	7.6725	0.0001651	0.0001737	0.00016745	0.0001295	5.433e-05	5.685e-05	9.631e-05	8.955e-05	0.00012156	0.00016439	0.00015962	0.0001648	0.00017028	0.0001682	0.00016758
467	7.6675	8.973e-05	9.05e-05	9.141e-05	8.724e-05	2.852e-05	2.877e-05	6.846e-05	5.212e-05	8.502e-05	8.84e-05	8.974e-05	9.184e-05	9.088e-05	9.158e-05	9.222e-05
468	7.6625	6.814e-05	7.07e-05	7.112e-05	6.623e-05	2.267e-05	2.311e-05	5.525e-05	4.76e-05	8.174e-05	7.132e-05	7.076e-05	7.315e-05	7.163e-05	7.054e-05	6.991e-05
469	7.6575	0.00010742	0.00011069	0.00011074	0.00010388	3.465e-05	3.467e-05	8.602e-05	5.229e-05	8.759e-05	0.00011237	0.00010948	0.00011416	0.00010915	0.00010913	0.00010614
470	7.6525	0.00065373	0.00065338	0.0006558	0.0005224	0.00025455	0.00024772	0.00054187	0.00025991	0.00044081	0.00065386	0.00065823	0.00066266	0.00063751	0.00064851	0.00064892
471	7.6475	0.00059259	0.00059929	0.00059661	0.00043226	0.00020412	0.00020687	0.00032497	0.00015872	0.00030399	0.00059032	0.00058945	0.0005866	0.00059469	0.00059842	0.00059449
472	7.6425	0.00125103	0.0012657	0.00125711	0.00098546	0.00049632	0.00047772	0.00110376	0.00050004	0.00083343	0.00125958	0.00125814	0.00129221	0.00123845	0.00125033	0.00125545
473	7.6375	0.00175756	0.00175635	0.00176702	0.00126941	0.00062548	0.0006386	0.00088187	0.0004378	0.00085904	0.00174284	0.00176211	0.00170954	0.00173798	0.00175121	0.00173585
474	7.6325	0.00069364	0.0007075	0.00069407	0.00055349	0.00028461	0.00026959	0.00059914	0.00029914	0.00047893	0.00069818	0.00069191	0.00072747	0.00071142	0.00070063	0.00070276
475	7.6275	0.00136135	0.00136435	0.00136815	0.00102204	0.00050094	0.00050885	0.00075088	0.00039608	0.0007288	0.00135372	0.00137008	0.00132859	0.00134481	0.00135544	0.0013468
476	7.6225	0.00012315	0.00012805	0.00012332	0.00011451	4.791e-05	4.852e-05	6.947e-05	7.789e-05	0.00010198	0.00012209	0.00012206	0.00012725	0.00014051	0.00012862	0.00012765
477	7.6175	6.506e-05	6.442e-05	6.443e-05	5.854e-05	2.687e-05	2.576e-05	3.727e-05	5.922e-05	7.348e-05	6.2e-05	6.274e-05	6.435e-05	6.914e-05	6.506e-05	6.409e-05
478	7.6125	6.346e-05	6.651e-05	6.33e-05	6.034e-05	2.282e-05	2.356e-05	5.801e-05	6.943e-05	7.196e-05	6.267e-05	6.186e-05	6.421e-05	6.249e-05	6.351e-05	6.396e-05
479	7.6075	4.845e-05	4.568e-05	4.725e-05	5.255e-05	1.649e-05	1.54e-05	3.853e-05	4.08e-05	5.492e-05	4.454e-05	4.815e-05	4.907e-05	4.806e-05	4.739e-05	4.79e-05
480	7.6025	5.987e-05	6.392e-05	6.181e-05	5.561e-05	2.116e-05	1.898e-05	4.513e-05	6.199e-05	5.899e-05	6.15e-05	6.03e-05	6.329e-05	6.268e-05	6.108e-05	6.156e-05
481	7.5975	5.328e-05	5.406e-05	5.207e-05	6.331e-05	1.907e-05	1.75e-05	4.124e-05	6e-05	8.783e-05	5.266e-05	5.491e-05	5.316e-05	5.028e-05	5.25e-05	5.487e-05
482	7.5925	6.446e-05	6.532e-05	6.549e-05	6.564e-05	2.567e-05	2.357e-05	5.472e-05	5.813e-05	9.883e-05	6.616e-05	6.363e-05	6.402e-05	6.298e-05	6.352e-05	6.33e-05
483	7.5875	0.00012255	0.00012141	0.00012265	9.691e-05	4.658e-05	4.525e-05	5.568e-05	0.00011247	0.00011633	0.00012309	0.00012159	0.00012359	0.00012161	0.00012391	0.00012266
484	7.5825	9.812e-05	9.679e-05	9.529e-05	9.215e-05	3.763e-05	3.711e-05	7.902e-05	7.188e-05	0.00011291	9.773e-05	9.74e-05	9.613e-05	9.666e-05	9.521e-05	9.7e-05
485	7.5775	0.00017255	0.00017079	0.00017463	0.00012106	6.563e-05	6.552e-05	0.00010602	0.00013476	0.00014351	0.00017568	0.00017248	0.00017253	0.00016753	0.00017017	0.00017114
486	7.5725	0.00018346	0.00018198	0.00018596	0.00012093	6.816e-05	6.708e-05	0.00012596	0.00025884	0.0001562	0.00018053	0.00018122	0.00018875	0.00018688	0.00018426	0.000176
487	7.5675	0.00150628	0.00150868	0.00150109	0.00119454	0.00063954	0.00062601	0.00136619	0.00064028	0.00093351	0.00150776	0.00150501	0.00154991	0.00147837	0.0014915	0.00151158
488	7.5625	0.00248211	0.00247601	0.0025015	0.00175757	0.0008646	0.00088014	0.00128735	0.00097627	0.00130828	0.00246776	0.0024886	0.00242102	0.00246071	0.00247476	0.00245214
489	7.5575	0.00161917	0.00162623	0.00158183	0.00130662	0.00068433	0.00066433	0.00154068	0.00093673	0.00109039	0.00158174	0.00157516	0.00168581	0.00165353	0.00160135	0.00165323
490	7.5525	0.0048581	0.00480318	0.00485663	0.00355924	0.00176774	0.0017957	0.00281874	0.00152661	0.00264755	0.00482994	0.00487186	0.0047249	0.0047645	0.00480767	0.00479768
491	7.5475	0.00080978	0.00083259	0.00079897	0.00068581	0.0003247	0.00031947	0.00072208	0.00064017	0.00067606	0.00081025	0.00078596	0.00084429	0.00086637	0.00083293	0.00083764
492	7.5425	0.00236699	0.00234903	0.00236244	0.00181087	0.00088603	0.00088537	0.00150853	0.00080568	0.00147477	0.00235734	0.00237166	0.00231896	0.00233324	0.00234739	0.00234668
493	7.5375	0.00032486	0.00034099	0.00032621	0.0002957	0.00012166	0.00012257	0.00028713	0.00018944	0.00030413	0.000328	0.0003195	0.00033142	0.00035712	0.00034295	0.00034108
494	7.5325	0.00019218	0.00019436	0.00019457	0.00023136	7.295e-05	7.169e-05	0.00018133	0.00022114	0.00033233	0.00019023	0.00019036	0.00019401	0.00020048	0.0001966	0.00019707
495	7.5275	0.00011842	0.00011809	0.00012181	0.00016925	4.289e-05	4.157e-05	0.00017632	8.909e-05	0.00014633	0.00011781	0.00011652	0.00011816	0.00012233	0.000123	0.00011923
496	7.5225	8.403e-05	8.496e-05	8.394e-05	0.0001058	2.979e-05	2.937e-05	9.167e-05	8.086e-05	0.00011832	8.273e-05	8.309e-05	8.46e-05	8.776e-05	8.434e-05	8.389e-05
497	7.5175	0.0001273	0.00012646	0.00012676	0.00015753	4.262e-05	3.601e-05	0.00015601	0.00010352	0.00014624	0.00012555	0.00012681	0.0001292	0.00012563	0.00012567	0.00012366
498	7.5125	0.00031814	0.00031725	0.00031961	0.00031203	0.00013933	0.00012946	0.00028825	0.00029343	0.00029469	0.00031644	0.00031671	0.00031948	0.00031044	0.00031258	0.00031308
499	7.5075	0.00038973	0.00038777	0.00038989	0.00021129	0.00019541	0.00019236	0.0001274	0.00033385	0.00022029	0.00038713	0.00039148	0.0003851	0.00038753	0.00039166	0.00038703
500	7.5025	0.00019346	0.00019951	0.00019078	0.00016842	0.00010473	0.00011591	0.00022673	0.00037843	0.00020964	0.00019487	0.00019071	0.00020231	0.00019653	0.00019357	0.00019831
501	7.4975	0.00061033	0.00060795	0.00061224	0.00033314	0.00032389	0.00028847	0.00031354	0.00128416	0.00049952	0.00060335	0.00060765	0.00059584	0.00059025	0.00059248	0.00059304
502	7.4925	0.0002476	0.00025012	0.000247	0.00012128	0.00018417	0.00022019	0.00010735	0.00036306	0.00014882	0.00025211	0.00024955	0.00025523	0.00026096	0.00026034	0.00026288
503	7.4875	0.00028749	0.00029318	0.00028774	0.00015288	0.00015241	0.00013261	0.00025736	0.00144049	0.00038749	0.00028787	0.0002885	0.00028799	0.00028424	0.00028164	0.00028149
504	7.4825	0.00028427	0.00028478	0.00028215	0.00017754	0.00018879	0.00020731	0.00016356	0.00034304	0.00020464	0.00028463	0.00028438	0.00028157	0.00028784	0.00029002	0.00028819
505	7.4775	0.00016963	0.00017478	0.0001707	0.00018339	8.057e-05	8.017e-05	0.00024316	0.00067007	0.00030546	0.000171	0.00017129	0.00017382	0.00017428	0.00017542	0.00017325
506	7.4725	0.00025859	0.00025799	0.00025503	0.00028805	9.29e-05	9.36e-05	0.000221	0.00034364	0.00034494	0.00025821	0.00025807	0.00025687	0.00025636	0.00025609	0.00025278
507	7.4675	0.00035846	0.00035805	0.00035323	0.00023219	0.00016506	0.00015805	0.00015161	0.00027216	0.00024037	0.00035853	0.00034839	0.00036181	0.00035955	0.0003518	0.00035592
508	7.4625	0.00102103	0.0010129	0.00102054	0.00048753	0.00039906	0.00040177	0.00015684	0.00038899	0.00035221	0.00101718	0.00102382	0.00100381	0.00100112	0.00101044	0.00101088
509	7.4575	0.00046261	0.0004679	0.0004621	0.00023339	0.00027239	0.00026807	0.00012911	0.00022062	0.00022369	0.00045919	0.00045513	0.00046332	0.00046982	0.00046422	0.00046125
510	7.4525	0.0009997	0.00099446	0.0009972	0.00045631	0.00043804	0.00043626	0.00011688	0.00040957	0.00032222	0.00100997	0.00100645	0.00099997	0.00098345	0.00099768	0.00099674
511	7.4475	0.0007071	0.0007187	0.00070978	0.0002933	0.00029598	0.0002988	0.00011721	0.00024597	0.00022415	0.00070427	0.00070542	0.00069555	0.00071034	0.00071008	0.00070801
512	7.4425	0.0003499	0.00035152	0.00034817	0.00025508	0.0001593	0.00015903	0.00015952	0.0002333	0.00024793	0.00034675	0.0003462	0.00035186	0.00035393	0.00034977	0.00034961
513	7.4375	0.00068474	0.00068186	0.00068532	0.00060895	0.00030116	0.00029982	0.00050677	0.00066906	0.00072128	0.00068626	0.00068713	0.00068057	0.00067487	0.00067758	0.00067658
514	7.4325	0.00043075	0.00043714	0.0004331	0.0004582	0.00019554	0.00019494	0.00040206	0.00043386	0.00050248	0.00043016	0.00042586	0.00043506	0.00043759	0.00043607	0.00043164
515	7.4275	0.00101767	0.0010158	0.00102262	0.00109362	0.00047953	0.00047389	0.00106759	0.00125996	0.00143705	0.00101226	0.00102361	0.00101928	0.0009975	0.00101138	0.00100829
516	7.4225	0.00061827	0.00063441	0.00062494	0.0006817	0.00028998	0.00028862	0.00060659	0.00072512	0.00090056	0.00062151	0.00061931	0.00061526	0.00063007	0.00063101	0.00062806
517	7.4175	0.00072192	0.00072068	0.00072357	0.00080698	0.00035186	0.00034802	0.00078771	0.0009272	0.00102644	0.00071846	0.00072623	0.00072519	0.000714	0.00071522	0.00071896
518	7.4125	0.00048705	0.000493	0.00048994	0.00053022	0.00023337	0.00023542	0.00047238	0.00063734	0.00073322	0.00048596	0.00048639	0.00047905	0.00049306	0.00049277	0.0004872
519	7.4075	0.00022018	0.00021849	0.00021968	0.00024939	0.00010398	0.00010155	0.00020566	0.00017393	0.00019638	0.00021881	0.00021897	0.00021719	0.00022355	0.00021944	0.00022182
520	7.4025	0.00014851	0.0001518	0.00015181	0.00013134	7.144e-05	7.618e-05	0.00011086	0.00011787	0.00013286	0.00014966	0.00015336	0.00015308	0.00015221	0.00015272	0.00015404
521	7.3975	0.00011866	0.00011596	0.00011936	0.00014329	5.559e-05	5.637e-05	0.00013019	0.00011965	0.00016036	0.00011447	0.0001194	0.000115	0.00011744	0.00011672	0.00011826
522	7.3925	0.00015724	0.00015342	0.00015734	0.00017339	6.581e-05	6.586e-05	0.00014263	0.00015065	0.00017858	0.00015682	0.00015804	0.0001561	0.00015725	0.00015444	0.00015619
523	7.3875	0.00015055	0.00014947	0.00015162	0.00020258	6.437e-05	6.377e-05	0.00022435	0.00013377	0.00017621	0.00015355	0.00015094	0.0001525	0.00015256	0.00015197	0.00014905
524	7.3825	0.00025655	0.00025941	0.00026193	0.00031337	0.00010543	0.00010271	0.0003516	0.0002283	0.00024704	0.00025895	0.00026008	0.00026213	0.00025669	0.00025499	0.00025474
525	7.3775	0.00067649	0.00067529	0.00067529	0.00062415	0.00027974	0.00027753	0.00051693	0.00053768	0.0005656	0.00067604	0.00067619	0.00068524	0.00067249	0.00066931	0.000672
526	7.3725	0.00196011	0.00193671	0.00193737	0.00107685	0.00066836	0.00066986	0.00053649	0.00086511	0.00090368	0.00194885	0.00194958	0.00195463	0.00192796	0.00193051	0.00194382
527	7.3675	0.00263111	0.00265813	0.00266794	0.00131401	0.00080243	0.00078883	0.00091263	0.00100512	0.00107071	0.00263785	0.0026477	0.00263915	0.00262752	0.00263958	0.00261893
528	7.3625	0.00304231	0.00303825	0.00303962	0.0025325	0.00122819	0.00122555	0.00213567	0.00282004	0.00315952	0.00303154	0.00304346	0.00302993	0.00302603	0.00303901	0.00303266
529	7.3575	0.00349913	0.00348687	0.00349288	0.00165893	0.00108115	0.00109425	0.00084098	0.00127244	0.0013867	0.00349	0.00349484	0.00345754	0.00347186	0.0034867	0.00348381
530	7.3525	0.00202867	0.00203553	0.00203415	0.00152744	0.00074825	0.00075281	0.00128198	0.00170224	0.00192602	0.00202827	0.00203695	0.00200741	0.0020406	0.00203452	0.002035
531	7.3475	0.00052719	0.00054422	0.00052705	0.00050031	0.00021034	0.00021879	0.00031833	0.00054465	0.00060665	0.00053083	0.00052059	0.00053149	0.00056148	0.00054308	0.00054684
532	7.3425	0.00033372	0.00033896	0.0003354	0.00029491	0.00012369	0.0001465	0.00016426	0.0002487	0.00028986	0.00033423	0.00033157	0.00033879	0.00034005	0.00034024	0.00033614
533	7.3375	0.00035337	0.0003528	0.00036053	0.00053396	0.00013611	0.00014021	0.00027977	0.00037663	0.00046907	0.00035427	0.00035636	0.00035673	0.00035743	0.00035769	0.00035127
534	7.3325	0.00023468	0.0002372	0.00023515	0.00029194	9.441e-05	0.00011042	0.00013464	0.00018985	0.00031026	0.00023214	0.0002339	0.00024104	0.00023867	0.00023713	0.00023445
535	7.3275	0.00093865	0.00092216	0.00092751	0.00073144	0.00038112	0.00038236	0.00034186	0.00046336	0.00057601	0.00093364	0.00093514	0.00093855	0.00091898	0.00092114	0.00093238
536	7.3225	0.00095628	0.00096934	0.00096798	0.00073357	0.00036096	0.00036671	0.00045051	0.00060571	0.00065142	0.00095942	0.00095713	0.00094052	0.00095985	0.00095936	0.00096071
537	7.3175	0.00047035	0.00047484	0.00047025	0.00046061	0.00019492	0.0001944	0.00019877	0.00031627	0.00041764	0.00046975	0.00046635	0.00047917	0.00048051	0.00047522	0.00047315
538	7.3125	0.00099384	0.00099322	0.00099413	0.00058999	0.00038942	0.00038826	0.00027528	0.00045844	0.0004348	0.00099241	0.00099509	0.00098237	0.00097916	0.00098718	0.00099372
539	7.3075	0.00031216	0.00031393	0.00030653	0.00032749	0.0001249	0.00012774	0.00024154	0.00031875	0.00036299	0.0003123	0.00030752	0.00030757	0.00031639	0.00031506	0.00031692
540	7.3025	0.00023368	0.00023372	0.00023543	0.00039618	0.00011841	0.0001143	0.00024806	0.00021232	0.00026393	0.00023756	0.00023675	0.00023993	0.00023938	0.00023364	0.00023691
541	7.2975	0.0003289	0.00032511	0.00032765	0.00048731	0.00017543	0.00017608	0.00039022	0.00031867	0.00036942	0.00032968	0.0003295	0.00032868	0.00032429	0.00032598	0.00032852
542	7.2925	0.00032888	0.00033161	0.00032664	0.00044398	0.00015929	0.0001739	0.00035324	0.00033663	0.00044156	0.00032576	0.00032558	0.00033368	0.00032738	0.00033013	0.00033198
543	7.2875	0.00066446	0.00065947	0.00066567	0.00073747	0.00031986	0.00034471	0.00068598	0.00071615	0.00096633	0.00066058	0.00066434	0.00065694	0.00065429	0.00065935	0.00065948
544	7.2825	0.00041883	0.00041952	0.00041595	0.00051282	0.00019473	0.00020632	0.00045595	0.00040808	0.00060608	0.00041831	0.00041526	0.00042149	0.00042345	0.00041908	0.00041913
545	7.2775	0.00080941	0.00080282	0.00080788	0.00092689	0.00038411	0.00040484	0.00092602	0.00091982	0.00121619	0.00080815	0.00081007	0.00080035	0.00079563	0.00080091	0.00080536
546	7.2725	0.00042546	0.00043781	0.00042962	0.00064824	0.00020097	0.00020402	0.00030668	0.0004905	0.00072402	0.00042486	0.00042347	0.00042685	0.00043305	0.00043112	0.00043098
547	7.2675	0.00036096	0.00035835	0.00035917	0.00044512	0.00015539	0.00015209	0.0002492	0.00032738	0.00049691	0.00035783	0.00035987	0.00035859	0.00035779	0.0003588	0.00035975
548	7.2625	0.00036926	0.0003626	0.0003639	0.00052647	0.00017824	0.00018012	0.00015738	0.00029542	0.00039685	0.00036634	0.00036834	0.00036637	0.00036739	0.0003679	0.0003686
549	7.2575	0.0003489	0.00035107	0.00034949	0.000343	0.00014587	0.00014329	0.00018143	0.00023516	0.00031746	0.00034863	0.00034786	0.00034791	0.00034802	0.00034785	0.00034508
550	7.2525	0.00041256	0.00041187	0.00041456	0.00029145	0.00017455	0.00018533	0.00013795	0.0002323	0.00026911	0.00041387	0.00041561	0.00041027	0.0004125	0.00041299	0.00041303
551	7.2475	0.00032676	0.00033012	0.00032533	0.00022702	0.00013526	0.00013857	0.00019599	0.00022304	0.00026528	0.00032593	0.00032795	0.00032722	0.0003311	0.00032842	0.00032989
552	7.2425	0.00032436	0.00032573	0.0003244	0.00022778	0.00013246	0.0001451	0.00013814	0.00020725	0.00019354	0.0003251	0.00032852	0.00032524	0.00032692	0.00032776	0.00032526
553	7.2375	0.00020132	0.00019995	0.00020032	0.00017781	7.917e-05	8.547e-05	0.00010652	0.0001531	0.00025721	0.0001989	0.00019777	0.00019775	0.00020223	0.0002018	0.00020022
554	7.2325	0.00029569	0.00029342	0.00029583	0.000474	0.00016083	0.00016396	0.00016793	0.00030585	0.00041489	0.00029567	0.00029713	0.00029531	0.00029168	0.00029347	0.00029358
555	7.2275	0.00017247	0.00017488	0.00017391	0.00027104	7.999e-05	8.082e-05	0.00021005	0.00039283	0.00042925	0.0001706	0.00017159	0.00017285	0.00017344	0.00017215	0.00017341
556	7.2225	0.00026094	0.00025822	0.00025946	0.000357	0.0001191	0.00011701	0.00036434	0.0003486	0.00040313	0.00025695	0.00025745	0.00025716	0.00025861	0.00025589	0.00025541
557	7.2175	0.00067035	0.00066919	0.00067424	0.0007469	0.00031434	0.00031058	0.00102493	0.00074748	0.00088082	0.00065915	0.00066998	0.00066343	0.00064784	0.00065055	0.00064834
558	7.2125	0.00067278	0.00068088	0.00067964	0.00061227	0.00023919	0.00023679	0.00071445	0.00078795	0.00082137	0.00065531	0.00065929	0.00064396	0.0006459	0.00064056	0.00063121
559	7.2075	0.00057074	0.00056969	0.00055495	0.00059354	0.00022316	0.00019862	0.00066359	0.00042413	0.00049467	0.00058073	0.00057422	0.00058125	0.00058718	0.00059866	0.00060519
560	7.2025	0.00071395	0.00070893	0.0007156	0.00083295	0.00033651	0.00031042	0.00076972	0.00068704	0.00090467	0.00071992	0.00071937	0.00070729	0.00071467	0.0007176	0.00072286
561	7.1975	0.00029505	0.00029881	0.00029965	0.00037711	0.00014277	0.00015953	0.0003	0.00025027	0.00034083	0.00030462	0.0003007	0.00030343	0.00031052	0.00030948	0.0003119
562	7.1925	0.00038735	0.00038713	0.00039192	0.0005258	0.00017173	0.0001954	0.00035643	0.00028374	0.00042617	0.00039503	0.0003955	0.00039611	0.00039354	0.00038895	0.00039518
563	7.1875	0.00037369	0.00037394	0.00037242	0.00053663	0.00015745	0.0001631	0.00029125	0.00024305	0.00045035	0.00037221	0.0003715	0.00037057	0.00037412	0.00037549	0.00037484
564	7.1825	0.00025118	0.00025683	0.00025597	0.00026562	8.912e-05	9.137e-05	0.00017755	0.00017024	0.00032708	0.00025408	0.00025463	0.0002541	0.00025782	0.00025251	0.00025172
565	7.1775	0.00035692	0.00035863	0.00035776	0.00033536	0.00012506	0.00012521	0.00030218	0.00037311	0.00085121	0.00035681	0.0003575	0.00035674	0.00035375	0.0003574	0.00035691
566	7.1725	0.00025078	0.00025814	0.00025413	0.00025484	8.875e-05	8.609e-05	0.00025312	0.00076348	0.00084745	0.00025642	0.00025239	0.0002538	0.00025817	0.0002543	0.00025391
567	7.1675	0.0002741	0.00027663	0.00027253	0.00025129	9.146e-05	9.193e-05	0.00030364	0.00073123	0.00037436	0.0002722	0.00027091	0.00027473	0.00027335	0.00026836	0.00027047
568	7.1625	0.00049224	0.00048833	0.00049095	0.00042858	0.00016996	0.00016925	0.00040093	0.00049629	0.00051659	0.00048745	0.0004878	0.00049084	0.00049023	0.00048755	0.0004847
569	7.1575	0.0012572	0.00129942	0.00127607	0.00049247	0.00045897	0.00043666	0.00034802	0.00027117	0.00029247	0.00128741	0.00128407	0.0013354	0.00126616	0.00128687	0.00128709
570	7.1525	0.0029432	0.00291339	0.00296298	0.00092952	0.00072864	0.00074191	0.00066527	0.00065139	0.00051597	0.00290446	0.00296697	0.00286823	0.00288262	0.00292771	0.00288005
571	7.1475	0.00074376	0.0007775	0.00075211	0.00030537	0.00023698	0.00023375	0.00114413	0.00025509	0.0002229	0.00075407	0.00074005	0.00077496	0.0007785	0.00076201	0.00076997
572	7.1425	0.00296099	0.00290927	0.00294825	0.00094269	0.00079098	0.00079121	0.00075146	0.00047153	0.00055678	0.00292942	0.0029779	0.00288801	0.00287932	0.00289536	0.00290426
573	7.1375	0.00090796	0.00094755	0.00095011	0.00042847	0.00017784	0.00017333	0.00040917	0.00079774	0.00115343	0.00083379	0.00083304	0.00082272	0.00083001	0.00078707	0.00077443
574	7.1325	0.00083358	0.00082743	0.00082811	0.00093376	6.289e-05	5.24e-05	0.00031133	0.00073756	0.00033932	0.00079518	0.00083091	0.0007842	0.00076215	0.0007149	0.00065453
575	7.1275	0.00041878	0.00040738	0.00037673	0.00065985	0.0001008	4.799e-05	0.00068504	0.00014041	0.00013028	0.00051048	0.00046946	0.0005281	0.00058324	0.00063492	0.00068317
576	7.1225	0.00027375	0.00027153	0.00026887	0.00032743	0.00023224	5.74e-05	0.00135199	0.00010851	0.00013252	0.00028289	0.0002738	0.00029159	0.00030416	0.00030902	0.00032509
577	7.1175	0.00068518	0.00068182	0.00070211	0.00098373	0.000214	0.00012218	0.00052177	0.00011667	0.00011041	0.00063429	0.00066146	0.00062919	0.00059848	0.0005825	0.0005537
578	7.1125	0.00042521	0.00041997	0.00039542	0.00078378	0.00028602	0.00026695	0.00020238	8.731e-05	8.891e-05	0.0004823	0.00045943	0.00049047	0.00052164	0.00055212	0.0005804
579	7.1075	0.00021344	0.00021505	0.00021036	0.00026883	0.00019992	0.0004139	0.00019112	8.404e-05	9.151e-05	0.00022427	0.00022359	0.00022836	0.00023234	0.00023026	0.00023047
580	7.1025	0.00021579	0.00021343	0.00021642	0.00020285	9.737e-05	0.00021709	0.00015864	8.182e-05	9.647e-05	0.00022336	0.00022111	0.00022829	0.00023403	0.00023531	0.00024191
581	7.0975	0.00011104	0.00011333	0.00011142	0.00010489	4.914e-05	5.804e-05	7.534e-05	5.688e-05	7.616e-05	0.00011149	0.00010827	0.00011172	0.00011524	0.00011143	0.00011092
582	7.0925	0.00016214	0.00015858	0.00016045	0.00011757	5.018e-05	5.335e-05	8.132e-05	5.433e-05	7.327e-05	0.00016301	0.0001604	0.00016444	0.00016297	0.0001646	0.00016605
583	7.0875	0.00013403	0.00013435	0.0001317	0.00011745	4.32e-05	5.429e-05	9.036e-05	5.703e-05	8.514e-05	0.00013335	0.00013354	0.00013277	0.00013357	0.00013504	0.00013323
584	7.0825	7.999e-05	8.291e-05	8.296e-05	7.937e-05	2.689e-05	3.578e-05	7.295e-05	5.699e-05	7.126e-05	7.971e-05	8.047e-05	8.175e-05	8.349e-05	8.296e-05	8.328e-05
585	7.0775	0.00010105	0.00010099	0.00010365	8.773e-05	3.998e-05	4.493e-05	8.209e-05	5.632e-05	6.605e-05	0.00010051	0.00010518	0.00010067	0.00010165	0.00010034	9.919e-05
586	7.0725	0.00011788	0.00011941	0.00012158	0.00014435	4.853e-05	5.03e-05	8.762e-05	9.029e-05	0.00010055	0.00011881	0.00012092	0.00011842	0.00011803	0.00011688	0.00011759
587	7.0675	0.00015014	0.00015053	0.00015586	0.00012789	7.472e-05	7.368e-05	8.918e-05	0.00011939	0.00010192	0.00015572	0.00015494	0.00015464	0.00015375	0.0001533	0.00015304
588	7.0625	0.00019372	0.00019221	0.00019188	0.00019135	9.628e-05	9.547e-05	0.00019397	0.00019188	0.00017962	0.0001903	0.00019289	0.0001915	0.00018948	0.00019247	0.00019371
589	7.0575	0.00018908	0.00018688	0.00019254	0.00017441	9.492e-05	9.249e-05	0.00013756	0.00020155	0.00021903	0.00019061	0.00019262	0.00018939	0.0001913	0.00019025	0.00018788
590	7.0525	0.00018693	0.00019242	0.00018943	0.00015149	8.52e-05	7.883e-05	0.00014932	0.00042084	0.00056509	0.00018607	0.00018968	0.00018975	0.00018494	0.00018184	0.00018168
591	7.0475	0.00043628	0.00043227	0.00043257	0.00023072	0.00022251	0.00019272	0.00019139	0.00062074	0.00033583	0.00043717	0.0004414	0.00043185	0.00043381	0.00043878	0.00044044
592	7.0425	0.00018474	0.00019086	0.00018712	0.00011491	7.236e-05	0.00010085	0.00038751	0.00024746	0.00014283	0.00018037	0.00018333	0.0001885	0.00018158	0.00018131	0.00017883
593	7.0375	0.00076629	0.00075607	0.00077494	0.00034917	0.00031887	0.0002202	0.00053817	0.00049069	0.00019225	0.00074016	0.00075758	0.00073357	0.00071537	0.00071187	0.00070747
594	7.0325	0.00048886	0.00048842	0.00048065	0.00053856	0.00015832	0.00021222	0.00012872	0.0001755	0.00012392	0.00050267	0.00049817	0.0005	0.00051031	0.00051055	0.00051454
595	7.0275	0.00051197	0.00051662	0.00051183	0.0002203	0.00029022	0.00019315	0.00016898	0.00050311	0.00017755	0.00050945	0.00050754	0.00051589	0.00051139	0.00050811	0.00051469
596	7.0225	0.00069752	0.00069726	0.00069404	0.00023539	0.00040722	0.00053163	0.00014151	0.00040027	0.00015889	0.00070908	0.00071451	0.00070495	0.00071585	0.00073356	0.00073684
597	7.0175	0.00017858	0.00018659	0.00017822	0.00012652	7.425e-05	9.079e-05	0.00012958	0.00015707	0.00013331	0.00017714	0.00017866	0.00018655	0.00019196	0.00018742	0.00018338
598	7.0125	0.00078624	0.00077651	0.00078544	0.00033468	0.00034497	0.00028722	0.00030398	0.00052793	0.0002374	0.0007763	0.00078537	0.00076682	0.00076561	0.00076702	0.00076729
599	7.0075	0.00019446	0.00020326	0.0001946	0.00014993	0.00010849	0.00017122	0.00016022	0.0001317	0.00015738	0.00020072	0.00019374	0.00020249	0.00021489	0.00021467	0.00021659
600	7.0025	0.00012261	0.00012207	0.00012326	0.00012159	4.801e-05	5.074e-05	0.0001053	0.00010553	9.343e-05	0.00011986	0.00012023	0.00012177	0.00011918	0.00011668	0.00011703
601	6.9975	0.00013398	0.00013602	0.00013509	0.00015307	6.236e-05	5.992e-05	0.00014683	9.6e-05	0.0001255	0.00013807	0.00013365	0.00014134	0.00013931	0.00014236	0.00013947
602	6.9925	0.00018805	0.00018911	0.00018842	0.00021667	7.727e-05	7.776e-05	0.00020631	0.00017343	0.00017933	0.00018412	0.00018699	0.00018753	0.00018402	0.00018324	0.00018218
603	6.9875	0.00036608	0.00036552	0.00036664	0.00037927	0.00011831	0.0001058	0.0003159	0.00024457	0.00027403	0.00036222	0.00036624	0.00036181	0.00035965	0.00035818	0.00035898
604	6.9825	0.00031587	0.00031882	0.00031668	0.00028035	0.00012387	0.00012381	0.00020165	0.00016775	0.00017041	0.0003222	0.00032129	0.00031837	0.00032494	0.0003237	0.00032609
605	6.9775	0.00027208	0.00027465	0.0002698	0.00024755	8.163e-05	8.522e-05	0.0002742	0.00018327	0.0002387	0.00026792	0.00026771	0.00027132	0.00026345	0.0002631	0.00026442
606	6.9725	0.00048506	0.00048073	0.00048837	0.00030054	0.00010159	9.097e-05	0.00014708	0.00015554	0.00014905	0.00048432	0.00048856	0.00047601	0.00047881	0.0004802	0.00048099
607	6.9675	0.00019059	0.00018848	0.00018555	0.00017707	7.959e-05	9.622e-05	0.0001279	9.314e-05	0.00012612	0.00019288	0.00018714	0.00019333	0.00019727	0.00019675	0.00019923
608	6.9625	0.00038668	0.00038151	0.00038698	0.00023681	9.778e-05	9.921e-05	0.00013121	0.00015657	0.00018574	0.00038444	0.0003872	0.00038311	0.00038001	0.00037641	0.00037711
609	6.9575	0.00023264	0.00023729	0.00023631	0.00019099	8.216e-05	8.497e-05	0.00014264	0.00012501	0.00015076	0.00024131	0.00023457	0.00023457	0.00024163	0.0002427	0.0002444
610	6.9525	0.00013907	0.00013416	0.00013705	0.00016011	4.972e-05	4.981e-05	0.0001167	0.00011825	0.0001434	0.00013646	0.00013534	0.00013493	0.00013794	0.0001372	0.00013806
611	6.9475	0.00019716	0.0001924	0.00019453	0.00015368	7.853e-05	7.866e-05	9.904e-05	0.00012725	0.0001261	0.00019437	0.00019397	0.00019028	0.00019172	0.0001958	0.00019287
612	6.9425	0.00010959	0.00011163	0.00011286	9.112e-05	3.711e-05	3.756e-05	5.794e-05	8.377e-05	8.819e-05	0.00011379	0.00010918	0.00011114	0.00011206	0.00010944	0.00011173
613	6.9375	8.432e-05	8.188e-05	8.269e-05	8.396e-05	3.037e-05	2.853e-05	5.389e-05	6.175e-05	6.794e-05	8.765e-05	8.616e-05	8.68e-05	8.327e-05	8.573e-05	8.443e-05
614	6.9325	7.29e-05	7.756e-05	7.488e-05	7.914e-05	2.642e-05	2.692e-05	5.181e-05	6.732e-05	6.387e-05	7.56e-05	7.553e-05	7.693e-05	7.388e-05	7.443e-05	7.45e-05
615	6.9275	0.00012791	0.00012815	0.00012792	0.00014751	5.186e-05	5.125e-05	0.00011603	0.00012791	0.00010686	0.00012642	0.00012894	0.00013066	0.00013016	0.00012475	0.00012816
616	6.9225	0.00019215	0.00019092	0.00019623	0.00030962	9.422e-05	9.458e-05	0.00023316	0.00019985	0.00019406	0.00019336	0.00019424	0.00019095	0.00019086	0.00019427	0.00019318
617	6.9175	0.00017767	0.00017737	0.00017757	0.0001939	7.83e-05	7.77e-05	0.00019036	0.000199	0.00017912	0.0001823	0.00017984	0.00017737	0.00018182	0.0001766	0.00018432
618	6.9125	0.00018902	0.00018962	0.00019311	0.00014376	7.34e-05	7.444e-05	0.00016411	0.00022971	0.00017357	0.00018877	0.00019115	0.00018942	0.00019059	0.00019037	0.00018729
619	6.9075	0.00022853	0.0002248	0.00022552	0.00029398	9.895e-05	9.79e-05	0.00024219	0.0001725	0.00026211	0.00022677	0.0002258	0.0002282	0.00022558	0.00022392	0.00022594
620	6.9025	0.00021761	0.00021703	0.00021866	0.00019223	8.531e-05	8.54e-05	0.00017159	0.00019245	0.00020959	0.00021817	0.00021674	0.00021518	0.00021741	0.00021712	0.00022312
621	6.8975	0.00015683	0.00015563	0.00015706	0.00019817	6.753e-05	6.436e-05	0.00019679	0.00016761	0.00018237	0.00015298	0.00015575	0.00015598	0.00015987	0.00015397	0.00015701
622	6.8925	0.00015951	0.00015946	0.00015742	0.00023118	6.785e-05	7.002e-05	0.00016185	9.261e-05	0.00018912	0.00015846	0.00015873	0.00015698	0.00015666	0.00015663	0.00015849
623	6.8875	8.528e-05	8.728e-05	8.629e-05	0.0001173	3.099e-05	3.02e-05	0.00011061	7.977e-05	0.00010293	8.468e-05	8.612e-05	8.691e-05	8.767e-05	8.654e-05	8.929e-05
624	6.8825	0.00011936	0.00011917	0.00011362	0.00015341	4.365e-05	4.282e-05	0.00013935	0.00011698	0.00013787	0.00011735	0.00011393	0.00011726	0.00011402	0.00011506	0.00011665
625	6.8775	0.00012584	0.00012544	0.0001263	0.00016668	4.459e-05	4.415e-05	0.00012313	0.000104	0.00013049	0.00012571	0.00012417	0.00012566	0.00012415	0.00012647	0.00012363
626	6.8725	0.00026533	0.00026516	0.00026908	0.00033674	9.387e-05	9.019e-05	0.00029621	0.00029061	0.00038479	0.00027093	0.00027027	0.00026981	0.00026832	0.0002674	0.00026571
627	6.8675	0.00018737	0.00018985	0.00018759	0.00022362	6.913e-05	6.91e-05	0.00018654	0.00017368	0.00024221	0.00018805	0.00018698	0.00018626	0.00019277	0.00019035	0.00018821
628	6.8625	0.00018655	0.00018624	0.00018334	0.00022466	6.476e-05	6.069e-05	0.00019859	0.00018529	0.00023615	0.00019042	0.00018204	0.00019073	0.00018931	0.00018601	0.00019032
629	6.8575	0.00026283	0.00026156	0.00026296	0.00030598	9.836e-05	0.00010013	0.00026895	0.00026962	0.000353	0.00026161	0.00026412	0.0002593	0.00026213	0.00026065	0.00025913
630	6.8525	0.0001552	0.00015752	0.00015493	0.00018395	6.674e-05	6.558e-05	0.00018351	0.00014509	0.00016685	0.00015724	0.00015436	0.00015536	0.00015858	0.00015454	0.0001577
631	6.8475	9.277e-05	9.53e-05	9.211e-05	0.00011003	3.457e-05	3.494e-05	9.537e-05	7.887e-05	0.00010647	9.168e-05	8.99e-05	9.092e-05	9.394e-05	9.562e-05	9.393e-05
632	6.8425	0.00010568	0.0001048	0.00010468	0.00013737	4.664e-05	4.69e-05	0.00013646	0.00011681	0.00012269	0.00010627	0.00010661	0.0001047	0.00010631	0.00010563	0.00010712
633	6.8375	7.347e-05	6.873e-05	7.216e-05	8.817e-05	2.846e-05	2.856e-05	7.891e-05	6.525e-05	9.557e-05	7.215e-05	7.171e-05	7.173e-05	7.19e-05	7.188e-05	7.061e-05
634	6.8325	6.388e-05	6.384e-05	5.999e-05	7.279e-05	2.08e-05	1.935e-05	6.481e-05	5.472e-05	7.591e-05	6.18e-05	6.025e-05	6.304e-05	6.394e-05	6.003e-05	5.909e-05
635	6.8275	5.439e-05	5.295e-05	5.495e-05	6.912e-05	1.749e-05	1.858e-05	5.785e-05	5.213e-05	7.714e-05	5.486e-05	5.454e-05	5.615e-05	5.558e-05	5.595e-05	5.938e-05
636	6.8225	4.972e-05	4.766e-05	4.694e-05	6.055e-05	1.487e-05	1.469e-05	5.533e-05	5.058e-05	6.97e-05	4.832e-05	4.976e-05	5.068e-05	4.708e-05	4.841e-05	4.722e-05
637	6.8175	6.01e-05	6.002e-05	5.871e-05	7.126e-05	1.85e-05	1.85e-05	6.417e-05	5.521e-05	7.458e-05	6.008e-05	5.978e-05	6.101e-05	5.569e-05	5.682e-05	5.974e-05
638	6.8125	5.051e-05	4.873e-05	4.759e-05	6.065e-05	1.559e-05	1.461e-05	4.427e-05	5.184e-05	7.51e-05	4.774e-05	4.864e-05	4.993e-05	4.85e-05	5e-05	5.381e-05
639	6.8075	7.278e-05	7.198e-05	7.163e-05	6.726e-05	2.701e-05	2.708e-05	7.795e-05	5.526e-05	7.098e-05	7.17e-05	7.345e-05	7.309e-05	7.018e-05	7.248e-05	7.21e-05
640	6.8025	9.569e-05	9.597e-05	9.364e-05	8.543e-05	3.592e-05	3.8e-05	9.624e-05	7.036e-05	9.148e-05	9.437e-05	9.124e-05	9.283e-05	9.549e-05	9.405e-05	9.983e-05
641	6.7975	5.575e-05	5.622e-05	5.402e-05	5.973e-05	2.171e-05	2.145e-05	5.447e-05	5.39e-05	6.897e-05	5.599e-05	5.532e-05	5.416e-05	5.509e-05	5.53e-05	5.552e-05
642	6.7925	4.589e-05	4.392e-05	4.562e-05	5.474e-05	1.376e-05	1.645e-05	5.114e-05	5.033e-05	6.361e-05	4.591e-05	4.428e-05	4.612e-05	3.966e-05	4.478e-05	4.607e-05
643	6.7875	8.208e-05	8.064e-05	7.871e-05	9.658e-05	3.133e-05	3.131e-05	0.00010254	9.586e-05	0.00011376	8.091e-05	7.991e-05	8.278e-05	7.888e-05	8.078e-05	8.159e-05
644	6.7825	7.367e-05	7.294e-05	7.668e-05	9.428e-05	2.838e-05	2.881e-05	7.493e-05	8.424e-05	0.00010519	7.749e-05	7.616e-05	7.508e-05	7.55e-05	7.411e-05	7.26e-05
645	6.7775	5.994e-05	6.008e-05	6.023e-05	7.462e-05	2.088e-05	2.136e-05	6.459e-05	7.665e-05	9.341e-05	6.285e-05	5.924e-05	5.993e-05	6.065e-05	5.89e-05	5.945e-05
646	6.7725	6.214e-05	6.31e-05	6.188e-05	7.994e-05	2.339e-05	2.343e-05	7.921e-05	9.387e-05	0.00010995	6.285e-05	6.376e-05	6.227e-05	6.303e-05	6.196e-05	6.278e-05
647	6.7675	7.981e-05	7.931e-05	7.76e-05	9.859e-05	3.147e-05	2.885e-05	8.755e-05	0.00010922	0.0001256	7.896e-05	7.988e-05	7.928e-05	8.059e-05	7.938e-05	8.182e-05
648	6.7625	0.00011569	0.00011614	0.00011189	0.00012752	4.375e-05	4.119e-05	0.00013033	0.00012082	0.00015665	0.00011868	0.00011516	0.00011398	0.00011359	0.00011268	0.00011343
649	6.7575	8.144e-05	8.416e-05	7.923e-05	9.032e-05	3.184e-05	3.156e-05	7.768e-05	9.422e-05	0.0001161	8.312e-05	8.116e-05	8.032e-05	8.043e-05	8.19e-05	8.027e-05
650	6.7525	6.331e-05	6.383e-05	6.372e-05	7.149e-05	2.264e-05	2.488e-05	6.219e-05	6.548e-05	8.597e-05	6.426e-05	6.359e-05	6.388e-05	6.014e-05	6.318e-05	6.361e-05
651	6.7475	6.388e-05	6.543e-05	6.681e-05	7.037e-05	2.349e-05	2.234e-05	5.547e-05	5.159e-05	7.223e-05	6.437e-05	6.606e-05	6.444e-05	6.531e-05	6.094e-05	6.34e-05
652	6.7425	5.004e-05	5.05e-05	4.964e-05	4.912e-05	1.901e-05	1.836e-05	4.115e-05	4.076e-05	7.142e-05	5.193e-05	4.804e-05	4.945e-05	5.085e-05	5.102e-05	4.778e-05
653	6.7375	3.435e-05	3.608e-05	3.68e-05	4.278e-05	1.106e-05	1.129e-05	3.506e-05	3.256e-05	4.587e-05	3.778e-05	3.571e-05	3.352e-05	3.606e-05	3.505e-05	3.784e-05
654	6.7325	3.373e-05	3.573e-05	3.32e-05	4.037e-05	1.079e-05	1.067e-05	3.499e-05	3.021e-05	3.96e-05	3.405e-05	3.406e-05	3.635e-05	3.432e-05	3.419e-05	3.508e-05
655	6.7275	2.347e-05	2.714e-05	2.551e-05	3.2e-05	7.21e-06	7.41e-06	3.046e-05	2.021e-05	3.295e-05	2.364e-05	2.426e-05	2.691e-05	2.796e-05	2.402e-05	2.284e-05
656	6.7225	3.889e-05	3.887e-05	3.673e-05	4.653e-05	1.463e-05	1.432e-05	4.257e-05	3.072e-05	5.215e-05	3.526e-05	3.611e-05	3.303e-05	3.638e-05	3.52e-05	3.432e-05
657	6.7175	3.332e-05	3.267e-05	3.098e-05	4.04e-05	9.95e-06	1.01e-05	4.172e-05	2.768e-05	4.212e-05	3.102e-05	3.254e-05	3.224e-05	3.417e-05	3.027e-05	3.163e-05
658	6.7125	3.765e-05	3.467e-05	3.666e-05	4.212e-05	1.083e-05	1.228e-05	4.415e-05	2.862e-05	3.607e-05	3.662e-05	3.754e-05	3.614e-05	3.886e-05	3.67e-05	3.903e-05
659	6.7075	2.668e-05	3.031e-05	2.551e-05	3.351e-05	8.87e-06	8.83e-06	5.221e-05	2.206e-05	2.798e-05	2.921e-05	3.036e-05	2.552e-05	2.665e-05	2.739e-05	2.857e-05
660	6.7025	5.942e-05	5.777e-05	5.667e-05	5.752e-05	1.995e-05	2.083e-05	6.277e-05	4.16e-05	5.299e-05	5.4e-05	5.872e-05	5.525e-05	5.514e-05	5.612e-05	5.611e-05
661	6.6975	2.336e-05	2.684e-05	2.37e-05	3.411e-05	7.34e-06	4.9e-06	2.726e-05	3.33e-05	4.206e-05	2.732e-05	2.452e-05	2.486e-05	2.227e-05	2.688e-05	2.419e-05
662	6.6925	3.455e-05	3.455e-05	3.435e-05	3.911e-05	1.016e-05	9.36e-06	4.055e-05	3.064e-05	4.303e-05	3.446e-05	3.708e-05	3.42e-05	3.111e-05	3.841e-05	3.573e-05
663	6.6875	3.153e-05	2.686e-05	2.816e-05	4.038e-05	9.71e-06	1.039e-05	2.929e-05	2.645e-05	3.164e-05	2.793e-05	3.135e-05	3.053e-05	2.983e-05	2.781e-05	3.098e-05
664	6.6825	3.502e-05	3.393e-05	3.603e-05	4.593e-05	1.342e-05	1.324e-05	5.901e-05	2.326e-05	2.511e-05	3.461e-05	3.611e-05	3.771e-05	3.654e-05	3.4e-05	3.609e-05
665	6.6775	0.00015279	0.00015165	0.00015448	0.00015615	6.417e-05	6.309e-05	0.00021934	0.00012486	0.00015843	0.00015736	0.00015684	0.00015391	0.00014971	0.00015053	0.00015019
666	6.6725	4.155e-05	4.425e-05	3.976e-05	4.045e-05	1.126e-05	1.111e-05	3.462e-05	7.408e-05	4.768e-05	4.041e-05	4.096e-05	4.185e-05	3.962e-05	4.06e-05	4.227e-05
667	6.6675	3.876e-05	3.956e-05	3.693e-05	4.897e-05	1.827e-05	1.57e-05	0.00012707	2.908e-05	3.636e-05	3.88e-05	3.715e-05	4.158e-05	3.732e-05	3.711e-05	4.041e-05
668	6.6625	0.0001323	0.00013179	0.00013268	0.00012264	4.341e-05	4.469e-05	0.00012584	0.00014733	0.00014674	0.00013307	0.00013568	0.00013078	0.00012722	0.00013112	0.00013023
669	6.6575	2.765e-05	2.753e-05	2.685e-05	3.351e-05	5.15e-06	5.64e-06	4.991e-05	3.219e-05	3.636e-05	2.712e-05	2.851e-05	2.99e-05	2.845e-05	2.756e-05	2.691e-05
670	6.6525	3.431e-05	3.09e-05	3.325e-05	4.923e-05	9.03e-06	1.074e-05	5.596e-05	3.157e-05	4.751e-05	3.2e-05	2.971e-05	3.027e-05	3.138e-05	3.086e-05	3.114e-05
671	6.6475	8.622e-05	8.629e-05	8.729e-05	0.00017214	3.599e-05	3.407e-05	7.25e-05	5.785e-05	0.00010923	8.963e-05	8.731e-05	8.936e-05	8.703e-05	8.521e-05	8.589e-05
672	6.6425	0.00014229	0.00014438	0.00014387	0.00027887	6.251e-05	6.141e-05	0.00010208	7.84e-05	0.00017594	0.0001442	0.00014572	0.00014455	0.0001417	0.00014209	0.00014397
673	6.6375	9.498e-05	9.388e-05	9.189e-05	0.00015956	3.585e-05	3.556e-05	7.385e-05	3.935e-05	8.084e-05	9.114e-05	9.178e-05	9.175e-05	9.257e-05	9.459e-05	9.493e-05
674	6.6325	2.516e-05	2.521e-05	2.565e-05	3.402e-05	6.46e-06	7.09e-06	2.416e-05	2.991e-05	3.74e-05	2.528e-05	2.584e-05	2.281e-05	2.585e-05	2.674e-05	2.382e-05
675	6.6275	1.432e-05	1.596e-05	1.622e-05	2.561e-05	3.42e-06	3.61e-06	1.792e-05	1.266e-05	1.897e-05	1.785e-05	1.547e-05	1.482e-05	1.92e-05	2.036e-05	1.515e-05
676	6.6225	2.543e-05	2.411e-05	2.56e-05	3.456e-05	4.93e-06	5.45e-06	3.204e-05	2.333e-05	3.152e-05	2.529e-05	2.636e-05	2.471e-05	2.579e-05	2.599e-05	2.523e-05
677	6.6175	2.347e-05	2.051e-05	2.262e-05	3.011e-05	5.84e-06	5.45e-06	2.39e-05	1.861e-05	2.546e-05	2.158e-05	2.368e-05	2.412e-05	2.315e-05	2.053e-05	2.143e-05
678	6.6125	3.778e-05	3.692e-05	3.742e-05	5.143e-05	1.004e-05	1.133e-05	4.859e-05	3.482e-05	4.807e-05	3.705e-05	3.831e-05	3.374e-05	3.64e-05	3.832e-05	3.603e-05
679	6.6075	2.074e-05	2.16e-05	2.107e-05	3.547e-05	6.48e-06	4.56e-06	2.342e-05	2.035e-05	3.335e-05	2.005e-05	2.172e-05	2.258e-05	2.191e-05	2.166e-05	2.22e-05
680	6.6025	2.901e-05	3.14e-05	3.057e-05	5.124e-05	8.5e-06	8.04e-06	3.69e-05	2.788e-05	5.166e-05	3.061e-05	2.92e-05	3.024e-05	3.199e-05	2.724e-05	2.995e-05
681	6.5975	0.00013434	0.00013552	0.00014167	8.464e-05	1.787e-05	1.375e-05	0.00015798	0.00011108	0.00017124	0.00013378	0.00013558	0.00013573	0.00012714	0.00012813	0.00012387
682	6.5925	0.00010008	9.904e-05	9.788e-05	8.334e-05	2.586e-05	2.927e-05	8.2e-05	2.828e-05	4.545e-05	0.00010127	0.00010147	9.908e-05	0.00010681	0.00010851	0.00010958
683	6.5875	2.217e-05	2.286e-05	2.225e-05	2.928e-05	6.02e-06	5.56e-06	2.929e-05	1.787e-05	2.974e-05	2.392e-05	2.148e-05	2.499e-05	2.459e-05	2.356e-05	2.441e-05
684	6.5825	2.552e-05	2.473e-05	2.527e-05	3.795e-05	4.2e-06	3.78e-06	3.727e-05	1.669e-05	2.769e-05	2.428e-05	2.778e-05	2.611e-05	2.348e-05	2.443e-05	2.3e-05
685	6.5775	2.423e-05	2.489e-05	2.429e-05	4.124e-05	5.31e-06	5.79e-06	1.906e-05	2.094e-05	3.322e-05	2.575e-05	2.522e-05	2.476e-05	2.413e-05	2.686e-05	2.635e-05
686	6.5725	1.626e-05	1.336e-05	1.262e-05	2.085e-05	1.58e-06	7.3e-07	1.357e-05	1.39e-05	1.799e-05	1.625e-05	1.535e-05	1.567e-05	1.6e-05	1.448e-05	1.7e-05
687	6.5675	2.391e-05	2.514e-05	2.44e-05	3.295e-05	3.84e-06	3.35e-06	3.087e-05	1.973e-05	3.149e-05	2.289e-05	2.694e-05	2.485e-05	2.291e-05	2.141e-05	2.727e-05
688	6.5625	2.639e-05	2.764e-05	2.929e-05	3.154e-05	6.68e-06	5.53e-06	2.764e-05	1.96e-05	2.91e-05	2.76e-05	2.641e-05	2.77e-05	2.726e-05	2.566e-05	2.808e-05
689	6.5575	2.77e-05	2.858e-05	2.894e-05	5.017e-05	6.59e-06	6.54e-06	3.582e-05	2.375e-05	3.891e-05	3.2e-05	2.816e-05	3.306e-05	2.911e-05	2.938e-05	2.826e-05
690	6.5525	2.214e-05	1.947e-05	1.964e-05	3.556e-05	3.6e-06	4.18e-06	1.877e-05	1.606e-05	2.539e-05	2.029e-05	1.956e-05	2.052e-05	2.092e-05	1.92e-05	2.09e-05
691	6.5475	1.586e-05	1.279e-05	1.288e-05	2.526e-05	1.48e-06	1.69e-06	1.821e-05	1.969e-05	2.051e-05	1.186e-05	1.29e-05	1.585e-05	1.512e-05	1.203e-05	1.617e-05
692	6.5425	1.433e-05	1.659e-05	1.494e-05	3.074e-05	3.89e-06	2.27e-06	1.824e-05	9.45e-06	1.571e-05	1.683e-05	1.491e-05	1.625e-05	1.535e-05	1.696e-05	1.711e-05
693	6.5375	2.207e-05	2.324e-05	2.344e-05	3.347e-05	4.7e-06	4.51e-06	1.739e-05	1.429e-05	2.492e-05	2.459e-05	2.308e-05	2.474e-05	2.271e-05	2.487e-05	2.311e-05
694	6.5325	1.906e-05	1.555e-05	1.82e-05	2.13e-05	3.6e-06	2.79e-06	1.527e-05	1.03e-05	1.521e-05	1.703e-05	2.022e-05	1.769e-05	1.706e-05	1.901e-05	2.079e-05
695	6.5275	2.655e-05	2.664e-05	2.562e-05	3.43e-05	5.9e-06	5.37e-06	3.236e-05	1.41e-05	2.941e-05	2.543e-05	2.82e-05	2.835e-05	2.457e-05	2.575e-05	2.676e-05
696	6.5225	2.342e-05	2.287e-05	2.643e-05	3.883e-05	7.76e-06	6.88e-06	2.765e-05	1.502e-05	2.413e-05	2.374e-05	2.447e-05	2.63e-05	2.443e-05	2.495e-05	2.342e-05
697	6.5175	2.004e-05	1.891e-05	2.034e-05	3.404e-05	6e-06	4.29e-06	2.036e-05	1.628e-05	2.698e-05	2.001e-05	2.124e-05	2.041e-05	1.953e-05	2.139e-05	1.854e-05
698	6.5125	1.604e-05	1.611e-05	1.506e-05	2.272e-05	2.88e-06	2.48e-06	1.546e-05	1.076e-05	1.891e-05	1.66e-05	1.637e-05	1.452e-05	1.491e-05	1.474e-05	1.7e-05
699	6.5075	1.771e-05	2.003e-05	1.633e-05	2.729e-05	3.72e-06	3.57e-06	2.968e-05	1.477e-05	2.376e-05	1.985e-05	1.875e-05	1.804e-05	1.798e-05	2.015e-05	2.097e-05
700	6.5025	3.215e-05	3.138e-05	2.984e-05	4.274e-05	6.46e-06	8.41e-06	3.902e-05	2.394e-05	3.157e-05	2.991e-05	3.441e-05	2.988e-05	3.25e-05	3.163e-05	3.464e-05
701	6.4975	2.575e-05	2.377e-05	2.255e-05	4.057e-05	6.69e-06	6.23e-06	4.217e-05	2.423e-05	3.143e-05	2.49e-05	2.387e-05	2.094e-05	2.314e-05	2.532e-05	2.7e-05
702	6.4925	2.159e-05	1.98e-05	2.083e-05	3.047e-05	4.11e-06	4.61e-06	2.552e-05	2.313e-05	2.801e-05	2.295e-05	2.124e-05	2.346e-05	1.891e-05	2.148e-05	1.939e-05
703	6.4875	4.915e-05	4.92e-05	4.696e-05	6.289e-05	1.062e-05	1.084e-05	6.322e-05	4.062e-05	6.443e-05	4.935e-05	5.176e-05	4.964e-05	4.894e-05	4.718e-05	4.57e-05
704	6.4825	7.697e-05	7.68e-05	7.804e-05	8.684e-05	1.751e-05	1.777e-05	8.554e-05	4.622e-05	8.4e-05	7.616e-05	7.675e-05	7.734e-05	7.578e-05	7.617e-05	7.756e-05
705	6.4775	3.384e-05	3.652e-05	3.313e-05	3.876e-05	6.57e-06	6.97e-06	2.928e-05	1.452e-05	2.985e-05	3.839e-05	3.358e-05	3.464e-05	3.742e-05	3.88e-05	3.654e-05
706	6.4725	2.169e-05	2.097e-05	1.97e-05	2.857e-05	3.57e-06	4.18e-06	2.016e-05	1.301e-05	2.207e-05	2.176e-05	2.146e-05	2.083e-05	1.993e-05	1.85e-05	2.078e-05
707	6.4675	1.499e-05	1.23e-05	9.68e-06	1.858e-05	1.06e-06	4.2e-07	1.11e-05	8.12e-06	1.35e-05	9.97e-06	1.051e-05	1.389e-05	1.118e-05	1.003e-05	1.382e-05
708	6.4625	1.699e-05	1.654e-05	1.853e-05	2.523e-05	2.36e-06	3.24e-06	1.983e-05	1.321e-05	1.672e-05	1.755e-05	1.875e-05	1.695e-05	1.74e-05	1.566e-05	2.157e-05
709	6.4575	1.585e-05	1.663e-05	1.678e-05	2.404e-05	1.59e-06	2.38e-06	1.533e-05	1.04e-05	1.593e-05	1.989e-05	1.779e-05	1.87e-05	1.933e-05	1.519e-05	1.611e-05
710	6.4525	1.994e-05	2.064e-05	2.435e-05	3.093e-05	3.56e-06	2.6e-06	2.644e-05	1.984e-05	2.544e-05	2.396e-05	2.194e-05	2.389e-05	2.172e-05	2.31e-05	2.145e-05
711	6.4475	2.911e-05	2.627e-05	2.867e-05	3.112e-05	4.83e-06	4.99e-06	2.621e-05	1.743e-05	2.756e-05	2.809e-05	2.705e-05	2.273e-05	2.777e-05	2.688e-05	2.751e-05
712	6.4425	1.837e-05	1.829e-05	2.129e-05	2.25e-05	9e-08	-6.2e-07	1.488e-05	1.022e-05	1.659e-05	1.858e-05	1.886e-05	1.713e-05	1.925e-05	1.736e-05	2.005e-05
713	6.4375	2.024e-05	1.783e-05	1.871e-05	2.415e-05	2.39e-06	3.6e-07	1.446e-05	1.142e-05	1.611e-05	2.028e-05	1.659e-05	1.727e-05	1.96e-05	1.867e-05	1.842e-05
714	6.4325	1.382e-05	1.512e-05	1.352e-05	2.172e-05	1.21e-06	1.29e-06	1.611e-05	1.298e-05	1.886e-05	1.689e-05	1.506e-05	1.575e-05	1.308e-05	1.511e-05	1.736e-05
715	6.4275	2.529e-05	2.372e-05	2.71e-05	3.342e-05	6.29e-06	5e-06	2.838e-05	1.762e-05	2.706e-05	2.436e-05	2.64e-05	2.504e-05	2.404e-05	2.34e-05	2.367e-05
716	6.4225	1.343e-05	1.148e-05	1.199e-05	1.627e-05	5e-07	3.2e-07	1.166e-05	8.82e-06	1.391e-05	1.28e-05	1.331e-05	1.493e-05	1.128e-05	9.59e-06	1.165e-05
717	6.4175	2.613e-05	2.847e-05	2.591e-05	1.97e-05	2.4e-07	8.2e-07	1.668e-05	1.59e-05	2.306e-05	2.516e-05	2.439e-05	2.528e-05	2.831e-05	2.459e-05	2.734e-05
718	6.4125	4.275e-05	3.78e-05	4.189e-05	2.984e-05	2.76e-06	2.09e-06	2.612e-05	4.695e-05	5.045e-05	3.859e-05	4.143e-05	4.066e-05	4.012e-05	4.156e-05	3.771e-05
719	6.4075	2.462e-05	2.445e-05	2.443e-05	3.699e-05	6.7e-06	7.65e-06	1.404e-05	1.974e-05	3.662e-05	2.409e-05	2.544e-05	2.377e-05	2.408e-05	2.521e-05	2.817e-05
720	6.4025	1.149e-05	1.265e-05	9.26e-06	1.808e-05	2.2e-07	1.13e-06	1.085e-05	1.442e-05	1.607e-05	1.559e-05	1.209e-05	1.436e-05	1.438e-05	1.168e-05	1.301e-05
721	6.3975	1.461e-05	1.443e-05	1.14e-05	1.63e-05	-4.6e-07	-8.4e-07	1.034e-05	1.951e-05	1.389e-05	1.642e-05	1.428e-05	1.329e-05	1.644e-05	9.74e-06	1.381e-05
722	6.3925	2.81e-05	2.77e-05	2.875e-05	3.54e-05	5.84e-06	5.51e-06	3.724e-05	3.349e-05	3.615e-05	2.749e-05	2.616e-05	2.566e-05	2.765e-05	2.704e-05	2.568e-05
723	6.3875	4.271e-05	4.399e-05	4.236e-05	5.602e-05	1.222e-05	9.36e-06	4.699e-05	3.155e-05	3.045e-05	4.681e-05	4.359e-05	4.347e-05	4.017e-05	4.219e-05	4.016e-05
724	6.3825	2.748e-05	2.766e-05	2.754e-05	3.101e-05	5.59e-06	7.59e-06	2.702e-05	1.741e-05	2.447e-05	2.873e-05	2.766e-05	3.044e-05	2.754e-05	2.907e-05	2.768e-05
725	6.3775	3.818e-05	3.519e-05	3.94e-05	3.492e-05	9.79e-06	9.33e-06	3.888e-05	1.916e-05	2.905e-05	3.917e-05	3.668e-05	3.681e-05	3.741e-05	3.784e-05	3.588e-05
726	6.3725	1.722e-05	1.863e-05	1.896e-05	2.122e-05	2.22e-06	2.62e-06	2.051e-05	1.753e-05	2.283e-05	1.864e-05	2.024e-05	1.928e-05	1.862e-05	1.958e-05	1.945e-05
727	6.3675	1.4e-05	9.01e-06	1.114e-05	1.443e-05	5.9e-07	-9.5e-07	1.741e-05	8.64e-06	1.466e-05	1.524e-05	1.579e-05	1.133e-05	1.235e-05	1.048e-05	1.324e-05
728	6.3625	1.498e-05	9.32e-06	1.477e-05	1.392e-05	1e-08	-7.6e-07	1.525e-05	1.081e-05	1.801e-05	1.146e-05	1.05e-05	1.121e-05	9.09e-06	1.121e-05	1.468e-05
729	6.3575	1.411e-05	1.264e-05	1.479e-05	1.395e-05	-2.1e-07	-1.11e-06	1.372e-05	1.001e-05	1.584e-05	1.163e-05	1.307e-05	1.304e-05	1.246e-05	1.591e-05	1.43e-05
730	6.3525	1.732e-05	1.439e-05	1.207e-05	1.702e-05	-9e-08	-2.5e-07	1.363e-05	1.147e-05	1.513e-05	1.574e-05	1.441e-05	1.209e-05	1.244e-05	1.173e-05	9.58e-06
731	6.3475	1.224e-05	1.182e-05	1.056e-05	1.365e-05	7.6e-07	-7.9e-07	1.539e-05	9.05e-06	1.651e-05	1.098e-05	1.085e-05	9.88e-06	1.173e-05	1.148e-05	1.192e-05
732	6.3425	2.056e-05	1.959e-05	2.032e-05	2.042e-05	3.11e-06	1.1e-06	2.577e-05	1.382e-05	1.814e-05	2.075e-05	1.858e-05	1.843e-05	1.574e-05	1.762e-05	2.11e-05
733	6.3375	1.546e-05	1.598e-05	1.418e-05	2.268e-05	1.83e-06	4.36e-06	2.047e-05	1.042e-05	1.753e-05	1.749e-05	1.672e-05	1.649e-05	1.659e-05	1.552e-05	1.617e-05
734	6.3325	1.548e-05	1.6e-05	1.687e-05	1.882e-05	1e-08	-2.9e-07	2.287e-05	1.053e-05	1.796e-05	1.519e-05	1.496e-05	1.469e-05	1.657e-05	1.592e-05	1.574e-05
735	6.3275	2.235e-05	2.028e-05	2.069e-05	2.709e-05	3.64e-06	1.72e-06	2.606e-05	1.278e-05	2.152e-05	2.414e-05	2.255e-05	1.925e-05	2.282e-05	2.51e-05	1.976e-05
736	6.3225	1.756e-05	1.687e-05	1.819e-05	2.253e-05	2.4e-06	1.39e-06	2.676e-05	1.444e-05	1.814e-05	1.826e-05	1.744e-05	1.948e-05	1.957e-05	1.707e-05	1.602e-05
737	6.3175	1.842e-05	1.945e-05	2.048e-05	2.795e-05	1.66e-06	2.13e-06	2.578e-05	1.129e-05	1.788e-05	1.818e-05	1.942e-05	1.94e-05	1.937e-05	1.936e-05	1.701e-05
738	6.3125	2.747e-05	2.796e-05	2.643e-05	1.994e-05	1.97e-06	2.37e-06	2.062e-05	7.75e-06	1.746e-05	2.628e-05	2.456e-05	2.334e-05	2.945e-05	2.475e-05	2.691e-05
739	6.3075	2.627e-05	2.923e-05	2.747e-05	1.818e-05	2.11e-06	3.24e-06	2.102e-05	5.87e-06	1.632e-05	2.853e-05	2.81e-05	3.034e-05	3.142e-05	2.593e-05	2.8e-05
740	6.3025	2.993e-05	3.039e-05	2.807e-05	1.587e-05	2.07e-06	2.89e-06	1.672e-05	7.86e-06	1.284e-05	2.947e-05	3.194e-05	2.896e-05	2.851e-05	2.791e-05	2.695e-05
741	6.2975	2.108e-05	2.281e-05	2.176e-05	2.646e-05	3.56e-06	3.57e-06	3.026e-05	1.402e-05	2.173e-05	2.069e-05	1.97e-05	1.828e-05	1.959e-05	2.38e-05	2e-05
742	6.2925	2.66e-05	2.243e-05	2.196e-05	3.018e-05	4.35e-06	4.42e-06	3.092e-05	1.959e-05	2.878e-05	2.332e-05	2.409e-05	2.473e-05	2.224e-05	2.334e-05	1.931e-05
743	6.2875	1.318e-05	1.181e-05	1.245e-05	1.812e-05	2.5e-07	8.4e-07	1.831e-05	6.13e-06	1.393e-05	1.495e-05	1.327e-05	1.231e-05	1.573e-05	1.156e-05	1.2e-05
744	6.2825	1.665e-05	1.361e-05	1.542e-05	1.897e-05	1.37e-06	-5.4e-07	1.993e-05	8.47e-06	1.594e-05	1.986e-05	1.728e-05	1.594e-05	1.783e-05	1.478e-05	1.606e-05
745	6.2775	1.551e-05	1.183e-05	1.346e-05	1.645e-05	6.5e-07	2.8e-07	1.792e-05	1.093e-05	1.442e-05	1.11e-05	1.373e-05	1.228e-05	1.4e-05	1.455e-05	1.381e-05
746	6.2725	1.215e-05	1.37e-05	1.212e-05	2.014e-05	9.3e-07	9.8e-07	2.198e-05	9.54e-06	1.39e-05	1.509e-05	1.375e-05	1.38e-05	1.319e-05	1.307e-05	1.24e-05
747	6.2675	1.914e-05	1.651e-05	1.937e-05	2.877e-05	2.77e-06	2.78e-06	2.419e-05	1.025e-05	1.862e-05	1.867e-05	1.844e-05	1.925e-05	1.982e-05	2.174e-05	1.998e-05
748	6.2625	2.19e-05	2.244e-05	2.237e-05	3.259e-05	3.72e-06	3.27e-06	2.825e-05	1.349e-05	2.074e-05	2.569e-05	2.262e-05	2.016e-05	1.839e-05	2.312e-05	2.424e-05
749	6.2575	2.518e-05	2.451e-05	2.62e-05	2.907e-05	5.28e-06	4.43e-06	3.133e-05	1.53e-05	2.254e-05	2.499e-05	2.436e-05	2.387e-05	2.55e-05	2.392e-05	2.628e-05
750	6.2525	1.588e-05	1.267e-05	1.642e-05	2.127e-05	1.65e-06	1.49e-06	1.859e-05	9.61e-06	1.786e-05	1.603e-05	1.582e-05	1.742e-05	1.715e-05	1.49e-05	1.528e-05
751	6.2475	0	0	0	0	0	0	0	0	0	0	0	0	0	0	0
752	6.2425	0	0	0	0	0	0	0	0	0	0	0	0	0	0	0
753	6.2375	0	0	0	0	0	0	0	0	0	0	0	0	0	0	0
754	6.2325	0	0	0	0	0	0	0	0	0	0	0	0	0	0	0
755	6.2275	0	0	0	0	0	0	0	0	0	0	0	0	0	0	0
756	6.2225	0	0	0	0	0	0	0	0	0	0	0	0	0	0	0
757	6.2175	0	0	0	0	0	0	0	0	0	0	0	0	0	0	0
758	6.2125	0	0	0	0	0	0	0	0	0	0	0	0	0	0	0
759	6.2075	0	0	0	0	0	0	0	0	0	0	0	0	0	0	0
760	6.2025	0	0	0	0	0	0	0	0	0	0	0	0	0	0	0
761	6.1975	0	0	0	0	0	0	0	0	0	0	0	0	0	0	0
762	6.1925	0	0	0	0	0	0	0	0	0	0	0	0	0	0	0
763	6.1875	0	0	0	0	0	0	0	0	0	0	0	0	0	0	0
764	6.1825	0	0	0	0	0	0	0	0	0	0	0	0	0	0	0
765	6.1775	0	0	0	0	0	0	0	0	0	0	0	0	0	0	0
766	6.1725	0	0	0	0	0	0	0	0	0	0	0	0	0	0	0
767	6.1675	0	0	0	0	0	0	0	0	0	0	0	0	0	0	0
768	6.1625	0	0	0	0	0	0	0	0	0	0	0	0	0	0	0
769	6.1575	0	0	0	0	0	0	0	0	0	0	0	0	0	0	0
770	6.1525	0	0	0	0	0	0	0	0	0	0	0	0	0	0	0
771	6.1475	0	0	0	0	0	0	0	0	0	0	0	0	0	0	0
772	6.1425	0	0	0	0	0	0	0	0	0	0	0	0	0	0	0
773	6.1375	0	0	0	0	0	0	0	0	0	0	0	0	0	0	0
774	6.1325	0	0	0	0	0	0	0	0	0	0	0	0	0	0	0
775	6.1275	0	0	0	0	0	0	0	0	0	0	0	0	0	0	0
776	6.1225	0	0	0	0	0	0	0	0	0	0	0	0	0	0	0
777	6.1175	0	0	0	0	0	0	0	0	0	0	0	0	0	0	0
778	6.1125	0	0	0	0	0	0	0	0	0	0	0	0	0	0	0
779	6.1075	0	0	0	0	0	0	0	0	0	0	0	0	0	0	0
780	6.1025	0	0	0	0	0	0	0	0	0	0	0	0	0	0	0
781	6.0975	0	0	0	0	0	0	0	0	0	0	0	0	0	0	0
782	6.0925	0	0	0	0	0	0	0	0	0	0	0	0	0	0	0
783	6.0875	0	0	0	0	0	0	0	0	0	0	0	0	0	0	0
784	6.0825	0	0	0	0	0	0	0	0	0	0	0	0	0	0	0
785	6.0775	0	0	0	0	0	0	0	0	0	0	0	0	0	0	0
786	6.0725	0	0	0	0	0	0	0	0	0	0	0	0	0	0	0
787	6.0675	0	0	0	0	0	0	0	0	0	0	0	0	0	0	0
788	6.0625	0	0	0	0	0	0	0	0	0	0	0	0	0	0	0
789	6.0575	0	0	0	0	0	0	0	0	0	0	0	0	0	0	0
790	6.0525	0	0	0	0	0	0	0	0	0	0	0	0	0	0	0
791	6.0475	0	0	0	0	0	0	0	0	0	0	0	0	0	0	0
792	6.0425	0	0	0	0	0	0	0	0	0	0	0	0	0	0	0
793	6.0375	0	0	0	0	0	0	0	0	0	0	0	0	0	0	0
794	6.0325	0	0	0	0	0	0	0	0	0	0	0	0	0	0	0
795	6.0275	0	0	0	0	0	0	0	0	0	0	0	0	0	0	0
796	6.0225	0	0	0	0	0	0	0	0	0	0	0	0	0	0	0
797	6.0175	0	0	0	0	0	0	0	0	0	0	0	0	0	0	0
798	6.0125	0	0	0	0	0	0	0	0	0	0	0	0	0	0	0
799	6.0075	0	0	0	0	0	0	0	0	0	0	0	0	0	0	0
800	6.0025	0	0	0	0	0	0	0	0	0	0	0	0	0	0	0
801	5.9975	0	0	0	0	0	0	0	0	0	0	0	0	0	0	0
802	5.9925	0	0	0	0	0	0	0	0	0	0	0	0	0	0	0
803	5.9875	0	0	0	0	0	0	0	0	0	0	0	0	0	0	0
804	5.9825	0	0	0	0	0	0	0	0	0	0	0	0	0	0	0
805	5.9775	0	0	0	0	0	0	0	0	0	0	0	0	0	0	0
806	5.9725	0	0	0	0	0	0	0	0	0	0	0	0	0	0	0
807	5.9675	0	0	0	0	0	0	0	0	0	0	0	0	0	0	0
808	5.9625	0	0	0	0	0	0	0	0	0	0	0	0	0	0	0
809	5.9575	0	0	0	0	0	0	0	0	0	0	0	0	0	0	0
810	5.9525	0	0	0	0	0	0	0	0	0	0	0	0	0	0	0
811	5.9475	0	0	0	0	0	0	0	0	0	0	0	0	0	0	0
812	5.9425	0	0	0	0	0	0	0	0	0	0	0	0	0	0	0
813	5.9375	0	0	0	0	0	0	0	0	0	0	0	0	0	0	0
814	5.9325	0	0	0	0	0	0	0	0	0	0	0	0	0	0	0
815	5.9275	0	0	0	0	0	0	0	0	0	0	0	0	0	0	0
816	5.9225	0	0	0	0	0	0	0	0	0	0	0	0	0	0	0
817	5.9175	0	0	0	0	0	0	0	0	0	0	0	0	0	0	0
818	5.9125	0	0	0	0	0	0	0	0	0	0	0	0	0	0	0
819	5.9075	0	0	0	0	0	0	0	0	0	0	0	0	0	0	0
820	5.9025	0	0	0	0	0	0	0	0	0	0	0	0	0	0	0
821	5.8975	0	0	0	0	0	0	0	0	0	0	0	0	0	0	0
822	5.8925	0	0	0	0	0	0	0	0	0	0	0	0	0	0	0
823	5.8875	0	0	0	0	0	0	0	0	0	0	0	0	0	0	0
824	5.8825	0	0	0	0	0	0	0	0	0	0	0	0	0	0	0
825	5.8775	0	0	0	0	0	0	0	0	0	0	0	0	0	0	0
826	5.8725	0	0	0	0	0	0	0	0	0	0	0	0	0	0	0
827	5.8675	0	0	0	0	0	0	0	0	0	0	0	0	0	0	0
828	5.8625	0	0	0	0	0	0	0	0	0	0	0	0	0	0	0
829	5.8575	0	0	0	0	0	0	0	0	0	0	0	0	0	0	0
830	5.8525	0	0	0	0	0	0	0	0	0	0	0	0	0	0	0
831	5.8475	0	0	0	0	0	0	0	0	0	0	0	0	0	0	0
832	5.8425	0	0	0	0	0	0	0	0	0	0	0	0	0	0	0
833	5.8375	0	0	0	0	0	0	0	0	0	0	0	0	0	0	0
834	5.8325	0	0	0	0	0	0	0	0	0	0	0	0	0	0	0
835	5.8275	0	0	0	0	0	0	0	0	0	0	0	0	0	0	0
836	5.8225	0	0	0	0	0	0	0	0	0	0	0	0	0	0	0
837	5.8175	0	0	0	0	0	0	0	0	0	0	0	0	0	0	0
838	5.8125	0	0	0	0	0	0	0	0	0	0	0	0	0	0	0
839	5.8075	0	0	0	0	0	0	0	0	0	0	0	0	0	0	0
840	5.8025	0	0	0	0	0	0	0	0	0	0	0	0	0	0	0
841	5.7975	0	0	0	0	0	0	0	0	0	0	0	0	0	0	0
842	5.7925	0	0	0	0	0	0	0	0	0	0	0	0	0	0	0
843	5.7875	0	0	0	0	0	0	0	0	0	0	0	0	0	0	0
844	5.7825	0	0	0	0	0	0	0	0	0	0	0	0	0	0	0
845	5.7775	0	0	0	0	0	0	0	0	0	0	0	0	0	0	0
846	5.7725	0	0	0	0	0	0	0	0	0	0	0	0	0	0	0
847	5.7675	0	0	0	0	0	0	0	0	0	0	0	0	0	0	0
848	5.7625	0	0	0	0	0	0	0	0	0	0	0	0	0	0	0
849	5.7575	0	0	0	0	0	0	0	0	0	0	0	0	0	0	0
850	5.7525	0	0	0	0	0	0	0	0	0	0	0	0	0	0	0
851	5.7475	0	0	0	0	0	0	0	0	0	0	0	0	0	0	0
852	5.7425	0	0	0	0	0	0	0	0	0	0	0	0	0	0	0
853	5.7375	0	0	0	0	0	0	0	0	0	0	0	0	0	0	0
854	5.7325	0	0	0	0	0	0	0	0	0	0	0	0	0	0	0
855	5.7275	0	0	0	0	0	0	0	0	0	0	0	0	0	0	0
856	5.7225	0	0	0	0	0	0	0	0	0	0	0	0	0	0	0
857	5.7175	0	0	0	0	0	0	0	0	0	0	0	0	0	0	0
858	5.7125	0	0	0	0	0	0	0	0	0	0	0	0	0	0	0
859	5.7075	0	0	0	0	0	0	0	0	0	0	0	0	0	0	0
860	5.7025	0	0	0	0	0	0	0	0	0	0	0	0	0	0	0
861	5.6975	0	0	0	0	0	0	0	0	0	0	0	0	0	0	0
862	5.6925	0	0	0	0	0	0	0	0	0	0	0	0	0	0	0
863	5.6875	0	0	0	0	0	0	0	0	0	0	0	0	0	0	0
864	5.6825	0	0	0	0	0	0	0	0	0	0	0	0	0	0	0
865	5.6775	0	0	0	0	0	0	0	0	0	0	0	0	0	0	0
866	5.6725	0	0	0	0	0	0	0	0	0	0	0	0	0	0	0
867	5.6675	0	0	0	0	0	0	0	0	0	0	0	0	0	0	0
868	5.6625	0	0	0	0	0	0	0	0	0	0	0	0	0	0	0
869	5.6575	0	0	0	0	0	0	0	0	0	0	0	0	0	0	0
870	5.6525	0	0	0	0	0	0	0	0	0	0	0	0	0	0	0
871	5.6475	0	0	0	0	0	0	0	0	0	0	0	0	0	0	0
872	5.6425	0	0	0	0	0	0	0	0	0	0	0	0	0	0	0
873	5.6375	0	0	0	0	0	0	0	0	0	0	0	0	0	0	0
874	5.6325	0	0	0	0	0	0	0	0	0	0	0	0	0	0	0
875	5.6275	0	0	0	0	0	0	0	0	0	0	0	0	0	0	0
876	5.6225	0	0	0	0	0	0	0	0	0	0	0	0	0	0	0
877	5.6175	0	0	0	0	0	0	0	0	0	0	0	0	0	0	0
878	5.6125	0	0	0	0	0	0	0	0	0	0	0	0	0	0	0
879	5.6075	0	0	0	0	0	0	0	0	0	0	0	0	0	0	0
880	5.6025	0	0	0	0	0	0	0	0	0	0	0	0	0	0	0
881	5.5975	0	0	0	0	0	0	0	0	0	0	0	0	0	0	0
882	5.5925	0	0	0	0	0	0	0	0	0	0	0	0	0	0	0
883	5.5875	0	0	0	0	0	0	0	0	0	0	0	0	0	0	0
884	5.5825	0	0	0	0	0	0	0	0	0	0	0	0	0	0	0
885	5.5775	0	0	0	0	0	0	0	0	0	0	0	0	0	0	0
886	5.5725	0	0	0	0	0	0	0	0	0	0	0	0	0	0	0
887	5.5675	0	0	0	0	0	0	0	0	0	0	0	0	0	0	0
888	5.5625	0	0	0	0	0	0	0	0	0	0	0	0	0	0	0
889	5.5575	0	0	0	0	0	0	0	0	0	0	0	0	0	0	0
890	5.5525	0	0	0	0	0	0	0	0	0	0	0	0	0	0	0
891	5.5475	0	0	0	0	0	0	0	0	0	0	0	0	0	0	0
892	5.5425	0	0	0	0	0	0	0	0	0	0	0	0	0	0	0
893	5.5375	0	0	0	0	0	0	0	0	0	0	0	0	0	0	0
894	5.5325	0	0	0	0	0	0	0	0	0	0	0	0	0	0	0
895	5.5275	0	0	0	0	0	0	0	0	0	0	0	0	0	0	0
896	5.5225	0	0	0	0	0	0	0	0	0	0	0	0	0	0	0
897	5.5175	0	0	0	0	0	0	0	0	0	0	0	0	0	0	0
898	5.5125	0	0	0	0	0	0	0	0	0	0	0	0	0	0	0
899	5.5075	0	0	0	0	0	0	0	0	0	0	0	0	0	0	0
900	5.5025	0	0	0	0	0	0	0	0	0	0	0	0	0	0	0
901	5.4975	0	0	0	0	0	0	0	0	0	0	0	0	0	0	0
902	5.4925	0	0	0	0	0	0	0	0	0	0	0	0	0	0	0
903	5.4875	0	0	0	0	0	0	0	0	0	0	0	0	0	0	0
904	5.4825	0	0	0	0	0	0	0	0	0	0	0	0	0	0	0
905	5.4775	0	0	0	0	0	0	0	0	0	0	0	0	0	0	0
906	5.4725	0	0	0	0	0	0	0	0	0	0	0	0	0	0	0
907	5.4675	0	0	0	0	0	0	0	0	0	0	0	0	0	0	0
908	5.4625	0	0	0	0	0	0	0	0	0	0	0	0	0	0	0
909	5.4575	0	0	0	0	0	0	0	0	0	0	0	0	0	0	0
910	5.4525	0	0	0	0	0	0	0	0	0	0	0	0	0	0	0
911	5.4475	0	0	0	0	0	0	0	0	0	0	0	0	0	0	0
912	5.4425	0	0	0	0	0	0	0	0	0	0	0	0	0	0	0
913	5.4375	0	0	0	0	0	0	0	0	0	0	0	0	0	0	0
914	5.4325	0	0	0	0	0	0	0	0	0	0	0	0	0	0	0
915	5.4275	0	0	0	0	0	0	0	0	0	0	0	0	0	0	0
916	5.4225	0	0	0	0	0	0	0	0	0	0	0	0	0	0	0
917	5.4175	0	0	0	0	0	0	0	0	0	0	0	0	0	0	0
918	5.4125	0	0	0	0	0	0	0	0	0	0	0	0	0	0	0
919	5.4075	0	0	0	0	0	0	0	0	0	0	0	0	0	0	0
920	5.4025	0	0	0	0	0	0	0	0	0	0	0	0	0	0	0
921	5.3975	0	0	0	0	0	0	0	0	0	0	0	0	0	0	0
922	5.3925	0	0	0	0	0	0	0	0	0	0	0	0	0	0	0
923	5.3875	0	0	0	0	0	0	0	0	0	0	0	0	0	0	0
924	5.3825	0	0	0	0	0	0	0	0	0	0	0	0	0	0	0
925	5.3775	0	0	0	0	0	0	0	0	0	0	0	0	0	0	0
926	5.3725	0	0	0	0	0	0	0	0	0	0	0	0	0	0	0
927	5.3675	0	0	0	0	0	0	0	0	0	0	0	0	0	0	0
928	5.3625	0	0	0	0	0	0	0	0	0	0	0	0	0	0	0
929	5.3575	0	0	0	0	0	0	0	0	0	0	0	0	0	0	0
930	5.3525	0	0	0	0	0	0	0	0	0	0	0	0	0	0	0
931	5.3475	0	0	0	0	0	0	0	0	0	0	0	0	0	0	0
932	5.3425	0	0	0	0	0	0	0	0	0	0	0	0	0	0	0
933	5.3375	0	0	0	0	0	0	0	0	0	0	0	0	0	0	0
934	5.3325	0	0	0	0	0	0	0	0	0	0	0	0	0	0	0
935	5.3275	0	0	0	0	0	0	0	0	0	0	0	0	0	0	0
936	5.3225	0	0	0	0	0	0	0	0	0	0	0	0	0	0	0
937	5.3175	0	0	0	0	0	0	0	0	0	0	0	0	0	0	0
938	5.3125	0	0	0	0	0	0	0	0	0	0	0	0	0	0	0
939	5.3075	0	0	0	0	0	0	0	0	0	0	0	0	0	0	0
940	5.3025	0	0	0	0	0	0	0	0	0	0	0	0	0	0	0
941	5.2975	0	0	0	0	0	0	0	0	0	0	0	0	0	0	0
942	5.2925	0	0	0	0	0	0	0	0	0	0	0	0	0	0	0
943	5.2875	0	0	0	0	0	0	0	0	0	0	0	0	0	0	0
944	5.2825	0	0	0	0	0	0	0	0	0	0	0	0	0	0	0
945	5.2775	0	0	0	0	0	0	0	0	0	0	0	0	0	0	0
946	5.2725	0	0	0	0	0	0	0	0	0	0	0	0	0	0	0
947	5.2675	0	0	0	0	0	0	0	0	0	0	0	0	0	0	0
948	5.2625	0	0	0	0	0	0	0	0	0	0	0	0	0	0	0
949	5.2575	0	0	0	0	0	0	0	0	0	0	0	0	0	0	0
950	5.2525	0	0	0	0	0	0	0	0	0	0	0	0	0	0	0
951	5.2475	0	0	0	0	0	0	0	0	0	0	0	0	0	0	0
952	5.2425	0	0	0	0	0	0	0	0	0	0	0	0	0	0	0
953	5.2375	0	0	0	0	0	0	0	0	0	0	0	0	0	0	0
954	5.2325	0	0	0	0	0	0	0	0	0	0	0	0	0	0	0
955	5.2275	0	0	0	0	0	0	0	0	0	0	0	0	0	0	0
956	5.2225	0	0	0	0	0	0	0	0	0	0	0	0	0	0	0
957	5.2175	0	0	0	0	0	0	0	0	0	0	0	0	0	0	0
958	5.2125	0	0	0	0	0	0	0	0	0	0	0	0	0	0	0
959	5.2075	0	0	0	0	0	0	0	0	0	0	0	0	0	0	0
960	5.2025	0	0	0	0	0	0	0	0	0	0	0	0	0	0	0
961	5.1975	0	0	0	0	0	0	0	0	0	0	0	0	0	0	0
962	5.1925	0	0	0	0	0	0	0	0	0	0	0	0	0	0	0
963	5.1875	0	0	0	0	0	0	0	0	0	0	0	0	0	0	0
964	5.1825	0	0	0	0	0	0	0	0	0	0	0	0	0	0	0
965	5.1775	0	0	0	0	0	0	0	0	0	0	0	0	0	0	0
966	5.1725	0	0	0	0	0	0	0	0	0	0	0	0	0	0	0
967	5.1675	0	0	0	0	0	0	0	0	0	0	0	0	0	0	0
968	5.1625	0	0	0	0	0	0	0	0	0	0	0	0	0	0	0
969	5.1575	0	0	0	0	0	0	0	0	0	0	0	0	0	0	0
970	5.1525	0	0	0	0	0	0	0	0	0	0	0	0	0	0	0
971	5.1475	0	0	0	0	0	0	0	0	0	0	0	0	0	0	0
972	5.1425	0	0	0	0	0	0	0	0	0	0	0	0	0	0	0
973	5.1375	0	0	0	0	0	0	0	0	0	0	0	0	0	0	0
974	5.1325	0	0	0	0	0	0	0	0	0	0	0	0	0	0	0
975	5.1275	0	0	0	0	0	0	0	0	0	0	0	0	0	0	0
976	5.1225	0	0	0	0	0	0	0	0	0	0	0	0	0	0	0
977	5.1175	0	0	0	0	0	0	0	0	0	0	0	0	0	0	0
978	5.1125	0	0	0	0	0	0	0	0	0	0	0	0	0	0	0
979	5.1075	0	0	0	0	0	0	0	0	0	0	0	0	0	0	0
980	5.1025	0	0	0	0	0	0	0	0	0	0	0	0	0	0	0
981	5.0975	0	0	0	0	0	0	0	0	0	0	0	0	0	0	0
982	5.0925	0	0	0	0	0	0	0	0	0	0	0	0	0	0	0
983	5.0875	0	0	0	0	0	0	0	0	0	0	0	0	0	0	0
984	5.0825	0	0	0	0	0	0	0	0	0	0	0	0	0	0	0
985	5.0775	0	0	0	0	0	0	0	0	0	0	0	0	0	0	0
986	5.0725	0	0	0	0	0	0	0	0	0	0	0	0	0	0	0
987	5.0675	0	0	0	0	0	0	0	0	0	0	0	0	0	0	0
988	5.0625	0	0	0	0	0	0	0	0	0	0	0	0	0	0	0
989	5.0575	0	0	0	0	0	0	0	0	0	0	0	0	0	0	0
990	5.0525	0	0	0	0	0	0	0	0	0	0	0	0	0	0	0
991	5.0475	0	0	0	0	0	0	0	0	0	0	0	0	0	0	0
992	5.0425	0	0	0	0	0	0	0	0	0	0	0	0	0	0	0
993	5.0375	0	0	0	0	0	0	0	0	0	0	0	0	0	0	0
994	5.0325	0	0	0	0	0	0	0	0	0	0	0	0	0	0	0
995	5.0275	0	0	0	0	0	0	0	0	0	0	0	0	0	0	0
996	5.0225	0	0	0	0	0	0	0	0	0	0	0	0	0	0	0
997	5.0175	0	0	0	0	0	0	0	0	0	0	0	0	0	0	0
998	5.0125	0	0	0	0	0	0	0	0	0	0	0	0	0	0	0
999	5.0075	0	0	0	0	0	0	0	0	0	0	0	0	0	0	0
1000	5.0025	0	0	0	0	0	0	0	0	0	0	0	0	0	0	0
1001	4.9975	0	0	0	0	0	0	0	0	0	0	0	0	0	0	0
1002	4.9925	0	0	0	0	0	0	0	0	0	0	0	0	0	0	0
1003	4.9875	0	0	0	0	0	0	0	0	0	0	0	0	0	0	0
1004	4.9825	0	0	0	0	0	0	0	0	0	0	0	0	0	0	0
1005	4.9775	0	0	0	0	0	0	0	0	0	0	0	0	0	0	0
1006	4.9725	0	0	0	0	0	0	0	0	0	0	0	0	0	0	0
1007	4.9675	0	0	0	0	0	0	0	0	0	0	0	0	0	0	0
1008	4.9625	0	0	0	0	0	0	0	0	0	0	0	0	0	0	0
1009	4.9575	0	0	0	0	0	0	0	0	0	0	0	0	0	0	0
1010	4.9525	0	0	0	0	0	0	0	0	0	0	0	0	0	0	0
1011	4.9475	0	0	0	0	0	0	0	0	0	0	0	0	0	0	0
1012	4.9425	0	0	0	0	0	0	0	0	0	0	0	0	0	0	0
1013	4.9375	0	0	0	0	0	0	0	0	0	0	0	0	0	0	0
1014	4.9325	0	0	0	0	0	0	0	0	0	0	0	0	0	0	0
1015	4.9275	0	0	0	0	0	0	0	0	0	0	0	0	0	0	0
1016	4.9225	0	0	0	0	0	0	0	0	0	0	0	0	0	0	0
1017	4.9175	0	0	0	0	0	0	0	0	0	0	0	0	0	0	0
1018	4.9125	0	0	0	0	0	0	0	0	0	0	0	0	0	0	0
1019	4.9075	0	0	0	0	0	0	0	0	0	0	0	0	0	0	0
1020	4.9025	0	0	0	0	0	0	0	0	0	0	0	0	0	0	0
1021	4.8975	0	0	0	0	0	0	0	0	0	0	0	0	0	0	0
1022	4.8925	0	0	0	0	0	0	0	0	0	0	0	0	0	0	0
1023	4.8875	0	0	0	0	0	0	0	0	0	0	0	0	0	0	0
1024	4.8825	0	0	0	0	0	0	0	0	0	0	0	0	0	0	0
1025	4.8775	0	0	0	0	0	0	0	0	0	0	0	0	0	0	0
1026	4.8725	0	0	0	0	0	0	0	0	0	0	0	0	0	0	0
1027	4.8675	0	0	0	0	0	0	0	0	0	0	0	0	0	0	0
1028	4.8625	0	0	0	0	0	0	0	0	0	0	0	0	0	0	0
1029	4.8575	0	0	0	0	0	0	0	0	0	0	0	0	0	0	0
1030	4.8525	0	0	0	0	0	0	0	0	0	0	0	0	0	0	0
1031	4.8475	0	0	0	0	0	0	0	0	0	0	0	0	0	0	0
1032	4.8425	0	0	0	0	0	0	0	0	0	0	0	0	0	0	0
1033	4.8375	0	0	0	0	0	0	0	0	0	0	0	0	0	0	0
1034	4.8325	0	0	0	0	0	0	0	0	0	0	0	0	0	0	0
1035	4.8275	0	0	0	0	0	0	0	0	0	0	0	0	0	0	0
1036	4.8225	0	0	0	0	0	0	0	0	0	0	0	0	0	0	0
1037	4.8175	0	0	0	0	0	0	0	0	0	0	0	0	0	0	0
1038	4.8125	0	0	0	0	0	0	0	0	0	0	0	0	0	0	0
1039	4.8075	0	0	0	0	0	0	0	0	0	0	0	0	0	0	0
1040	4.8025	0	0	0	0	0	0	0	0	0	0	0	0	0	0	0
1041	4.7975	0	0	0	0	0	0	0	0	0	0	0	0	0	0	0
1042	4.7925	0	0	0	0	0	0	0	0	0	0	0	0	0	0	0
1043	4.7875	0	0	0	0	0	0	0	0	0	0	0	0	0	0	0
1044	4.7825	0	0	0	0	0	0	0	0	0	0	0	0	0	0	0
1045	4.7775	0	0	0	0	0	0	0	0	0	0	0	0	0	0	0
1046	4.7725	0	0	0	0	0	0	0	0	0	0	0	0	0	0	0
1047	4.7675	0	0	0	0	0	0	0	0	0	0	0	0	0	0	0
1048	4.7625	0	0	0	0	0	0	0	0	0	0	0	0	0	0	0
1049	4.7575	0	0	0	0	0	0	0	0	0	0	0	0	0	0	0
1050	4.7525	0	0	0	0	0	0	0	0	0	0	0	0	0	0	0
1051	4.7475	0	0	0	0	0	0	0	0	0	0	0	0	0	0	0
1052	4.7425	0	0	0	0	0	0	0	0	0	0	0	0	0	0	0
1053	4.7375	0	0	0	0	0	0	0	0	0	0	0	0	0	0	0
1054	4.7325	0	0	0	0	0	0	0	0	0	0	0	0	0	0	0
1055	4.7275	0	0	0	0	0	0	0	0	0	0	0	0	0	0	0
1056	4.7225	0	0	0	0	0	0	0	0	0	0	0	0	0	0	0
1057	4.7175	4.252e-05	0.00010071	4.806e-05	4.858e-05	7.2e-06	1.001e-05	5.636e-05	7.37e-06	4.245e-05	2.989e-05	3.626e-05	0.00011413	3.135e-05	4.812e-05	4.749e-05
1058	4.7125	3.465e-05	8.517e-05	5.509e-05	5.042e-05	1.556e-05	1.684e-05	6.738e-05	9.17e-06	3.33e-05	2.896e-05	3.191e-05	9.942e-05	3.313e-05	3.367e-05	5.934e-05
1059	4.7075	4.962e-05	9.716e-05	6.479e-05	6.035e-05	1.826e-05	1.96e-05	7.751e-05	1.696e-05	4.937e-05	4.501e-05	4.478e-05	0.00010745	4.243e-05	4.693e-05	6.615e-05
1060	4.7025	5.555e-05	9.659e-05	6.664e-05	6.155e-05	4.404e-05	4.467e-05	7.216e-05	1.706e-05	4.413e-05	5.068e-05	5.123e-05	0.00010646	4.489e-05	5.435e-05	7.11e-05
1061	4.6975	5.207e-05	9.404e-05	6.608e-05	7.55e-05	2.652e-05	2.585e-05	7.955e-05	3.495e-05	5.793e-05	5.128e-05	5.278e-05	0.00010143	4.848e-05	5.606e-05	7.244e-05
1062	4.6925	0.00019209	0.00022674	0.00020876	0.0002581	8.875e-05	8.848e-05	0.00026736	0.00017167	0.0002182	0.00018724	0.00018827	0.00023216	0.00018656	0.0001931	0.00021077
1063	4.6875	0.00013602	0.00016865	0.00014382	0.00015433	7.803e-05	7.626e-05	0.00019767	0.0001592	0.00016463	0.00012535	0.00012872	0.00016712	0.00012736	0.00013188	0.00014996
1064	4.6825	0.00023195	0.00025831	0.00023701	0.00023981	0.00010648	0.00010939	0.00023172	0.00011909	0.00017072	0.00022286	0.00022426	0.00025125	0.00021905	0.00022642	0.00023456
1065	4.6775	0.00012368	0.00014753	0.00012603	0.00010401	6.877e-05	7.099e-05	0.00012646	6.199e-05	8.489e-05	0.00011323	0.0001171	0.00014195	0.00010906	0.0001157	0.00012633
1066	4.6725	0.00011713	0.00014261	0.00012037	0.00011047	0.00010033	9.859e-05	0.00012643	8.673e-05	9.365e-05	0.00011082	0.00010827	0.00013195	0.00010842	0.00011084	0.00011713
1067	4.6675	0.00013355	0.00015753	0.00013864	0.00011737	0.00018658	0.00020334	0.00011161	0.00010216	9.617e-05	0.00012783	0.00013127	0.00015554	0.00012453	0.00013102	0.00013627
1068	4.6625	0.00040317	0.0004737	0.00041824	0.00028313	0.00117942	0.00104575	0.00013955	0.00164157	0.00010772	0.00039815	0.00039359	0.00049626	0.00044132	0.0004388	0.0004109
1069	4.6575	0.00419576	0.00420634	0.00420589	0.00185644	0.017829	0.018024	0.00022115	0.00179528	0.00028612	0.00416372	0.00420355	0.00409243	0.00411332	0.00416888	0.00420255
1070	4.6525	0.00052635	0.00057471	0.00051234	0.00032658	0.00151336	0.00159792	0.00019511	0.00059119	0.0001632	0.00050684	0.00049453	0.0005621	0.00057264	0.00054756	0.00054075
1071	4.6475	0.00426614	0.00422275	0.00425285	0.0019783	0.0171022	0.0172125	0.00024388	0.00304246	0.00024956	0.00422911	0.00424935	0.00418937	0.00419382	0.00421555	0.0042665
1072	4.6425	0.00082064	0.00088007	0.00079508	0.0005437	0.00260668	0.00285144	0.00033811	0.00030105	0.00037821	0.00081253	0.0007859	0.00082138	0.00087144	0.00084449	0.00086605
1073	4.6375	0.00032251	0.0003391	0.00030969	0.000326	0.00031093	0.0002991	0.00021619	0.00014672	0.00019389	0.00030236	0.00030469	0.00033198	0.00033301	0.00032145	0.00032589
1074	4.6325	0.00026625	0.0002768	0.00025767	0.00034072	0.00016203	0.00016405	0.00024288	0.00016089	0.0002238	0.00025391	0.0002593	0.00027477	0.00026368	0.00026518	0.00026454
1075	4.6275	0.00015839	0.00017469	0.00015266	0.00017	0.0001033	0.00010491	0.00012975	8.102e-05	0.00011716	0.00014869	0.00015213	0.00016783	0.00016092	0.00015086	0.00015689
1076	4.6225	0.00010432	0.00012497	0.00010701	0.00011321	7.075e-05	7.195e-05	0.0001233	8.089e-05	0.00012431	9.786e-05	9.727e-05	0.00011571	0.00010081	0.00010091	0.00010479
1077	4.6175	0.00012918	0.00014527	0.00014536	0.00017407	8.591e-05	8.434e-05	0.00015252	0.00010727	0.00015402	0.0001357	0.00013252	0.00015141	0.00013366	0.00012255	0.00012978
1078	4.6125	0.00015937	0.00017643	0.00018838	0.00021421	0.00010623	0.00010624	0.00019035	0.00013468	0.00019006	0.00017605	0.00017318	0.00019329	0.00017545	0.00015275	0.0001595
1079	4.6075	0.00033243	0.00034359	0.00035869	0.00038144	0.00014509	0.00014552	0.00035808	0.00021197	0.00034618	0.00034221	0.00034498	0.00035218	0.00033871	0.00032234	0.0003305
1080	4.6025	0.00012385	0.00014393	0.00013934	0.00014555	6.518e-05	6.739e-05	0.00013768	0.00010011	0.00013322	0.00013448	0.00012598	0.00014137	0.00013254	0.00012019	0.00012844
1081	4.5975	0.00011337	0.00012676	0.00011434	0.00013956	4.682e-05	4.615e-05	0.00015081	0.00010749	0.00012739	0.00011419	0.00010963	0.00011947	0.00010815	0.00010198	0.00011329
1082	4.5925	0.00013402	0.00014544	0.00013013	0.00015921	4.862e-05	4.764e-05	0.00019945	0.00016572	0.00019957	0.00012648	0.0001282	0.00013686	0.00012608	0.0001273	0.00013783
1083	4.5875	0.00018226	0.00019576	0.00018542	0.00021978	7.554e-05	7.702e-05	0.00020274	0.00013519	0.00016386	0.00017787	0.00018533	0.0001891	0.00017768	0.00017756	0.00018513
1084	4.5825	0.00013142	0.00014508	0.00013539	0.00015505	4.969e-05	5.12e-05	0.00017364	0.00012536	0.00016578	0.00012835	0.00013134	0.00013905	0.00013038	0.00013176	0.00013668
1085	4.5775	0.00019568	0.00020674	0.00019701	0.0002403	7.708e-05	7.887e-05	0.00022634	0.00014897	0.00020669	0.00018965	0.00019517	0.00020334	0.00019033	0.00019276	0.00019935
1086	4.5725	0.00013605	0.00014945	0.00013523	0.00016383	4.634e-05	4.84e-05	0.00018956	0.00014455	0.00018983	0.00013194	0.00013409	0.00014315	0.00013634	0.00013754	0.00014099
1087	4.5675	0.00025183	0.00026528	0.00025326	0.00030515	8.922e-05	9.274e-05	0.00029624	0.00019967	0.00028568	0.00024708	0.00025595	0.00025922	0.00024826	0.00025284	0.00025339
1088	4.5625	0.00017758	0.0001887	0.00017685	0.00019409	5.951e-05	6.381e-05	0.00021362	0.00017467	0.00023369	0.00017122	0.00017396	0.00018099	0.00017565	0.00017579	0.00017832
1089	4.5575	0.00026301	0.00026941	0.00025504	0.00030887	9.227e-05	9.182e-05	0.00032076	0.00021952	0.00029694	0.0002498	0.00025457	0.0002622	0.00025319	0.00026124	0.00026328
1090	4.5525	0.00020735	0.00021885	0.00020665	0.00021348	7.49e-05	7.955e-05	0.00020135	0.00010662	0.00013571	0.00020485	0.00020187	0.0002085	0.00020356	0.00020905	0.000206
1091	4.5475	0.00012665	0.00013645	0.00013037	0.00014715	4.251e-05	4.549e-05	0.00014951	0.00010409	0.00015327	0.00012698	0.0001317	0.00013356	0.00012768	0.00013379	0.00013012
1092	4.5425	0.00016646	0.00017951	0.00016992	0.00018242	0.0001225	0.00011761	0.00016745	0.00013693	0.00016036	0.00016553	0.00016944	0.00017575	0.00016684	0.0001777	0.00017162
1093	4.5375	0.00015199	0.00016143	0.00015206	0.00016737	0.00012101	0.00012416	0.00017806	0.00013441	0.00019887	0.0001459	0.00014623	0.00015371	0.00014597	0.00014694	0.00015028
1094	4.5325	0.00017772	0.00019214	0.00017824	0.0002042	8.449e-05	8.043e-05	0.0002317	0.00022293	0.00025445	0.00017395	0.00017789	0.00018648	0.000174	0.00017811	0.0001809
1095	4.5275	0.00030099	0.00031229	0.00030191	0.00034226	0.00021916	0.00022016	0.00034257	0.00021262	0.00031054	0.00029536	0.00030509	0.0003077	0.00029553	0.00030351	0.00030678
1096	4.5225	0.0001621	0.00017315	0.00016689	0.00018121	7.285e-05	7.279e-05	0.00020075	0.000152	0.00019099	0.00015935	0.00015954	0.0001666	0.00015914	0.00016169	0.00016094
1097	4.5175	0.00024382	0.00024488	0.00024983	0.00028537	0.00010552	0.00010391	0.00028774	0.0001787	0.0002426	0.00023787	0.00024157	0.00024964	0.00024226	0.00023663	0.00023743
1098	4.5125	0.00017257	0.00017781	0.00017035	0.00018552	5.582e-05	5.389e-05	0.00021607	0.00014758	0.00019799	0.00016379	0.00016499	0.00017327	0.00016605	0.00016504	0.0001684
1099	4.5075	0.00014521	0.00014964	0.0001443	0.00017291	4.61e-05	4.777e-05	0.00024048	0.00013716	0.00017625	0.00013881	0.00014069	0.00014889	0.00014175	0.00014393	0.00014161
1100	4.5025	0.00016062	0.0001646	0.00015994	0.00019732	5.2e-05	5.253e-05	0.00027703	0.00016626	0.0002098	0.00015689	0.00015485	0.00016272	0.00015689	0.00015963	0.00015945
1101	4.4975	0.00017693	0.00017968	0.00017431	0.00021661	5.852e-05	5.84e-05	0.00031276	0.00021198	0.00026949	0.00017032	0.00017324	0.00017567	0.00017266	0.0001761	0.00017476
1102	4.4925	0.00020184	0.00020001	0.00019641	0.00023383	6.185e-05	6.117e-05	0.00030439	0.00017944	0.00023609	0.00019409	0.00019224	0.00020127	0.00019525	0.00020007	0.00019785
1103	4.4875	0.00019797	0.00020546	0.00019302	0.00022713	6.243e-05	6.192e-05	0.00030321	0.00019427	0.0002468	0.00019244	0.00019607	0.00020113	0.00019409	0.00019712	0.00019855
1104	4.4825	0.00031787	0.00032014	0.00031721	0.00046293	0.0001122	0.00011071	0.00059709	0.00039682	0.00063673	0.00031804	0.00031932	0.00032417	0.0003159	0.00031815	0.00032106
1105	4.4775	0.00030602	0.00031443	0.00030461	0.00031369	0.00010384	0.00010893	0.00031878	0.00025978	0.00033917	0.00030382	0.00030241	0.00029926	0.00030253	0.00030449	0.00030087
1106	4.4725	0.00025663	0.00025777	0.00024718	0.00032876	7.638e-05	7.588e-05	0.00033274	0.0003017	0.00044493	0.00024354	0.00024826	0.00025171	0.00024822	0.0002582	0.00025329
1107	4.4675	0.00029974	0.00030273	0.00029223	0.00035691	0.00010226	0.00010443	0.00040797	0.00031396	0.00041827	0.00028868	0.00029133	0.00029248	0.00029058	0.00029929	0.00029413
1108	4.4625	0.00018869	0.00019837	0.00018954	0.00023673	6.348e-05	6.426e-05	0.00025282	0.0002021	0.00027621	0.0001871	0.00018533	0.00019258	0.00018851	0.00019155	0.00018903
1109	4.4575	0.00023202	0.00023614	0.00023172	0.00030188	8.627e-05	8.709e-05	0.00031375	0.00028201	0.0003566	0.00023113	0.00022879	0.00023599	0.00022935	0.00023144	0.00022924
1110	4.4525	0.00021215	0.00021065	0.000212	0.00025829	7.417e-05	7.592e-05	0.00026228	0.00018975	0.00026353	0.00020811	0.00020791	0.0002138	0.00020977	0.0002081	0.00020518
1111	4.4475	0.00024863	0.00025171	0.00025309	0.00036156	9.581e-05	9.572e-05	0.00033266	0.00024466	0.00032286	0.00024699	0.00024747	0.00026264	0.00025716	0.00025384	0.00024642
1112	4.4425	0.00123489	0.0012262	0.00124478	0.00194973	0.00074951	0.00072934	0.00112597	0.00083521	0.00110327	0.00124775	0.00124776	0.00124735	0.0012084	0.00123177	0.00122112
1113	4.4375	0.00053629	0.00055628	0.00054285	0.00059041	0.00024625	0.00025261	0.00046113	0.00032931	0.0004037	0.00053585	0.00052877	0.0005392	0.00055364	0.00054416	0.00054504
1114	4.4325	0.00020836	0.00021784	0.00020761	0.00025387	7.751e-05	7.583e-05	0.00027284	0.00019582	0.00024656	0.00020587	0.00020399	0.00021594	0.00021782	0.00020843	0.00020932
1115	4.4275	0.00025347	0.00026028	0.00025479	0.00030305	8.033e-05	7.999e-05	0.00039122	0.00028085	0.00032698	0.00024963	0.00025481	0.00025967	0.0002538	0.00025588	0.00025692
1116	4.4225	0.00021386	0.00022041	0.00021499	0.00025395	6.922e-05	6.87e-05	0.00030186	0.00019222	0.00025563	0.00021008	0.00021271	0.0002161	0.00021621	0.00021816	0.00021638
1117	4.4175	0.0002348	0.00023655	0.00023026	0.00030031	7.875e-05	7.851e-05	0.00038798	0.00025697	0.00033183	0.00022811	0.00023243	0.00023501	0.00023027	0.00022964	0.00023122
1118	4.4125	0.00019117	0.0001996	0.0001946	0.0002307	6.488e-05	6.422e-05	0.00024894	0.00014703	0.00020438	0.00018882	0.0001939	0.00019589	0.00019242	0.0001924	0.00019393
1119	4.4075	0.00019899	0.00020233	0.000199	0.00024698	6.896e-05	6.721e-05	0.00024563	0.00015851	0.0002303	0.00019633	0.00020121	0.00020464	0.00019614	0.00019594	0.00019778
1120	4.4025	0.00036785	0.00037444	0.00036991	0.00069224	0.00017016	0.00016496	0.00037433	0.00026782	0.00054222	0.00036961	0.00037077	0.0003741	0.00036321	0.00036746	0.00036917
1121	4.3975	0.0002963	0.00030184	0.00029618	0.00035648	0.0001232	0.00012424	0.00023947	0.00017468	0.00027587	0.00029502	0.00029634	0.00029466	0.00029274	0.00029555	0.00029236
1122	4.3925	0.00025723	0.00026013	0.00025752	0.00031294	9.234e-05	9.114e-05	0.00034784	0.00024618	0.00032377	0.00025511	0.00025827	0.00025916	0.00025212	0.00025875	0.00025771
1123	4.3875	0.00021945	0.00022908	0.00022238	0.00026168	7.709e-05	7.394e-05	0.00031688	0.00019993	0.00027197	0.0002208	0.00022137	0.00022282	0.00022153	0.00022409	0.00021915
1124	4.3825	0.0002447	0.0002518	0.00024095	0.00028539	7.888e-05	7.851e-05	0.00033563	0.00020965	0.00030115	0.00024566	0.00024177	0.00025025	0.00024501	0.0002485	0.00024187
1125	4.3775	0.00027352	0.00027778	0.00027078	0.00030888	8.863e-05	8.717e-05	0.00038125	0.00020522	0.0002953	0.00027038	0.00026939	0.00026949	0.00026944	0.00027242	0.00027338
1126	4.3725	0.0002307	0.00023557	0.00022943	0.00027878	8.046e-05	7.79e-05	0.000335	0.00019005	0.00027627	0.00023101	0.00022834	0.00023327	0.00022991	0.00022887	0.00023331
1127	4.3675	0.00023333	0.00024195	0.00023737	0.00027294	7.435e-05	7.225e-05	0.00032847	0.00020398	0.00029171	0.00023323	0.00023555	0.00023525	0.00023879	0.00023704	0.00023546
1128	4.3625	0.00027636	0.00027771	0.00026944	0.00031267	9.35e-05	9.175e-05	0.00038022	0.00024456	0.00034904	0.00026887	0.00027091	0.00027448	0.00027024	0.00027529	0.00027573
1129	4.3575	0.00030035	0.00030434	0.00029788	0.00031999	9.904e-05	9.919e-05	0.00041423	0.00026183	0.0003712	0.00029386	0.00029699	0.00030162	0.00029438	0.00029811	0.00030025
1130	4.3525	0.00029089	0.00029574	0.00028743	0.00031231	0.0001035	0.00010396	0.00042412	0.00025126	0.00037054	0.00028449	0.0002891	0.00029126	0.00028593	0.0002885	0.00028979
1131	4.3475	0.00031224	0.0003114	0.00030215	0.00031379	9.872e-05	9.834e-05	0.00040074	0.00026442	0.000348	0.00030192	0.00030457	0.00030901	0.00030466	0.00030954	0.00030855
1132	4.3425	0.00057066	0.00057832	0.00056639	0.00035093	0.00013058	0.00013242	0.00048735	0.00039483	0.00049816	0.00057305	0.00055447	0.00058694	0.00057066	0.00058271	0.00057866
1133	4.3375	0.00103383	0.0010167	0.00101186	0.00036007	0.00020527	0.00021083	0.00061043	0.00025245	0.0003398	0.00101031	0.00102665	0.00098804	0.00100598	0.00101626	0.00101334
1134	4.3325	0.00032902	0.00032913	0.00032318	0.00031889	0.00011769	0.00011992	0.00040998	0.00025103	0.00031851	0.0003229	0.00032565	0.00033022	0.00033322	0.00032825	0.00032934
1135	4.3275	0.00030424	0.00030642	0.00030178	0.00030937	0.00013936	0.00013926	0.00038992	0.00027777	0.00034023	0.00029585	0.00029978	0.00029945	0.00029837	0.00029873	0.00030181
1136	4.3225	0.00031387	0.00031276	0.00030841	0.0003154	0.00014482	0.00014442	0.00037974	0.0002654	0.00033808	0.00030684	0.00030451	0.00030699	0.00030617	0.00030873	0.00030882
1137	4.3175	0.00026458	0.0002631	0.00025947	0.00028312	9.664e-05	9.672e-05	0.00032959	0.00020492	0.0002755	0.00025113	0.00025544	0.00025438	0.00025621	0.00025991	0.00025602
1138	4.3125	0.00022368	0.00022331	0.00021641	0.00027317	8.141e-05	7.956e-05	0.00034647	0.00021627	0.00028757	0.00021259	0.00021664	0.00022015	0.0002211	0.00022347	0.00022219
1139	4.3075	0.00040773	0.00040049	0.00040398	0.00051666	0.00015753	0.00016001	0.0005777	0.00037612	0.00047718	0.00039971	0.00040231	0.00039851	0.00039792	0.00039696	0.00039751
1140	4.3025	0.00034144	0.0003406	0.00036135	0.00046954	0.00015979	0.00015529	0.00052896	0.00052538	0.00041212	0.00035542	0.00034665	0.00035841	0.00035503	0.00033963	0.00034383
1141	4.2975	0.00057982	0.00057261	0.0005866	0.00069084	0.00022301	0.00022807	0.00071913	0.00070078	0.00077849	0.00057444	0.00057921	0.00057328	0.0005756	0.00057331	0.00056535
1142	4.2925	0.00048826	0.00048337	0.00049901	0.00057561	0.00021987	0.00022478	0.00059231	0.00042427	0.00049534	0.00049003	0.00049146	0.00049019	0.00048874	0.00048095	0.00047445
1143	4.2875	0.00034626	0.00035098	0.00037667	0.00039801	0.00015468	0.00015338	0.00040863	0.00062775	0.00047165	0.00036265	0.00036005	0.00035938	0.00036766	0.00034918	0.00034435
1144	4.2825	0.00031572	0.00031767	0.00032695	0.00037399	0.0001239	0.00012045	0.0004013	0.00031124	0.00038578	0.00032115	0.0003249	0.00032479	0.00032397	0.00032025	0.00031706
1145	4.2775	0.00041305	0.00041412	0.00043283	0.00047284	0.00018279	0.00018322	0.0005037	0.0003637	0.00045956	0.00041865	0.00042101	0.00042271	0.00042328	0.00041347	0.00040995
1146	4.2725	0.00034096	0.00034054	0.00033934	0.00040313	0.00013247	0.00013539	0.00045081	0.00026663	0.00035852	0.00033479	0.00033484	0.00033438	0.0003369	0.00033899	0.00033492
1147	4.2675	0.00028909	0.00028894	0.00028749	0.00035867	0.0001171	0.00011796	0.00037274	0.00032531	0.000396	0.00028334	0.00028199	0.00028457	0.00028112	0.00028844	0.00028222
1148	4.2625	0.00031672	0.00031413	0.00030831	0.00038308	0.00017	0.00017254	0.00038087	0.00026798	0.00032457	0.0003077	0.00030745	0.00030818	0.00030954	0.00030605	0.00030867
1149	4.2575	0.00030613	0.00030665	0.00030046	0.00039201	0.00016217	0.00015965	0.00039	0.00034243	0.00039446	0.00029872	0.00030401	0.00030257	0.00030041	0.00030059	0.00030027
1150	4.2525	0.00037665	0.00037728	0.00037538	0.00045242	0.00015148	0.00015381	0.00051505	0.00035869	0.00049971	0.00037188	0.00037416	0.00037214	0.00036919	0.00037068	0.00037215
1151	4.2475	0.0002766	0.00027732	0.00027493	0.00031794	0.0001038	0.0001061	0.00036006	0.00022697	0.00029588	0.00026521	0.00027125	0.00026935	0.00026985	0.0002719	0.0002702
1152	4.2425	0.00019979	0.00020141	0.00019968	0.00024557	7.177e-05	7.2e-05	0.0002594	0.00019118	0.00023634	0.00019527	0.00019317	0.00020118	0.00019603	0.00019617	0.00019471
1153	4.2375	0.00026261	0.00026156	0.00026862	0.0003207	9.009e-05	8.9e-05	0.00038344	0.00025509	0.00032542	0.00026022	0.00026493	0.00026391	0.00026379	0.00026206	0.00025714
1154	4.2325	0.00031319	0.00031992	0.00031764	0.00040653	0.0001042	0.00010292	0.00040641	0.00029374	0.00042482	0.00031041	0.00031461	0.00031931	0.00031638	0.00031505	0.00031422
1155	4.2275	0.0003608	0.00036221	0.00036795	0.00044975	0.00012971	0.00012946	0.00046257	0.00029124	0.00043784	0.0003575	0.00035939	0.0003571	0.00035834	0.00035604	0.00035484
1156	4.2225	0.00026638	0.00026528	0.0002628	0.00032168	9.165e-05	9.267e-05	0.00034988	0.0002763	0.00039803	0.00026101	0.0002585	0.00026254	0.00026269	0.00026545	0.00025824
1157	4.2175	0.00043289	0.00042759	0.00043287	0.00057354	0.00016229	0.00016076	0.00062501	0.00040117	0.00065966	0.00042264	0.00042314	0.00042627	0.00042416	0.00042594	0.00042452
1158	4.2125	0.00039508	0.00039345	0.0003945	0.00046561	0.00013658	0.00013629	0.00064731	0.0003911	0.00049844	0.00038954	0.0003897	0.00039061	0.00039043	0.0003961	0.00039017
1159	4.2075	0.00047297	0.00047212	0.00046671	0.00047905	0.00016141	0.00015821	0.00050346	0.00031191	0.00040378	0.00046399	0.00046187	0.00046782	0.00046256	0.00046784	0.00046556
1160	4.2025	0.00040388	0.00040785	0.00040817	0.00047963	0.00015464	0.00015913	0.00050093	0.00040281	0.00053003	0.00040628	0.00040622	0.00041015	0.00040831	0.00040839	0.00040656
1161	4.1975	0.00071539	0.00071241	0.00074868	0.00079126	0.00030708	0.00029758	0.00085095	0.00051535	0.00071626	0.00072817	0.00073321	0.00073546	0.00071885	0.00071133	0.00070589
1162	4.1925	0.00083601	0.00083851	0.00087633	0.00091963	0.00037446	0.00036988	0.00109558	0.00078605	0.00101615	0.00086043	0.00086013	0.00085968	0.00085665	0.00083851	0.00083794
1163	4.1875	0.00085017	0.00084566	0.00085107	0.00098032	0.00035714	0.00035965	0.00122147	0.00089011	0.00110113	0.0008477	0.00084564	0.00085001	0.00084816	0.00084721	0.00084393
1164	4.1825	0.00097589	0.0009783	0.00100598	0.00116081	0.00040933	0.00040087	0.00155676	0.00105518	0.00130896	0.00098586	0.00098967	0.00099278	0.00098568	0.00097401	0.00097038
1165	4.1775	0.00079465	0.00079806	0.00082266	0.00093034	0.00034857	0.0003498	0.0010488	0.00076359	0.00091982	0.0008129	0.0008086	0.00081589	0.00081614	0.0007985	0.00079895
1166	4.1725	0.00068229	0.00068073	0.0006841	0.00084286	0.00028005	0.00027826	0.0011997	0.00083725	0.00103278	0.00067667	0.00068074	0.0006776	0.00068241	0.000678	0.00067695
1167	4.1675	0.00051227	0.00051498	0.00051363	0.00067056	0.00019477	0.00019085	0.00074497	0.00046739	0.00059823	0.00050854	0.00051087	0.0005156	0.0005182	0.00050909	0.00051238
1168	4.1625	0.00082237	0.00081845	0.00083197	0.00097561	0.00032124	0.00031515	0.00101807	0.00081759	0.00101077	0.00083299	0.00083451	0.00083062	0.00082936	0.00082717	0.00082861
1169	4.1575	0.00085424	0.00085183	0.00086141	0.0009894	0.00030633	0.00031468	0.00097781	0.00077644	0.00092414	0.00084759	0.00086014	0.00085284	0.00084818	0.00085092	0.00084105
1170	4.1525	0.0005561	0.0005587	0.00055596	0.00070505	0.00025929	0.00025561	0.00063659	0.0005587	0.00064195	0.00055126	0.00054753	0.00055407	0.00055821	0.00055574	0.00055694
1171	4.1475	0.0006194	0.00061479	0.00061683	0.00080735	0.00027689	0.00027762	0.00074298	0.0014801	0.00087157	0.00061252	0.00061641	0.00061785	0.00061784	0.00061598	0.00060962
1172	4.1425	0.00065454	0.00065186	0.00065218	0.00080813	0.00032079	0.00031897	0.00072456	0.00166929	0.00084945	0.00064895	0.00064754	0.00064941	0.00065467	0.00065254	0.00065006
1173	4.1375	0.00075634	0.00075442	0.00075356	0.00094695	0.00035263	0.0003405	0.00092511	0.00217924	0.00098756	0.00075423	0.00075566	0.00075036	0.00075045	0.00075595	0.00075401
1174	4.1325	0.00052779	0.00053177	0.00052672	0.00062007	0.00025351	0.00025247	0.0007165	0.00099531	0.00069638	0.00052186	0.00052096	0.00052643	0.00052782	0.00052649	0.00052239
1175	4.1275	0.00056264	0.00056284	0.00055818	0.0006898	0.0003085	0.00031027	0.00087778	0.00470652	0.00122188	0.0005561	0.00055628	0.00056038	0.00055404	0.00055293	0.0005562
1176	4.1225	0.00064883	0.00065405	0.00064426	0.00078414	0.00041499	0.00041848	0.00090038	0.00129346	0.00083325	0.00064291	0.0006485	0.00064646	0.00064923	0.0006522	0.00065187
1177	4.1175	0.00069948	0.00069833	0.00069553	0.00089391	0.00031334	0.00030988	0.00107823	0.0048483	0.0013712	0.00069602	0.00069535	0.00069522	0.00069573	0.00069832	0.00069815
1178	4.1125	0.0006518	0.00065427	0.00065409	0.00081053	0.00026303	0.00026106	0.00108208	0.00122722	0.00096393	0.0006517	0.00064857	0.00066213	0.0006587	0.00065689	0.0006512
1179	4.1075	0.00133952	0.00133189	0.0013434	0.0018468	0.00042137	0.00040623	0.00242954	0.00306846	0.00226641	0.00133966	0.00135028	0.00135509	0.00132662	0.00133331	0.00133427
1180	4.1025	0.0010127	0.0010227	0.00100937	0.00116853	0.00039708	0.00040298	0.00149288	0.00108533	0.00125565	0.00101304	0.00100181	0.00100074	0.00102154	0.00100919	0.00101649
1181	4.0975	0.00092792	0.00091924	0.00091858	0.00121963	0.00034913	0.00034586	0.00131469	0.00082721	0.00104501	0.00092391	0.00092552	0.00091723	0.0009221	0.00092727	0.00092256
1182	4.0925	0.00060308	0.00060824	0.00060729	0.00072127	0.00024096	0.00024314	0.00080835	0.00053444	0.00066203	0.00060259	0.00060219	0.0005993	0.0006078	0.00060752	0.00060288
1183	4.0875	0.0004626	0.00046319	0.00046724	0.00054789	0.00016939	0.0001684	0.00070249	0.00054151	0.00061749	0.00047128	0.00046613	0.0004671	0.00046764	0.00046717	0.00046186
1184	4.0825	0.00062378	0.00063229	0.00063105	0.00076728	0.00026291	0.00025907	0.00114645	0.00094202	0.00110561	0.00062484	0.00062498	0.00062316	0.00062012	0.00062383	0.00062432
1185	4.0775	0.00085084	0.00085364	0.0008458	0.00100536	0.00036625	0.00036784	0.00111397	0.00077879	0.00096116	0.0008399	0.00084795	0.00084002	0.00084382	0.00084249	0.00083689
1186	4.0725	0.00083021	0.00082999	0.00085259	0.00099458	0.00038448	0.00038119	0.00116433	0.00091111	0.00111203	0.00083771	0.00083493	0.00085136	0.0008354	0.00081902	0.00081872
1187	4.0675	0.00125126	0.0012393	0.00130425	0.0016414	0.00058118	0.00057204	0.00276638	0.00261642	0.00250319	0.0012718	0.0012458	0.00134162	0.0012943	0.00125846	0.00118347
1188	4.0625	0.0162914	0.0162469	0.0170854	0.0324829	0.00774094	0.00585692	0.0544346	0.032121	0.0512309	0.0167619	0.0164334	0.016904	0.0159788	0.0152678	0.0154738
1189	4.0575	0.022536	0.0223146	0.023216	0.017315	0.00780422	0.00977328	0.00813548	0.0175774	0.00955584	0.0234503	0.0235135	0.0227755	0.0237138	0.0234476	0.0232276
1190	4.0525	0.00129907	0.0013672	0.00129974	0.00144497	0.00050111	0.00052851	0.0016015	0.00285837	0.0017574	0.00132193	0.0012883	0.00140978	0.00158945	0.0014275	0.00142222
1191	4.0475	0.0011058	0.00112292	0.00106873	0.00134081	0.00043483	0.00042852	0.00162592	0.00218592	0.00158821	0.00107274	0.00107608	0.00110666	0.00114137	0.00113809	0.00112552
1192	4.0425	0.00149165	0.00149436	0.00125475	0.00148328	0.00052761	0.00052027	0.00199201	0.00205921	0.00184508	0.00128781	0.0012914	0.00131062	0.00130267	0.00145153	0.00148009
1193	4.0375	0.00173819	0.00172975	0.00149764	0.00176239	0.00057001	0.00056866	0.00189492	0.00147491	0.00162194	0.00153383	0.00155227	0.00154523	0.00156059	0.00169798	0.00172473
1194	4.0325	0.00111582	0.00112099	0.00107603	0.00129761	0.0004716	0.00046097	0.00130681	0.00131577	0.00119451	0.00107968	0.00108421	0.00109142	0.00110098	0.00111682	0.00112839
1195	4.0275	0.00091731	0.00092095	0.00091605	0.00116377	0.00045823	0.0004464	0.00134612	0.00138267	0.00125247	0.00092303	0.00091539	0.00092806	0.00093638	0.00092874	0.00093055
1196	4.0225	0.00129973	0.0012974	0.00130092	0.00152069	0.00056452	0.00058509	0.00165566	0.00211507	0.00153609	0.00129686	0.00129988	0.00129596	0.00129563	0.00129962	0.00129968
1197	4.0175	0.00117784	0.00117555	0.00117687	0.0012337	0.00053349	0.00053856	0.00141595	0.00191025	0.00137906	0.00117397	0.00117582	0.00117388	0.00117276	0.00117487	0.0011749
1198	4.0125	0.00096699	0.00096878	0.00096489	0.0010882	0.00041927	0.00041642	0.00146312	0.00248903	0.00157084	0.0009606	0.00095983	0.00096571	0.00096804	0.00096005	0.0009578
1199	4.0075	0.00117057	0.00116812	0.00116591	0.00147868	0.00047001	0.00046048	0.00154064	0.00266535	0.00178852	0.00116548	0.00117253	0.00116795	0.00116535	0.00117196	0.00116818
1200	4.0025	0.00125935	0.00125874	0.00126099	0.00157576	0.00050972	0.0004828	0.00183354	0.00175529	0.00156874	0.00125478	0.00125925	0.00125545	0.00125445	0.00125611	0.00125206
1201	3.9975	0.00130517	0.00130778	0.00129996	0.00154594	0.00062184	0.00062722	0.00163068	0.00124171	0.00151043	0.00130408	0.00130661	0.00130365	0.00130385	0.00131599	0.0013134
1202	3.9925	0.00123763	0.00124294	0.001238	0.00137864	0.00050155	0.00051228	0.00159454	0.00126174	0.00149912	0.00122663	0.00123102	0.00123479	0.0012298	0.0012241	0.00121853
1203	3.9875	0.00182891	0.00182356	0.00183162	0.0016453	0.00083562	0.00083149	0.00160631	0.00169658	0.00162407	0.00183567	0.00183542	0.00184236	0.00182668	0.0018371	0.00183495
1204	3.9825	0.00232046	0.00233606	0.00232105	0.00172196	0.00110869	0.00112437	0.00231548	0.00202588	0.0019499	0.00230483	0.00229744	0.00237534	0.00234583	0.00232268	0.00232651
1205	3.9775	0.00665728	0.00658225	0.00665609	0.00487052	0.00260071	0.00254446	0.00426088	0.00326343	0.00375128	0.00662286	0.00666737	0.0065599	0.00653011	0.00658662	0.00658534
1206	3.9725	0.00551532	0.00552417	0.00546876	0.00492863	0.00229239	0.00226234	0.00576052	0.00251056	0.00383548	0.00554003	0.00543206	0.00561517	0.00550758	0.00543757	0.00553981
1207	3.9675	0.00802344	0.00794511	0.00796608	0.00636783	0.00281929	0.00280496	0.00560759	0.00287226	0.00454892	0.00797799	0.00804374	0.00777867	0.00798132	0.00803439	0.00798146
1208	3.9625	0.00162822	0.00166542	0.00164104	0.00184706	0.00076138	0.00083313	0.00300275	0.00148522	0.00160976	0.00164049	0.00161094	0.00168245	0.00171821	0.00167753	0.00167645
1209	3.9575	0.00210282	0.00209382	0.00209242	0.00252456	0.00133527	0.00127994	0.0023392	0.00156383	0.00179225	0.00210408	0.00211105	0.00210755	0.00212958	0.00212576	0.00211924
1210	3.9525	0.00262097	0.00260303	0.00263196	0.00363948	0.00112342	0.00115012	0.00358315	0.00338128	0.00365218	0.00261977	0.00262716	0.00265492	0.00260362	0.00261158	0.00262609
1211	3.9475	0.00230135	0.0022973	0.00227694	0.00257632	0.00114212	0.00117922	0.00255969	0.00164262	0.00183444	0.00229241	0.00228348	0.0022531	0.00231581	0.00229944	0.00230352
1212	3.9425	0.00198673	0.00198128	0.00197328	0.00246249	0.00103183	0.00101519	0.00247835	0.00165586	0.00186051	0.00198242	0.00198288	0.0019881	0.00198731	0.00198771	0.00199295
1213	3.9375	0.00219774	0.00220415	0.0021945	0.00270722	0.00104136	0.00104405	0.00442044	0.00441197	0.0051096	0.00219746	0.00219585	0.00220511	0.00219843	0.00221557	0.00220501
1214	3.9325	0.0021586	0.00214694	0.00213345	0.0029511	0.00097393	0.0009789	0.00404635	0.00393653	0.0048266	0.0021367	0.00215479	0.00211836	0.00213665	0.0021588	0.00215507
1215	3.9275	0.00108303	0.00108847	0.00108164	0.00129369	0.00060691	0.00060575	0.00155024	0.00103875	0.00118968	0.00107864	0.00107684	0.00109231	0.00109937	0.00109003	0.00108853
1216	3.9225	0.00171821	0.00169539	0.00172126	0.00206117	0.00121796	0.00122131	0.00225534	0.00117306	0.00171176	0.00171026	0.00172007	0.00171656	0.00170439	0.00170414	0.00170248
1217	3.9175	0.00348922	0.00349923	0.00351901	0.00237348	0.00947274	0.00915315	0.00142784	0.0035381	0.00149924	0.00352235	0.00352133	0.00356564	0.00345725	0.00351437	0.00347739
1218	3.9125	0.00463133	0.00463101	0.00461448	0.00280667	0.0158393	0.0160465	0.00151671	0.00325102	0.00133531	0.00463124	0.00462776	0.00454635	0.00461622	0.00462526	0.00465534
1219	3.9075	0.0017618	0.00177851	0.00176439	0.00168019	0.00189096	0.00193434	0.00181717	0.00176247	0.00175948	0.00176975	0.00175648	0.00179199	0.00181163	0.00178532	0.00178035
1220	3.9025	0.00295542	0.00297608	0.00296637	0.00218229	0.00261638	0.00250976	0.00200893	0.00200188	0.00178386	0.00295624	0.00295115	0.00304974	0.00297098	0.00298164	0.00297524
1221	3.8975	0.00719997	0.00716248	0.00721297	0.00409541	0.021289	0.0208592	0.00169548	0.00516966	0.00161925	0.00719371	0.00723606	0.00715442	0.00708954	0.00716171	0.00718035
1222	3.8925	0.0036544	0.0036537	0.00361176	0.00252348	0.0101297	0.0105738	0.00163645	0.00202422	0.00151074	0.0036337	0.00361777	0.00357782	0.00371327	0.00367001	0.00365859
1223	3.8875	0.00354187	0.00352719	0.00353508	0.00235686	0.00161957	0.00160277	0.0024628	0.00160326	0.00178475	0.00353722	0.00354725	0.0035404	0.00354189	0.00354196	0.0035492
1224	3.8825	0.00263671	0.00263434	0.00261693	0.0021825	0.00113529	0.00114022	0.00267033	0.00163149	0.00185215	0.00262071	0.00262747	0.00261085	0.00263681	0.00263619	0.00263726
1225	3.8775	0.00183605	0.00184208	0.00182831	0.00180277	0.00093994	0.00093903	0.00191322	0.00144856	0.00165991	0.00183199	0.00182744	0.00183444	0.00184419	0.00184632	0.0018417
1226	3.8725	0.00213246	0.00212231	0.00211561	0.00196418	0.00092823	0.00092393	0.00246256	0.00157119	0.00180536	0.00211713	0.00211708	0.00213124	0.00211786	0.00212066	0.00212794
1227	3.8675	0.0024742	0.00246966	0.00247169	0.00212243	0.00106647	0.0010713	0.00319893	0.00156463	0.00178388	0.00246582	0.00247692	0.00245505	0.00245952	0.00247773	0.00247053
1228	3.8625	0.00196878	0.00201184	0.00198677	0.00188618	0.00261367	0.00250904	0.00188429	0.00204947	0.00177725	0.00199204	0.0019844	0.00204356	0.00200458	0.00200722	0.00202125
1229	3.8575	0.00407634	0.00399867	0.00404148	0.00312561	0.0108868	0.0109066	0.00228771	0.00329095	0.00224698	0.00404704	0.00406993	0.00400856	0.0040154	0.00402394	0.0040313
1230	3.8525	0.00221103	0.00223451	0.00220817	0.00224179	0.00336799	0.00339155	0.00203466	0.00184612	0.00179014	0.00223307	0.00220332	0.00222757	0.00226438	0.00223047	0.00223984
1231	3.8475	0.00332286	0.00330897	0.00332399	0.00270571	0.00754717	0.0075338	0.00222052	0.00290794	0.00205905	0.00332374	0.00332887	0.00334826	0.0033255	0.00332416	0.00331115
1232	3.8425	0.00597928	0.00595296	0.00598509	0.00405373	0.0178487	0.0175366	0.00248243	0.00573809	0.00233124	0.00598784	0.00600078	0.00601926	0.0059324	0.00595794	0.00597817
1233	3.8375	0.00542321	0.00540579	0.00539856	0.00382713	0.0160332	0.0162467	0.00275681	0.00470499	0.00262536	0.0054079	0.00541621	0.00535401	0.00543067	0.00540728	0.00542076
1234	3.8325	0.00352004	0.00351323	0.0035076	0.00311715	0.00794231	0.00807935	0.00243697	0.00360462	0.0026979	0.0035195	0.00352342	0.00352339	0.00356824	0.00354621	0.00353773
1235	3.8275	0.00381135	0.00379834	0.00379931	0.00358882	0.00777743	0.00771839	0.00263185	0.00366128	0.00279214	0.00382166	0.00381523	0.00380535	0.00381593	0.00380782	0.0038275
1236	3.8225	0.00290851	0.00289486	0.0028956	0.0028643	0.0053163	0.00547353	0.0027149	0.00344146	0.00260795	0.00289557	0.0029044	0.00287306	0.00291222	0.00290653	0.00289967
1237	3.8175	0.00204509	0.00206124	0.0020415	0.00210655	0.00104206	0.00102378	0.00272491	0.00241907	0.00214722	0.00205436	0.00204366	0.00208276	0.00206677	0.0020658	0.00206334
1238	3.8125	0.00217352	0.00216548	0.00217651	0.00226451	0.00097059	0.00098493	0.00289364	0.00178291	0.00206075	0.00217443	0.00218143	0.00215043	0.00217808	0.00218033	0.00216714
1239	3.8075	0.00138177	0.00139793	0.00139918	0.0015811	0.00077711	0.00076932	0.00179173	0.00146428	0.00154193	0.00138925	0.00138728	0.00141861	0.00141453	0.0013976	0.00138885
1240	3.8025	0.00323074	0.00321268	0.00325035	0.00293916	0.00109254	0.00107956	0.00505147	0.00291796	0.0030113	0.00324817	0.00325392	0.00323205	0.00321295	0.00321811	0.00322379
1241	3.7975	0.00266147	0.00265859	0.00265988	0.00345735	0.00113899	0.0011384	0.00355566	0.00304827	0.00315889	0.00265651	0.00265982	0.00265507	0.00265642	0.00265713	0.00265707
1242	3.7925	0.0021867	0.00218926	0.00218327	0.00268362	0.00148118	0.00146893	0.00316095	0.00218629	0.00194306	0.00218594	0.00218766	0.00218752	0.00220325	0.00219244	0.0021872
1243	3.7875	0.00315689	0.00315615	0.00317419	0.00285851	0.00537876	0.0052447	0.00211899	0.00307008	0.00200092	0.00317361	0.00317528	0.00322198	0.00314453	0.0031484	0.00315022
1244	3.7825	0.00412462	0.00411029	0.00409715	0.00396047	0.00775707	0.00783346	0.00295644	0.00352392	0.00257924	0.00411664	0.00411971	0.00410852	0.00414166	0.00415036	0.00414498
1245	3.7775	0.00556457	0.00552965	0.00555514	0.0050941	0.00981122	0.00983065	0.00422363	0.00606183	0.00338426	0.00555661	0.0055782	0.00553168	0.0055191	0.00553816	0.00555776
1246	3.7725	0.00370481	0.00371177	0.00368494	0.00371623	0.00260244	0.00265432	0.00385881	0.00375946	0.00287321	0.0037029	0.00370144	0.00370773	0.00373983	0.00372718	0.00372015
1247	3.7675	0.00438635	0.00435897	0.00437237	0.00344059	0.00799246	0.00799921	0.00382737	0.00361602	0.00266935	0.00438753	0.00439819	0.00437495	0.00437685	0.00437931	0.00439177
1248	3.7625	0.00333764	0.00335741	0.00333785	0.00306742	0.00402602	0.00397214	0.00316971	0.00385401	0.00602932	0.00335627	0.00335693	0.00336681	0.00337521	0.00336442	0.00336006
1249	3.7575	0.00296153	0.00296175	0.00295489	0.00265799	0.00405925	0.00410632	0.00333415	0.0055689	0.00338825	0.00295905	0.0029586	0.00294377	0.00297941	0.00296827	0.0029714
1250	3.7525	0.00262674	0.00264076	0.0026414	0.00262515	0.0016354	0.00165425	0.00736359	0.00209525	0.0022316	0.00256794	0.00258917	0.00256853	0.00254928	0.00252834	0.00250245
1251	3.7475	0.00328893	0.0033222	0.00328074	0.00299668	0.00430415	0.00404307	0.00783211	0.00392023	0.00215879	0.00324638	0.00318244	0.00330471	0.00324556	0.00319714	0.00323848
1252	3.7425	0.00808529	0.00795525	0.00801807	0.00760329	0.0134618	0.0137128	0.00209083	0.00329018	0.00201696	0.0080884	0.00815953	0.00794458	0.00798549	0.00800673	0.00793883
1253	3.7375	0.00477882	0.0047655	0.00476412	0.00333636	0.0148796	0.0136635	0.00195329	0.00453931	0.00186482	0.0048378	0.00483444	0.00496374	0.00492234	0.00500027	0.00506966
1254	3.7325	0.00406817	0.00409886	0.00406158	0.00275624	0.0132332	0.0144141	0.00188641	0.00284874	0.00193005	0.00407385	0.00405414	0.00401735	0.00413088	0.00409846	0.00410621
1255	3.7275	0.00444127	0.00438299	0.00442251	0.00329925	0.0124395	0.012531	0.00235602	0.0045849	0.00240593	0.00443122	0.00443715	0.00442416	0.00441026	0.00442276	0.00443177
1256	3.7225	0.00449511	0.00450546	0.00447108	0.00325387	0.0128606	0.0126468	0.00208496	0.00513827	0.00259619	0.00451859	0.00447996	0.00459936	0.0045293	0.00450915	0.00454607
1257	3.7175	0.00643203	0.00639944	0.00641902	0.00404032	0.0262847	0.0265303	0.00217596	0.00507488	0.00357191	0.00641472	0.00644029	0.00628582	0.00639447	0.00640917	0.00639237
1258	3.7125	0.00220639	0.00225415	0.00223115	0.00247999	0.00519451	0.00526149	0.0041812	0.00192001	0.00202212	0.00216034	0.00212857	0.00220363	0.00220567	0.0021511	0.00211689
1259	3.7075	0.00487775	0.00482712	0.00486394	0.0043623	0.0102697	0.00989056	0.00223839	0.00317078	0.002124	0.00493	0.00495235	0.00489284	0.00487879	0.00494937	0.00494455
1260	3.7025	0.00263027	0.00268924	0.00264711	0.00291699	0.00290275	0.00321585	0.00305265	0.00237237	0.00258221	0.00267064	0.00265687	0.00271768	0.00270776	0.00270578	0.00270635
1261	3.6975	0.00319969	0.00317406	0.00318073	0.0035704	0.00149083	0.001499	0.00367665	0.00259605	0.00293297	0.00317904	0.00318973	0.0031591	0.00319363	0.00318554	0.00317721
1262	3.6925	0.00321259	0.00320378	0.00321732	0.00400943	0.00127826	0.00127672	0.00411627	0.00300355	0.00340848	0.00322273	0.00322597	0.00323719	0.00321803	0.00321837	0.003204
1263	3.6875	0.00363778	0.00363647	0.00362969	0.00466906	0.00142427	0.00142725	0.00407839	0.00299883	0.0035753	0.00363953	0.00363542	0.00362728	0.00364116	0.00364106	0.00364683
1264	3.6825	0.00312548	0.00312807	0.00312779	0.0033685	0.00121695	0.00121608	0.00393646	0.00287464	0.00285132	0.00313429	0.00312574	0.00312396	0.00314321	0.00313381	0.00313721
1265	3.6775	0.00311499	0.00311326	0.00312008	0.00367373	0.00140819	0.00140627	0.00366801	0.00436405	0.00453181	0.00312388	0.00312757	0.00311805	0.00312214	0.00312346	0.00312726
1266	3.6725	0.00236029	0.00235273	0.00235138	0.00240181	0.00097073	0.00097734	0.00281315	0.00249575	0.00216263	0.00234937	0.00235442	0.00233775	0.00236561	0.0023627	0.00235978
1267	3.6675	0.00192687	0.00192365	0.0019278	0.00251765	0.0008951	0.00089827	0.00230029	0.00467524	0.00427081	0.00192402	0.00192321	0.00192807	0.00193201	0.00192947	0.00192593
1268	3.6625	0.00209965	0.00212168	0.00211778	0.00253186	0.00098272	0.00096396	0.00295785	0.00327654	0.0031487	0.0021066	0.00210593	0.00214159	0.00211697	0.00211423	0.00209942
1269	3.6575	0.00408891	0.00405926	0.00406464	0.00482765	0.00196169	0.00191037	0.00476765	0.00664309	0.0068563	0.00406664	0.00408927	0.00404563	0.00403413	0.00406808	0.00406819
1270	3.6525	0.00338786	0.00337548	0.00336388	0.00400851	0.00169276	0.00175496	0.00387152	0.00351674	0.00372341	0.00337711	0.00337143	0.0033869	0.00338912	0.00338808	0.00339351
1271	3.6475	0.00361802	0.0036151	0.00361408	0.00400788	0.0017145	0.00172278	0.00403086	0.00410315	0.00410755	0.00361898	0.00361954	0.00359706	0.00361705	0.00362207	0.00362783
1272	3.6425	0.00304915	0.00304509	0.00304258	0.00295433	0.00123595	0.00123499	0.00275396	0.002346	0.00260607	0.00304526	0.00304588	0.00305625	0.00305396	0.00305316	0.00305626
1273	3.6375	0.00324752	0.00323329	0.00323792	0.00309449	0.00127021	0.00127582	0.00277807	0.00231606	0.00266184	0.00323951	0.00324204	0.0032337	0.00324477	0.00324099	0.00324033
1274	3.6325	0.00303844	0.0030451	0.00302819	0.00290896	0.00124819	0.00123786	0.00249672	0.00227407	0.00238819	0.00305485	0.00301915	0.003075	0.0030848	0.00305063	0.0030631
1275	3.6275	0.00648874	0.00643216	0.00649774	0.00393591	0.00222758	0.00223326	0.00272955	0.00244863	0.0026932	0.0064986	0.00652979	0.00647311	0.00640457	0.00645762	0.00645687
1276	3.6225	0.00371664	0.00373311	0.00371209	0.00269765	0.00141634	0.00143337	0.00200399	0.00170065	0.00202475	0.00371577	0.0037062	0.00367649	0.00376755	0.00373912	0.00372846
1277	3.6175	0.00333778	0.00333941	0.00334165	0.00233809	0.00127467	0.00126314	0.00201682	0.00186308	0.00200883	0.003336	0.00334869	0.00337409	0.00334681	0.0033556	0.00335466
1278	3.6125	0.00352916	0.00351293	0.00351253	0.0024725	0.00139684	0.0014027	0.00181537	0.00163461	0.00189361	0.00352194	0.00351955	0.00348657	0.00352262	0.00351863	0.00352352
1279	3.6075	0.00211263	0.00212612	0.00211368	0.00198827	0.00087942	0.00087786	0.00188047	0.00143204	0.00171973	0.00211783	0.00211275	0.00212161	0.00214657	0.00213076	0.0021273
1280	3.6025	0.00198948	0.00198642	0.00198091	0.0017679	0.00078455	0.00078182	0.00172473	0.00142744	0.00173236	0.00198509	0.00198548	0.00198334	0.00199443	0.00199371	0.00198855
1281	3.5975	0.00160439	0.00161273	0.00160945	0.0015403	0.00068021	0.00067513	0.00142838	0.00130512	0.00144074	0.00161036	0.00161169	0.00160539	0.00162313	0.00161751	0.0016122
1282	3.5925	0.0015921	0.00158863	0.00158959	0.00191139	0.00075284	0.00075271	0.00227179	0.00162937	0.00202073	0.00159233	0.00159662	0.00159126	0.00159351	0.00159327	0.00159812
1283	3.5875	0.00125768	0.00126124	0.00126208	0.00148541	0.00051409	0.00051172	0.00175324	0.00116067	0.0015188	0.00125981	0.00125915	0.00125254	0.00126182	0.00126236	0.0012567
1284	3.5825	0.00091436	0.00091673	0.00091367	0.00112405	0.00050384	0.00049282	0.00115631	0.00117576	0.00109831	0.00091888	0.00091553	0.00092176	0.00092698	0.00092634	0.00092742
1285	3.5775	0.0010331	0.00103166	0.00103751	0.00137693	0.00055061	0.00055903	0.00119961	0.00102942	0.00131258	0.00103734	0.00103435	0.00103425	0.001033	0.00103698	0.00103874
1286	3.5725	0.0009887	0.00099093	0.0009925	0.00133924	0.00049126	0.00048655	0.00130199	0.00211461	0.00168831	0.00099056	0.00099137	0.00100937	0.00099771	0.00099578	0.00098804
1287	3.5675	0.00344238	0.00341563	0.00346665	0.0058409	0.00153158	0.00149108	0.00804813	0.00865128	0.00747629	0.00340199	0.00348254	0.00343987	0.00335012	0.00336417	0.00339027
1288	3.5625	0.00132414	0.00136577	0.00131845	0.0016981	0.00075495	0.00078481	0.00147717	0.001042	0.00118656	0.00135035	0.00131311	0.00132474	0.0013842	0.00135756	0.00137619
1289	3.5575	0.00093444	0.00093982	0.0009399	0.00118127	0.00072344	0.00072156	0.00105524	0.00110441	0.00116087	0.00093745	0.00093515	0.0009553	0.00096028	0.00094636	0.00093814
1290	3.5525	0.00277596	0.00274211	0.00279716	0.00201575	0.00802103	0.00784573	0.00105853	0.00252286	0.00108645	0.00275842	0.00281491	0.00280208	0.00272604	0.00277171	0.00274742
1291	3.5475	0.00304296	0.00299126	0.00300323	0.00205736	0.00899207	0.00891882	0.00120486	0.00241778	0.00106843	0.00303095	0.00300859	0.0030037	0.0030275	0.0029978	0.00298964
1292	3.5425	0.00185553	0.00191337	0.00188316	0.00172282	0.00448482	0.00452877	0.00139908	0.00157278	0.00148077	0.00188468	0.00185624	0.00187958	0.00191789	0.00190059	0.00189997
1293	3.5375	0.00319939	0.00317634	0.00320844	0.00243881	0.00845038	0.00837485	0.00135401	0.00215748	0.00119609	0.00319381	0.00321774	0.00319285	0.00316905	0.00319337	0.00319277
1294	3.5325	0.00285513	0.0028255	0.00283513	0.00190311	0.00846795	0.00853413	0.00130437	0.00212336	0.00123749	0.00284367	0.00284539	0.00283104	0.00284078	0.00283767	0.00285967
1295	3.5275	0.00152289	0.00153863	0.0014982	0.00155872	0.00194202	0.00195058	0.00158509	0.00110325	0.00154969	0.0015165	0.00151368	0.00151796	0.00154729	0.00155391	0.00155736
1296	3.5225	0.0010631	0.00107432	0.00106366	0.00118367	0.00065694	0.00064498	0.00111803	0.00138855	0.00171085	0.00106271	0.00105733	0.00108032	0.00108587	0.001077	0.0010836
1297	3.5175	0.00157559	0.00156372	0.00157219	0.00177077	0.00089318	0.00090156	0.00189261	0.00159156	0.00213904	0.00157325	0.00157552	0.00156457	0.00156156	0.00156881	0.0015714
1298	3.5125	0.00133626	0.00134729	0.00131112	0.00140595	0.00190416	0.00184068	0.00108049	0.00269916	0.00140868	0.00135295	0.00130316	0.00137727	0.00137882	0.00134064	0.00137216
1299	3.5075	0.00342671	0.00338543	0.00341966	0.00213777	0.0117386	0.0118239	0.00106771	0.00126808	0.00124587	0.00341468	0.00344394	0.00334695	0.00335788	0.00339633	0.00338441
1300	3.5025	0.00107905	0.0010924	0.00108138	0.0011367	0.00171251	0.00173338	0.00098579	0.00116778	0.00098172	0.00108269	0.00106829	0.00110848	0.00111755	0.00109861	0.00108351
1301	3.4975	0.00539751	0.00534303	0.00542051	0.00322252	0.0181385	0.0177857	0.00086586	0.00507999	0.00085312	0.00537403	0.00549845	0.00549298	0.00527439	0.00542035	0.00537365
1302	3.4925	0.0028678	0.00298999	0.00291541	0.00138026	0.0134759	0.0136812	0.00068734	0.00081427	0.00068139	0.00289465	0.00284803	0.0028164	0.00296459	0.00293176	0.00293996
1303	3.4875	0.00117383	0.00119025	0.00115887	0.00111515	0.00253885	0.00248961	0.0009208	0.00212762	0.0005724	0.00117948	0.00114637	0.00124039	0.00124729	0.00119546	0.00119575
1304	3.4825	0.00665908	0.00659168	0.0066651	0.00332252	0.0257812	0.0255717	0.00076144	0.00386041	0.00078055	0.00666713	0.00670378	0.00659743	0.00654262	0.00661578	0.00662608
1305	3.4775	0.00216703	0.00221673	0.00217237	0.0012081	0.00814967	0.0081523	0.00050531	0.00157431	0.00045375	0.00217427	0.00215944	0.00219735	0.00223362	0.00221445	0.00219328
1306	3.4725	0.0028041	0.00278952	0.00278202	0.00150254	0.0106751	0.0105998	0.00046682	0.00247626	0.00046502	0.00280193	0.00278544	0.00281419	0.00282316	0.00280127	0.00281462
1307	3.4675	0.00406784	0.00397917	0.0040166	0.0020191	0.0157134	0.0159958	0.00053528	0.00237204	0.00054479	0.00402155	0.00404033	0.00397754	0.00399803	0.00400739	0.00401482
1308	3.4625	0.00286884	0.0029024	0.00288748	0.00168554	0.0102658	0.0101065	0.00086929	0.0025083	0.00073117	0.00286074	0.00288485	0.00291172	0.00288241	0.00286684	0.00288293
1309	3.4575	0.00312823	0.00315303	0.00313357	0.00170472	0.011354	0.0115087	0.00080715	0.00176992	0.0008131	0.0031355	0.00312465	0.00309523	0.00313518	0.00313623	0.00314659
1310	3.4525	0.00173343	0.00173535	0.00172529	0.0017699	0.00161613	0.00162864	0.00173266	0.00129156	0.00164511	0.00173611	0.0017302	0.00173677	0.00175202	0.00174665	0.00175444
1311	3.4475	0.00111291	0.00112223	0.00111432	0.00094338	0.0008072	0.00083285	0.00076779	0.00095815	0.00108935	0.00111181	0.00111642	0.00111995	0.00113154	0.00112766	0.00112044
1312	3.4425	0.00115789	0.00115325	0.00116078	0.00113297	0.00065938	0.00066332	0.00140422	0.00125319	0.00129324	0.00116196	0.00116113	0.00116065	0.00115913	0.00116074	0.00115685
1313	3.4375	0.00085229	0.00088629	0.00086079	0.00084022	0.00103831	0.00100382	0.00082035	0.00160643	0.0011432	0.00085916	0.00084704	0.00090834	0.00089106	0.00088077	0.00086389
1314	3.4325	0.0038655	0.00382378	0.00387638	0.00270084	0.00904664	0.00902576	0.00251791	0.00270042	0.00188843	0.00386072	0.00389501	0.00382484	0.0037901	0.00383338	0.00384236
1315	3.4275	0.00137868	0.00143317	0.00139035	0.00121245	0.00302414	0.00299642	0.00110674	0.0022769	0.0014959	0.00139063	0.00136802	0.00147051	0.00145439	0.00143451	0.00139825
1316	3.4225	0.00666859	0.00661605	0.00666151	0.00351279	0.0238675	0.023734	0.00137786	0.0051385	0.00087683	0.00668174	0.00669404	0.00664478	0.00657981	0.00664614	0.00667786
1317	3.4175	0.00380937	0.00379293	0.00379945	0.00177297	0.0157921	0.0159543	0.00039148	0.00176593	0.00037289	0.00379442	0.00380284	0.00374843	0.0038133	0.00380891	0.00378759
1318	3.4125	0.0025133	0.00262799	0.00257094	0.00145646	0.00845959	0.00787297	0.00048672	0.00366911	0.00060882	0.0025772	0.00256511	0.00272393	0.00260553	0.00261997	0.00260728
1319	3.4075	0.00621115	0.0061352	0.00619892	0.00276405	0.0260606	0.0262853	0.00046962	0.00295586	0.00042079	0.00616454	0.00623892	0.00606051	0.00610367	0.00616106	0.00612629
1320	3.4025	0.00162105	0.00163407	0.00161517	0.00084848	0.00654745	0.00664166	0.00040844	0.00071342	0.00036683	0.00161603	0.00161094	0.00160134	0.00167499	0.0016416	0.00163304
1321	3.3975	0.00189021	0.00184963	0.00185698	0.0010775	0.00677533	0.00666234	0.0003776	0.00175727	0.000365	0.00187163	0.00187798	0.00189076	0.00186837	0.00187233	0.00188738
1322	3.3925	0.00105788	0.00109055	0.00105955	0.00057391	0.00430173	0.00431991	0.00040973	0.00047279	0.00039788	0.00106664	0.00103641	0.00102938	0.00109132	0.00107083	0.00108057
1323	3.3875	0.00048256	0.00048391	0.00047762	0.00050928	0.00061327	0.00061228	0.00063922	0.00044849	0.00054001	0.00047894	0.00047955	0.00048646	0.00049152	0.00048485	0.00048594
1324	3.3825	0.0003334	0.00033307	0.00033363	0.00036265	0.00029134	0.00029166	0.00039781	0.00035704	0.00048669	0.0003316	0.00033517	0.00033834	0.00034301	0.00034042	0.00034065
1325	3.3775	0.00041206	0.00041696	0.00041725	0.0004643	0.00035447	0.00033608	0.00047056	0.00037131	0.0004344	0.0004143	0.00041783	0.00041431	0.0004078	0.00040788	0.0004066
1326	3.3725	0.00034445	0.00034796	0.00034364	0.00038063	0.00030399	0.00032639	0.00036413	0.00029407	0.00038491	0.00035039	0.00034902	0.00035141	0.00035377	0.0003584	0.00035891
1327	3.3675	0.00036438	0.00036481	0.00036205	0.0003691	0.00028259	0.00028621	0.0004111	0.00037951	0.00044138	0.00036728	0.00035992	0.00036858	0.00036904	0.0003617	0.00036966
1328	3.3625	0.00057925	0.00057147	0.00057261	0.00054171	0.00038489	0.00038821	0.00065744	0.00051807	0.00061899	0.00057423	0.00057687	0.00056973	0.00056818	0.0005741	0.00057077
1329	3.3575	0.0007063	0.00071158	0.00069003	0.00079604	0.00040157	0.00040076	0.00106227	0.00095951	0.0010274	0.00070668	0.00069851	0.00071784	0.00069835	0.000712	0.00071284
1330	3.3525	0.00078336	0.00077925	0.00077191	0.00073333	0.00053761	0.00054751	0.00093446	0.00056241	0.00069738	0.00077237	0.00077695	0.00075911	0.000777	0.00078179	0.00077375
1331	3.3475	0.00038265	0.00038305	0.00037824	0.00044727	0.00024585	0.00024599	0.00050597	0.00035427	0.000456	0.00038075	0.00037895	0.00038228	0.00038862	0.00038559	0.00038259
1332	3.3425	0.00090766	0.00089971	0.00090719	0.00111047	0.00052725	0.00052437	0.0009544	0.00062381	0.0009511	0.00090179	0.00091276	0.00090318	0.00088985	0.00090849	0.00090493
1333	3.3375	0.00052793	0.00054382	0.0005369	0.00054544	0.00026832	0.00026877	0.00092924	0.00065159	0.00074355	0.00052196	0.00051833	0.00052285	0.00052168	0.00051599	0.00051296
1334	3.3325	0.00053615	0.00053433	0.00053149	0.00063072	0.00023319	0.0001995	0.00065709	0.00050228	0.00058824	0.00054276	0.00054409	0.00054519	0.00054691	0.00055241	0.00055259
1335	3.3275	0.00057736	0.00057797	0.00058328	0.0007166	0.00025845	0.00028253	0.00085218	0.00046659	0.00054069	0.00056961	0.00057606	0.00057061	0.00056332	0.00056054	0.00055359
1336	3.3225	0.00075212	0.00073498	0.00073344	0.00092389	0.00047135	0.00046825	0.00069778	0.00045456	0.00069956	0.0007563	0.0007477	0.00074986	0.00075859	0.00076074	0.00077878
1337	3.3175	0.00056104	0.00057275	0.00056851	0.00049395	0.0003258	0.00033939	0.00085321	0.0008581	0.00087946	0.00056146	0.00056009	0.00056466	0.00057086	0.00057081	0.00056421
1338	3.3125	0.00072724	0.0007248	0.00073678	0.00086501	0.00028976	0.00027221	0.00109833	0.0006331	0.00086938	0.00070918	0.00071765	0.00070464	0.00068958	0.00068492	0.00067243
1339	3.3075	0.00066729	0.00067726	0.00066819	0.00086575	0.00041419	0.00040159	0.00154765	0.00095696	0.00094971	0.0006846	0.00067868	0.0006987	0.00069917	0.00071565	0.00071284
1340	3.3025	0.00175575	0.00174173	0.00175822	0.00230778	0.00122924	0.00120148	0.00222712	0.00152283	0.00226652	0.00175291	0.00177025	0.00174146	0.00172568	0.00175138	0.00174449
1341	3.2975	0.000762	0.00078348	0.00076343	0.00098203	0.00056568	0.00061752	0.00091749	0.00085145	0.00094803	0.000782	0.00077152	0.00078611	0.00079419	0.00079399	0.00080957
1342	3.2925	0.00073803	0.0007372	0.00073668	0.00065058	0.00034727	0.00035427	0.00058047	0.00078825	0.00092873	0.00073073	0.00073651	0.00072856	0.00073725	0.00074196	0.00073602
1343	3.2875	0.00049991	0.00050498	0.00049902	0.00058318	0.00029715	0.0002956	0.00068935	0.00068033	0.00082062	0.00050221	0.00050241	0.00050395	0.00050334	0.00050309	0.00050322
1344	3.2825	0.00064515	0.00064582	0.0006546	0.00072417	0.00037227	0.00036959	0.00096734	0.00119193	0.00109583	0.00065032	0.00064773	0.00065795	0.00064932	0.00064027	0.00063899
1345	3.2775	0.00159136	0.00157565	0.00161215	0.00159506	0.0006019	0.00058844	0.00207825	0.00175765	0.00214788	0.00158266	0.00158929	0.00159903	0.0015672	0.00157003	0.00153956
1346	3.2725	0.00725054	0.0072413	0.00741496	0.00770419	0.00334078	0.00277378	0.00830375	0.00808592	0.010371	0.007381	0.00738102	0.00741034	0.00697484	0.00713636	0.00700559
1347	3.2675	0.00642227	0.00662824	0.00646365	0.00521741	0.00473635	0.00533884	0.00557534	0.00478349	0.00431761	0.00660011	0.00648623	0.00646196	0.00671385	0.00674087	0.00680867
1348	3.2625	0.00422503	0.0042321	0.00423404	0.00226901	0.0155087	0.0155142	0.00180421	0.00337661	0.00169111	0.00422114	0.00423279	0.00420535	0.00423395	0.0042261	0.00423686
1349	3.2575	0.00223435	0.00223708	0.00223752	0.00214573	0.00229679	0.0022808	0.00247413	0.00184476	0.00191555	0.00222745	0.00222784	0.00224679	0.00226054	0.00223416	0.00221151
1350	3.2525	0.00493325	0.00490895	0.00493171	0.00293251	0.0170979	0.0167185	0.0019967	0.00512008	0.00082402	0.00496616	0.00492434	0.00502288	0.00491913	0.00495966	0.00499186
1351	3.2475	0.00457748	0.00457316	0.00457806	0.00302663	0.014898	0.0153294	0.0017047	0.00173216	0.00144958	0.00452699	0.00456665	0.00443603	0.00449887	0.00450964	0.0044372
1352	3.2425	0.00111181	0.00116872	0.00110597	0.0009868	0.00222252	0.00208111	0.00114245	0.00161357	0.00063099	0.00114828	0.00111906	0.00122187	0.0012561	0.00123858	0.00124179
1353	3.2375	0.00369147	0.00366163	0.00370864	0.00199084	0.013621	0.0136977	0.00089049	0.00207365	0.00073366	0.00366903	0.00370584	0.00362586	0.00360796	0.00363531	0.0036387
1354	3.2325	0.00137226	0.00137287	0.0013495	0.00187192	0.00132162	0.00129012	0.00253402	0.00169596	0.0025161	0.0013883	0.00137364	0.00142895	0.00142052	0.00142269	0.00144572
1355	3.2275	0.00173557	0.00172385	0.00172925	0.0018934	0.00086663	0.00090611	0.00263066	0.00127804	0.00225863	0.00170475	0.00172113	0.00167656	0.00171288	0.00170537	0.00169486
1356	3.2225	0.00079887	0.00079977	0.00079788	0.00093361	0.00035655	0.00035004	0.00091337	0.00043723	0.00057729	0.00080712	0.00080991	0.00081194	0.00082195	0.00082284	0.00082446
1357	3.2175	0.00054646	0.000544	0.00054167	0.00064162	0.00032731	0.00033594	0.00068962	0.00043771	0.00058892	0.00054867	0.0005441	0.00055271	0.00055229	0.00055461	0.00055199
1358	3.2125	0.00061304	0.0006162	0.00061637	0.00067178	0.00030859	0.0003305	0.0007584	0.00048624	0.00067167	0.00062158	0.00061475	0.00063014	0.00063093	0.00062727	0.00062492
1359	3.2075	0.00134919	0.00133794	0.00132868	0.00139053	0.00056445	0.00056158	0.0011573	0.00113325	0.00164025	0.00133945	0.00134224	0.00133878	0.00132757	0.00134459	0.00135442
1360	3.2025	0.00121332	0.00121256	0.00120911	0.00132325	0.00049867	0.00051565	0.00119179	0.00092025	0.00134411	0.00120588	0.00120812	0.0012015	0.00121073	0.00121111	0.0012028
1361	3.1975	0.00142213	0.00141331	0.00141764	0.0017078	0.00056217	0.0005459	0.00201645	0.0014966	0.00248089	0.00141672	0.00142073	0.00141796	0.0014104	0.00141414	0.00141573
1362	3.1925	0.0009873	0.00099053	0.00098116	0.00105984	0.00040669	0.00041255	0.00126513	0.00083002	0.00101211	0.00098597	0.00098311	0.00097633	0.00099048	0.00098836	0.00098889
1363	3.1875	0.00071756	0.00071954	0.00072288	0.00071181	0.00026137	0.00026868	0.00110318	0.00069227	0.00118404	0.00070481	0.00070521	0.00070091	0.00069836	0.00069208	0.00068843
1364	3.1825	0.00064054	0.00064134	0.00063649	0.00088308	0.00025353	0.00020852	0.0007653	0.00079851	0.00074023	0.0006564	0.00065601	0.0006588	0.00066791	0.00067625	0.00067603
1365	3.1775	0.00057751	0.00058181	0.00058352	0.00068945	0.00025397	0.00028794	0.00125936	0.00066778	0.00096229	0.00057075	0.00057346	0.00057461	0.00056546	0.00056324	0.00055844
1366	3.1725	0.00078196	0.00078215	0.00078506	0.00104036	0.00027519	0.0002656	0.00098175	0.00074189	0.00076615	0.00078447	0.00079022	0.00078583	0.00077965	0.00078183	0.00078015
1367	3.1675	0.00056621	0.00057121	0.00056939	0.00075488	0.00032934	0.00031198	0.00107124	0.00053941	0.00075029	0.00058016	0.00057664	0.00058355	0.00058592	0.00058873	0.0005916
1368	3.1625	0.0007305	0.00072885	0.00073349	0.00087318	0.00027704	0.00032365	0.0008481	0.00101556	0.00100309	0.00072623	0.00072771	0.00072494	0.00072173	0.00071761	0.00071868
1369	3.1575	0.00109401	0.00109312	0.00110379	0.00151453	0.00100974	0.00095475	0.00187726	0.00099218	0.00118312	0.00109247	0.00111385	0.00111755	0.00109048	0.00111114	0.00110462
1370	3.1525	0.0009783	0.00100499	0.00099555	0.00124208	0.00054761	0.00058526	0.00145676	0.00103305	0.00130264	0.00098021	0.00097165	0.00097381	0.0009737	0.00096513	0.00096885
1371	3.1475	0.00103996	0.00104192	0.00104027	0.00138938	0.00058056	0.00053801	0.0014267	0.00090944	0.00122626	0.00106026	0.00104992	0.00105919	0.00106674	0.00107342	0.00107754
1372	3.1425	0.00095356	0.00095478	0.00095694	0.00113602	0.00048558	0.00054037	0.00110518	0.00084075	0.00108158	0.00095359	0.00096079	0.00094747	0.00095016	0.00095469	0.00094827
1373	3.1375	0.00054403	0.0005725	0.00057213	0.00051497	0.00019478	0.00018876	0.00071325	0.00063391	0.00142629	0.00052305	0.00052905	0.00054452	0.00052318	0.00050692	0.00049503
1374	3.1325	0.00137648	0.00135483	0.0013636	0.00157931	0.00058039	0.00044384	0.00113347	0.00089599	0.00075588	0.00139569	0.00140405	0.00137574	0.00138371	0.00140582	0.00140693
1375	3.1275	0.0005547	0.00055671	0.00054856	0.00058323	0.00024577	0.0003902	0.00062142	0.0004654	0.00059998	0.00056301	0.00055496	0.00056565	0.00057934	0.00057751	0.00057963
1376	3.1225	0.00082804	0.00082327	0.00082875	0.00130993	0.0003427	0.00034123	0.00191361	0.00142986	0.00167348	0.00083175	0.00083563	0.00084287	0.0008281	0.00083215	0.00084195
1377	3.1175	0.00071217	0.00071333	0.00070854	0.00069355	0.00031305	0.00032712	0.00092166	0.00064956	0.00072886	0.00070478	0.00070324	0.00069563	0.00071399	0.00071367	0.0007081
1378	3.1125	0.00074144	0.00073203	0.00073953	0.00094759	0.00055267	0.00055154	0.00185361	0.00136822	0.00198161	0.00072847	0.00073437	0.00071939	0.00071949	0.00071755	0.0007148
1379	3.1075	0.00042913	0.00043501	0.00042942	0.00055549	0.00025613	0.0002357	0.00085149	0.0006407	0.00079893	0.00043765	0.00043692	0.00044133	0.00045238	0.00045582	0.00045687
1380	3.1025	0.00033042	0.00033231	0.00033017	0.00038075	0.00013407	0.00016017	0.00070538	0.0003199	0.00050587	0.00032087	0.00032278	0.00032125	0.00031976	0.00031277	0.00031341
1381	3.0975	0.00036375	0.00036201	0.0003616	0.00046298	0.00014991	0.00012166	0.0005983	0.00043444	0.00059196	0.0003734	0.00037068	0.00037208	0.00037958	0.00038335	0.00038436
1382	3.0925	0.00027634	0.00028294	0.00027781	0.00032275	0.00011753	0.0001451	0.00054854	0.00029256	0.00042836	0.00027532	0.00027519	0.00027429	0.00027514	0.00027527	0.00027408
1383	3.0875	0.00031665	0.00031449	0.00031206	0.00040466	0.00012688	0.0001157	0.00046075	0.00036438	0.00044582	0.00031829	0.0003195	0.00031858	0.00031658	0.00032248	0.0003236
1384	3.0825	0.00025517	0.00025588	0.00025631	0.00030792	0.00011426	0.00012274	0.00048928	0.00025398	0.00034469	0.00025496	0.00025117	0.00025463	0.00024976	0.00025253	0.00025398
1385	3.0775	0.00033198	0.00033486	0.00033687	0.00039409	0.00011421	0.00010878	0.00046896	0.00027284	0.00034717	0.00033645	0.0003333	0.00033058	0.00033282	0.00033219	0.00033252
1386	3.0725	0.00031627	0.00032019	0.00031836	0.00038658	0.0001508	0.0001537	0.00049828	0.00026751	0.00039436	0.00032578	0.00032266	0.00031975	0.00031906	0.00032632	0.0003256
1387	3.0675	0.00031781	0.00033232	0.00032295	0.00040048	0.00012956	0.00013388	0.00047425	0.00032977	0.00047146	0.00033534	0.00033273	0.00032439	0.00032577	0.0003347	0.00033817
1388	3.0625	0.00040219	0.00041477	0.00040324	0.00054474	0.00016635	0.00016808	0.00070851	0.00045626	0.00063535	0.00039856	0.00040862	0.00040982	0.00041022	0.00039136	0.00038712
1389	3.0575	0.00059569	0.00056478	0.00062761	0.0006702	0.00022115	0.00023104	0.001053	0.00072079	0.00092561	0.00061274	0.00059121	0.00061853	0.00056993	0.00056194	0.00054873
1390	3.0525	0.00203976	0.00208694	0.00204226	0.00307643	0.00069118	0.00063945	0.00633431	0.00339438	0.00496906	0.00205429	0.00191518	0.00232863	0.00226055	0.002075	0.0019478
1391	3.0475	0.0527261	0.0511885	0.0527484	0.0684001	0.020255	0.0196182	0.0893811	0.0698714	0.0843399	0.0526453	0.0528708	0.0519148	0.0513278	0.0512275	0.0509165
1392	3.0425	0.00815883	0.00909145	0.00769829	0.00573515	0.00281239	0.00328167	0.0085537	0.00907895	0.0097693	0.00806321	0.00767121	0.00804912	0.00888663	0.00896378	0.00909641
1393	3.0375	0.00126822	0.00134179	0.00121779	0.0015273	0.00049675	0.00049344	0.00317479	0.00401245	0.00451929	0.00123468	0.00122798	0.00132702	0.00151929	0.00138967	0.00137654
1394	3.0325	0.00063409	0.00063173	0.00062211	0.00080299	0.00029434	0.00030462	0.00103503	0.00084763	0.0010469	0.00064309	0.00063541	0.00065854	0.00068217	0.00068722	0.0006684
1395	3.0275	0.00044573	0.00044856	0.00046085	0.00053588	0.00019705	0.00019853	0.00065456	0.00055005	0.00066979	0.00045012	0.00044898	0.00046423	0.00046752	0.0004577	0.00045743
1396	3.0225	0.00047062	0.00045788	0.00047518	0.00074607	0.00022865	0.00022495	0.00071516	0.000551	0.00070517	0.0004639	0.00046977	0.00048504	0.00048155	0.00046572	0.00046039
1397	3.0175	0.00075587	0.00075459	0.00076503	0.00110208	0.00030964	0.00030701	0.000766	0.00086544	0.00105581	0.00075334	0.00075847	0.00076038	0.00075197	0.00075595	0.00075416
1398	3.0125	0.00073397	0.00072379	0.00074679	0.00134161	0.00028048	0.00027291	0.00062421	0.00065355	0.00065722	0.00074527	0.00075273	0.00074599	0.00074764	0.00074069	0.0007434
1399	3.0075	0.00044177	0.00045004	0.00044998	0.00059483	0.00017238	0.0001703	0.00051987	0.00048697	0.00063408	0.00044528	0.00044395	0.00045192	0.00045393	0.00044838	0.00044417
1400	3.0025	0.00062658	0.00061582	0.00063321	0.00086166	0.00028768	0.0002785	0.00069436	0.00052037	0.00065046	0.00063208	0.00063291	0.00062819	0.00062677	0.00062469	0.00062701
1401	2.9975	0.00038004	0.00037809	0.00037875	0.00046902	0.00014006	0.00014315	0.00041052	0.00039222	0.00042197	0.00038325	0.00037908	0.00038365	0.00038508	0.00038036	0.00038874
1402	2.9925	0.00028407	0.00028341	0.00028234	0.00034353	0.00014579	0.00015395	0.00038154	0.00027554	0.00032123	0.00028297	0.00028229	0.00028464	0.00028677	0.00028625	0.00028942
1403	2.9875	0.00025051	0.00025218	0.00024996	0.00031653	0.00010338	0.00011071	0.00031424	0.00027185	0.00027412	0.00025123	0.00025163	0.0002511	0.00025103	0.00025425	0.00025337
1404	2.9825	0.00021618	0.00021392	0.00021459	0.00026702	0.0001208	0.00012474	0.00033863	0.00019609	0.00024096	0.0002153	0.00021673	0.00021496	0.00021832	0.0002182	0.00022219
1405	2.9775	0.00017339	0.00017745	0.00017034	0.00021537	8.049e-05	8.43e-05	0.00026026	0.00020975	0.00025702	0.00017232	0.00017436	0.00017278	0.00017534	0.00017801	0.00018186
1406	2.9725	0.00017834	0.00017823	0.00017558	0.00022996	8.085e-05	8.351e-05	0.00028181	0.00023042	0.00031813	0.00017643	0.00017435	0.00017809	0.00017699	0.00017873	0.00018002
1407	2.9675	0.00018187	0.00018203	0.00018174	0.00022447	8.201e-05	8.693e-05	0.00021611	0.00016019	0.00021129	0.00018208	0.00018279	0.00018327	0.0001823	0.00018438	0.00018398
1408	2.9625	0.00014691	0.00014585	0.00014724	0.00018964	6.407e-05	6.557e-05	0.00017778	0.00016106	0.00020954	0.00014629	0.00014419	0.00014548	0.00014671	0.00014823	0.00014791
1409	2.9575	0.00018075	0.00018429	0.00018327	0.00021671	7.974e-05	8.104e-05	0.00022132	0.00018042	0.00024167	0.00018099	0.00018493	0.0001823	0.00017894	0.00018499	0.00018638
1410	2.9525	0.00020179	0.00020111	0.00019587	0.00025705	7.98e-05	8.108e-05	0.0002237	0.00020595	0.00025704	0.00020001	0.00020128	0.0002009	0.00019856	0.00019878	0.00020361
1411	2.9475	0.00028535	0.00028905	0.00028377	0.00043676	0.00012252	0.00011887	0.00058935	0.00035517	0.00049543	0.00029134	0.0002823	0.00029049	0.00028784	0.00028169	0.00028999
1412	2.9425	0.00047477	0.00047091	0.00047095	0.00048687	0.00018149	0.00018795	0.00042524	0.00046188	0.00045519	0.00047133	0.00047228	0.00046229	0.00046818	0.00047222	0.00047259
1413	2.9375	0.0002323	0.00023482	0.00023585	0.00026386	9.645e-05	9.468e-05	0.00029617	0.0002843	0.00031508	0.00023442	0.00023205	0.00023827	0.00023675	0.00023597	0.00023665
1414	2.9325	0.00045281	0.00045127	0.00045529	0.00065896	0.00021503	0.00021104	0.00078695	0.00083576	0.00087369	0.00045349	0.00045986	0.0004552	0.00044508	0.00045369	0.00045396
1415	2.9275	0.00039439	0.00039905	0.00039564	0.00055808	0.00015439	0.00015816	0.00054528	0.00051619	0.00055171	0.00039573	0.00039613	0.00039342	0.00040012	0.0003988	0.00040483
1416	2.9225	0.00021848	0.00021972	0.00021916	0.00024577	9.127e-05	9.15e-05	0.00024804	0.00020145	0.00023728	0.00021776	0.00021986	0.0002185	0.00022468	0.0002195	0.00022603
1417	2.9175	0.00030788	0.00031009	0.00030781	0.00041579	0.00011861	0.00011977	0.00044499	0.00037985	0.00042377	0.00030821	0.00030843	0.00030757	0.00030974	0.00030928	0.00030792
1418	2.9125	0.00021415	0.00021877	0.00021654	0.00024976	8.791e-05	8.786e-05	0.00023694	0.00020778	0.00027591	0.00021743	0.00021149	0.00021717	0.00021719	0.00021977	0.0002193
1419	2.9075	0.00030054	0.00030106	0.00029548	0.00045849	0.00012073	0.00011935	0.00055531	0.00044911	0.0005095	0.00030123	0.0002964	0.00030103	0.00029985	0.00029728	0.00030543
1420	2.9025	0.00038695	0.00038631	0.00038765	0.000417	0.00013998	0.00014374	0.00045527	0.00047126	0.00038534	0.00038718	0.00039044	0.00038251	0.00038549	0.00039112	0.00038821
1421	2.8975	0.00024264	0.00024405	0.00024069	0.00032851	0.00010184	0.00010258	0.00042641	0.00131588	0.00045603	0.00023968	0.00024029	0.00024286	0.00024026	0.00024293	0.00024099
1422	2.8925	0.00034595	0.00034464	0.00034195	0.00044429	0.00014752	0.00014648	0.00043139	0.00037133	0.00043013	0.00034539	0.00034866	0.00034444	0.00034383	0.00034745	0.0003483
1423	2.8875	0.00022706	0.00022476	0.00022524	0.00031402	0.00011541	0.00011885	0.00025855	0.0002798	0.00036976	0.00022535	0.00022835	0.00022537	0.00022798	0.00022628	0.00022523
1424	2.8825	0.00026405	0.00026317	0.00025839	0.00039435	0.00011645	0.00011081	0.00031688	0.00031348	0.00040424	0.00026362	0.00026311	0.00026186	0.00026319	0.00026071	0.00026119
1425	2.8775	0.00055444	0.00055403	0.0005571	0.00070018	0.00025931	0.00025682	0.00068052	0.00048227	0.00059778	0.0005599	0.000556	0.00055256	0.00054747	0.00055429	0.00055045
1426	2.8725	0.00029308	0.00029845	0.00028819	0.00037936	0.0001246	0.0001246	0.0003218	0.0002528	0.00037083	0.00029257	0.00029004	0.00029339	0.00029467	0.00029638	0.00029822
1427	2.8675	0.00024272	0.00024314	0.00023943	0.00033645	0.00011648	0.00012082	0.00021669	0.00016906	0.00022445	0.00024277	0.00023719	0.00024035	0.00024006	0.00024545	0.00024592
1428	2.8625	0.00016297	0.00017109	0.0001649	0.00022591	7.9e-05	7.86e-05	0.00020061	0.00021676	0.00028797	0.00016408	0.00016589	0.00016863	0.00016765	0.00017068	0.0001701
1429	2.8575	0.0002767	0.00027982	0.0002749	0.00036871	0.00012994	0.00012675	0.00025941	0.00020072	0.00028588	0.00027648	0.00027934	0.00027558	0.00027456	0.00027677	0.00027761
1430	2.8525	0.00018547	0.00018221	0.00018132	0.00023301	8.429e-05	8.719e-05	0.00019063	0.00026426	0.00029605	0.00017903	0.00018047	0.00017857	0.00018171	0.00018495	0.00018155
1431	2.8475	0.000215	0.00021609	0.00021536	0.00027729	8.384e-05	8.128e-05	0.0002387	0.00017256	0.00024775	0.0002111	0.00021403	0.00021714	0.00021334	0.00021646	0.00021335
1432	2.8425	0.0002171	0.00021807	0.0002168	0.00024933	9.856e-05	9.852e-05	0.0002156	0.00021233	0.00028623	0.0002171	0.00021633	0.00021662	0.00021822	0.00022208	0.00022165
1433	2.8375	0.00028764	0.00028368	0.00028561	0.00041144	0.00013506	0.00011711	0.00058474	0.00067703	0.00110836	0.00028772	0.00028391	0.00028655	0.00028367	0.00028225	0.00027951
1434	2.8325	0.00040218	0.00040171	0.0003946	0.00060447	0.00018145	0.00019716	0.00079719	0.00061929	0.00086647	0.00040242	0.00040016	0.00040442	0.00040056	0.00040249	0.00040703
1435	2.8275	0.00051356	0.00051287	0.00051118	0.00058857	0.0002075	0.00021151	0.00054413	0.0005535	0.00066995	0.00051161	0.00051254	0.00050881	0.00051134	0.00051433	0.00051411
1436	2.8225	0.00026375	0.00026588	0.00026379	0.00033812	0.00011947	0.00011685	0.00027394	0.00025532	0.0003302	0.00026757	0.00026321	0.0002665	0.00026822	0.00026678	0.00026888
1437	2.8175	0.00021244	0.00021318	0.00021328	0.00027494	9.684e-05	9.862e-05	0.00024956	0.00018642	0.00024512	0.00021537	0.00021098	0.0002118	0.00021426	0.00021292	0.00021456
1438	2.8125	0.0002114	0.00021285	0.00021399	0.00031189	0.00010184	9.962e-05	0.00027599	0.00022427	0.00029343	0.00021391	0.00020684	0.0002151	0.00021529	0.00021229	0.00021795
1439	2.8075	0.00031546	0.00031531	0.00031713	0.00057165	0.00016403	0.00016806	0.00042275	0.00037827	0.00054806	0.00031492	0.0003179	0.00031357	0.00031604	0.00031429	0.00031951
1440	2.8025	0.00021805	0.00021822	0.000219	0.00030633	0.0001009	9.957e-05	0.00030431	0.00028742	0.00039903	0.00021921	0.00021349	0.00022114	0.00021815	0.00021612	0.00022043
1441	2.7975	0.00021695	0.00021694	0.00021624	0.00026537	0.00010057	0.00010178	0.00021865	0.00018831	0.00024898	0.0002209	0.00021834	0.00021897	0.00021964	0.00021429	0.00022234
1442	2.7925	0.00022098	0.00021755	0.00022025	0.00036318	0.00012181	0.00012262	0.00023402	0.00021797	0.00035502	0.00022047	0.0002211	0.0002217	0.00021949	0.00021864	0.00022288
1443	2.7875	0.0002332	0.00023381	0.00023828	0.00029647	0.00011848	0.00011957	0.00026668	0.00023188	0.00030852	0.00023591	0.00023303	0.00024107	0.00023916	0.00023552	0.00023433
1444	2.7825	0.00061746	0.00060818	0.00061593	0.00084626	0.00031338	0.00031302	0.00109518	0.00070102	0.00086119	0.00061589	0.00061642	0.00061594	0.00060652	0.00061067	0.0006147
1445	2.7775	0.00040533	0.00040666	0.00040752	0.00036335	0.00043089	0.00043323	0.00034924	0.00023953	0.00034602	0.00040479	0.00040597	0.00040249	0.00040959	0.0004047	0.00040998
1446	2.7725	0.00029502	0.00029189	0.00029317	0.00036915	0.00014343	0.0001449	0.00036226	0.00033468	0.00050447	0.00029311	0.00029239	0.00029179	0.00029501	0.00029453	0.00028993
1447	2.7675	0.00023462	0.0002365	0.00023223	0.0002883	0.00010241	0.00010349	0.00025325	0.00021261	0.00032079	0.00023502	0.00023252	0.00023263	0.00023302	0.0002348	0.00023326
1448	2.7625	0.00038737	0.00038764	0.00039195	0.00063505	0.00013676	0.00013596	0.0004	0.00034052	0.00061598	0.00038913	0.00039186	0.00038762	0.00038483	0.00038805	0.00038519
1449	2.7575	0.00034935	0.00035733	0.00035192	0.00043146	0.00015274	0.00015164	0.00043505	0.00034067	0.00048295	0.00035208	0.00035176	0.00035367	0.00035439	0.0003545	0.00035478
1450	2.7525	0.00043876	0.00043992	0.00043697	0.00049934	0.00017996	0.00018369	0.00055577	0.00033446	0.00047035	0.00043676	0.00043679	0.00043469	0.00043628	0.00043731	0.00043536
1451	2.7475	0.00027762	0.00027962	0.00027793	0.00027795	0.00010642	0.00010768	0.00034825	0.00021519	0.00030627	0.00027693	0.00027497	0.00027553	0.00028006	0.00028042	0.00027913
1452	2.7425	0.00025323	0.00025591	0.00025356	0.00024742	9.356e-05	9.157e-05	0.0003596	0.00019535	0.00027405	0.00025579	0.00025204	0.00025412	0.00025235	0.00025427	0.00025343
1453	2.7375	0.00028203	0.00028121	0.0002795	0.00029463	0.000107	0.00010738	0.00047104	0.00025129	0.00034859	0.00028362	0.00027868	0.00028059	0.00027755	0.00027855	0.00027828
1454	2.7325	0.00038604	0.00039539	0.0003925	0.00046364	0.00014753	0.00014483	0.00067951	0.00075681	0.00073798	0.00038573	0.0003815	0.00040458	0.0003963	0.00039614	0.00038239
1455	2.7275	0.0032436	0.00318621	0.00323289	0.00391381	0.0013192	0.00130179	0.00453944	0.00316319	0.00420713	0.00322478	0.00323885	0.00318686	0.00315389	0.00318294	0.00320495
1456	2.7225	0.00066605	0.00068885	0.00065365	0.0006034	0.00025442	0.00027073	0.00065477	0.00033402	0.00049171	0.00067369	0.00064729	0.00067067	0.00071499	0.00068778	0.00069357
1457	2.7175	0.00060316	0.00060804	0.00060891	0.00068959	0.00018623	0.00017882	0.0005955	0.00033384	0.00054659	0.00060125	0.00060043	0.0006205	0.00061259	0.00061061	0.00059366
1458	2.7125	0.00214326	0.00217436	0.00220083	0.00146521	0.00027842	0.00025905	0.00111452	0.00065411	0.00202724	0.00210079	0.00212089	0.00218169	0.00205382	0.00208365	0.00206237
1459	2.7075	0.00250704	0.00247049	0.00245073	0.00353644	0.00131829	0.00123984	0.00310051	0.00313779	0.00255796	0.00254946	0.00254122	0.00244115	0.00255681	0.00254158	0.00257083
1460	2.7025	0.00057543	0.00057724	0.00056649	0.00072003	0.00058308	0.00069464	0.00081945	0.00070295	0.00055072	0.00057924	0.00056923	0.00058099	0.00060827	0.00059069	0.00059658
1461	2.6975	0.00050879	0.00050954	0.00051422	0.00049718	0.00021502	0.00021865	0.00049573	0.00034387	0.00043841	0.00050877	0.00050547	0.00051932	0.00051631	0.00051052	0.00050734
1462	2.6925	0.0009949	0.00102604	0.00102372	0.00083003	0.00026046	0.00025121	0.00074264	0.00057735	0.00091527	0.00098673	0.00098743	0.00104752	0.00099704	0.00100838	0.00098954
1463	2.6875	0.0045735	0.00452935	0.00458798	0.00428986	0.00075885	0.00064316	0.00309187	0.00228088	0.00457495	0.00453041	0.0046207	0.00450527	0.00444176	0.00447913	0.00449098
1464	2.6825	0.00145017	0.00144931	0.00140903	0.0023701	0.001804	0.00191421	0.00253363	0.00313687	0.00130727	0.00148786	0.00144928	0.00143463	0.00154711	0.00150286	0.00153864
1465	2.6775	0.00061976	0.00061922	0.00060849	0.00060368	0.00038609	0.00042934	0.00066849	0.00047929	0.00047915	0.00062214	0.00061681	0.00062145	0.00064591	0.00063131	0.00063359
1466	2.6725	0.00049571	0.00049273	0.00049175	0.00044583	0.00021465	0.00021908	0.00045441	0.0003609	0.00040285	0.00049931	0.00049605	0.00049965	0.00050148	0.00050582	0.00050458
1467	2.6675	0.00045188	0.00044983	0.00044678	0.00040332	0.00017692	0.00017752	0.00042906	0.0002822	0.00036001	0.00045343	0.00045383	0.00045184	0.00045635	0.00045714	0.00045634
1468	2.6625	0.00038206	0.0003789	0.0003805	0.00032354	0.00013962	0.00014266	0.00032145	0.00024067	0.00033953	0.00037815	0.00037862	0.00038069	0.00038227	0.0003819	0.00038087
1469	2.6575	0.00039762	0.00040019	0.00039627	0.00040407	0.00013486	0.00013488	0.00034948	0.00025981	0.00040641	0.0003989	0.0003972	0.00040054	0.00039869	0.00039617	0.00039804
1470	2.6525	0.0003775	0.00037644	0.00038034	0.00035374	0.00012907	0.00013039	0.00033969	0.00024429	0.00037562	0.00038016	0.00037936	0.00037927	0.00037982	0.000379	0.00038199
1471	2.6475	0.000351	0.00035014	0.00035077	0.00036262	0.00013933	0.00013835	0.00031808	0.00026505	0.00035447	0.00035162	0.00035218	0.00034912	0.00035177	0.00035223	0.00035131
1472	2.6425	0.0003119	0.00031057	0.00030869	0.00030879	0.00012043	0.00012003	0.00027668	0.00020439	0.00031397	0.00031203	0.00031125	0.00031006	0.00031926	0.00031484	0.00031591
1473	2.6375	0.00038091	0.0003787	0.00037706	0.00037545	0.00013877	0.00014325	0.00034395	0.00033904	0.00042347	0.00037754	0.00038162	0.00037798	0.00037867	0.00037789	0.00037863
1474	2.6325	0.00030415	0.00030438	0.00030163	0.00035189	0.00012148	0.00011861	0.00026283	0.00022305	0.00034852	0.00029747	0.00030025	0.00029921	0.0003026	0.00030049	0.0003029
1475	2.6275	0.00031019	0.00030968	0.00031099	0.00037565	0.00012786	0.00012867	0.00033546	0.00028166	0.0003832	0.00031769	0.00031362	0.00031479	0.00031496	0.00031317	0.00031502
1476	2.6225	0.00032559	0.00032558	0.00032414	0.00042122	0.00013773	0.00013828	0.00033534	0.00028582	0.00041088	0.00032778	0.00032333	0.00032678	0.00032574	0.00032406	0.00032371
1477	2.6175	0.00034818	0.00034605	0.00034663	0.00043963	0.00014568	0.0001462	0.00041804	0.00033453	0.00048854	0.00034824	0.00035006	0.00034726	0.00034795	0.00034986	0.00034918
1478	2.6125	0.00030634	0.00030637	0.00030907	0.00036863	0.00012273	0.00012257	0.00034701	0.0003094	0.00043945	0.00030656	0.00030593	0.00030413	0.00030883	0.00030395	0.00030355
1479	2.6075	0.00035875	0.0003543	0.00035552	0.00043411	0.00014872	0.00014431	0.0004509	0.00034473	0.00052909	0.00035668	0.00035817	0.00035589	0.00035551	0.00035609	0.00035816
1480	2.6025	0.00029175	0.00028933	0.00029543	0.00041419	0.00012345	0.00012382	0.00032377	0.000245	0.00039312	0.00029404	0.00029519	0.00028909	0.00029518	0.0002945	0.00029672
1481	2.5975	0.00026986	0.00026851	0.00026756	0.00035548	0.00012016	0.00011813	0.00031479	0.00024567	0.00035691	0.00026907	0.00026933	0.00026784	0.00026846	0.00026936	0.00026779
1482	2.5925	0.00026144	0.00026459	0.00026185	0.00032972	0.00010941	0.00010936	0.00030134	0.0002512	0.00033486	0.00026462	0.00026213	0.0002626	0.00026408	0.00026418	0.00025997
1483	2.5875	0.0003034	0.00030912	0.00030967	0.00041823	0.00013431	0.00013231	0.00034147	0.0002789	0.00038682	0.00030977	0.00031003	0.00030601	0.00030533	0.0003097	0.00030732
1484	2.5825	0.00028449	0.00028817	0.0002871	0.00036534	0.0001204	0.00011757	0.00032279	0.00025405	0.00033863	0.00028911	0.00028936	0.00028827	0.00028545	0.00029094	0.00028759
1485	2.5775	0.0003499	0.00034955	0.00035004	0.00046234	0.00014147	0.00014094	0.00037244	0.00028272	0.00040457	0.00034751	0.00034665	0.00034852	0.00034983	0.00035007	0.00035231
1486	2.5725	0.00039826	0.00039676	0.00040098	0.00046382	0.00015246	0.0001504	0.00042375	0.00031511	0.00043187	0.00040067	0.00039759	0.00039857	0.00039649	0.0003962	0.00039655
1487	2.5675	0.00060995	0.00060627	0.0006147	0.000581	0.00019859	0.00019591	0.00059877	0.00034664	0.00052263	0.00060959	0.00059738	0.00062209	0.00061259	0.00060731	0.0005944
1488	2.5625	0.00366633	0.00361893	0.00368924	0.00130142	0.0005968	0.00049951	0.00350013	0.00058667	0.00120115	0.00363044	0.0036397	0.00364407	0.00353055	0.00353619	0.00352164
1489	2.5575	0.00279912	0.00284718	0.00279124	0.00556546	0.00211499	0.00220363	0.00247892	0.0038784	0.00498267	0.00286321	0.0028551	0.00279569	0.00291447	0.00291836	0.00293884
1490	2.5525	0.00079393	0.0008024	0.00079311	0.00123511	0.0003965	0.00043289	0.00076125	0.0017157	0.00110868	0.00079629	0.00079373	0.00080234	0.00083199	0.00081199	0.00081301
1491	2.5475	0.00057824	0.00057979	0.00058217	0.0006427	0.00024957	0.00024777	0.00068849	0.0005848	0.00063535	0.00058315	0.0005798	0.00058754	0.00059161	0.00058731	0.00058617
1492	2.5425	0.00095245	0.0009551	0.0009494	0.00072847	0.00024793	0.00024301	0.00093379	0.00046384	0.00082365	0.0009418	0.00091908	0.00097168	0.00094994	0.00094649	0.00092715
1493	2.5375	0.00399479	0.00396457	0.00400787	0.00272945	0.00134001	0.00117933	0.00382776	0.00104391	0.00263137	0.0040038	0.0040301	0.00394255	0.00391494	0.00395824	0.00396157
1494	2.5325	0.00115843	0.00118684	0.00115689	0.00311138	0.00092392	0.00110351	0.00107266	0.0034615	0.00273312	0.00116314	0.00115394	0.0011743	0.00120627	0.00119234	0.00119428
1495	2.5275	0.00080104	0.00079553	0.00079168	0.00097931	0.00032553	0.00032138	0.00119842	0.00097092	0.00093309	0.00080484	0.00080173	0.00080409	0.00082166	0.00081611	0.00081679
1496	2.5225	0.00047147	0.00047533	0.00046739	0.00054397	0.00022664	0.00024515	0.00067199	0.00044505	0.00057481	0.00047111	0.00047054	0.00047734	0.00048183	0.00047821	0.00048185
1497	2.5175	0.00064773	0.00063819	0.00064233	0.00054773	0.00022822	0.00022826	0.00077816	0.00041662	0.00057108	0.00064138	0.00064574	0.00064304	0.00063942	0.00064242	0.00064402
1498	2.5125	0.00049325	0.00049332	0.00049505	0.00052141	0.00019919	0.00019786	0.00078338	0.00042111	0.00062068	0.00049261	0.00049193	0.00049387	0.00049852	0.00049653	0.00049874
1499	2.5075	0.00050556	0.0005083	0.00050915	0.00058031	0.00020486	0.00020461	0.00082169	0.00045888	0.00064506	0.00050626	0.00050707	0.00050905	0.00050719	0.00050726	0.00050742
1500	2.5025	0.00056074	0.00056298	0.00055881	0.0006273	0.00021352	0.00021569	0.00065853	0.0003857	0.00063483	0.00055993	0.00055903	0.00056073	0.00056171	0.00055884	0.00056106
1501	2.4975	0.00070081	0.00069883	0.00070051	0.00075593	0.00024107	0.00024148	0.00088152	0.00047687	0.0007401	0.00069253	0.0007008	0.00069433	0.00068783	0.00069523	0.00069218
1502	2.4925	0.00056431	0.00056252	0.00055801	0.00073208	0.00021009	0.00020657	0.0006851	0.00043293	0.00076436	0.00056609	0.00056675	0.00056257	0.00056774	0.00056911	0.00056931
1503	2.4875	0.00064343	0.00064197	0.00064351	0.0007347	0.00025511	0.00025456	0.00076774	0.00055801	0.00073656	0.00063898	0.00064171	0.00064322	0.00063456	0.00064231	0.00063866
1504	2.4825	0.00060183	0.00060094	0.00059579	0.00075166	0.00023058	0.00023505	0.0006773	0.00040722	0.00064719	0.0006047	0.00060141	0.00059952	0.0006104	0.00060999	0.00061123
1505	2.4775	0.0009091	0.00089731	0.00090419	0.00094571	0.00033011	0.00032459	0.00076793	0.00062279	0.0008886	0.00090574	0.00091135	0.00090262	0.00089706	0.00090504	0.00090665
1506	2.4725	0.00061929	0.00061765	0.0006151	0.00068862	0.00022156	0.00022883	0.00059582	0.00044283	0.00066195	0.0006169	0.00061761	0.00061484	0.00062239	0.00062193	0.00062168
1507	2.4675	0.00064248	0.00064006	0.00064005	0.00083433	0.00023555	0.00023041	0.00059378	0.00040168	0.00057328	0.00063772	0.00064092	0.00064413	0.00064007	0.00063962	0.00064304
1508	2.4625	0.00073027	0.00073026	0.00072781	0.0009614	0.00029243	0.00029608	0.00066579	0.00046457	0.00067942	0.00073151	0.00073545	0.00072752	0.00073289	0.00073498	0.00073206
1509	2.4575	0.00066039	0.00066027	0.0006639	0.00091253	0.00025885	0.0002509	0.00092641	0.00058802	0.00077207	0.00066591	0.00066289	0.00066763	0.00066212	0.00066055	0.00066496
1510	2.4525	0.00076078	0.00074935	0.00076332	0.00108683	0.00032182	0.0003338	0.00064186	0.00040637	0.00053902	0.00076191	0.00076494	0.00075923	0.00076522	0.00076371	0.0007629
1511	2.4475	0.00047528	0.00047736	0.00048846	0.0007634	0.00019346	0.00019213	0.00050761	0.0003473	0.00055557	0.0004866	0.00048287	0.00048757	0.00049219	0.00048294	0.00048211
1512	2.4425	0.00059453	0.00058813	0.0006014	0.00092384	0.00025133	0.00024894	0.00061643	0.00043741	0.00065041	0.00060006	0.00060088	0.00059683	0.00060127	0.00059641	0.00059618
1513	2.4375	0.00044452	0.0004512	0.00045254	0.00074174	0.00016982	0.00017316	0.00042392	0.00037487	0.00046137	0.00045295	0.00045021	0.00045262	0.00045583	0.00045282	0.00045029
1514	2.4325	0.00049796	0.00049685	0.00049903	0.00080745	0.00018215	0.00018093	0.0005211	0.00048189	0.00059635	0.00049823	0.00050154	0.00049799	0.00049918	0.00050092	0.0004954
1515	2.4275	0.00037274	0.00037667	0.00037327	0.00046997	0.0001612	0.00016242	0.00044917	0.00036872	0.00052051	0.00037187	0.00037226	0.00037283	0.00037563	0.00037537	0.00037326
1516	2.4225	0.00035181	0.00035073	0.00034938	0.00047184	0.0001461	0.0001451	0.00071885	0.00034609	0.00050925	0.00035089	0.00034659	0.00035331	0.00034894	0.00034794	0.00035171
1517	2.4175	0.00048245	0.00048488	0.00047781	0.00060372	0.00019873	0.00020042	0.00127186	0.00054509	0.00078877	0.0004765	0.00047878	0.00047976	0.00047926	0.00048466	0.00048133
1518	2.4125	0.00118732	0.00119312	0.00106631	0.00112985	0.00038541	0.00038935	0.00236911	0.00208281	0.00236334	0.00110905	0.00111084	0.00110757	0.0010984	0.0011651	0.00117928
1519	2.4075	0.00068163	0.00069277	0.00066469	0.00085857	0.00029029	0.00031059	0.00212149	0.00074113	0.00101238	0.00067683	0.00067269	0.00067499	0.00068619	0.00069148	0.00070147
1520	2.4025	0.0003714	0.00037515	0.00036743	0.00047722	0.00015014	0.00015189	0.00070755	0.00034486	0.00050712	0.0003708	0.00037092	0.00037097	0.00037683	0.00037451	0.00037355
1521	2.3975	0.0004393	0.0004423	0.00043812	0.00059438	0.00018685	0.00018403	0.00113015	0.00051548	0.0007087	0.00044005	0.00044226	0.00044279	0.00043724	0.00044134	0.00044234
1522	2.3925	0.00045178	0.00045087	0.00045089	0.00055512	0.00018215	0.00018585	0.0008083	0.00038508	0.00055762	0.00045014	0.00044994	0.00044747	0.00045193	0.00045083	0.00044766
1523	2.3875	0.00034609	0.00034479	0.00034501	0.0004182	0.00013625	0.0001367	0.0004172	0.00032972	0.00046473	0.00034265	0.00034319	0.00034189	0.00034835	0.00034502	0.00034537
1524	2.3825	0.00038845	0.00039116	0.00039202	0.00053859	0.00015618	0.00015543	0.00053422	0.00041839	0.00058697	0.0003889	0.0003899	0.00038893	0.00039265	0.0003867	0.00038961
1525	2.3775	0.00043799	0.00043546	0.00044959	0.00066378	0.00018022	0.00017482	0.00076554	0.00047296	0.00094493	0.00044431	0.00044223	0.0004467	0.00044403	0.00043903	0.00044183
1526	2.3725	0.0005048	0.00050909	0.00051054	0.00069075	0.00019356	0.00019067	0.00074525	0.00074048	0.00091835	0.00050574	0.00050671	0.00051093	0.0005057	0.00050847	0.00050885
1527	2.3675	0.00061226	0.00060815	0.00060963	0.0008652	0.000242	0.00024497	0.00085531	0.00076081	0.00104071	0.0006073	0.00061309	0.00060183	0.00060381	0.00060638	0.00060827
1528	2.3625	0.00034301	0.00034225	0.00033661	0.00045803	0.00013971	0.00014118	0.00059831	0.00063107	0.00079436	0.00034102	0.00034126	0.00033971	0.00034636	0.00034388	0.00034403
1529	2.3575	0.00031712	0.00031823	0.00031734	0.00040586	0.00013207	0.00013422	0.00054991	0.00058834	0.00074071	0.00031762	0.00031425	0.00031855	0.00031513	0.00031591	0.00031862
1530	2.3525	0.00047496	0.0004772	0.0004726	0.00058297	0.00019822	0.00024604	0.00072955	0.00069261	0.00085279	0.0004743	0.00046957	0.00048767	0.00048179	0.00047751	0.00047578
1531	2.3475	0.00215156	0.00211188	0.00213544	0.00220348	0.00104738	0.00111829	0.00279617	0.00246182	0.00293489	0.00214134	0.00214846	0.00211823	0.00209672	0.00211365	0.00213113
1532	2.3425	0.00073153	0.00075591	0.00073082	0.00086304	0.00030978	0.00032387	0.00086254	0.00097636	0.0012052	0.00073745	0.00072266	0.00072711	0.00075967	0.00075088	0.00074895
1533	2.3375	0.00065856	0.00066243	0.000661	0.00068096	0.00024685	0.00024437	0.00074865	0.00056053	0.00075893	0.00065608	0.00065985	0.00066131	0.00066153	0.00066474	0.00066348
1534	2.3325	0.0005628	0.00056008	0.00055712	0.00072492	0.00022103	0.00022282	0.00070948	0.00055727	0.00075412	0.00055973	0.00056233	0.00055757	0.00056269	0.00055939	0.00056238
1535	2.3275	0.00046689	0.000467	0.00046659	0.00057677	0.00018466	0.00018242	0.00056845	0.00046003	0.00065897	0.00046267	0.00046188	0.00047003	0.00046919	0.00046911	0.0004678
1536	2.3225	0.00060783	0.00060346	0.00061028	0.00068522	0.00022814	0.00023131	0.00071613	0.00053692	0.0007435	0.00060899	0.00061039	0.00060147	0.00060556	0.00060706	0.00060319
1537	2.3175	0.00051833	0.00051762	0.00051996	0.00057676	0.00019814	0.00019754	0.00060236	0.0004759	0.00068226	0.00051549	0.00051906	0.0005174	0.00051263	0.00051903	0.0005167
1538	2.3125	0.00049471	0.00049678	0.00049346	0.00061826	0.00020404	0.00020758	0.00057828	0.00042721	0.00060307	0.00049814	0.00049573	0.00049315	0.00050072	0.00049741	0.00049685
1539	2.3075	0.00044035	0.00043967	0.00043886	0.00053917	0.0001939	0.00019312	0.00053496	0.00045642	0.00062876	0.00044036	0.00044189	0.0004443	0.0004426	0.00044116	0.00043915
1540	2.3025	0.0006344	0.00063233	0.0006329	0.00069097	0.00028582	0.00028534	0.00079097	0.00057583	0.0007771	0.00063519	0.00063502	0.00063116	0.00062997	0.00063496	0.00063216
1541	2.2975	0.00044293	0.00044853	0.00044415	0.00056417	0.00020483	0.00020713	0.00060181	0.00057919	0.00074781	0.00044508	0.00044483	0.00044477	0.00044862	0.00044808	0.00044721
1542	2.2925	0.00041886	0.00042436	0.00041988	0.00051704	0.00019255	0.00019308	0.00051926	0.0004361	0.00058464	0.00042362	0.0004224	0.00042099	0.0004221	0.00042236	0.00042158
1543	2.2875	0.00049408	0.00049796	0.00049605	0.00064411	0.00025557	0.00025115	0.00062165	0.00066783	0.00076212	0.00049622	0.00049629	0.00050031	0.00049816	0.00049845	0.00049603
1544	2.2825	0.00077311	0.00077383	0.00077455	0.00092342	0.000483	0.00048314	0.00096228	0.00101166	0.00125525	0.00077693	0.00077662	0.00077572	0.00077051	0.00077592	0.00077516
1545	2.2775	0.00084758	0.00084475	0.00084478	0.00094326	0.00037627	0.00037937	0.00091039	0.00084592	0.00104232	0.00084435	0.00084733	0.00084208	0.00084285	0.00084795	0.00084378
1546	2.2725	0.00105896	0.00106177	0.00106175	0.00126087	0.00046211	0.00045224	0.00129281	0.00165303	0.00189911	0.00106505	0.00106448	0.00107362	0.00106061	0.00106419	0.00106592
1547	2.2675	0.00115498	0.00114851	0.00114237	0.00124838	0.00054442	0.0005526	0.0011473	0.00093326	0.00131048	0.00115006	0.00114825	0.0011338	0.0011468	0.00115251	0.00115448
1548	2.2625	0.00083569	0.00083782	0.00083122	0.00095984	0.00036347	0.00036217	0.00096057	0.00112825	0.00128462	0.00083269	0.00083225	0.00084123	0.00083951	0.00083716	0.00083551
1549	2.2575	0.00110066	0.00109029	0.001093	0.00116187	0.00047964	0.00048254	0.00104576	0.00084085	0.00120461	0.00109594	0.00109579	0.00108534	0.00109044	0.00109679	0.00109842
1550	2.2525	0.00067183	0.00067582	0.00066346	0.0007237	0.00027988	0.00028709	0.00070292	0.0005448	0.00069934	0.00066981	0.00066794	0.00066583	0.00067681	0.00067553	0.00067426
1551	2.2475	0.00049914	0.00050071	0.00049895	0.00058302	0.00020396	0.00020412	0.000577	0.00044756	0.00060718	0.0005011	0.00049725	0.00049938	0.00050261	0.00050499	0.00050262
1552	2.2425	0.00049528	0.00049266	0.00049043	0.00056332	0.00019291	0.00019315	0.00057388	0.00044123	0.00060588	0.00049212	0.00049151	0.00049712	0.00049683	0.00049714	0.00049466
1553	2.2375	0.00103318	0.00102517	0.00102997	0.00108122	0.00046233	0.00045331	0.00122687	0.00084131	0.00106001	0.00102366	0.00102792	0.00101411	0.00100365	0.00100741	0.00100656
1554	2.2325	0.00052731	0.00053428	0.00051944	0.00060171	0.00021649	0.00022021	0.00058374	0.00042877	0.00062319	0.00052004	0.00052054	0.0005211	0.00053436	0.00052709	0.00052864
1555	2.2275	0.0004302	0.00042932	0.00042411	0.00052372	0.00017765	0.000176	0.00055801	0.00043422	0.00065033	0.00042799	0.00042732	0.00043176	0.00043379	0.00042987	0.00043352
1556	2.2225	0.00050175	0.00050017	0.00050095	0.00059792	0.00020649	0.00020461	0.00064139	0.0005164	0.00080713	0.00050199	0.00050231	0.00050355	0.00050063	0.00050463	0.00050562
1557	2.2175	0.00057417	0.00057664	0.00057186	0.00063514	0.00022238	0.00022284	0.00067277	0.00048768	0.00066878	0.00057419	0.00057402	0.0005744	0.00057535	0.00057559	0.00057542
1558	2.2125	0.0007591	0.00075523	0.00075532	0.00078579	0.00026436	0.00026402	0.00092061	0.00064603	0.00087642	0.00075952	0.00075931	0.00075201	0.00075074	0.00075478	0.00075556
1559	2.2075	0.00056224	0.00056388	0.0005572	0.00063482	0.00021913	0.00022201	0.00068526	0.00051352	0.00069931	0.00056175	0.00056043	0.00056212	0.00056207	0.00056259	0.0005614
1560	2.2025	0.00076087	0.00075557	0.00076054	0.00078946	0.00026347	0.00026121	0.00088632	0.00064647	0.00088376	0.00076123	0.00075926	0.00075706	0.00075686	0.0007579	0.00075814
1561	2.1975	0.00059253	0.00058853	0.00058692	0.00066913	0.00024102	0.00024448	0.0007161	0.00055487	0.0007953	0.00059302	0.00059226	0.00059007	0.00059622	0.0005952	0.00059207
1562	2.1925	0.00059591	0.00060181	0.0006017	0.00063833	0.0002381	0.00023851	0.00068002	0.00056757	0.00089437	0.00059849	0.00059591	0.0006043	0.00059622	0.00060427	0.00059465
1563	2.1875	0.00121426	0.00121931	0.00122436	0.00101633	0.00040736	0.00039548	0.00073776	0.0006472	0.00094598	0.00122376	0.00121357	0.00124163	0.00122122	0.00122003	0.00120425
1564	2.1825	0.00437013	0.00433148	0.00438488	0.00214411	0.0016953	0.00169353	0.00078597	0.00149639	0.00142418	0.00439633	0.00441182	0.00433811	0.00428185	0.0043466	0.00433762
1565	2.1775	0.00117266	0.001219	0.00117035	0.0008035	0.00043198	0.00044316	0.0007201	0.00063175	0.00079828	0.00117912	0.00115716	0.00118266	0.0012338	0.0012043	0.00120883
1566	2.1725	0.00156839	0.00155596	0.00155258	0.0012283	0.00061774	0.0006074	0.00107634	0.000918	0.0012542	0.00155586	0.00155423	0.0015837	0.00156695	0.00157537	0.00155997
1567	2.1675	0.00619764	0.00613937	0.00616652	0.00261976	0.00189198	0.0018473	0.00065831	0.00165546	0.00144088	0.00620886	0.00619125	0.00630795	0.00607042	0.00610675	0.00622346
1568	2.1625	0.00596892	0.00597496	0.00594554	0.00168653	0.00159037	0.00164702	0.00060596	0.00075682	0.00085828	0.00592394	0.00594225	0.00574597	0.00599993	0.00599637	0.00594396
1569	2.1575	0.00167331	0.00168776	0.00168155	0.00119811	0.00067649	0.00066541	0.00075902	0.0007515	0.0008882	0.00167458	0.00167783	0.00169938	0.00172537	0.00170041	0.00169384
1570	2.1525	0.00142956	0.00143413	0.00142577	0.0010454	0.00056106	0.00057013	0.00069573	0.00072641	0.00090474	0.00143388	0.0014307	0.00142603	0.00144713	0.00144098	0.00144679
1571	2.1475	0.00082369	0.00082547	0.00082532	0.00100276	0.00033456	0.00033309	0.00086944	0.00056603	0.00088095	0.00082602	0.00082334	0.00083283	0.00083879	0.00083263	0.00082967
1572	2.1425	0.00075471	0.00075368	0.00075434	0.00101041	0.00030821	0.00030974	0.0008036	0.00060614	0.00079612	0.00075407	0.00075414	0.00075464	0.00075892	0.00075521	0.0007543
1573	2.1375	0.00068266	0.00068444	0.00068686	0.00088523	0.00028513	0.00028409	0.0007244	0.0005252	0.00068909	0.00068584	0.00068367	0.00068682	0.00068886	0.00068425	0.00068515
1574	2.1325	0.00076769	0.00077163	0.00076796	0.00094132	0.00030539	0.00030566	0.00082995	0.00068268	0.00087252	0.00076956	0.00076429	0.00078021	0.00077893	0.00077173	0.00076581
1575	2.1275	0.00264431	0.00257199	0.00260665	0.00083997	0.00054903	0.00054681	0.00121454	0.00079231	0.00092169	0.00261868	0.00261552	0.0025976	0.00257528	0.00257878	0.00257274
1576	2.1225	0.00118674	0.00122361	0.00120014	0.00094915	0.00037254	0.00037357	0.00095451	0.00087515	0.00109265	0.00120324	0.00118832	0.00118512	0.00122931	0.00121797	0.00122171
1577	2.1175	0.00058169	0.00058719	0.00058004	0.00068631	0.00024725	0.00024665	0.00070752	0.00063626	0.00081106	0.00057979	0.00057706	0.00058746	0.0005989	0.00058715	0.00059053
1578	2.1125	0.0006361	0.00063381	0.00063228	0.00077808	0.00027602	0.00027423	0.00076939	0.00074097	0.00094613	0.00063387	0.00063528	0.00063945	0.00063564	0.00063829	0.00063806
1579	2.1075	0.00062071	0.00061921	0.00062307	0.00075713	0.00027436	0.00027654	0.0007483	0.00066384	0.00087182	0.0006187	0.00061936	0.00061695	0.00062308	0.00062331	0.00062051
1580	2.1025	0.00068839	0.00068828	0.00069018	0.00087226	0.00030013	0.00029821	0.00082962	0.00075476	0.00098674	0.00068911	0.00068878	0.0006885	0.00068514	0.00068892	0.00069054
1581	2.0975	0.00063377	0.0006314	0.0006322	0.00083585	0.00027175	0.00027325	0.00082267	0.00069845	0.00091344	0.00063062	0.00063013	0.00063387	0.00063265	0.00063251	0.00063485
1582	2.0925	0.00052119	0.00052116	0.00051815	0.0006662	0.00021912	0.00021819	0.00063217	0.00053253	0.00071109	0.00051867	0.00051802	0.00051849	0.00052369	0.00052324	0.00052292
1583	2.0875	0.00050041	0.0005057	0.00050053	0.00064531	0.00021605	0.0002177	0.00059001	0.00053381	0.00068644	0.00050181	0.00049921	0.00050525	0.00050573	0.00050464	0.00050587
1584	2.0825	0.00062549	0.00062493	0.00062709	0.00083797	0.0002651	0.00026524	0.00077426	0.00065087	0.00086048	0.00062767	0.00062935	0.00062773	0.00062182	0.00062703	0.00062636
1585	2.0775	0.00062726	0.00062904	0.00062889	0.00083538	0.00027634	0.00031892	0.00075796	0.00072747	0.00095696	0.00063185	0.00062984	0.00062775	0.00062929	0.00063139	0.00063246
1586	2.0725	0.00074056	0.00073937	0.00074231	0.00092105	0.00030206	0.00030362	0.00086433	0.0007829	0.00103474	0.00073972	0.00073869	0.00074216	0.00073829	0.00073987	0.00073872
1587	2.0675	0.00094784	0.00095137	0.00094405	0.00128541	0.00039153	0.00039349	0.00135429	0.00110358	0.00149215	0.00094888	0.00094524	0.0009518	0.00094686	0.00095116	0.0009492
1588	2.0625	0.00136232	0.00135778	0.00135932	0.00199769	0.00056543	0.00056436	0.0018408	0.00135922	0.00199278	0.00136148	0.00136085	0.00135501	0.0013518	0.00135818	0.00135939
1589	2.0575	0.00106423	0.00106326	0.00105997	0.00147647	0.00046795	0.0004688	0.00132471	0.00091346	0.0012415	0.00106391	0.00106329	0.00105568	0.00106716	0.00106211	0.00106863
1590	2.0525	0.00084724	0.00084678	0.00084414	0.0011551	0.00036818	0.00036915	0.00129174	0.00087853	0.00118874	0.00084503	0.00084429	0.00084722	0.00084801	0.00084719	0.00084815
1591	2.0475	0.00101875	0.00102539	0.00101885	0.00139397	0.00046397	0.00045909	0.00157429	0.00132294	0.00160557	0.00102078	0.00101919	0.00102977	0.00101995	0.00102239	0.00102586
1592	2.0425	0.00133672	0.00133062	0.00133353	0.00186722	0.00060833	0.00061033	0.00205021	0.00153539	0.00199889	0.0013315	0.00133555	0.00132717	0.00132974	0.00133415	0.00133444
1593	2.0375	0.00106256	0.00106067	0.00106003	0.00141473	0.00044342	0.00044587	0.00177889	0.00120645	0.00154273	0.00105842	0.00106033	0.0010541	0.00106553	0.0010644	0.00106425
1594	2.0325	0.00082708	0.00082426	0.00081975	0.00109059	0.00033957	0.00033971	0.0015107	0.00095809	0.00125323	0.0008207	0.00082562	0.00082032	0.0008291	0.00082724	0.00082824
1595	2.0275	0.00061635	0.00061834	0.00061285	0.00081434	0.00025903	0.00025804	0.00099979	0.00070594	0.00093923	0.00061568	0.00061575	0.00061785	0.00061911	0.00062046	0.00061835
1596	2.0225	0.00059222	0.00059471	0.00059305	0.0007605	0.00024903	0.00024981	0.00095852	0.00056117	0.00080458	0.00059045	0.00059418	0.00058716	0.00059433	0.00059169	0.0005934
1597	2.0175	0.00040468	0.00040679	0.00040576	0.00052798	0.00017424	0.00017354	0.00056698	0.00047015	0.00063122	0.00040182	0.00040502	0.00040456	0.00040754	0.00040432	0.00040339
1598	2.0125	0.00047344	0.00047392	0.00047774	0.00061895	0.00019307	0.00019284	0.000714	0.00049782	0.0006544	0.00047538	0.00047687	0.00047826	0.00047316	0.00047415	0.00047519
1599	2.0075	0.00054011	0.00053938	0.00054447	0.00061075	0.00020674	0.00020664	0.00063583	0.00046769	0.00063783	0.00053962	0.00054214	0.00053881	0.00053816	0.00053966	0.00053748
1600	2.0025	0.0003953	0.00039359	0.00039641	0.00047304	0.00015927	0.00016086	0.000487	0.00036901	0.00052323	0.0003938	0.00039309	0.00039388	0.00039884	0.00039757	0.00039161
1601	1.9975	0.00042322	0.00042371	0.00042898	0.0005487	0.00016135	0.0001596	0.000588	0.00048258	0.00064497	0.00042725	0.00042485	0.00042694	0.00042418	0.00042401	0.00042359
1602	1.9925	0.00057543	0.00057911	0.00057768	0.00067839	0.00021774	0.00021456	0.00070109	0.00056681	0.00072689	0.00057597	0.00057682	0.00057616	0.00057686	0.00057507	0.00057397
1603	1.9875	0.00091817	0.00091266	0.0009143	0.00101122	0.0003433	0.00034128	0.00105508	0.0008335	0.00105115	0.00091226	0.00091854	0.00091054	0.00090389	0.00091598	0.00091287
1604	1.9825	0.00061196	0.00061501	0.00061076	0.00070477	0.00025608	0.00025803	0.00062512	0.00049229	0.0006766	0.0006116	0.00061103	0.00060847	0.0006164	0.00061479	0.00061574
1605	1.9775	0.00041334	0.00041621	0.00041369	0.00051441	0.00018098	0.00018499	0.00039092	0.00031319	0.00044639	0.00041387	0.00041352	0.00041395	0.00041774	0.00041476	0.00041611
1606	1.9725	0.00036483	0.00036587	0.00036315	0.00047499	0.00015211	0.00015321	0.00040109	0.000313	0.00044293	0.00036342	0.00036481	0.00036554	0.00036596	0.00036556	0.00036751
1607	1.9675	0.00037698	0.00037766	0.00037659	0.00046628	0.00014974	0.00014836	0.0004433	0.00034747	0.00047819	0.00037487	0.00037708	0.00037714	0.00037805	0.00037752	0.00038065
1608	1.9625	0.00040053	0.00039877	0.0004002	0.00047316	0.00016329	0.00016178	0.00043426	0.0003599	0.00047769	0.00039696	0.00039976	0.00040194	0.00040035	0.00040083	0.00039768
1609	1.9575	0.00051091	0.00050825	0.00051528	0.0006253	0.0002222	0.00022209	0.00055128	0.00049325	0.00063816	0.00050864	0.00051315	0.00050761	0.00050847	0.00051118	0.00050938
1610	1.9525	0.00043105	0.00042916	0.00043157	0.00053913	0.00018541	0.00018482	0.00053888	0.00044598	0.00059502	0.00043093	0.00043198	0.00043424	0.00043568	0.00043271	0.0004364
1611	1.9475	0.00056281	0.00056102	0.0005673	0.00065383	0.00024023	0.00023821	0.00068577	0.00066419	0.0007976	0.00056526	0.00056534	0.00056677	0.00056163	0.00056287	0.00056786
1612	1.9425	0.00063105	0.00062744	0.00063048	0.00073428	0.00026164	0.00025952	0.00082897	0.00071907	0.00093612	0.00062516	0.00062793	0.00062271	0.00062206	0.00062504	0.00062326
1613	1.9375	0.0007002	0.00069764	0.00069371	0.00084389	0.0003016	0.00029879	0.00086145	0.00077074	0.00092429	0.00070194	0.00070292	0.00069891	0.00069658	0.00070006	0.00070407
1614	1.9325	0.00069006	0.00069265	0.00069147	0.0008281	0.00031579	0.00032158	0.00086987	0.00082743	0.00099423	0.0006901	0.00069517	0.00068502	0.0006917	0.00069541	0.00069428
1615	1.9275	0.00071631	0.00072707	0.00071871	0.0009011	0.00031157	0.00030145	0.0010063	0.00372004	0.00168743	0.00071611	0.00071706	0.0007297	0.00071811	0.00072087	0.00071959
1616	1.9225	0.00100012	0.00099891	0.00096974	0.00110398	0.0004342	0.00044761	0.00167289	0.00272915	0.00193266	0.00097609	0.00098767	0.00096486	0.00097368	0.00099673	0.00099435
1617	1.9175	0.00058109	0.00058362	0.00058036	0.0007295	0.00025124	0.0002498	0.00076674	0.00068786	0.0008253	0.00057985	0.00058283	0.00058571	0.00058346	0.00058657	0.00058543
1618	1.9125	0.00067636	0.0006696	0.00066781	0.0008225	0.00030614	0.00030671	0.00084225	0.00074276	0.00094178	0.00067214	0.00067593	0.00066706	0.00067172	0.00067541	0.0006772
1619	1.9075	0.00050856	0.00050849	0.00050574	0.00062065	0.00022392	0.00022477	0.00067737	0.00052344	0.00067416	0.00050731	0.00050778	0.00051107	0.00051086	0.00051329	0.0005088
1620	1.9025	0.00049892	0.00050232	0.00050276	0.00062781	0.00022182	0.00022118	0.00064243	0.00052657	0.00067764	0.00049966	0.00050087	0.00050291	0.00050194	0.00050212	0.00050407
1621	1.8975	0.00049641	0.00049572	0.00049753	0.00063856	0.00022916	0.00022972	0.0005702	0.0004431	0.00059474	0.00049288	0.00049584	0.00049324	0.00049343	0.00049811	0.00049716
1622	1.8925	0.00038291	0.00038232	0.00038422	0.00046235	0.00015982	0.00016138	0.00046292	0.00035501	0.00046622	0.00038443	0.00038342	0.00038203	0.00038784	0.00038571	0.00038724
1623	1.8875	0.00038677	0.0003866	0.00038882	0.00044721	0.00016191	0.00016205	0.00046666	0.00034982	0.00046202	0.00038672	0.00038885	0.00038782	0.00038923	0.00039022	0.00039107
1624	1.8825	0.00041865	0.00041571	0.00041916	0.00049039	0.0001848	0.00018474	0.00044135	0.00033848	0.00046441	0.00042046	0.00041779	0.00041509	0.00041726	0.00041653	0.00041702
1625	1.8775	0.00044877	0.00044784	0.00045092	0.00052964	0.00019486	0.00019513	0.00048416	0.00036126	0.00049026	0.00045148	0.00045201	0.00044789	0.00045012	0.00044729	0.00045224
1626	1.8725	0.0004004	0.0004028	0.00040027	0.00042903	0.00015802	0.0001595	0.0004161	0.00031763	0.00042225	0.00040069	0.00040241	0.00039961	0.00040649	0.00040533	0.00040403
1627	1.8675	0.00036007	0.00036159	0.00036073	0.00040101	0.00014426	0.00014633	0.00040282	0.00033387	0.00043161	0.00036288	0.00036264	0.00035888	0.00036237	0.00036016	0.00036232
1628	1.8625	0.00041397	0.00041132	0.00041492	0.00048248	0.00017475	0.00017524	0.00042328	0.00034579	0.00044773	0.00041622	0.00041429	0.00041375	0.00041333	0.00041253	0.00041257
1629	1.8575	0.00063358	0.00063542	0.00063505	0.00059967	0.00024925	0.00025078	0.00046684	0.00046335	0.00054704	0.00063376	0.00063819	0.00064269	0.00062583	0.00063548	0.00063371
1630	1.8525	0.00063131	0.00063403	0.00062969	0.00061255	0.00028266	0.00028111	0.00057772	0.00043672	0.00059255	0.00063261	0.0006292	0.00061956	0.0006326	0.00063347	0.00063581
1631	1.8475	0.00037529	0.00037654	0.00037287	0.0004564	0.00015638	0.00015884	0.00045119	0.00034697	0.00048267	0.0003736	0.0003732	0.00037434	0.00037578	0.00037828	0.0003779
1632	1.8425	0.00035769	0.0003561	0.0003508	0.00043345	0.00014195	0.00014277	0.00044232	0.0003456	0.00047919	0.00035252	0.00035058	0.00035548	0.00035428	0.00035691	0.00035903
1633	1.8375	0.00053066	0.00052836	0.0005258	0.00061649	0.00020784	0.00020928	0.00063857	0.00047986	0.00065328	0.00052741	0.0005279	0.00053001	0.00052692	0.0005266	0.00052901
1634	1.8325	0.00054795	0.00054417	0.0005456	0.00062001	0.00020663	0.00020845	0.0006675	0.00053483	0.00069957	0.00054398	0.00054579	0.00054453	0.00054202	0.00054469	0.00054449
1635	1.8275	0.00044675	0.00044356	0.00044413	0.00051626	0.00017325	0.00017407	0.000524	0.00040956	0.00056414	0.00043964	0.00044054	0.00044013	0.00044302	0.00043951	0.00044028
1636	1.8225	0.0006466	0.00063688	0.00064198	0.00070143	0.00023475	0.00022697	0.00083455	0.00061223	0.00079773	0.00064479	0.00064471	0.00063949	0.00063784	0.00064203	0.00064582
1637	1.8175	0.0004345	0.00043708	0.0004329	0.00049503	0.00017628	0.00018519	0.00051111	0.0003729	0.00051695	0.00043153	0.00043162	0.0004345	0.00043686	0.00043835	0.0004404
1638	1.8125	0.00039723	0.00039422	0.00039579	0.00044844	0.00015601	0.00015571	0.00047552	0.00036599	0.00049852	0.00039507	0.00039839	0.00039413	0.00039759	0.00039623	0.00039901
1639	1.8075	0.00037573	0.00037529	0.00037628	0.00043095	0.00014944	0.00015134	0.00044012	0.00033291	0.00045966	0.00037607	0.00037758	0.00037519	0.00037858	0.00037661	0.00037661
1640	1.8025	0.0003404	0.00034135	0.00034411	0.00039747	0.00013718	0.0001376	0.00044213	0.00034026	0.00044899	0.00034238	0.00034314	0.00034259	0.00034298	0.00034227	0.0003429
1641	1.7975	0.00034126	0.00034294	0.00034313	0.00041075	0.00013661	0.00013585	0.00043638	0.00036327	0.0004696	0.00034222	0.00034219	0.00034315	0.00034277	0.00034506	0.00034351
1642	1.7925	0.00041348	0.00041233	0.00041337	0.00049976	0.00016683	0.00016603	0.00056296	0.00046055	0.00057775	0.00041207	0.00041372	0.00041256	0.00041331	0.00041255	0.0004157
1643	1.7875	0.000414	0.00041549	0.00041385	0.00050137	0.00016708	0.00016572	0.00058742	0.0004867	0.0006055	0.00041478	0.00041464	0.00041362	0.00041442	0.00041455	0.0004161
1644	1.7825	0.00044966	0.00044349	0.00044488	0.00054548	0.00018265	0.00018207	0.00059931	0.00051168	0.00064477	0.00044581	0.0004484	0.00044365	0.00044245	0.00044494	0.00044771
1645	1.7775	0.0004119	0.00041344	0.00041047	0.0005029	0.00016693	0.00016741	0.00059215	0.00048479	0.00062823	0.00041316	0.00041342	0.00041575	0.00041167	0.00041277	0.00041489
1646	1.7725	0.00043316	0.00043159	0.00042857	0.00053036	0.00017505	0.00017618	0.00055477	0.00043405	0.00056723	0.0004362	0.00043381	0.00043003	0.00043224	0.00043196	0.00043311
1647	1.7675	0.00038473	0.00038785	0.00038341	0.00045343	0.00015436	0.00015511	0.00050006	0.00037297	0.00048996	0.00038618	0.00038601	0.00038724	0.00038719	0.00038756	0.00038794
1648	1.7625	0.0004282	0.00042877	0.00042801	0.00050176	0.00017047	0.00017033	0.00050318	0.00038714	0.00053676	0.00043041	0.00043057	0.00043216	0.00043118	0.00043359	0.00043076
1649	1.7575	0.00036838	0.0003714	0.00036524	0.00042727	0.00014856	0.00014994	0.00043429	0.00033412	0.00046941	0.00036618	0.00036673	0.00036656	0.0003684	0.00036867	0.00036767
1650	1.7525	0.00038993	0.00039044	0.00038759	0.00046777	0.00015863	0.0001583	0.00048717	0.00039796	0.00053637	0.0003899	0.00038866	0.00039088	0.00038819	0.00038872	0.00039302
1651	1.7475	0.00034018	0.00034362	0.00034401	0.0004009	0.00014163	0.00014248	0.00042166	0.00033723	0.00046134	0.00034331	0.00034236	0.00034317	0.00034382	0.00034335	0.00034721
1652	1.7425	0.00040486	0.00040693	0.00040548	0.00050103	0.00017301	0.00017312	0.00054157	0.00043607	0.00059107	0.00040697	0.00040855	0.00040657	0.00040303	0.00040682	0.00040778
1653	1.7375	0.00038882	0.0003878	0.00038836	0.00045431	0.00016377	0.00016594	0.00047246	0.00037257	0.00049256	0.00038497	0.00038419	0.00038769	0.00038534	0.00038847	0.00039146
1654	1.7325	0.0003903	0.0003906	0.00039106	0.00049015	0.0001722	0.00017245	0.00052914	0.00043524	0.00060629	0.00038988	0.00039089	0.00039161	0.00038948	0.00038917	0.00039284
1655	1.7275	0.00040351	0.00040201	0.00040143	0.0004921	0.00017494	0.0001765	0.00047186	0.00037882	0.00051228	0.00040362	0.00040079	0.00040231	0.00040197	0.00039973	0.00040239
1656	1.7225	0.00037581	0.0003741	0.00037588	0.00046719	0.00015881	0.0001592	0.00048808	0.00039442	0.00052881	0.00037402	0.00037538	0.0003755	0.00037387	0.00037634	0.00037323
1657	1.7175	0.00038238	0.00038178	0.00038257	0.00047102	0.00016452	0.00016492	0.00046396	0.00036146	0.00051057	0.00038344	0.0003822	0.0003793	0.00038056	0.00038407	0.0003814
1658	1.7125	0.00032535	0.00032505	0.00032666	0.00039004	0.00013163	0.00013157	0.00039725	0.00031429	0.00043041	0.00032657	0.00032491	0.00032628	0.00032495	0.00033034	0.00032567
1659	1.7075	0.00036517	0.00036529	0.00036446	0.00042744	0.00014465	0.00014426	0.0004272	0.00033722	0.00050286	0.00036345	0.00036223	0.00036039	0.00036153	0.00036522	0.00036349
1660	1.7025	0.00038124	0.00038101	0.00038106	0.0004508	0.00015004	0.00015009	0.00043381	0.00032954	0.00047502	0.00038147	0.00037853	0.00037964	0.00037765	0.00038279	0.0003799
1661	1.6975	0.00037618	0.00037477	0.00037535	0.00044732	0.00015094	0.00015179	0.00043478	0.00032362	0.00049561	0.00037545	0.00037559	0.00037977	0.00037622	0.00037608	0.00037677
1662	1.6925	0.00033349	0.00033155	0.00033388	0.0004068	0.00013266	0.00013289	0.00040659	0.00032032	0.00045235	0.00033411	0.00032988	0.00033445	0.00032992	0.00033241	0.00033184
1663	1.6875	0.00040461	0.00039971	0.00040024	0.00049538	0.00016411	0.00016352	0.00047034	0.00036652	0.00051212	0.00040111	0.00040287	0.0004031	0.00039825	0.00040095	0.00039907
1664	1.6825	0.00040665	0.00040623	0.00040545	0.00047632	0.00016405	0.00016514	0.00047325	0.00035311	0.00049157	0.00040781	0.00040526	0.00040665	0.00040437	0.0004046	0.00040729
1665	1.6775	0.00046579	0.00046897	0.00046817	0.00053816	0.00018333	0.0001818	0.00056056	0.00042763	0.000574	0.00046803	0.00046831	0.00046816	0.00046702	0.00046724	0.00047015
1666	1.6725	0.00052268	0.00052196	0.0005222	0.00058049	0.00020756	0.00020798	0.00059676	0.00046461	0.00066332	0.00051946	0.00052008	0.00052099	0.00051924	0.00052189	0.00052225
1667	1.6675	0.00056891	0.00056733	0.00057028	0.00062934	0.0002366	0.00023583	0.00067286	0.00052443	0.00085766	0.00056533	0.00056643	0.00056971	0.0005681	0.0005676	0.00057107
1668	1.6625	0.00053327	0.00053559	0.00053481	0.00058912	0.00021818	0.00021993	0.00063584	0.00047407	0.00074082	0.00053197	0.00053533	0.00052901	0.00053338	0.00053406	0.00053601
1669	1.6575	0.00044521	0.00044783	0.00044594	0.00052445	0.00017947	0.00018058	0.00052028	0.00036887	0.00051655	0.00044753	0.00044822	0.00044388	0.00045063	0.00044523	0.00044953
1670	1.6525	0.00042083	0.00042132	0.00042313	0.00050931	0.00017161	0.00017446	0.00050267	0.00035702	0.0004893	0.00042103	0.00042173	0.00042266	0.00042237	0.00042416	0.00042215
1671	1.6475	0.00041608	0.00041557	0.00041309	0.00050512	0.00016806	0.00017015	0.00049407	0.00035834	0.00050088	0.00041432	0.000413	0.00041734	0.00041556	0.0004176	0.00041776
1672	1.6425	0.00046946	0.0004662	0.00046911	0.00055584	0.00018622	0.00018545	0.00056588	0.00042467	0.0005851	0.00046984	0.00046777	0.00046824	0.00046893	0.00046866	0.00047315
1673	1.6375	0.00043853	0.00043544	0.00043856	0.00052194	0.00017479	0.00017651	0.00053184	0.00038201	0.00053299	0.00043626	0.00043703	0.00043692	0.00043875	0.00044063	0.00044172
1674	1.6325	0.00046271	0.00046056	0.00046161	0.00054241	0.00017952	0.0001786	0.00055671	0.00042366	0.00057146	0.00046215	0.00046542	0.00046121	0.00045904	0.00046078	0.0004644
1675	1.6275	0.00041421	0.00041396	0.00040947	0.00050757	0.00015945	0.00015965	0.00056198	0.00035575	0.00047681	0.00041355	0.00041227	0.00041151	0.00041601	0.00041828	0.0004162
1676	1.6225	0.00043177	0.00042915	0.00042704	0.00052915	0.00015788	0.00015781	0.0006543	0.00036999	0.00046853	0.00042981	0.00043398	0.0004285	0.00042904	0.00043113	0.00043293
1677	1.6175	0.00040896	0.00040902	0.00040723	0.00050304	0.00015394	0.00015317	0.00062523	0.00036278	0.00046852	0.00040968	0.00040871	0.00040976	0.00041049	0.00040973	0.00041033
1678	1.6125	0.00039945	0.00040355	0.00040075	0.00050777	0.00014625	0.00014676	0.00066292	0.00036512	0.00044522	0.00040324	0.00040522	0.00040223	0.00040287	0.00040163	0.00040112
1679	1.6075	0.00038157	0.00038293	0.00038299	0.00046245	0.00014753	0.00014846	0.00053754	0.00035138	0.00045207	0.00038112	0.00038343	0.00037915	0.00038321	0.00038257	0.0003838
1680	1.6025	0.00038636	0.00038689	0.00038306	0.00046683	0.00015063	0.0001519	0.00050593	0.00034839	0.00046711	0.0003851	0.00038525	0.00038508	0.00038244	0.00038938	0.00039067
1681	1.5975	0.00041304	0.00041584	0.00041413	0.00049723	0.00016481	0.00016541	0.00047197	0.00035093	0.00047546	0.00041142	0.00041326	0.00041085	0.00041023	0.00041712	0.0004141
1682	1.5925	0.00036172	0.00036146	0.00035799	0.00043564	0.0001427	0.00014316	0.00044272	0.00032648	0.0004516	0.00035872	0.00035766	0.00035988	0.00036006	0.00036045	0.00036527
1683	1.5875	0.00035543	0.00035928	0.0003565	0.00043729	0.00014186	0.0001428	0.00043723	0.00033481	0.00045968	0.00035466	0.00035796	0.00035621	0.00035762	0.00035836	0.00035774
1684	1.5825	0.00034189	0.00034298	0.00034204	0.00041148	0.00013246	0.00013238	0.00040772	0.00031749	0.00046746	0.00034395	0.00034403	0.00034427	0.00034363	0.00034675	0.00034741
1685	1.5775	0.00037299	0.00037215	0.00037438	0.00044826	0.00014595	0.00014467	0.00045921	0.00035063	0.00048667	0.00037287	0.0003713	0.00037162	0.0003717	0.00037577	0.0003723
1686	1.5725	0.00035975	0.00036338	0.00035992	0.00042511	0.00014015	0.00014021	0.00042596	0.00038927	0.00053162	0.00036008	0.00035959	0.00036269	0.00035854	0.00036046	0.0003631
1687	1.5675	0.00039977	0.00040156	0.00039822	0.00047224	0.00014973	0.00015217	0.00047441	0.00039216	0.00052948	0.00039893	0.00039858	0.00039808	0.00039676	0.00039817	0.0004022
1688	1.5625	0.00040317	0.00040531	0.00040162	0.00047419	0.00015029	0.00015031	0.00048076	0.00037506	0.00051041	0.0004013	0.0004019	0.00040143	0.00040205	0.00040321	0.00040665
1689	1.5575	0.0004498	0.0004477	0.00044768	0.00052172	0.00016548	0.00016466	0.00051855	0.00040476	0.00054758	0.00044838	0.00045117	0.00044694	0.0004477	0.00044989	0.00045289
1690	1.5525	0.00042994	0.00042682	0.00042823	0.00049623	0.00015607	0.00015826	0.00050037	0.00038943	0.00052366	0.00042485	0.000427	0.00042705	0.00042825	0.00042924	0.00043114
1691	1.5475	0.00042047	0.00041833	0.00041682	0.00048251	0.0001518	0.00015258	0.0004901	0.00037853	0.00051575	0.00041865	0.00041918	0.00041809	0.00041866	0.00042029	0.00042076
1692	1.5425	0.00038565	0.00038381	0.00038521	0.00046501	0.00014794	0.00015002	0.00047465	0.00038062	0.00054185	0.00038726	0.00038675	0.00038434	0.00038708	0.00038726	0.00039005
1693	1.5375	0.00035909	0.00035598	0.00035571	0.00045162	0.00013818	0.00013964	0.00042458	0.00035065	0.00048255	0.00035605	0.00035631	0.00035318	0.00035643	0.00035695	0.0003601
1694	1.5325	0.00036818	0.00037089	0.00036865	0.0005609	0.00016009	0.00016041	0.00039257	0.00035513	0.00051327	0.00037039	0.00037054	0.00036829	0.00037015	0.00037284	0.0003703
1695	1.5275	0.0003585	0.00035301	0.00035395	0.00055661	0.00015499	0.00015541	0.00039045	0.00038137	0.00058584	0.00035397	0.00035177	0.00035647	0.00035777	0.00035149	0.00035493
1696	1.5225	0.00039622	0.00039339	0.00039638	0.00067333	0.00017414	0.00017398	0.0004528	0.00039568	0.00066082	0.00039402	0.00039454	0.00039284	0.00039454	0.00039481	0.00039385
1697	1.5175	0.00036661	0.00036815	0.0003652	0.00058519	0.00017116	0.00016765	0.00041775	0.00040845	0.00065613	0.00036576	0.0003656	0.00036473	0.00036286	0.00036706	0.00036743
1698	1.5125	0.00036353	0.00036462	0.00036123	0.00055733	0.00016089	0.00016489	0.0004499	0.00039107	0.00061056	0.0003635	0.00036232	0.00036158	0.00036434	0.00036355	0.00036418
1699	1.5075	0.0003515	0.00035006	0.00034774	0.00049713	0.0001439	0.00014265	0.00041426	0.00038582	0.00052363	0.00035108	0.00034888	0.00035016	0.00035236	0.00035146	0.00035181
1700	1.5025	0.0003468	0.00034889	0.00034373	0.00048404	0.00013429	0.00013851	0.0004147	0.00039171	0.00047653	0.00034443	0.00034605	0.00034529	0.00034189	0.00034726	0.00034747
1701	1.4975	0.00042452	0.00041871	0.00042179	0.00062559	0.00014086	0.00014176	0.00045673	0.00044721	0.00049055	0.00042222	0.00042417	0.00042451	0.0004228	0.00042413	0.00042311
1702	1.4925	0.00070251	0.00070864	0.00071004	0.00121739	0.00022303	0.00021188	0.00083485	0.00107534	0.00105924	0.00070961	0.00070841	0.00072388	0.00070358	0.00070997	0.00070771
1703	1.4875	0.00094424	0.000931	0.00094025	0.00142661	0.00037444	0.00038368	0.00097842	0.00071072	0.00090195	0.00093216	0.00094651	0.0009205	0.00093283	0.00093736	0.00092921
1704	1.4825	0.00054403	0.00055642	0.00055778	0.00087386	0.0001947	0.00018846	0.00065669	0.00082431	0.000879	0.00055499	0.00055203	0.00057063	0.00056124	0.00055597	0.00055524
1705	1.4775	0.00092309	0.00091692	0.00092658	0.00139701	0.00038024	0.00038585	0.00097605	0.0007063	0.00095665	0.00091988	0.00092791	0.00090494	0.00091187	0.00092115	0.00091782
1706	1.4725	0.00036102	0.00036546	0.00036093	0.00049122	0.00014076	0.00013974	0.00041336	0.00035658	0.00042982	0.00036287	0.00035845	0.00036295	0.00036555	0.00036586	0.00036834
1707	1.4675	0.00034965	0.00035275	0.00034914	0.00047354	0.00014806	0.00014658	0.00042446	0.00033618	0.0004292	0.00035522	0.00035127	0.00035265	0.00035538	0.00035645	0.00035797
1708	1.4625	0.00039007	0.00038996	0.00038809	0.00052089	0.00018226	0.00018051	0.00049038	0.00038386	0.00047439	0.00039424	0.00038973	0.00038968	0.0003918	0.00039638	0.00039518
1709	1.4575	0.0004012	0.00040137	0.00040433	0.00054234	0.00018764	0.00018826	0.0004952	0.00039688	0.000483	0.00040551	0.00040587	0.00040208	0.00040008	0.00040193	0.00040369
1710	1.4525	0.00039869	0.00039781	0.00039691	0.0005325	0.00018001	0.00017925	0.00050534	0.0004862	0.00053995	0.00039818	0.00040162	0.00039969	0.00039875	0.00039861	0.00039874
1711	1.4475	0.00038445	0.00038221	0.00038204	0.00050493	0.00017337	0.00017646	0.00048689	0.00042961	0.00047561	0.00038559	0.00038579	0.0003827	0.00038265	0.0003835	0.00038608
1712	1.4425	0.00035834	0.00035776	0.00035816	0.00044613	0.00015467	0.00015507	0.00044102	0.00044739	0.00049638	0.00035917	0.00035884	0.00036337	0.00035941	0.0003602	0.00036016
1713	1.4375	0.00050847	0.00050286	0.00049612	0.00048355	0.00014996	0.00014801	0.00047661	0.00049727	0.00057503	0.00052474	0.00050354	0.00053342	0.00052868	0.0005264	0.00054127
1714	1.4325	0.00116086	0.00115219	0.00117418	0.00055486	0.00016879	0.00016861	0.00053998	0.00048165	0.00055638	0.0011605	0.00117157	0.0011424	0.00114193	0.00114452	0.00113202
1715	1.4275	0.00040826	0.00040785	0.00040713	0.00049361	0.00015101	0.00015026	0.00046759	0.0005063	0.00052234	0.00040567	0.00040639	0.00040599	0.0004133	0.00040811	0.00040671
1716	1.4225	0.00034164	0.00034234	0.00033952	0.00044959	0.00014405	0.00014299	0.00045911	0.00042681	0.00049102	0.00034349	0.00034396	0.00034128	0.0003447	0.00034349	0.00034272
1717	1.4175	0.00032586	0.00033078	0.00033043	0.00044869	0.00013737	0.00013874	0.00042633	0.00043294	0.00046491	0.00032874	0.00033064	0.0003255	0.00032936	0.00033168	0.00032929
1718	1.4125	0.00034649	0.00034972	0.00034537	0.00049562	0.00015227	0.00015288	0.00044886	0.00039814	0.0005335	0.00034815	0.00034752	0.00034599	0.00034503	0.00034803	0.0003468
1719	1.4075	0.00034335	0.00034272	0.00034177	0.0005061	0.00015264	0.0001553	0.00038877	0.0003542	0.00051697	0.00034215	0.00034275	0.00034145	0.00034637	0.00034478	0.00034661
1720	1.4025	0.00036974	0.00036504	0.00036174	0.00055937	0.00015241	0.00015171	0.00042577	0.00044124	0.0006508	0.00036388	0.00036567	0.00036843	0.00036522	0.00036574	0.00036966
1721	1.3975	0.00049871	0.00049463	0.00049761	0.00095926	0.00024982	0.0002509	0.00039989	0.00052534	0.00079119	0.00049635	0.00049642	0.00049449	0.00049223	0.00049627	0.00049415
1722	1.3925	0.0003917	0.000393	0.00039222	0.00061139	0.00016358	0.00016413	0.00045681	0.00045243	0.00062101	0.00039014	0.00039092	0.00039527	0.00039551	0.00039425	0.00039607
1723	1.3875	0.00047823	0.0004794	0.00047881	0.00092837	0.00021887	0.00021781	0.00040941	0.00050639	0.00068846	0.00047667	0.00047725	0.00047648	0.00047538	0.00047475	0.00047937
1724	1.3825	0.00037195	0.00037303	0.00037016	0.00059075	0.00014834	0.00014823	0.00039031	0.00037939	0.00045661	0.00037405	0.00037205	0.00037092	0.00037474	0.00037457	0.00037586
1725	1.3775	0.0003581	0.00035704	0.00035683	0.00052336	0.00014107	0.00013354	0.0004203	0.00044679	0.00046837	0.0003546	0.00035848	0.00035166	0.00035654	0.00035655	0.00036098
1726	1.3725	0.0003591	0.00035787	0.00035865	0.00050576	0.00013493	0.00013702	0.00040106	0.00042133	0.00044749	0.00036207	0.00036005	0.00035988	0.00036107	0.00036369	0.0003639
1727	1.3675	0.00037386	0.00037429	0.00037249	0.00049675	0.00015392	0.00015305	0.00043995	0.00040411	0.00047118	0.00037328	0.0003749	0.00037568	0.00037513	0.00037769	0.00037582
1728	1.3625	0.00090851	0.00088852	0.0008969	0.00112222	0.00032722	0.00033203	0.00108307	0.00103868	0.00128318	0.00090083	0.0009056	0.00089605	0.00088675	0.00089357	0.00089945
1729	1.3575	0.00044858	0.00046128	0.00044486	0.00053762	0.00018988	0.00019838	0.00053929	0.00043544	0.00053019	0.00045149	0.0004461	0.00044612	0.00046111	0.00045526	0.00045926
1730	1.3525	0.00033163	0.00033402	0.00032764	0.000423	0.00013496	0.0001349	0.00041518	0.00044147	0.00044524	0.00033221	0.00033105	0.00033396	0.00033638	0.00033534	0.00033387
1731	1.3475	0.00038473	0.00038507	0.00038298	0.0005115	0.00015388	0.00015564	0.00051013	0.00080443	0.00060669	0.00038497	0.00038723	0.00038542	0.00038223	0.00038849	0.00038432
1732	1.3425	0.00055894	0.00055992	0.00055465	0.00081351	0.00020581	0.0002016	0.00088036	0.0107462	0.00180714	0.00056199	0.00055067	0.00056541	0.00055796	0.00055791	0.00056152
1733	1.3375	0.00092847	0.00092008	0.00092225	0.0013652	0.00042507	0.00043253	0.00190869	0.0129706	0.00308149	0.00092336	0.00092875	0.00090909	0.0009152	0.00092525	0.00091956
1734	1.3325	0.00052755	0.00053202	0.00052042	0.00073601	0.00020233	0.0001987	0.00090275	0.011672	0.00203372	0.00053425	0.00051768	0.00054066	0.00054044	0.00052766	0.00054172
1735	1.3275	0.00097902	0.00096983	0.00097382	0.00135374	0.00042108	0.00042556	0.00182918	0.012001	0.00294157	0.00096917	0.00098036	0.00095774	0.00096733	0.00097267	0.00096987
1736	1.3225	0.00057088	0.00056804	0.00056752	0.00069526	0.00022294	0.00022449	0.00066677	0.00091069	0.0007873	0.00056993	0.00057133	0.00056714	0.00057567	0.00057445	0.0005726
1737	1.3175	0.00053023	0.0005298	0.0005289	0.00061048	0.00019811	0.000198	0.00056429	0.00056893	0.00064468	0.00052911	0.00053306	0.00052935	0.00053323	0.00053124	0.00053181
1738	1.3125	0.00057869	0.00057557	0.00057384	0.00066897	0.00020252	0.00020042	0.00059062	0.00055946	0.00072294	0.00057658	0.00057778	0.0005795	0.00057808	0.00057804	0.00057964
1739	1.3075	0.00058262	0.00058386	0.00058191	0.00067967	0.00021704	0.00021572	0.00059917	0.00050099	0.00065729	0.00058177	0.0005821	0.00058037	0.00058021	0.00058081	0.00058254
1740	1.3025	0.000542	0.00054081	0.0005382	0.0006466	0.0001999	0.00020064	0.00056333	0.00049526	0.00068233	0.00054045	0.00054203	0.00053932	0.00054427	0.00054378	0.00054197
1741	1.2975	0.00052637	0.00052294	0.00052291	0.00064618	0.00020476	0.00020489	0.00054669	0.00045891	0.00061838	0.00052625	0.0005257	0.00052273	0.00052445	0.00052659	0.00052817
1742	1.2925	0.00049449	0.00049778	0.00049176	0.00061988	0.00019637	0.0001983	0.00053045	0.0004621	0.00062138	0.00049505	0.00049483	0.00049293	0.00049421	0.00049708	0.000498
1743	1.2875	0.00052708	0.00052556	0.00052447	0.0006461	0.00020038	0.00019845	0.00058805	0.00046012	0.0006079	0.00052502	0.00052516	0.00052532	0.00052405	0.00052535	0.00052626
1744	1.2825	0.00046412	0.0004673	0.00046475	0.00059538	0.00019006	0.00019156	0.00056367	0.00044036	0.00057882	0.00046662	0.00046341	0.00046693	0.00047085	0.00046762	0.00046538
1745	1.2775	0.00057918	0.00058156	0.00057937	0.00072083	0.00021955	0.00021657	0.00073105	0.00062821	0.00076678	0.00058103	0.0005747	0.00058845	0.00058577	0.00058072	0.00058568
1746	1.2725	0.00110772	0.00110563	0.00110434	0.00167427	0.00042264	0.00042555	0.00156961	0.00147509	0.00192387	0.0011059	0.00110955	0.00108999	0.00109287	0.0011002	0.00110717
1747	1.2675	0.00045817	0.00046149	0.00045705	0.00053302	0.00017341	0.00017373	0.0005688	0.00049052	0.00064581	0.00045416	0.00045962	0.00045397	0.00046263	0.00046399	0.00046497
1748	1.2625	0.00035583	0.00035701	0.00035381	0.00043916	0.00013999	0.00013864	0.00043532	0.00039995	0.00050831	0.00035414	0.00035386	0.0003594	0.00036181	0.00035916	0.00036132
1749	1.2575	0.00065666	0.00064554	0.00064774	0.00083549	0.00025489	0.0002568	0.00070423	0.00061143	0.00079978	0.00065119	0.00065079	0.00064587	0.00064426	0.00064504	0.00064853
1750	1.2525	0.00045479	0.00045867	0.00045115	0.0005786	0.00017814	0.00017868	0.00052484	0.00048482	0.00065149	0.00045442	0.00044788	0.00045663	0.00045958	0.0004564	0.00045931
1751	1.2475	0.00083871	0.00082733	0.00083634	0.00112521	0.00032727	0.00032695	0.00089608	0.00103812	0.00141854	0.00083626	0.00084051	0.00083078	0.00082731	0.00083166	0.00083449
1752	1.2425	0.00050608	0.00051726	0.00050957	0.00063114	0.00019609	0.00019347	0.00064259	0.00063894	0.00086243	0.00051192	0.00050535	0.00051889	0.00051828	0.00051525	0.00051391
1753	1.2375	0.00121869	0.00121168	0.00121839	0.00149343	0.00049222	0.00049227	0.00139693	0.0015829	0.00249157	0.00121937	0.00122587	0.00120755	0.00120269	0.00121375	0.00121679
1754	1.2325	0.00055498	0.00056276	0.00055156	0.00067084	0.0002137	0.00021315	0.0007411	0.00070336	0.00095068	0.00055278	0.00054629	0.00056359	0.00056567	0.00056115	0.00055909
1755	1.2275	0.00108374	0.00107774	0.00108255	0.00124631	0.00044286	0.0004438	0.00124862	0.0011104	0.00184704	0.00108235	0.00108902	0.00107144	0.00107115	0.00108166	0.00108707
1756	1.2225	0.0004661	0.00046759	0.00046285	0.00059056	0.00018139	0.00018078	0.00058667	0.00051345	0.00072237	0.00046608	0.00046126	0.00047161	0.0004743	0.00046959	0.00046996
1757	1.2175	0.00077964	0.00077632	0.00078049	0.00133737	0.00035637	0.00034916	0.00069178	0.00070861	0.00114522	0.00077956	0.00078335	0.00078168	0.00077896	0.00077856	0.00077867
1758	1.2125	0.00066415	0.00066011	0.00065667	0.00109988	0.0003326	0.00033812	0.00056665	0.00072688	0.00126729	0.00065853	0.00066018	0.00064936	0.00066097	0.00066729	0.00066374
1759	1.2075	0.00055587	0.00055569	0.00055136	0.00070959	0.00026907	0.00027212	0.0006552	0.0006886	0.00096424	0.00055369	0.00055246	0.00055396	0.0005528	0.00055808	0.00055798
1760	1.2025	0.00070051	0.00070096	0.00069548	0.00080547	0.00024683	0.00024524	0.00136111	0.00141531	0.0019718	0.00069848	0.00069745	0.0006957	0.00069477	0.00069716	0.00070033
1761	1.1975	0.00066035	0.0006613	0.00066111	0.00106091	0.00027374	0.00027505	0.00080016	0.00298573	0.00304098	0.00066234	0.0006617	0.00066005	0.00065824	0.00066103	0.00066208
1762	1.1925	0.00058752	0.00059062	0.00058664	0.00075582	0.00018975	0.00018917	0.0012767	0.00163536	0.00199309	0.00058962	0.00058624	0.0005908	0.0005919	0.00059169	0.00059284
1763	1.1875	0.00072891	0.00073349	0.00073094	0.00136602	0.0002508	0.00025155	0.00073296	0.00521534	0.00501519	0.00073055	0.00073302	0.00072519	0.00072397	0.00073016	0.00073094
1764	1.1825	0.00042422	0.00042456	0.00041879	0.00056765	0.00017965	0.00017798	0.00052967	0.00094417	0.00111318	0.00042165	0.00041975	0.00042837	0.00042469	0.00042334	0.00042386
1765	1.1775	0.00046628	0.0004697	0.00046957	0.00081257	0.00016554	0.00016796	0.00045059	0.00274152	0.00267326	0.0004675	0.00046904	0.00046694	0.00046747	0.00046809	0.00046869
1766	1.1725	0.0004204	0.00042231	0.00042285	0.00052635	0.00017539	0.00017612	0.00052477	0.00056953	0.00084641	0.00041865	0.00042279	0.00042018	0.00042348	0.00042289	0.00042377
1767	1.1675	0.00036006	0.00036443	0.00036035	0.00045622	0.00014461	0.00014524	0.00046323	0.00039958	0.00051828	0.00036041	0.00036192	0.00035878	0.00036315	0.00036279	0.00036445
1768	1.1625	0.00030229	0.00030416	0.00030129	0.00039085	0.0001266	0.00012569	0.00044247	0.00032172	0.00045199	0.00030329	0.00029806	0.00030131	0.00030079	0.00030241	0.0003056
1769	1.1575	0.00036889	0.0003669	0.00036931	0.00047532	0.0001665	0.00016709	0.0005909	0.00045234	0.00071332	0.00036876	0.00036828	0.00036869	0.00036888	0.00036685	0.00036905
1770	1.1525	0.000484	0.00047751	0.00048235	0.00069882	0.00025662	0.00025763	0.00086882	0.00066628	0.0009019	0.00047984	0.00048387	0.00047983	0.000478	0.0004824	0.00048287
1771	1.1475	0.00032478	0.00032898	0.00032275	0.00043712	0.000142	0.00014567	0.0005949	0.00041271	0.00058577	0.00032205	0.00031891	0.00032107	0.00032609	0.00032668	0.00032622
1772	1.1425	0.00046277	0.00046211	0.00046199	0.00066304	0.00025304	0.00025078	0.00078705	0.00065923	0.0008227	0.00046226	0.00046183	0.00046127	0.00046099	0.00046242	0.00046324
1773	1.1375	0.00031145	0.0003162	0.00031487	0.00035004	0.00022542	0.00022891	0.00048113	0.00034768	0.00047089	0.00031585	0.00031525	0.00031157	0.00031606	0.00031727	0.00031955
1774	1.1325	0.00015005	0.00015547	0.00015222	0.00020053	6.973e-05	7.06e-05	0.00020812	0.00015003	0.00023941	0.000155	0.00015134	0.00015625	0.00015493	0.00015606	0.00015906
1775	1.1275	0.00016442	0.00016538	0.00016458	0.00021257	9.554e-05	9.063e-05	0.00022464	0.00018171	0.00025582	0.00016442	0.00016701	0.00016469	0.0001649	0.00016578	0.0001658
1776	1.1225	0.00021565	0.00021525	0.00021439	0.00023074	0.00020698	0.00021179	0.00022413	0.00018955	0.00030058	0.00021236	0.00021475	0.0002123	0.00021268	0.00021596	0.00021585
1777	1.1175	0.00018612	0.00018414	0.00018536	0.00024221	0.00012381	0.00011733	0.0002151	0.00018578	0.00026869	0.00018561	0.00018288	0.0001865	0.00018707	0.0001879	0.0001859
1778	1.1125	0.00048011	0.0004647	0.00047378	0.00057536	0.0002713	0.0002795	0.00054952	0.00058296	0.00061906	0.00047291	0.00047626	0.00047146	0.00046865	0.00046835	0.00047378
1779	1.1075	0.00027768	0.0002839	0.00027942	0.00037991	0.00013339	0.0001342	0.00038025	0.00029356	0.00036315	0.0002813	0.00027497	0.00027769	0.00028762	0.00028433	0.00028654
1780	1.1025	0.00045637	0.00044966	0.00044931	0.00058191	0.00015967	0.00015888	0.00057748	0.00053381	0.00057288	0.00045499	0.00045645	0.00045196	0.00045065	0.00044953	0.00045151
1781	1.0975	0.00022796	0.00022874	0.00022473	0.00031115	0.00010621	0.00010637	0.00032933	0.00026991	0.00032221	0.00022849	0.00022603	0.00023113	0.00023463	0.00023108	0.00023177
1782	1.0925	0.00014587	0.00014791	0.00014727	0.00017793	5.952e-05	5.984e-05	0.0001761	0.00014079	0.00019963	0.00014945	0.00014566	0.00014758	0.00014887	0.00014939	0.00015001
1783	1.0875	0.0001703	0.00017141	0.00016967	0.00022121	7.794e-05	7.749e-05	0.00021853	0.00020399	0.0002501	0.00016743	0.0001668	0.00016876	0.00016781	0.00016827	0.0001692
1784	1.0825	0.00038374	0.00038382	0.00038663	0.00047168	0.00017313	0.00017023	0.00049199	0.00037914	0.00042781	0.00038184	0.00039148	0.00038765	0.00037628	0.00038669	0.00038315
1785	1.0775	0.00026349	0.00027107	0.00026462	0.00035718	0.00012816	0.00013183	0.00037795	0.00029432	0.00036303	0.0002675	0.00026171	0.00026567	0.00026982	0.00026774	0.00027248
1786	1.0725	0.00043747	0.0004314	0.00043285	0.00067429	0.00019951	0.00019383	0.00048355	0.00049765	0.00059747	0.00043317	0.0004342	0.0004381	0.00042889	0.00042961	0.0004313
1787	1.0675	0.00038226	0.00038972	0.00038561	0.00072864	0.00021561	0.00022005	0.00043109	0.00033278	0.00045808	0.0003857	0.0003818	0.0003782	0.0003898	0.0003902	0.00039124
1788	1.0625	0.00024251	0.00024822	0.00024664	0.00048066	0.00012139	0.00011663	0.00023368	0.00034989	0.00047841	0.00024364	0.00024822	0.00024896	0.00024605	0.00024905	0.00024754
1789	1.0575	0.0002424	0.00024136	0.0002409	0.00047198	0.00013804	0.00014183	0.00018638	0.00016871	0.0002624	0.00024123	0.00024098	0.00023963	0.00024058	0.00024342	0.00024178
1790	1.0525	0.00025505	0.00025106	0.00025419	0.00034407	0.00011847	0.00011785	0.00037175	0.00026817	0.00039445	0.00025629	0.00025894	0.00025391	0.00025148	0.00025626	0.00025529
1791	1.0475	0.00016802	0.00016965	0.00016515	0.00020929	7.272e-05	7.306e-05	0.00021735	0.00017506	0.00023822	0.00016674	0.0001662	0.00016336	0.00016735	0.000167	0.00016995
1792	1.0425	0.00020308	0.00020312	0.00020167	0.00027165	9.41e-05	9.325e-05	0.00028479	0.00021429	0.00031807	0.00020095	0.00020416	0.00020285	0.00020019	0.00020245	0.0002026
1793	1.0375	0.00014211	0.00014076	0.00014066	0.00019224	6.645e-05	6.736e-05	0.00018207	0.00013043	0.00019481	0.00014094	0.00014136	0.00014118	0.00013995	0.00014146	0.00013955
1794	1.0325	0.00012723	0.00012673	0.00012788	0.00017244	5.74e-05	5.811e-05	0.00015425	0.00012834	0.00018396	0.00012479	0.00012636	0.00012677	0.00012775	0.00012821	0.00012871
1795	1.0275	0.00010276	0.00010177	0.00010248	0.00014077	4.546e-05	4.526e-05	0.00013209	0.00011678	0.00016855	0.00010107	0.0001011	0.00010337	0.00010187	0.00010512	0.00010228
1796	1.0225	0.00012195	0.00012401	0.00012227	0.00017003	5.316e-05	5.282e-05	0.00014943	0.00012409	0.00024001	0.00012051	0.00012123	0.00012288	0.00012354	0.00012282	0.00012432
1797	1.0175	0.00013447	0.0001367	0.000136	0.00018606	6.178e-05	6.165e-05	0.00016849	0.00013393	0.00020669	0.00013228	0.00013457	0.00013415	0.00013409	0.00013552	0.0001357
1798	1.0125	0.0001228	0.000121	0.00011952	0.00016742	5.273e-05	5.188e-05	0.00015329	0.00012418	0.0003034	0.00012329	0.00012144	0.00012171	0.00012107	0.00012088	0.00012528
1799	1.0075	0.00015177	0.00015153	0.00015161	0.00020816	6.918e-05	6.928e-05	0.00019171	0.00015304	0.00024728	0.00015374	0.00015088	0.000152	0.00014901	0.00015655	0.00015163
1800	1.0025	0.00012685	0.00012869	0.00012477	0.00018867	5.609e-05	5.514e-05	0.00017794	0.00015664	0.00028672	0.00013085	0.00012514	0.00013049	0.00012796	0.00012759	0.00013253
1801	0.9975	0.00020823	0.00021112	0.00020987	0.00028437	9.752e-05	9.83e-05	0.00027474	0.00021033	0.00033233	0.00021153	0.00020957	0.000207	0.00020658	0.00021053	0.00020951
1802	0.9925	0.0001728	0.00017337	0.00017446	0.00023875	7.732e-05	7.791e-05	0.00021221	0.00018141	0.00027808	0.00017539	0.00016863	0.0001752	0.00017262	0.00017594	0.00017518
1803	0.9875	0.00026371	0.00026211	0.00026451	0.00036013	0.0001218	0.00012207	0.00033151	0.00023401	0.00036622	0.00026365	0.00026649	0.00026244	0.00025757	0.00026455	0.00026259
1804	0.9825	0.00022381	0.00021908	0.00022311	0.00030729	9.576e-05	9.795e-05	0.00023194	0.00021098	0.00031207	0.00022205	0.0002261	0.00022117	0.00022103	0.00022451	0.00022374
1805	0.9775	0.00020712	0.00020401	0.00020638	0.00030446	9.173e-05	8.918e-05	0.0002442	0.00022436	0.00030264	0.00020687	0.00020796	0.00020795	0.0002072	0.00020391	0.00020634
1806	0.9725	0.00024306	0.00024118	0.0002427	0.00033331	0.0001054	0.00010634	0.00027355	0.00023061	0.00032149	0.00024044	0.00024236	0.00024047	0.00024411	0.00024439	0.00024282
1807	0.9675	0.00023278	0.00022976	0.00023026	0.00032552	0.00010271	0.00010318	0.00027865	0.00025478	0.00033308	0.00022879	0.00023139	0.00023205	0.00022673	0.00023093	0.00022963
1808	0.9625	0.00024874	0.00024857	0.00024764	0.00033937	0.00011057	0.00011171	0.00029382	0.00023445	0.00032682	0.00024702	0.00024687	0.00024628	0.00024827	0.0002493	0.00024937
1809	0.9575	0.00024013	0.00024198	0.00023722	0.00033168	0.00010287	0.00010185	0.00032316	0.00022817	0.00032306	0.00023989	0.00023642	0.00023789	0.00023919	0.00024155	0.00024071
1810	0.9525	0.00023702	0.00023289	0.00023116	0.00031494	0.00010136	0.00010302	0.00029069	0.0002512	0.00035219	0.00023704	0.00022995	0.00023288	0.00023062	0.00023629	0.00023365
1811	0.9475	0.00025436	0.0002592	0.00025784	0.00034098	0.00010806	0.00010938	0.00042636	0.00028728	0.00039313	0.00025778	0.00025536	0.00026037	0.00025579	0.00025706	0.00025888
1812	0.9425	0.00026987	0.00027153	0.00027297	0.00036162	0.00011634	0.00011653	0.00036855	0.0002638	0.00037701	0.00026935	0.00027066	0.00027452	0.00026933	0.00026819	0.00027271
1813	0.9375	0.00035125	0.000351	0.00035426	0.00045009	0.00015031	0.00015087	0.00057296	0.0004029	0.00051829	0.00035219	0.00035163	0.00035475	0.00034935	0.00035196	0.00035373
1814	0.9325	0.00034048	0.00033929	0.00034136	0.00043085	0.00014536	0.00014895	0.00045545	0.00039329	0.00050615	0.00033741	0.0003384	0.00033588	0.00033842	0.00034003	0.00033969
1815	0.9275	0.00029074	0.00028972	0.00028974	0.00038506	0.00012447	0.00012478	0.00038578	0.00030968	0.00040039	0.00029113	0.00029137	0.00029176	0.00028952	0.00029208	0.00029083
1816	0.9225	0.0003179	0.00031879	0.0003186	0.00042097	0.00013002	0.00013233	0.00041229	0.00033079	0.00043958	0.00031947	0.00031866	0.0003166	0.00031652	0.00032019	0.0003189
1817	0.9175	0.00029593	0.00029862	0.00029542	0.00038545	0.00013245	0.00013087	0.00038564	0.0003427	0.0004775	0.00029647	0.00029278	0.0002952	0.00029712	0.00029571	0.00029713
1818	0.9125	0.00033596	0.00033567	0.00033314	0.00043749	0.00014087	0.0001401	0.00038265	0.00030052	0.00044775	0.00033593	0.00033597	0.00033763	0.00033368	0.00033433	0.00033912
1819	0.9075	0.0003722	0.00037121	0.00036929	0.00049286	0.00015403	0.00015533	0.00044033	0.00038523	0.00058693	0.00037034	0.00037234	0.00037138	0.00037114	0.00037269	0.0003745
1820	0.9025	0.00037781	0.00038139	0.00037838	0.0004866	0.00016055	0.00016024	0.00044324	0.00036711	0.00051873	0.00038178	0.00037837	0.00038199	0.00037993	0.0003797	0.00038281
1821	0.8975	0.00048873	0.00048451	0.00048694	0.00065968	0.00019442	0.0001926	0.00057173	0.00042547	0.00075071	0.00048918	0.00048747	0.00048436	0.00048494	0.00048668	0.00048873
1822	0.8925	0.00045417	0.00045342	0.00045346	0.00059464	0.00019533	0.00019471	0.00061399	0.00044092	0.00066271	0.00045178	0.00045098	0.00045456	0.00045162	0.00045715	0.00045587
1823	0.8875	0.00061341	0.00061162	0.00061151	0.00092457	0.00025474	0.00025408	0.00065296	0.0005302	0.00103472	0.00061312	0.0006162	0.00060818	0.00061163	0.00061022	0.00061221
1824	0.8825	0.00050564	0.0005086	0.00050463	0.0006984	0.00021634	0.00021732	0.00055851	0.00053704	0.00106674	0.00050737	0.00050591	0.00050268	0.00050619	0.00051007	0.00051021
1825	0.8775	0.00053424	0.00053252	0.00053217	0.00078204	0.00022681	0.00022961	0.00052959	0.00047326	0.00092432	0.00053461	0.00053403	0.00052891	0.00052887	0.00053263	0.00053416
1826	0.8725	0.00039675	0.00039731	0.00039372	0.00052651	0.000169	0.00017236	0.00042788	0.00039481	0.00078982	0.00039734	0.00039546	0.00039615	0.00039714	0.00040115	0.00040073
1827	0.8675	0.00034638	0.00034835	0.00034263	0.00042131	0.0001469	0.00014727	0.00037705	0.00030689	0.00062474	0.00034365	0.00034525	0.00034581	0.00034582	0.00034653	0.00034735
1828	0.8625	0.0002589	0.0002576	0.00025717	0.00031305	0.00011104	0.00011073	0.00031641	0.00024783	0.00041306	0.00025658	0.00025527	0.00025707	0.00025515	0.00025907	0.00026129
1829	0.8575	0.00023152	0.00022635	0.00022554	0.00029944	0.00010034	0.00010094	0.00025428	0.00019734	0.0004384	0.00023163	0.00022951	0.00022946	0.00022864	0.0002291	0.0002323
1830	0.8525	0.00015793	0.00015565	0.00015188	0.00020211	6.609e-05	6.604e-05	0.00019727	0.00015659	0.00025742	0.00015453	0.0001536	0.00015649	0.00015692	0.00015983	0.00015703
1831	0.8475	0.00012135	0.0001161	0.00011975	0.00015699	4.965e-05	4.949e-05	0.00014997	0.00012103	0.00016593	0.00012027	0.00011953	0.00011839	0.00011797	0.00012195	0.00011658
1832	0.8425	0.00011861	0.0001134	0.00011554	0.00016002	5.028e-05	4.988e-05	0.0002012	0.00013585	0.00018303	0.00011516	0.00011937	0.00011806	0.00011979	0.00011805	0.000119
1833	0.8375	0.00010231	0.00010269	0.0001049	0.00014933	3.98e-05	4.168e-05	0.00015014	0.00012292	0.00018501	0.00010191	0.00010155	0.00010684	0.00010544	0.00010365	0.00010698
1834	0.8325	8.933e-05	8.515e-05	8.837e-05	0.00012062	3.655e-05	3.559e-05	0.00011804	0.00014115	0.00016778	8.911e-05	8.932e-05	9.239e-05	8.978e-05	8.739e-05	8.994e-05
1835	0.8275	6.03e-05	6.145e-05	5.827e-05	8.309e-05	2.659e-05	2.663e-05	8.02e-05	7.009e-05	9.409e-05	5.987e-05	5.9e-05	5.911e-05	5.988e-05	5.943e-05	5.969e-05
1836	0.8225	7.033e-05	6.486e-05	6.603e-05	9.217e-05	2.822e-05	2.838e-05	9.075e-05	7.698e-05	0.00010841	6.814e-05	6.895e-05	6.746e-05	6.664e-05	6.972e-05	6.595e-05
1837	0.8175	6.617e-05	6.557e-05	6.643e-05	8.61e-05	2.653e-05	2.69e-05	8.496e-05	7.583e-05	0.00010395	6.508e-05	6.688e-05	6.588e-05	6.724e-05	6.879e-05	6.655e-05
1838	0.8125	4.638e-05	4.496e-05	4.84e-05	6.366e-05	1.843e-05	1.973e-05	5.973e-05	5.955e-05	7.453e-05	4.361e-05	4.763e-05	4.66e-05	4.67e-05	5.124e-05	4.653e-05
1839	0.8075	4.999e-05	4.907e-05	5.16e-05	6.765e-05	2.217e-05	2.161e-05	6.855e-05	5.808e-05	7.703e-05	4.757e-05	4.905e-05	5.147e-05	4.821e-05	4.913e-05	5.17e-05
1840	0.8025	5.08e-05	4.742e-05	4.746e-05	6.517e-05	2.106e-05	2.007e-05	6.306e-05	6.878e-05	7.867e-05	4.731e-05	4.727e-05	4.667e-05	4.464e-05	4.742e-05	5.002e-05
1841	0.7975	5.294e-05	5.228e-05	5.45e-05	7.09e-05	2.351e-05	2.297e-05	7.105e-05	7.763e-05	8.859e-05	4.997e-05	5.398e-05	5.073e-05	5.217e-05	5.312e-05	5.405e-05
1842	0.7925	5.473e-05	5.415e-05	5.699e-05	6.879e-05	2.402e-05	2.336e-05	7.071e-05	8.507e-05	9.559e-05	5.526e-05	5.357e-05	5.496e-05	5.679e-05	5.667e-05	5.378e-05
1843	0.7875	4.496e-05	4.444e-05	4.24e-05	5.94e-05	1.895e-05	1.99e-05	5.949e-05	6.726e-05	7.567e-05	4.638e-05	4.607e-05	4.321e-05	4.374e-05	4.712e-05	4.409e-05
1844	0.7825	6.364e-05	6.456e-05	6.294e-05	7.328e-05	2.592e-05	2.599e-05	8.387e-05	6.211e-05	8.745e-05	6.431e-05	6.325e-05	6.24e-05	6.294e-05	6.297e-05	6.662e-05
1845	0.7775	5.552e-05	5.88e-05	5.887e-05	7.477e-05	2.623e-05	2.723e-05	7.904e-05	7.171e-05	8.958e-05	6.2e-05	5.867e-05	5.827e-05	5.805e-05	5.585e-05	5.823e-05
1846	0.7725	4.724e-05	4.715e-05	4.651e-05	6.686e-05	2.1e-05	2.204e-05	6.829e-05	5.775e-05	7.413e-05	4.675e-05	4.76e-05	4.648e-05	4.64e-05	4.583e-05	4.579e-05
1847	0.7675	5.098e-05	5.426e-05	5.25e-05	7.631e-05	2.461e-05	2.465e-05	6.659e-05	6.004e-05	8.174e-05	5.241e-05	5.339e-05	5.135e-05	5.148e-05	5.347e-05	5.215e-05
1848	0.7625	6.174e-05	6.173e-05	6.186e-05	9.524e-05	2.864e-05	2.858e-05	9.766e-05	6.368e-05	9.486e-05	6.162e-05	5.917e-05	6.098e-05	5.839e-05	6.178e-05	6.563e-05
1849	0.7575	8.105e-05	7.826e-05	7.641e-05	0.0001168	4.382e-05	4.523e-05	0.0001171	0.00010378	0.00015815	7.857e-05	7.773e-05	7.604e-05	7.714e-05	7.798e-05	7.96e-05
1850	0.7525	5.597e-05	5.796e-05	5.887e-05	8.943e-05	3.077e-05	3.033e-05	7.409e-05	6.094e-05	9.015e-05	5.889e-05	5.847e-05	5.904e-05	5.972e-05	5.833e-05	5.907e-05
1851	0.7475	7.159e-05	6.995e-05	7.239e-05	0.00012203	4.044e-05	4.159e-05	0.00010078	9.529e-05	0.00014257	6.989e-05	7.078e-05	6.966e-05	7.194e-05	7.325e-05	7.143e-05
1852	0.7425	4.488e-05	5.064e-05	4.525e-05	7.558e-05	2.408e-05	2.282e-05	5.542e-05	5.511e-05	8.12e-05	4.405e-05	4.581e-05	4.462e-05	4.709e-05	4.812e-05	4.757e-05
1853	0.7375	3.943e-05	4.131e-05	4.073e-05	7.222e-05	2.079e-05	2.032e-05	4.453e-05	4.709e-05	7.264e-05	4.094e-05	4.11e-05	4.047e-05	3.788e-05	4.036e-05	4.111e-05
1854	0.7325	3.904e-05	3.954e-05	3.913e-05	7.176e-05	2.023e-05	2.02e-05	5.534e-05	4.426e-05	7.042e-05	4.063e-05	3.825e-05	3.829e-05	3.966e-05	4.362e-05	4.065e-05
1855	0.7275	3.196e-05	3.259e-05	3.295e-05	5.171e-05	1.391e-05	1.452e-05	3.909e-05	5.034e-05	6.771e-05	3.091e-05	3.071e-05	3.235e-05	2.968e-05	3.069e-05	3.216e-05
1856	0.7225	2.588e-05	2.659e-05	2.668e-05	3.961e-05	1.13e-05	1.381e-05	3.443e-05	4.02e-05	4.764e-05	2.876e-05	2.76e-05	2.634e-05	2.733e-05	2.688e-05	3.008e-05
1857	0.7175	2.716e-05	2.965e-05	2.824e-05	4.407e-05	1.355e-05	1.467e-05	3.803e-05	3.577e-05	4.091e-05	2.884e-05	2.795e-05	2.811e-05	2.734e-05	2.726e-05	2.877e-05
1858	0.7125	3.78e-05	3.525e-05	3.506e-05	4.812e-05	1.672e-05	1.66e-05	4.639e-05	4.99e-05	5.54e-05	3.159e-05	3.432e-05	3.481e-05	3.409e-05	3.675e-05	3.629e-05
1859	0.7075	2.678e-05	2.716e-05	2.588e-05	3.842e-05	1.163e-05	1.179e-05	3.324e-05	3.749e-05	4.446e-05	2.323e-05	2.549e-05	2.63e-05	2.639e-05	2.528e-05	2.774e-05
1860	0.7025	1.969e-05	2.047e-05	2.053e-05	2.761e-05	8.22e-06	9.7e-06	2.067e-05	3.312e-05	4.014e-05	2.08e-05	2.273e-05	2.265e-05	2.238e-05	2.01e-05	2.232e-05
1861	0.6975	2.022e-05	1.715e-05	1.68e-05	2.297e-05	8.54e-06	8.04e-06	2.072e-05	2.524e-05	3e-05	1.792e-05	1.9e-05	1.951e-05	1.524e-05	1.501e-05	1.779e-05
1862	0.6925	1.846e-05	1.962e-05	1.865e-05	2.342e-05	8.38e-06	7.95e-06	2.318e-05	2.421e-05	3.007e-05	1.797e-05	1.704e-05	1.62e-05	1.595e-05	1.536e-05	1.855e-05
1863	0.6875	1.845e-05	1.382e-05	1.742e-05	2.347e-05	9.16e-06	7.51e-06	1.62e-05	2.593e-05	3.112e-05	1.598e-05	1.592e-05	1.541e-05	1.915e-05	1.538e-05	1.496e-05
1864	0.6825	1.801e-05	1.578e-05	1.667e-05	2.772e-05	8.88e-06	8.89e-06	2.04e-05	2.626e-05	3.294e-05	1.802e-05	1.647e-05	1.699e-05	1.697e-05	1.841e-05	1.838e-05
1865	0.6775	2.167e-05	1.897e-05	2.265e-05	2.886e-05	9.4e-06	1.002e-05	2.479e-05	2.524e-05	3.146e-05	2.194e-05	1.897e-05	1.815e-05	1.867e-05	2.174e-05	2.069e-05
1866	0.6725	2.534e-05	2.383e-05	2.334e-05	3.178e-05	9.88e-06	9.57e-06	2.499e-05	3.004e-05	3.378e-05	2.318e-05	2.461e-05	2.206e-05	2.042e-05	2.369e-05	2.392e-05
1867	0.6675	2.43e-05	2.594e-05	2.252e-05	3.887e-05	1.043e-05	1.134e-05	2.798e-05	2.86e-05	3.498e-05	2.654e-05	2.519e-05	2.346e-05	2.209e-05	2.288e-05	2.576e-05
1868	0.6625	2.097e-05	2.226e-05	1.848e-05	2.816e-05	9.11e-06	8.92e-06	2.267e-05	3.308e-05	3.906e-05	2.37e-05	1.866e-05	2.06e-05	2.121e-05	2.182e-05	2.203e-05
1869	0.6575	1.963e-05	2.054e-05	1.823e-05	3.05e-05	1.07e-05	8.85e-06	2.43e-05	2.415e-05	2.562e-05	2.077e-05	1.998e-05	1.963e-05	1.991e-05	2.211e-05	2.12e-05
1870	0.6525	2.359e-05	2.445e-05	2.446e-05	3.653e-05	1.091e-05	1.025e-05	2.442e-05	2.352e-05	3.083e-05	2.388e-05	2.326e-05	2.39e-05	2.022e-05	2.379e-05	2.625e-05
1871	0.6475	1.664e-05	1.523e-05	1.726e-05	2.756e-05	7.25e-06	8.72e-06	2.107e-05	2.159e-05	2.893e-05	1.568e-05	1.654e-05	1.507e-05	1.521e-05	1.736e-05	2.193e-05
1872	0.6425	1.426e-05	1.701e-05	1.698e-05	2.473e-05	7.18e-06	6.52e-06	1.873e-05	1.98e-05	2.539e-05	1.686e-05	1.478e-05	1.642e-05	1.577e-05	1.619e-05	1.626e-05
1873	0.6375	1.615e-05	1.523e-05	1.427e-05	2.917e-05	6.68e-06	7.06e-06	2.002e-05	1.771e-05	2.195e-05	1.522e-05	1.39e-05	1.05e-05	1.31e-05	1.493e-05	1.197e-05
1874	0.6325	1.173e-05	1.325e-05	1.288e-05	2.058e-05	4.31e-06	6.17e-06	1.159e-05	1.888e-05	1.938e-05	9.07e-06	1.154e-05	1.104e-05	1.124e-05	9.51e-06	1.213e-05
1875	0.6275	1.155e-05	9.85e-06	7.43e-06	1.483e-05	4.74e-06	4.62e-06	1.096e-05	1.439e-05	1.683e-05	1.079e-05	8.9e-06	8.75e-06	6.56e-06	9.74e-06	9.33e-06
1876	0.6225	7.62e-06	1.064e-05	6.24e-06	1.049e-05	3.07e-06	3.1e-06	9.57e-06	1.318e-05	1.418e-05	8.27e-06	1.001e-05	5.38e-06	7.86e-06	7.69e-06	6.9e-06
1877	0.6175	7.03e-06	7.51e-06	6.3e-06	1.169e-05	2.55e-06	3.83e-06	7.04e-06	1.041e-05	1.325e-05	6.49e-06	5.5e-06	8.09e-06	3.93e-06	5.17e-06	7.84e-06
1878	0.6125	9.05e-06	6.99e-06	4.97e-06	1.044e-05	3.2e-06	3.44e-06	1.024e-05	1.21e-05	1.381e-05	7.59e-06	7.6e-06	4.41e-06	9.37e-06	4.45e-06	6.99e-06
1879	0.6075	8.52e-06	8.12e-06	9.15e-06	1.109e-05	3.08e-06	3.4e-06	7.2e-06	1.404e-05	1.419e-05	7.7e-06	7.09e-06	6.67e-06	8.03e-06	7.34e-06	7.39e-06
1880	0.6025	4.86e-06	6.07e-06	5.83e-06	9.1e-06	3.23e-06	2.07e-06	8.84e-06	1.272e-05	1.384e-05	5.47e-06	5.02e-06	4.05e-06	5.65e-06	4.32e-06	7.23e-06
1881	0.5975	5.54e-06	4.23e-06	3.42e-06	8.21e-06	3.44e-06	3.88e-06	7.76e-06	1.019e-05	1.389e-05	4.4e-06	7e-06	3.68e-06	5.51e-06	9.41e-06	7.17e-06
1882	0.5925	5.43e-06	6.66e-06	6.55e-06	1.068e-05	1.71e-06	3.5e-06	5.64e-06	1.091e-05	1.394e-05	2.4e-06	3.58e-06	5.67e-06	4.65e-06	5.75e-06	5.69e-06
1883	0.5875	4.46e-06	5.63e-06	4.13e-06	9e-06	3.41e-06	3.44e-06	5.05e-06	1.002e-05	1.059e-05	2.98e-06	6.97e-06	5e-06	4.71e-06	6.23e-06	5.69e-06
1884	0.5825	6.5e-06	8.59e-06	7.04e-06	1.217e-05	3.13e-06	4.39e-06	7.18e-06	1.151e-05	1.219e-05	5.78e-06	8.82e-06	5.06e-06	7.01e-06	7.93e-06	7.2e-06
1885	0.5775	2.027e-05	2.321e-05	2.166e-05	2.937e-05	9.27e-06	9.29e-06	2.115e-05	2.154e-05	2.543e-05	2.293e-05	1.874e-05	1.824e-05	1.86e-05	2.048e-05	2.156e-05
1886	0.5725	9.9e-06	1.274e-05	1.138e-05	1.484e-05	3.43e-06	5.59e-06	1.455e-05	2.802e-05	2.563e-05	1.099e-05	1.046e-05	1.188e-05	9.97e-06	1.151e-05	9.56e-06
1887	0.5675	8.59e-06	8.7e-06	6.6e-06	1.302e-05	3.03e-06	3.63e-06	1.043e-05	1.471e-05	1.269e-05	6.44e-06	4.98e-06	9.11e-06	6.94e-06	8.24e-06	6.29e-06
1888	0.5625	7.88e-06	7.68e-06	6.85e-06	1.395e-05	3.85e-06	3.78e-06	8.45e-06	1.307e-05	1.298e-05	5.4e-06	4.84e-06	4.81e-06	6.73e-06	7.11e-06	6.92e-06
1889	0.5575	9.61e-06	1.196e-05	9.74e-06	1.764e-05	5.44e-06	5.98e-06	1.564e-05	1.655e-05	1.526e-05	1.018e-05	7.74e-06	1.289e-05	1.011e-05	1.21e-05	1.031e-05
1890	0.5525	2.802e-05	2.844e-05	2.519e-05	3.806e-05	1.325e-05	1.315e-05	3.832e-05	2.622e-05	3.359e-05	3.046e-05	2.908e-05	2.91e-05	2.777e-05	2.809e-05	3.029e-05
1891	0.5475	1.595e-05	1.342e-05	1.332e-05	1.413e-05	5.52e-06	5.69e-06	1.311e-05	3.03e-05	2.533e-05	1.699e-05	1.468e-05	1.52e-05	1.254e-05	1.798e-05	1.293e-05
1892	0.5425	2.911e-05	3.029e-05	2.865e-05	5.61e-06	2.67e-06	1.84e-06	5.07e-06	9.93e-06	1.185e-05	2.87e-05	2.89e-05	2.868e-05	3.026e-05	3.101e-05	2.88e-05
1893	0.5375	1.009e-05	8.05e-06	1.178e-05	6.32e-06	3.09e-06	2.19e-06	6.99e-06	8.75e-06	8.14e-06	9.96e-06	8.09e-06	8.08e-06	9.07e-06	1.006e-05	9.5e-06
1894	0.5325	5.2e-06	2.83e-06	5.16e-06	7.9e-06	1.81e-06	1.61e-06	6.62e-06	6.09e-06	8.75e-06	2.75e-06	5.32e-06	3.62e-06	4.29e-06	4.29e-06	5.32e-06
1895	0.5275	2.5e-06	4.39e-06	2.53e-06	6.37e-06	1.49e-06	3e-06	2.48e-06	8.35e-06	5.47e-06	2.99e-06	2.82e-06	9.8e-07	3.36e-06	1.64e-06	7.09e-06
1896	0.5225	3.68e-06	6.05e-06	3.15e-06	7.68e-06	1.74e-06	2.18e-06	2.87e-06	7.65e-06	9.2e-06	4.08e-06	3.22e-06	3.14e-06	2.98e-06	3.33e-06	1.47e-06
1897	0.5175	1.16e-06	3.63e-06	2.37e-06	6.93e-06	3e-06	6.7e-07	4e-08	6.67e-06	7.4e-06	2.1e-06	2.54e-06	1.48e-06	3.57e-06	3.99e-06	4.25e-06
1898	0.5125	5.7e-06	3.53e-06	4.97e-06	4.96e-06	2.9e-06	1.57e-06	2.84e-06	7.21e-06	6.32e-06	6.2e-07	2.93e-06	1.85e-06	3.56e-06	4.15e-06	6.16e-06
1899	0.5075	3.41e-06	1.95e-06	5.88e-06	2.08e-06	1.2e-06	1.33e-06	4.77e-06	6.06e-06	6.16e-06	4.51e-06	3.62e-06	3.7e-06	3.97e-06	3.73e-06	2.12e-06
1900	0.5025	1.9e-06	3.41e-06	3.5e-07	3.58e-06	1.34e-06	6e-08	1.55e-06	5.32e-06	6.74e-06	2.89e-06	3.92e-06	3.05e-06	1.83e-06	2.87e-06	4.8e-06
1901	0.4975	2.1e-06	4.3e-06	3.81e-06	4.71e-06	2.75e-06	3.98e-06	4.64e-06	5.6e-06	9.03e-06	1.93e-06	3.07e-06	4.27e-06	2.84e-06	1.64e-06	2.78e-06
1902	0.4925	2.1e-06	3.85e-06	2.13e-06	6.98e-06	1.13e-06	3.12e-06	2.25e-06	6.62e-06	4.63e-06	5.39e-06	1.95e-06	3.91e-06	1.8e-06	3.34e-06	5e-08
1903	0.4875	1.37e-06	2.79e-06	-1e-07	2.69e-06	2.04e-06	2.75e-06	5.84e-06	4.38e-06	4.91e-06	2.08e-06	2.26e-06	5.81e-06	1.29e-06	5.8e-06	3.88e-06
1904	0.4825	2.97e-06	5.17e-06	-2e-08	7.3e-06	2.25e-06	1.92e-06	2.27e-06	5.59e-06	4.91e-06	2.48e-06	6.6e-07	3.19e-06	2.93e-06	5.23e-06	3.98e-06
1905	0.4775	2.22e-06	2.44e-06	1.4e-06	2.65e-06	2.72e-06	1.24e-06	5.17e-06	7.56e-06	7.65e-06	3.45e-06	2.86e-06	3.9e-07	4.79e-06	3.4e-07	1.59e-06
1906	0.4725	2.38e-06	3.41e-06	4.58e-06	6.68e-06	2.54e-06	1.49e-06	4.75e-06	6.54e-06	6.19e-06	3.15e-06	4.13e-06	-7.3e-07	3.05e-06	4.2e-06	1.37e-06
1907	0.4675	8.6e-07	6.6e-07	3.36e-06	5.16e-06	3.53e-06	1.97e-06	3.02e-06	5.38e-06	4.92e-06	1.18e-06	3.12e-06	3.9e-07	1.25e-06	3.77e-06	4.29e-06
1908	0.4625	5.33e-06	3.78e-06	5.03e-06	4.35e-06	1.57e-06	1.76e-06	5.39e-06	5.94e-06	6.34e-06	3.29e-06	3.32e-06	2.93e-06	2.35e-06	5.24e-06	3.68e-06
1909	0.4575	3.92e-06	1.82e-06	3.88e-06	3.78e-06	1.76e-06	2.08e-06	4.29e-06	6.53e-06	4.03e-06	1.74e-06	1.83e-06	2.8e-06	5.53e-06	4.15e-06	2.1e-06
1910	0.4525	1.74e-06	2.37e-06	3.98e-06	2.62e-06	3.04e-06	1.91e-06	3.85e-06	4.75e-06	7.86e-06	1.57e-06	5.75e-06	2.74e-06	5.4e-06	2.48e-06	2.96e-06
1911	0.4475	2.39e-06	5.1e-06	5.28e-06	3.82e-06	1.45e-06	1.82e-06	4.32e-06	5.62e-06	2.4e-06	2.25e-06	1.87e-06	3.93e-06	3.59e-06	5.85e-06	2.97e-06
1912	0.4425	-4e-07	4.94e-06	1.46e-06	4.33e-06	1.72e-06	2.02e-06	4.9e-07	5.1e-06	5.34e-06	3.7e-06	5.3e-07	2.85e-06	1.84e-06	4.8e-06	5.45e-06
1913	0.4375	-6.7e-07	4.11e-06	2.56e-06	5.54e-06	1.74e-06	1.34e-06	3.61e-06	4.8e-06	6.57e-06	3.57e-06	5.35e-06	2.11e-06	7.28e-06	3.55e-06	6.88e-06
1914	0.4325	4.34e-06	6.48e-06	2.87e-06	4.88e-06	1.62e-06	1.77e-06	2.89e-06	5.7e-06	4.24e-06	4.13e-06	5.84e-06	2.72e-06	1.02e-06	5.79e-06	5.6e-06
1915	0.4275	4.1e-06	4.09e-06	4.21e-06	8.22e-06	1.87e-06	3.52e-06	4.94e-06	6.63e-06	6.59e-06	3.76e-06	4.33e-06	5e-06	3.93e-06	5.78e-06	6.45e-06
1916	0.4225	7.74e-06	5.93e-06	6.32e-06	1.115e-05	3.18e-06	2.34e-06	3.52e-06	6.08e-06	7.59e-06	6.26e-06	5.94e-06	6.81e-06	3.1e-06	5.61e-06	5.79e-06
1917	0.4175	8.78e-06	7.28e-06	5.88e-06	8.26e-06	4.22e-06	3.27e-06	5.32e-06	7.19e-06	8.74e-06	4.87e-06	7.17e-06	4.24e-06	5.91e-06	6.05e-06	6.46e-06
1918	0.4125	8.95e-06	5.83e-06	5.69e-06	8.26e-06	3.72e-06	2.98e-06	6.41e-06	7.61e-06	9.97e-06	7.8e-06	8.79e-06	4.11e-06	2.6e-06	8.5e-06	9.24e-06
1919	0.4075	6.74e-06	5.05e-06	3.18e-06	9.84e-06	3.33e-06	3.69e-06	7.52e-06	8.17e-06	9.84e-06	4.67e-06	6.22e-06	6.58e-06	5.44e-06	4.24e-06	2.93e-06
1920	0.4025	6.71e-06	7.27e-06	6.64e-06	9.64e-06	3.52e-06	4.82e-06	6.61e-06	8.51e-06	1.022e-05	8.68e-06	5.42e-06	6.92e-06	5.42e-06	6.69e-06	6.03e-06
1921	0.3975	7.01e-06	3.49e-06	4.17e-06	9.54e-06	1.5e-06	4.38e-06	6.39e-06	7.18e-06	7.43e-06	4.23e-06	5.77e-06	5.23e-06	6.75e-06	4.16e-06	4.48e-06
1922	0.3925	5.99e-06	7.14e-06	6.24e-06	1.06e-05	4.03e-06	3.26e-06	5.98e-06	6.95e-06	1.028e-05	7.7e-06	8.58e-06	8.12e-06	7.88e-06	7.03e-06	1.033e-05
1923	0.3875	1.169e-05	1.003e-05	1.137e-05	1.282e-05	5.75e-06	3.98e-06	8.66e-06	8.01e-06	1.365e-05	8.42e-06	1.019e-05	9.19e-06	9.27e-06	9.29e-06	1.073e-05
1924	0.3825	1.102e-05	1.378e-05	1.387e-05	1.512e-05	6.62e-06	5.85e-06	8.74e-06	8.66e-06	1.285e-05	9.94e-06	1.074e-05	1.529e-05	1.35e-05	1.329e-05	1.293e-05
1925	0.3775	1.791e-05	2.183e-05	1.941e-05	2.85e-05	7.79e-06	9.34e-06	1.447e-05	1.029e-05	1.79e-05	2.027e-05	2.318e-05	2.275e-05	1.804e-05	2.195e-05	2.166e-05
1926	0.3725	2.03e-05	1.789e-05	1.865e-05	3.012e-05	8.45e-06	8.61e-06	9.62e-06	9.81e-06	2.04e-05	1.98e-05	1.946e-05	1.828e-05	2.081e-05	1.708e-05	1.98e-05
1927	0.3675	2.136e-05	2.033e-05	2.07e-05	3.031e-05	9.98e-06	1.105e-05	1.809e-05	1.049e-05	2.228e-05	2.226e-05	2.526e-05	2.172e-05	2.281e-05	1.934e-05	2.112e-05
1928	0.3625	1.875e-05	1.53e-05	1.692e-05	2.206e-05	7.96e-06	8.04e-06	1.118e-05	1.02e-05	1.416e-05	1.535e-05	1.893e-05	1.753e-05	1.313e-05	1.551e-05	1.559e-05
1929	0.3575	1.194e-05	1.126e-05	1.107e-05	1.505e-05	5.26e-06	4.77e-06	1.033e-05	9.33e-06	1.273e-05	1.252e-05	1.334e-05	1.211e-05	9.65e-06	1.294e-05	9.4e-06
1930	0.3525	5.7e-06	4.07e-06	7.82e-06	9.28e-06	3.94e-06	2.91e-06	6.9e-06	7.12e-06	1.088e-05	7.82e-06	5.49e-06	1.055e-05	8.27e-06	5.77e-06	6.86e-06
1931	0.3475	4.44e-06	3.93e-06	4.35e-06	4.89e-06	2.81e-06	3.55e-06	5.47e-06	5.99e-06	7.35e-06	3.89e-06	5.36e-06	3.02e-06	2.65e-06	7.11e-06	6.22e-06
1932	0.3425	3.69e-06	8e-08	5.2e-07	6.48e-06	2.97e-06	2.58e-06	4.77e-06	6e-06	6.42e-06	1.88e-06	4.3e-06	5.12e-06	5.3e-07	3.62e-06	3.18e-06
1933	0.3375	3.16e-06	3.1e-07	3.84e-06	6.12e-06	2.52e-06	1.83e-06	5.09e-06	4.57e-06	6.7e-06	2.46e-06	2.11e-06	4.51e-06	4.13e-06	4.62e-06	1.59e-06
1934	0.3325	2.63e-06	4.27e-06	4.53e-06	6.04e-06	2.28e-06	3.91e-06	1.66e-06	5.06e-06	5.71e-06	2.92e-06	2.69e-06	2.71e-06	3.42e-06	2.24e-06	3.1e-06
1935	0.3275	3.81e-06	3.84e-06	3.94e-06	4.75e-06	2e-06	2.07e-06	1.62e-06	8.2e-06	7.22e-06	2.07e-06	4.11e-06	3.97e-06	3.35e-06	1.97e-06	4.71e-06
1936	0.3225	1.19e-06	4.67e-06	3.91e-06	5.93e-06	2.18e-06	1.18e-06	7.21e-06	5.82e-06	7.37e-06	4.44e-06	4.65e-06	3.46e-06	3.98e-06	5.65e-06	6.03e-06
1937	0.3175	3.53e-06	2.1e-06	5.4e-07	6.2e-06	2.83e-06	2.17e-06	1.75e-06	8.09e-06	8.22e-06	4.25e-06	4.5e-06	2.26e-06	2.77e-06	5.57e-06	3.46e-06
1938	0.3125	3.47e-06	3.17e-06	1.61e-06	2.94e-06	2.15e-06	1.8e-06	2.32e-06	4.19e-06	5.51e-06	5.29e-06	4.89e-06	1.6e-07	5.05e-06	4.66e-06	1.68e-06
1939	0.3075	3.36e-06	4.54e-06	3.79e-06	2.99e-06	2.27e-06	1.57e-06	4.34e-06	5.75e-06	5.55e-06	8e-07	3.57e-06	3.67e-06	3.52e-06	1.93e-06	4.39e-06
1940	0.3025	-9.6e-07	4.73e-06	4.28e-06	4.36e-06	1.53e-06	2.27e-06	0	4.97e-06	4.7e-06	2.65e-06	4.33e-06	2.88e-06	4.04e-06	1.02e-06	6.68e-06
1941	0.2975	6.19e-06	2.43e-06	5.9e-07	2.68e-06	3.36e-06	1.94e-06	2.17e-06	4.72e-06	4.53e-06	2.62e-06	5.68e-06	2.35e-06	2.8e-06	2.99e-06	3.56e-06
1942	0.2925	3.3e-06	2.61e-06	1.13e-06	3.17e-06	9.5e-07	2.39e-06	4.38e-06	5.22e-06	5.17e-06	4.59e-06	2.62e-06	5.64e-06	2.62e-06	3.62e-06	2.58e-06
1943	0.2875	2.87e-06	4.19e-06	5.14e-06	3.43e-06	6.8e-07	2.05e-06	1.6e-06	3.93e-06	7.15e-06	4.5e-07	-8.7e-07	2.84e-06	1.29e-06	2.88e-06	2.16e-06
1944	0.2825	1.38e-06	1.64e-06	7.3e-07	4.69e-06	1.16e-06	2.15e-06	1.59e-06	6.33e-06	6.02e-06	3.7e-06	1.69e-06	9e-07	1.52e-06	2.84e-06	3.47e-06
1945	0.2775	7.6e-07	2.19e-06	-1.12e-06	8.1e-07	1.43e-06	1.31e-06	-4.9e-07	1.152e-05	5.49e-06	1.26e-06	2.3e-07	1.19e-06	2.92e-06	1.86e-06	3.2e-06
1946	0.2725	3.02e-06	9e-07	1.48e-06	3.67e-06	1.82e-06	1.65e-06	-1.03e-06	8.5e-06	4.01e-06	1.39e-06	1.18e-06	7.7e-07	2.71e-06	2.4e-06	2.28e-06
1947	0.2675	2.75e-06	3.4e-06	1.02e-06	1.06e-06	9.6e-07	1.47e-06	2.6e-06	1.325e-05	3.88e-06	1.72e-06	3.99e-06	1.7e-07	1.8e-07	2.07e-06	1.35e-06
1948	0.2625	1.7e-06	2.33e-06	1.31e-06	4.09e-06	2.15e-06	2.25e-06	5.44e-06	9.1e-06	4.4e-06	4.06e-06	3.32e-06	3.32e-06	8.3e-07	2.4e-06	9.4e-07
1949	0.2575	1.5e-06	2.89e-06	2.84e-06	4.3e-06	7.9e-07	7.3e-07	2.13e-06	8.25e-06	5.15e-06	1.76e-06	4.82e-06	3.49e-06	2.47e-06	2.65e-06	5.73e-06
1950	0.2525	4.61e-06	1.12e-06	2.53e-06	4.76e-06	4.8e-07	1.78e-06	6.46e-06	5.58e-06	6.15e-06	3.83e-06	3.12e-06	5.19e-06	3.48e-06	3.75e-06	3.37e-06
1951	0.2475	5.8e-07	3.44e-06	-2.7e-07	3.52e-06	2.67e-06	1.44e-06	2.79e-06	3.88e-06	4.71e-06	-7.5e-07	2.43e-06	7.28e-06	-1e-06	4.19e-06	2.95e-06
1952	0.2425	2.36e-06	4.21e-06	3.48e-06	9.6e-07	3.1e-07	1.44e-06	2.79e-06	3.79e-06	4.5e-06	4.26e-06	1.01e-06	2.68e-06	1.89e-06	2.74e-06	3.63e-06
1953	0.2375	2.11e-06	3.43e-06	5.43e-06	2.94e-06	1.48e-06	2.43e-06	5.99e-06	3.94e-06	3.99e-06	-1e-08	9.1e-07	2.55e-06	1.92e-06	4.23e-06	3.07e-06
1954	0.2325	2.24e-06	2.05e-06	1.49e-06	3.13e-06	2.47e-06	2.28e-06	5.2e-06	2.83e-06	4.67e-06	5.06e-06	-9.1e-07	2e-06	1.28e-06	-6.8e-07	3.91e-06
1955	0.2275	2.22e-06	1.77e-06	2.18e-06	7.22e-06	2.68e-06	9.5e-07	2.06e-06	2.4e-06	4.72e-06	3.14e-06	1.87e-06	1.78e-06	8.6e-07	1.28e-06	1.43e-06
1956	0.2225	1.9e-07	1.05e-06	1.31e-06	4.19e-06	1.23e-06	9.4e-07	-1.76e-06	3.63e-06	5.24e-06	-7.7e-07	2.05e-06	3.76e-06	0	3.61e-06	2.27e-06
1957	0.2175	3.05e-06	4.08e-06	3.1e-06	2.54e-06	1.92e-06	2.16e-06	4.23e-06	2.77e-06	5.16e-06	-1.67e-06	1.3e-06	2.02e-06	-1.15e-06	2.19e-06	1.99e-06
1958	0.2125	2.61e-06	3.51e-06	2.18e-06	5.62e-06	2.54e-06	2.25e-06	2.17e-06	2.88e-06	6.39e-06	2.59e-06	-3.8e-07	2.78e-06	1.1e-07	4.07e-06	3.74e-06
1959	0.2075	0	0	0	0	0	0	0	0	0	0	0	0	0	0	0
1960	0.2025	3.89e-06	3.34e-06	4.03e-06	4.42e-06	1.18e-06	1.12e-06	5.78e-06	2.69e-06	4.03e-06	2.47e-06	3.63e-06	3.11e-06	1.87e-06	1.6e-06	8e-07

## Sheet: Lab01
Bin	Bin Center (ppm)	Sample A	Sample B	Sample C	Sample D	Sample E	Sample F	Sample G	Sample H	Sample I	Sample A-R1	Sample A-R2	Sample A-R3	Sample A-R4	Sample A-R5	Sample A-R6
1	9.9975	0	0	0	0	0	0	0	0	0	0	0	0	0	0	0
2	9.9925	0	7.954e-07	0	0	0	0	0	0	0	0	0	0	0	0	0
3	9.9875	0	4.7627e-06	1.6667e-06	0	0	0	0	0	0	0	0	0	0	0	0
4	9.9825	0	0	4.3072e-07	1.5837e-07	0	0	0	0	0	0	0	0	0	0	0
5	9.9775	0	1.6592e-07	7.9399e-07	0	0	0	0	0	0	0	0	0	0	0	0
6	9.9725	0	2.0377e-06	0	0	0	0	0	0	0	0	0	0	0	0	0
7	9.9675	0	1.9703e-06	0	6.8964e-08	0	0	0	0	0	0	0	0	0	0	0
8	9.9625	0	0	0	0	0	0	0	0	0	0	0	0	0	0	0
9	9.9575	0	0	0	0	0	0	0	0	0	0	0	0	0	0	0
10	9.9525	0	0	0	0	0	0	0	0	0	0	0	0	0	0	0
11	9.9475	0	3.0575e-06	0	0	0	0	0	0	0	0	0	0	0	0	0
12	9.9425	0	0	0	0	0	0	0	0	0	0	0	0	0	0	0
13	9.9375	0	0	0	0	0	0	0	0	0	0	0	0	0	0	0
14	9.9325	0	1.2509e-06	0	0	0	0	0	0	0	0	0	0	0	0	0
15	9.9275	0	0	0	0	0	0	0	0	0	0	0	0	0	0	0
16	9.9225	0	0	0	0	0	0	0	0	0	0	0	0	0	0	0
17	9.9175	0	2.5015e-06	0	0	0	0	0	0	0	0	0	0	0	0	0
18	9.9125	0	0	0	0	0	0	0	0	0	0	0	0	0	0	0
19	9.9075	0	1.5135e-06	0	1.8063e-07	0	0	0	0	0	0	0	0	0	0	0
20	9.9025	0	0	1.364e-07	0	0	0	0	0	0	0	0	0	0	0	0
21	9.8975	0	0	2.0302e-07	3.5752e-06	0	0	0	0	0	0	0	0	0	0	0
22	9.8925	0	5.7146e-07	0	1.8323e-06	0	0	0	0	0	0	0	0	0	0	0
23	9.8875	0	4.733e-07	0	0	0	0	0	0	0	0	0	0	0	0	0
24	9.8825	0	0	0	0	0	0	0	0	0	0	0	0	0	0	0
25	9.8775	0	0	0	0	0	0	0	0	0	0	0	0	0	0	0
26	9.8725	0	0	2.4669e-06	1.8247e-06	0	0	0	0	0	0	0	0	0	0	0
27	9.8675	0	1.7531e-07	0	0	0	0	0	0	0	0	0	0	0	0	0
28	9.8625	0	0	0	1.9266e-06	0	0	0	0	0	0	0	0	0	0	0
29	9.8575	0	2.9356e-06	0	4.0996e-07	0	0	0	0	0	0	0	0	0	0	0
30	9.8525	0	0	0	1.3923e-06	0	0	0	0	0	0	0	0	0	0	0
31	9.8475	0	0	0	0	0	0	0	0	0	0	0	0	0	0	0
32	9.8425	0	0	0	0	0	0	0	0	0	0	0	0	0	0	0
33	9.8375	0	6.9653e-07	0	4.1668e-07	0	0	0	0	0	0	0	0	0	0	0
34	9.8325	0	0	0	1.4187e-06	0	0	0	0	0	0	0	0	0	0	0
35	9.8275	0	0	0	0	0	0	0	0	0	0	0	0	0	0	0
36	9.8225	0	0	0	0	0	0	0	0	0	0	0	0	0	0	0
37	9.8175	0	1.6917e-07	0	0	0	0	0	0	0	0	0	0	0	0	0
38	9.8125	0	1.5614e-06	0	0	0	0	0	0	0	0	0	0	0	0	0
39	9.8075	0	0	0	0	0	0	0	0	0	0	0	0	0	0	0
40	9.8025	0	0	2.7274e-06	0	0	0	0	0	0	0	0	0	0	0	0
41	9.7975	0	0	0	0	0	0	0	0	0	0	0	0	0	0	0
42	9.7925	0	0	0	0	0	0	0	0	0	0	0	0	0	0	0
43	9.7875	0	0	0	0	0	0	0	0	0	0	0	0	0	0	0
44	9.7825	0	0	0	0	0	0	0	0	0	0	0	0	0	0	0
45	9.7775	0	0	0	0	0	0	0	0	0	0	0	0	0	0	0
46	9.7725	0	0	0	0	0	0	0	0	0	0	0	0	0	0	0
47	9.7675	0	0	0	0	0	0	0	0	0	0	0	0	0	0	0
48	9.7625	0	4.1414e-07	0	2.9782e-06	0	0	0	0	0	0	0	0	0	0	0
49	9.7575	0	1.2459e-06	0	4.4851e-07	0	0	0	0	0	0	0	0	0	0	0
50	9.7525	0	0	0	0	0	0	0	0	0	0	0	0	0	0	0
51	9.7475	0	1.2846e-07	0	0	0	0	0	0	0	0	0	0	0	0	0
52	9.7425	0	0	0	2.4648e-06	0	0	0	0	0	0	0	0	0	0	0
53	9.7375	0	2.7955e-06	0	1.6645e-06	0	0	0	0	0	0	0	0	0	0	0
54	9.7325	0	2.3021e-06	0	0	0	0	0	0	0	0	0	0	0	0	0
55	9.7275	0	1.9757e-06	5.6924e-07	0	0	0	0	0	0	0	0	0	0	0	0
56	9.7225	0	1.2664e-06	0	1.6488e-06	0	0	0	0	0	0	0	0	0	0	0
57	9.7175	0	0	0	0	0	0	0	0	0	0	0	0	0	0	0
58	9.7125	0	1.3881e-06	0	0	0	0	0	0	0	0	0	0	0	0	0
59	9.7075	0	1.0568e-06	0	0	0	0	0	0	0	0	0	0	0	0	0
60	9.7025	0	0	0	0	0	0	0	0	0	0	0	0	0	0	0
61	9.6975	0	0	0	2.0348e-06	0	0	0	0	0	0	0	0	0	0	0
62	9.6925	0	0	0	0	0	0	0	0	0	0	0	0	0	0	0
63	9.6875	0	0	0	0	0	0	0	0	0	0	0	0	0	0	0
64	9.6825	0	0	0	0	0	0	0	0	0	0	0	0	0	0	0
65	9.6775	0	0	0	3.4315e-07	0	0	0	0	0	0	0	0	0	0	0
66	9.6725	0	1.9918e-06	0	1.4748e-06	0	0	0	0	0	0	0	0	0	0	0
67	9.6675	0	0	0	0	0	0	0	0	0	0	0	0	0	0	0
68	9.6625	0	7.5385e-07	0	8.1867e-09	0	0	0	0	0	0	0	0	0	0	0
69	9.6575	0	0	0	0	0	0	0	0	0	0	0	0	0	0	0
70	9.6525	0	7.0488e-07	0	0	0	0	0	0	0	0	0	0	0	0	0
71	9.6475	0	0	0	0	0	0	0	0	0	0	0	0	0	0	0
72	9.6425	0	0	0	4.0586e-06	0	0	0	0	0	0	0	0	0	0	0
73	9.6375	0	1.4164e-06	0	0	0	0	0	0	0	0	0	0	0	0	0
74	9.6325	0	0	0	1.5777e-06	0	0	0	0	0	0	0	0	0	0	0
75	9.6275	0	0	0	0	0	0	0	0	0	0	0	0	0	0	0
76	9.6225	0	0	0	0	0	0	0	0	0	0	0	0	0	0	0
77	9.6175	0	0	0	0	0	0	0	0	0	0	0	0	0	0	0
78	9.6125	0	0	0	1.5267e-06	0	0	0	0	0	0	0	0	0	0	0
79	9.6075	0	0	0	0	0	0	0	0	0	0	0	0	0	0	0
80	9.6025	0	0	0	0	0	0	0	0	0	0	0	0	0	0	0
81	9.5975	0	0	0	0	0	0	0	0	0	0	0	0	0	0	0
82	9.5925	0	1.3678e-06	0	0	0	0	0	0	0	0	0	0	0	0	0
83	9.5875	0	0	0	0	0	0	0	0	0	0	0	0	0	0	0
84	9.5825	0	0	0	0	0	0	0	0	0	0	0	0	0	0	0
85	9.5775	0	0	0	0	0	0	0	0	0	0	0	0	0	0	0
86	9.5725	0	0	0	0	0	0	0	0	0	0	0	0	0	0	0
87	9.5675	0	0	0	0	0	0	0	0	0	0	0	0	0	0	0
88	9.5625	0	0	0	0	0	0	0	0	0	0	0	0	0	0	0
89	9.5575	0	0	0	0	0	0	0	0	0	0	0	0	0	0	0
90	9.5525	0	0	0	2.569e-06	0	0	0	0	0	0	0	0	0	0	0
91	9.5475	0	0	0	0	0	0	0	0	0	0	0	0	0	0	0
92	9.5425	0	0	3.2031e-07	0	0	0	0	0	0	0	0	0	0	0	0
93	9.5375	0	0	2.6071e-07	0	0	0	0	0	0	0	0	0	0	0	0
94	9.5325	0	0	0	0	0	0	0	0	0	0	0	0	0	0	0
95	9.5275	0	0	0	0	0	0	0	0	0	0	0	0	0	0	0
96	9.5225	0	0	0	0	0	0	0	0	0	0	0	0	0	0	0
97	9.5175	0	0	0	0	0	0	0	0	0	0	0	0	0	0	0
98	9.5125	0	0	0	0	0	0	0	0	0	0	0	0	0	0	0
99	9.5075	0	0	0	0	0	4.2217e-07	0	0	0	0	0	0	0	0	0
100	9.5025	0	0	0	0	0	0	0	0	0	0	0	0	0	0	0
101	9.4975	0	0	0	0	0	0	0	0	0	0	0	0	0	0	0
102	9.4925	0	0	0	0	0	0	0	0	0	0	0	0	0	0	0
103	9.4875	0	0	0	0	0	0	0	0	0	0	0	0	0	0	0
104	9.4825	0	0	0	0	0	0	0	0	0	0	0	0	0	0	0
105	9.4775	0	0	1.1497e-06	0	0	0	0	0	0	0	0	0	0	0	0
106	9.4725	0	4.3678e-06	0	0	0	0	0	0	0	0	0	0	0	0	0
107	9.4675	0	0	0	0	0	0	0	0	0	0	0	0	0	0	0
108	9.4625	0	0	0	0	0	0	0	0	0	0	0	0	0	0	0
109	9.4575	0	0	0	0	0	0	0	0	0	0	0	0	0	0	0
110	9.4525	0	0	0	0	0	0	0	0	0	0	0	0	0	0	0
111	9.4475	0	0	0	0	0	0	0	0	0	0	0	0	0	0	0
112	9.4425	0	0	0	0	0	0	0	0	0	0	0	0	0	0	0
113	9.4375	0	0	0	0	0	0	0	0	0	0	0	0	0	0	0
114	9.4325	0	0	0	0	0	0	0	0	0	0	0	0	0	0	0
115	9.4275	0	0	0	0	0	0	0	0	0	0	0	0	0	0	0
116	9.4225	0	0	0	0	0	0	0	0	0	0	0	0	0	0	0
117	9.4175	0	0	0	0	0	0	0	0	0	0	0	0	0	0	0
118	9.4125	0	0	0	0	0	0	0	0	0	0	0	0	0	0	0
119	9.4075	0	0	0	0	0	0	0	0	0	0	0	0	0	0	0
120	9.4025	0	0	0	0	0	0	0	0	0	0	0	0	0	0	0
121	9.3975	0	0	0	0	0	0	0	0	0	0	0	0	0	0	0
122	9.3925	0	0	0	0	0	0	0	0	0	0	0	0	0	0	0
123	9.3875	0	0	0	0	0	0	0	0	0	0	0	0	0	0	0
124	9.3825	0	0	0	0	0	0	0	0	0	0	0	0	0	0	0
125	9.3775	0	4.652e-06	0	0	0	0	0	0	0	0	0	0	0	0	0
126	9.3725	0	1.9906e-06	0	0	0	0	0	0	0	0	0	0	0	0	0
127	9.3675	0	0	5.9981e-06	8.1844e-06	0	2.0832e-06	0	0	0	0	0	0	0	0	0
128	9.3625	0	0	9.9743e-09	2.1296e-06	0	0	0	0	0	0	0	0	0	0	0
129	9.3575	0	0	0	0	0	0	0	0	0	0	0	0	0	0	0
130	9.3525	0	0	0	0	0	0	0	0	0	0	0	0	0	0	0
131	9.3475	0	2.8083e-06	0	0	0	0	0	0	0	0	0	0	0	0	0
132	9.3425	0	0	0	0	0	0	0	0	0	0	0	0	0	0	0
133	9.3375	0	0	0	0	0	0	0	0	0	0	0	0	0	0	0
134	9.3325	0	0	0	0	0	0	0	0	0	0	0	0	0	0	0
135	9.3275	0	0	0	0	0	0	0	0	0	0	0	0	0	0	0
136	9.3225	0	0	0	0	0	0	0	0	0	0	0	0	0	0	0
137	9.3175	0	0	0	0	0	0	0	0	0	0	0	0	0	0	0
138	9.3125	0	0	0	0	0	0	0	0	0	0	0	0	0	0	0
139	9.3075	0	1.3856e-06	0	0	0	0	0	0	0	0	0	0	0	0	0
140	9.3025	0	0	0	0	0	0	0	0	0	0	0	0	0	0	0
141	9.2975	0	0	0	0	0	0	0	0	0	0	0	0	0	0	0
142	9.2925	0	0	0	0	0	0	0	0	0	0	0	0	0	0	0
143	9.2875	0	0	4.0578e-06	7.7451e-06	0	1.7821e-06	0	0	0	0	0	0	0	0	0
144	9.2825	0	3.8858e-05	2.1019e-05	4.1384e-05	5.6415e-06	1.3983e-05	0	0	1.5731e-05	0	5.0857e-06	0	0	0	0
145	9.2775	0	1.5453e-05	7.5937e-06	1.09e-05	0	1.6036e-06	0	0	0	0	1.4968e-06	0	0	0	0
146	9.2725	0	0	0	0	0	0	0	0	0	0	0	0	0	0	0
147	9.2675	0	4.1831e-07	0	0	0	0	0	0	0	0	0	0	0	0	0
148	9.2625	0	0	0	0	0	0	0	0	0	0	0	0	0	0	0
149	9.2575	0	0	0	0	0	0	0	0	0	0	0	0	0	0	0
150	9.2525	0	4.0721e-08	0	0	0	0	0	0	0	0	0	0	0	0	0
151	9.2475	0	0	0	0	0	0	0	0	0	0	0	0	0	0	0
152	9.2425	0	0	0	0	0	0	0	0	0	0	0	0	0	0	0
153	9.2375	0	0	0	0	0	0	0	0	0	0	0	0	0	0	0
154	9.2325	0	0	0	0	0	0	0	0	0	0	0	0	0	0	0
155	9.2275	0	0	0	0	0	0	0	0	0	0	0	0	0	0	0
156	9.2225	0	0	0	0	0	0	0	0	0	0	0	0	0	0	0
157	9.2175	0	0	0	0	0	0	0	0	0	0	0	0	0	0	0
158	9.2125	0	0	0	0	0	0	0	0	0	0	0	0	0	0	0
159	9.2075	0	0	0	0	0	0	0	0	0	0	0	0	0	0	0
160	9.2025	0	0	0	0	0	0	0	0	0	0	0	0	0	0	0
161	9.1975	0	0	0	0	0	0	0	0	0	0	0	0	0	0	0
162	9.1925	0	0	0	0	0	0	0	0	0	0	0	0	0	0	0
163	9.1875	0	0	0	0	0	0	0	0	0	0	0	0	0	0	0
164	9.1825	0	0	0	0	0	0	0	0	0	0	0	0	0	0	0
165	9.1775	0	0	0	0	0	0	0	0	0	0	0	0	0	0	0
166	9.1725	0	0	0	0	0	0	0	0	0	0	0	0	0	0	0
167	9.1675	0	0	0	0	0	0	0	0	0	0	0	0	0	0	0
168	9.1625	0	0	0	0	0	0	0	0	0	0	0	0	0	0	0
169	9.1575	0	0	0	0	0	0	0	0	0	0	0	0	0	0	0
170	9.1525	0	0	0	0	0	0	0	0	0	0	0	0	0	0	0
171	9.1475	0	0	0	0	0	0	0	0	0	0	0	0	0	0	0
172	9.1425	0	0	0	0	0	0	0	0	0	0	0	0	0	0	0
173	9.1375	0	0	5.3525e-06	2.1464e-07	0	1.9987e-06	0	0	0	0	0	0	0	0	0
174	9.1325	3.5629e-05	0.00011952	8.9778e-05	0.00021706	6.3561e-05	9.098e-05	3.0424e-05	0	4.1615e-05	7.4416e-05	3.7992e-05	2.3211e-05	0	7.195e-05	0
175	9.1275	9.1884e-05	0.0001957	0.00012421	0.00028156	8.5672e-05	0.00012015	3.9573e-05	0	0.00011029	0.00014542	5.5089e-05	0.00012032	0	0.00014426	6.004e-05
176	9.1225	0	3.098e-05	1.9318e-05	3.3362e-05	1.1667e-05	1.0274e-05	0	0	0	0	6.9522e-06	0	0	0	0
177	9.1175	0	2.8127e-06	4.5993e-06	1.01e-05	0	0	0	0	0	0	0	0	0	0	0
178	9.1125	0	6.0476e-06	5.8697e-06	1.3309e-05	0	0	0	0	0	0	0	0	0	0	0
179	9.1075	0	0	0	7.2514e-06	0	0	0	0	0	0	0	0	0	0	0
180	9.1025	0	6.3506e-07	8.7723e-07	1.2559e-05	0	0	0	0	0	0	0	0	0	0	0
181	9.0975	0	0	0	0	0	0	0	0	0	0	0	0	0	0	0
182	9.0925	0	1.5806e-06	0	0	0	0	0	0	0	0	0	0	0	0	0
183	9.0875	0	9.5462e-07	0	4.8778e-06	0	0	0	0	0	0	0	0	0	0	0
184	9.0825	0	0	0	7.9506e-06	0	0	0	0	0	0	0	0	0	0	0
185	9.0775	0	0	0	3.0227e-06	0	0	0	0	0	0	0	0	0	0	0
186	9.0725	0	0	0	0	0	0	0	0	0	0	0	0	0	0	0
187	9.0675	0	5.1889e-07	0	0	0	0	0	0	0	0	0	0	0	0	0
188	9.0625	0	0	2.1085e-06	4.8755e-07	0	0	0	0	0	0	0	0	0	0	0
189	9.0575	0	0	2.2927e-06	5.9137e-06	0	2.2845e-06	0	0	0	0	0	0	0	0	0
190	9.0525	0	8.2253e-06	5.1129e-06	2.0224e-06	0	0	0	0	0	0	0	0	0	0	0
191	9.0475	0	1.6242e-05	1.2911e-05	6.8145e-06	0	0	0	0	0	0	0	0	0	0	0
192	9.0425	0	1.29e-05	7.6294e-06	8.2551e-06	0	0	0	0	0	0	0	0	0	0	0
193	9.0375	0	3.8434e-06	1.8447e-06	1.2361e-06	0	0	0	0	0	0	0	0	0	0	0
194	9.0325	0	1.2548e-06	1.281e-06	0	0	0	0	0	0	0	0	0	0	0	0
195	9.0275	0	0	0	0	0	0	0	0	0	0	0	0	0	0	0
196	9.0225	0	0	0	0	0	0	0	0	0	0	0	0	0	0	0
197	9.0175	0	0	3.9351e-08	0	0	0	0	0	0	0	0	0	0	0	0
198	9.0125	0	8.5771e-08	0	0	0	0	0	0	0	0	0	0	0	0	0
199	9.0075	0	0	0	0	0	0	0	0	0	0	0	0	0	0	0
200	9.0025	0	0	0	0	0	0	0	0	0	0	0	0	0	0	0
201	8.9975	0	0	0	0	0	0	0	0	0	0	0	0	0	0	0
202	8.9925	0	3.8701e-06	1.368e-06	0	0	0	0	0	0	0	0	0	0	0	0
203	8.9875	0	0	0	0	0	0	0	0	0	0	0	0	0	0	0
204	8.9825	0	0	1.4605e-06	0	0	0	0	0	0	0	0	0	0	0	0
205	8.9775	0	4.7372e-06	2.3227e-06	7.5461e-06	0	4.7077e-06	0	0	0	0	0	0	0	0	0
206	8.9725	0	1.4187e-05	6.9593e-06	1.1108e-05	0	1.6869e-06	0	0	0	0	8.8062e-07	0	0	0	0
207	8.9675	0	4.8932e-06	9.9723e-06	1.937e-05	0	2.7175e-06	0	0	0	0	0	0	0	0	0
208	8.9625	0	6.8591e-06	4.8674e-06	1.1659e-05	0	3.4511e-06	0	0	0	0	0	0	0	0	0
209	8.9575	0	0	0	0	0	0	0	0	0	0	0	0	0	0	0
210	8.9525	0	0	0	0	0	0	0	0	0	0	0	0	0	0	0
211	8.9475	0	0	0	0	0	0	0	0	0	0	0	0	0	0	0
212	8.9425	0	0	0	0	0	0	0	0	0	0	0	0	0	0	0
213	8.9375	0	0	0	0	0	0	0	0	0	0	0	0	0	0	0
214	8.9325	0	0	0	0	0	0	0	0	0	0	0	0	0	0	0
215	8.9275	0	0	0	0	0	0	0	0	0	0	0	0	0	0	0
216	8.9225	0	0	0	0	0	0	0	0	0	0	0	0	0	0	0
217	8.9175	0	0	0	0	0	0	0	0	0	0	0	0	0	0	0
218	8.9125	0	0	0	0	0	0	0	0	0	0	0	0	0	0	0
219	8.9075	0	0	8.4595e-07	8.6003e-06	0	2.1764e-06	0	0	0	0	8.4393e-07	0	0	0	0
220	8.9025	0	5.119e-06	5.816e-06	7.4094e-06	0	3.8521e-06	0	0	0	0	0	0	0	0	0
221	8.8975	0	0	0	0	0	0	0	0	0	0	0	0	0	0	0
222	8.8925	0	1.4825e-05	5.3412e-06	1.3939e-05	0	3.7915e-06	0	0	0	0	0	0	0	0	0
223	8.8875	0	0	6.7579e-07	0	0	0	0	0	0	0	0	0	0	0	0
224	8.8825	0	0	0	0	0	0	0	0	0	0	0	0	0	0	0
225	8.8775	0	0	0	0	0	0	0	0	0	0	0	0	0	0	0
226	8.8725	0	0	0	0	0	0	0	0	0	0	0	0	0	0	0
227	8.8675	0	0	0	0	0	0	0	0	0	0	0	0	0	0	0
228	8.8625	0	0	0	0	0	0	0	0	0	0	0	0	0	0	0
229	8.8575	0	4.0163e-05	3.6438e-05	7.5721e-05	2.2444e-05	3.8972e-05	0	0	0	0	1.5693e-05	0	0	0	0
230	8.8525	1.4383e-06	9.2059e-05	6.0566e-05	0.00012429	4.0373e-05	5.8479e-05	0	0	2.1723e-05	3.908e-05	2.6845e-05	7.8936e-06	0	4.4305e-05	0
231	8.8475	0	2.7422e-06	1.7255e-05	1.7937e-05	1.1103e-05	1.0296e-05	0	0	0	0	7.2267e-06	0	0	0	0
232	8.8425	9.5539e-05	0.00017159	0.00012484	0.00030261	9.1339e-05	0.00012902	9.302e-05	0	0.0001351	0.00014401	5.5085e-05	8.5766e-05	0	0.00014211	4.4528e-05
233	8.8375	6.6961e-05	0.00017089	0.00010779	0.00021104	7.9396e-05	0.00010464	0	0	7.2642e-05	0.00012856	5.0813e-05	8.8389e-05	0	0.00011894	3.6371e-05
234	8.8325	1.4644e-06	9.0652e-05	6.9351e-05	0.00016879	4.812e-05	6.0972e-05	4.9233e-08	0	4.6621e-05	3.779e-05	2.8708e-05	0	0	3.3315e-05	0
235	8.8275	4.6328e-06	0.00010097	6.2319e-05	0.00012164	4.3263e-05	5.826e-05	0	0	0	3.7868e-05	2.5522e-05	1.3145e-05	0	4.0421e-05	0
236	8.8225	0	1.09e-05	1.388e-05	1.1465e-05	3.0452e-06	3.6004e-06	0	0	0	0	0	0	0	0	0
237	8.8175	0	5.7892e-07	1.9764e-06	9.7086e-07	0	0	0	0	0	0	0	0	0	0	0
238	8.8125	0	0	0	0	0	0	0	0	0	0	0	0	0	0	0
239	8.8075	0	0	0	0	0	0	0	0	0	0	0	0	0	0	0
240	8.8025	0	0	4.2088e-07	0	0	0	0	0	0	0	0	0	0	0	0
241	8.7975	0	1.7559e-05	1.2216e-05	5.9666e-05	5.2355e-06	9.6194e-06	0	0	0	0	8.4618e-07	0	0	0	0
242	8.7925	0	4.502e-05	2.973e-05	8.5429e-05	1.3145e-05	2.6202e-05	0	0	1.8372e-06	0	8.2732e-06	0	0	0	0
243	8.7875	0	2.7093e-05	1.8334e-05	7.2668e-05	7.6829e-06	1.9113e-05	0	0	0	0	7.4536e-06	0	0	0	0
244	8.7825	0	4.6817e-05	2.543e-05	9.0852e-05	1.2343e-05	2.7544e-05	0	0	0	0	6.0342e-06	0	0	0	0
245	8.7775	0	2.668e-06	0	1.1168e-05	0	2.0745e-06	0	0	0	0	0	0	0	0	0
246	8.7725	0	0	0	5.3551e-06	0	0	0	0	0	0	0	0	0	0	0
247	8.7675	0	0	0	3.6718e-06	0	0	0	0	0	0	0	0	0	0	0
248	8.7625	0	0	0	3.6958e-06	0	0	0	0	0	0	0	0	0	0	0
249	8.7575	0	0	4.3694e-07	0	0	0	0	0	0	0	0	0	0	0	0
250	8.7525	0	0	7.052e-08	0	0	0	0	0	0	0	0	0	0	0	0
251	8.7475	0	0	0	0	0	0	0	0	0	0	0	0	0	0	0
252	8.7425	0	0	0	0	0	0	0	0	0	0	0	0	0	0	0
253	8.7375	0	5.5806e-06	3.0083e-06	0	0	0	0	0	0	0	0	0	0	0	0
254	8.7325	0	3.7637e-06	3.0358e-06	0	0	0	0	0	0	0	0	0	0	0	0
255	8.7275	0	4.5949e-07	4.137e-06	3.5455e-06	0	1.7306e-06	0	0	0	0	0	0	0	0	0
256	8.7225	0	3.6938e-07	3.4124e-06	0	0	0	0	0	0	0	0	0	0	0	0
257	8.7175	0	2.3953e-06	2.238e-07	0	0	0	0	0	0	0	0	0	0	0	0
258	8.7125	0	2.4652e-06	0	0	0	0	0	0	0	0	0	0	0	0	0
259	8.7075	0	0	0	0	0	0	0	0	0	0	0	0	0	0	0
260	8.7025	0	0	0	3.0304e-06	0	0	0	0	0	0	0	0	0	0	0
261	8.6975	0	0	2.3783e-06	0	0	8.8951e-07	0	0	0	0	0	0	0	0	0
262	8.6925	0	3.194e-06	0	0	0	0	0	0	0	0	0	0	0	0	0
263	8.6875	0	0	0	0	0	0	0	0	0	0	0	0	0	0	0
264	8.6825	0	5.6482e-06	1.9698e-06	7.0588e-06	0	0	0	0	0	0	0	0	0	0	0
265	8.6775	0	0	0	0	0	0	0	0	0	0	0	0	0	0	0
266	8.6725	0	0	0	0	0	0	0	0	0	0	0	0	0	0	0
267	8.6675	0	0	0	3.0149e-06	0	0	0	0	0	0	0	0	0	0	0
268	8.6625	0	0	0	3.6979e-06	0	0	0	0	0	0	0	0	0	0	0
269	8.6575	0	4.6303e-06	3.8992e-06	1.5811e-05	0	0	0	0	0	0	0	0	0	0	0
270	8.6525	0	8.4236e-06	4.6951e-06	1.7426e-05	0	0	0	0	0	0	0	0	0	0	0
271	8.6475	0	0	1.8062e-06	1.1333e-05	0	0	0	0	0	0	0	0	0	0	0
272	8.6425	0	0	0	8.3763e-06	0	0	0	0	0	0	0	0	0	0	0
273	8.6375	0	0	0	7.916e-06	0	0	0	0	0	0	0	0	0	0	0
274	8.6325	0	0	0	0	0	0	0	0	0	0	0	0	0	0	0
275	8.6275	0	0	0	0	0	0	0	0	0	0	0	0	0	0	0
276	8.6225	0	0	0	3.1417e-06	0	0	0	0	0	0	0	0	0	0	0
277	8.6175	0	0	0	0	0	0	0	0	0	0	0	0	0	0	0
278	8.6125	0	3.3684e-06	0	0	0	0	0	0	0	0	0	0	0	0	0
279	8.6075	0	0	0	0	0	0	0	0	0	0	0	0	0	0	0
280	8.6025	0	0	0	0	0	0	0	0	0	0	0	0	0	0	0
281	8.5975	0	0	0	0	0	0	0	0	0	0	0	0	0	0	0
282	8.5925	0	0	0	0	0	0	0	0	0	0	0	0	0	0	0
283	8.5875	0	0	1.6781e-06	0	0	0	0	0	0	0	0	0	0	0	0
284	8.5825	0	0	0	1.9273e-06	0	0	0	0	0	0	0	0	0	0	0
285	8.5775	0	3.5261e-06	7.3703e-06	0	0	0	0	0	0	0	1.0995e-06	0	0	0	0
286	8.5725	0	1.0782e-05	1.0095e-05	1.274e-06	0	1.8751e-07	0	0	0	0	2.9842e-06	0	0	0	0
287	8.5675	0	1.2506e-06	3.7719e-06	0	0	0	0	0	0	0	1.4896e-06	0	0	0	0
288	8.5625	0	0	7.9881e-06	0	0	0	0	0	0	0	3.3793e-06	0	0	0	0
289	8.5575	0	1.5619e-05	1.6733e-05	1.7505e-05	3.6618e-06	7.7488e-06	0	0	0	0	7.5884e-06	0	0	0	0
290	8.5525	0	4.9457e-05	4.1467e-05	6.4873e-05	1.2329e-05	1.6627e-05	0	0	3.334e-05	1.4489e-05	2.1334e-05	0	0	9.7692e-06	0
291	8.5475	0	5.4532e-05	4.4879e-05	4.6917e-05	1.1348e-05	2.2624e-05	0	0	1.6822e-06	1.2317e-05	1.9197e-05	0	0	1.4736e-05	0
292	8.5425	1.4762e-05	8.2966e-05	6.8108e-05	8.6973e-05	2.0583e-05	2.9643e-05	0	0	4.1282e-05	5.6547e-05	3.2919e-05	5.3665e-06	0	4.3335e-05	0
293	8.5375	4.8836e-05	0.00011677	9.0926e-05	0.0001067	2.9568e-05	3.9661e-05	0	0	5.8713e-05	9.8433e-05	4.2828e-05	4.5161e-05	0	8.7071e-05	0
294	8.5325	7.7037e-05	0.00013915	0.00010379	0.00011622	3.2738e-05	4.4214e-05	3.1774e-05	0	0.00010665	0.00012759	5.373e-05	7.3981e-05	0	0.0001109	2.1059e-05
295	8.5275	9.3828e-05	0.00017332	0.00011467	0.00016623	3.8801e-05	5.8835e-05	1.1074e-05	0	0.00010074	0.00014494	5.7625e-05	0.00010281	0	0.00013921	4.9082e-05
296	8.5225	3.7692e-05	0.00011361	8.0165e-05	0.00010121	2.5763e-05	3.5083e-05	0	0	4.3087e-05	7.224e-05	4.0867e-05	3.3377e-05	0	7.467e-05	0
297	8.5175	0	8.085e-05	5.8887e-05	6.2683e-05	1.7275e-05	2.5361e-05	0	0	0	3.5904e-05	2.8438e-05	0	0	3.1691e-05	0
298	8.5125	0	5.9109e-05	4.0635e-05	6.4647e-05	1.2697e-05	2.1602e-05	0	0	0	1.5519e-05	2.058e-05	0	0	1.3079e-05	0
299	8.5075	0	4.6344e-05	3.339e-05	5.1363e-05	7.015e-06	1.5445e-05	0	0	0	0	1.3787e-05	0	0	0	0
300	8.5025	0	9.8294e-06	1.0923e-05	1.08e-05	0	2.0124e-06	0	0	0	0	2.4441e-06	0	0	0	0
301	8.4975	0	1.2779e-05	7.4638e-06	1.7745e-06	0	0	0	0	0	0	0	0	0	0	0
302	8.4925	0	1.6547e-05	1.5887e-05	7.5418e-06	0	4.2584e-07	0	0	0	0	4.002e-06	0	0	0	0
303	8.4875	0	1.0753e-05	8.0028e-06	1.1556e-05	0	0	0	0	0	0	3.487e-06	0	0	0	0
304	8.4825	0	7.4313e-06	7.5107e-06	1.5476e-05	0	0	0	0	0	0	1.157e-06	0	0	0	0
305	8.4775	0	4.7096e-06	3.3175e-06	9.0655e-06	0	1.9899e-07	0	0	0	0	2.8168e-07	0	0	0	0
306	8.4725	0	0	3.9414e-06	7.769e-06	0	0	0	0	0	0	1.9825e-07	0	0	0	0
307	8.4675	0	1.0337e-05	1.2801e-05	1.3977e-05	0	8.9324e-06	0	0	1.2032e-06	0	7.2442e-06	0	0	0	0
308	8.4625	0.00010766	0.00018642	0.00013005	0.00021663	4.2619e-05	6.8155e-05	1.0542e-05	0.00010352	0.00010465	0.00015713	5.7363e-05	0.0001141	0	0.00015699	5.6883e-05
309	8.4575	0	6.923e-05	4.1459e-05	7.6491e-05	1.781e-05	2.7953e-05	0	0	2.6914e-06	2.1373e-05	1.976e-05	0	0	8.2828e-06	0
310	8.4525	0	2.4666e-05	1.4355e-05	4.0236e-05	2.0284e-06	1.1028e-05	0	0	0	0	6.2672e-06	0	0	0	0
311	8.4475	0	1.0868e-05	1.0483e-05	3.3979e-05	0	1.5929e-06	0	0	3.5574e-06	0	2.8435e-06	0	0	0	0
312	8.4425	0	1.2234e-05	4.3111e-06	2.9761e-05	0	0	0	0	0	0	1.7637e-06	0	0	0	0
313	8.4375	0	8.0871e-07	8.1703e-07	5.9331e-06	0	0	0	0	0	0	0	0	0	0	0
314	8.4325	0	0	0	6.9194e-07	0	0	0	0	0	2.4924e-05	7.3323e-07	0	0	0	0
315	8.4275	0	0	1.8699e-06	0	0	0	7.2123e-05	0	0	3.5013e-05	2.648e-05	2.2776e-05	0	0	0
316	8.4225	0	4.2026e-06	2.5484e-06	1.9631e-06	0	0	0	0	4.6206e-06	0	1.8451e-05	0	0	4.4383e-05	0
317	8.4175	0	3.2983e-05	1.0737e-05	3.9986e-06	0	0	0	0	8.0612e-06	0	1.5255e-07	0	0	5.7133e-06	0
318	8.4125	0	9.3462e-05	6.3277e-05	5.3661e-06	0	0	0	0	0	0	5.3738e-06	0	0	0	0
319	8.4075	0	1.0615e-05	2.7493e-05	5.6418e-05	0	0	0	0	0	0	7.9545e-07	0	0	0	0
320	8.4025	0	1.5572e-05	1.2285e-05	2.6845e-05	0	0	0	0	0	0	0	0	0	0	0
321	8.3975	0	2.8242e-05	2.1558e-05	9.4036e-06	0	0	0	0	0	0	0	0	0	0	0
322	8.3925	0	7.7082e-06	9.6638e-06	3.6357e-05	0	0	0	0	0	0	3.8532e-06	0	0	0	0
323	8.3875	0	2.7187e-05	1.746e-05	3.5331e-05	0	1.0224e-06	0	0	0	1.6025e-05	1.2069e-05	0	0	0	0
324	8.3825	0	1.9243e-05	1.0121e-05	1.5539e-05	0	7.571e-07	0	0	0	0	5.9445e-06	0	0	0	0
325	8.3775	0	2.4029e-05	1.6727e-05	3.3031e-05	4.3422e-06	2.0195e-05	0	0	0	0	3.5014e-07	0	0	0	0
326	8.3725	0	4.566e-05	2.8148e-05	3.0602e-05	1.8312e-05	2.3383e-05	0	0	0	0	0	0	0	0	0
327	8.3675	0	9.1129e-06	1.5597e-05	5.1008e-05	1.01e-06	7.1277e-06	0	0	0	0	0	0	0	0	0
328	8.3625	0	1.1664e-05	6.3195e-06	4.4207e-05	4.258e-07	9.2158e-06	0	0	0	0	3.8274e-07	0	0	0	0
329	8.3575	0	7.9371e-06	7.75e-06	1.7725e-05	0	3.9136e-06	0	0	0	0	3.4575e-07	0	0	0	0
330	8.3525	0	1.5113e-05	1.7921e-05	1.9933e-05	0	4.4406e-06	0	0	0	0	3.517e-06	0	0	0	0
331	8.3475	0	8.8259e-06	1.362e-05	2.1347e-05	0	5.0795e-06	0	0	0	4.2022e-06	9.2723e-06	0	0	0	0
332	8.3425	0	2.5849e-05	2.8714e-05	4.8504e-05	1.7971e-05	2.5693e-05	5.5005e-05	0	0	0	2.0192e-05	0	0	0	0
333	8.3375	4.9322e-05	0.00012638	9.2429e-05	0.00014444	5.0832e-05	7.7798e-05	0.00015109	0	0.00015166	9.8116e-05	3.9164e-05	4.6067e-05	0	0.00013007	1.1312e-05
334	8.3325	3.8473e-05	0.0001468	8.5241e-05	9.8771e-05	3.5854e-05	4.8869e-05	0	0	8.4997e-05	8.8859e-05	3.783e-05	4.984e-05	0	9.2928e-05	3.0697e-05
335	8.3275	0	4.2415e-05	3.3345e-05	1.2887e-05	7.0197e-07	6.1257e-06	0	0	0	0	3.5734e-06	0	0	0	0
336	8.3225	0	7.4043e-06	1.0174e-05	8.8951e-06	0	2.0091e-06	0	0	0	0	0	0	0	0	0
337	8.3175	0	8.3968e-07	5.2165e-06	1.2462e-05	0	0	0	0	0	0	1.1949e-06	0	0	0	0
338	8.3125	0	5.6109e-06	0	1.8066e-06	0	0	0	0	0	0	6.0845e-07	0	0	0	0
339	8.3075	0	2.1311e-06	0	1.0337e-05	0	0	0	0	0	0	0	0	0	0	0
340	8.3025	0	2.7555e-05	1.5137e-05	2.5516e-05	0	2.5166e-06	0	0	0	0	6.7449e-07	0	0	0	0
341	8.2975	0	1.0863e-05	1.4824e-05	1.7501e-05	0	3.3038e-07	0	0	0	0	0	0	0	0	0
342	8.2925	0	1.2123e-05	1.4632e-05	4.451e-05	0	5.731e-06	0	0	0	0	5.8896e-07	0	0	0	0
343	8.2875	0	9.5104e-06	9.4242e-06	2.2342e-05	0	3.3608e-06	0	0	0	0	2.1863e-06	0	0	0	0
344	8.2825	0	1.4033e-05	1.1146e-05	1.782e-05	0	8.1813e-06	0	0	0	0	5.3603e-06	0	0	0	0
345	8.2775	0	1.5846e-05	1.3036e-05	3.4754e-05	1.8477e-06	7.2449e-06	0	0	0	0	2.3455e-06	0	0	0	0
346	8.2725	0	2.7721e-05	1.6875e-05	3.3309e-05	1.7613e-06	1.057e-05	0	0	2.7445e-06	0	5.4323e-06	0	0	0	0
347	8.2675	0	2.1135e-05	1.4405e-05	2.1631e-05	0	6.1704e-06	0	0	0	0	1.8832e-06	0	0	0	0
348	8.2625	0	5.6331e-06	2.4391e-06	8.8281e-06	0	8.079e-07	0	0	0	0	5.893e-07	0	0	0	0
349	8.2575	0	2.8214e-06	8.3179e-07	2.3052e-05	0	2.9232e-07	0	0	0	0	1.7612e-06	0	0	0	0
350	8.2525	0	1.004e-05	1.0051e-05	2.868e-06	0	5.0751e-06	0.00010527	0	0	3.3088e-05	6.311e-06	0	0	0	0
351	8.2475	0	0	2.1153e-06	1.5121e-05	0	0	0	0	0	0	1.7836e-05	0	0	0	0
352	8.2425	0	2.3695e-08	7.2802e-06	1.1647e-05	0	0	0	0	0	0	9.7664e-06	0	0	0	0
353	8.2375	0.00011854	2.4155e-05	2.4682e-05	1.1772e-05	0	1.5494e-06	0	0	0	0.00016212	4.9847e-05	7.9428e-05	0	0.00011957	0
354	8.2325	0	0.00020685	0.0001269	2.8756e-05	0	3.3433e-06	0	0	0	2.4241e-06	2.4875e-05	0	0	8.5065e-05	9.7267e-05
355	8.2275	0	9.9672e-05	5.7537e-05	2.2506e-05	1.2649e-05	2.8277e-05	0	0	0	0	1.2734e-05	0	0	0	0
356	8.2225	0	3.5585e-05	4.2008e-05	4.454e-05	1.9461e-05	2.8825e-05	0	0	0	0	6.014e-06	0	0	0	0
357	8.2175	0	4.1162e-05	3.8625e-05	8.8833e-05	1.0779e-05	1.9224e-05	3.1591e-05	0	0.00011293	0	1.3554e-05	0	0	0	0
358	8.2125	0	8.3589e-05	4.6902e-05	4.5903e-05	6.246e-06	1.3569e-05	0	0	8.3795e-06	8.01e-06	1.4323e-05	0	0	6.693e-06	0
359	8.2075	0	1.2487e-05	1.6532e-05	1.2129e-05	0	5.233e-07	0	0	0	0	1.3557e-06	0	0	0	0
360	8.2025	0	7.3688e-06	1.5138e-05	4.0288e-05	0	6.139e-06	0	0	1.2348e-05	0	5.2858e-06	0	0	0	0
361	8.1975	0	1.1055e-05	9.2986e-06	3.0711e-05	0	5.4771e-06	0	0	1.8019e-05	0	4.2198e-07	0	0	0	0
362	8.1925	0	7.0146e-05	4.8902e-05	6.4645e-05	1.4563e-05	2.461e-05	4.9348e-05	0	0.00014659	3.4144e-05	1.7733e-05	0	0	2.4091e-05	0
363	8.1875	0	2.9684e-05	2.0281e-05	2.4577e-05	1.2817e-06	8.3202e-06	1.212e-05	0	7.2664e-06	1.7376e-05	9.3544e-06	0	0	0	0
364	8.1825	0	9.6585e-06	8.7301e-06	1.7888e-05	0	7.3266e-06	0	0	0	0	1.4284e-05	0	0	0	0
365	8.1775	0	4.5313e-06	5.39e-06	1.0647e-05	0	9.6513e-07	0	0	0	0	3.1207e-06	0	0	0	0
366	8.1725	0	5.0631e-06	5.1601e-06	5.8951e-06	0	1.2956e-05	0	0	0	0	0	0	0	0	0
367	8.1675	0	9.6292e-06	3.5015e-06	8.5946e-07	0	7.2791e-06	0	0	0	0	0	0	0	0	0
368	8.1625	0	2.6672e-05	1.3285e-05	0	0	5.4625e-06	0	0	0	0	0	0	0	0	0
369	8.1575	0	0	8.5834e-06	1.549e-05	0	1.1242e-06	0	0	0	0	0	0	0	0	0
370	8.1525	0	0	7.9644e-07	1.702e-05	0	0	0	0	0	0	0	0	0	0	0
371	8.1475	0	0	0	5.4372e-07	0	0	0	0	0	0	0	0	0	0	0
372	8.1425	0	0	0	0	0	0	0	0	0.00028561	0	0	0	0	0	0
373	8.1375	0	0	0	2.6475e-06	0	0	0	0	0.00067186	0	1.2244e-06	0	0	0	0
374	8.1325	0	8.7032e-07	3.2558e-06	0	0	0	0	0	0.00014653	0	4.2598e-07	0	0	0	0
375	8.1275	0	1.1433e-06	3.7122e-07	0	0	0	0	3.8435e-05	0	0	0	0	0	0	0
376	8.1225	0	1.3616e-06	9.0449e-06	0	0	2.2556e-06	0	0.00015482	0	0	7.4808e-07	0	0	0	0
377	8.1175	0	1.0443e-05	1.3913e-05	3.7965e-06	0	6.5143e-06	0	0.00010198	0	0	4.2417e-06	0	0	0	0
378	8.1125	0	0	4.9151e-06	1.7816e-06	0	5.6685e-06	0	0	0	0	3.2966e-06	0	0	0	0
379	8.1075	0	0	9.0786e-06	6.2561e-06	1.3966e-06	5.3018e-06	0	0	0	0	6.8011e-06	0	0	0	0
380	8.1025	0	1.2787e-05	2.1214e-05	3.8441e-05	8.3486e-06	1.3201e-05	0	0	7.8956e-06	0	1.308e-05	0	0	0	0
381	8.0975	0	6.1502e-05	4.6732e-05	8.8597e-05	2.6429e-05	4.3398e-05	0	0	3.5593e-05	3.6319e-05	2.4152e-05	0	0	2.7398e-05	0
382	8.0925	0	2.7196e-05	3.2823e-05	5.4494e-05	1.397e-05	2.2603e-05	0	0	1.9439e-05	4.8416e-07	1.7011e-05	0	0	0	0
383	8.0875	2.9903e-05	9.4634e-05	7.0389e-05	0.00016035	4.5258e-05	6.6753e-05	1.4327e-05	0	7.3821e-05	7.145e-05	3.7344e-05	0	0	6.4705e-05	0
384	8.0825	1.4997e-05	6.9887e-05	5.0596e-05	9.6201e-05	3.1058e-05	4.4513e-05	0	0	3.0323e-05	5.1645e-05	3.2411e-05	0	0	2.9435e-05	0
385	8.0775	0.00019349	4.3215e-05	3.5656e-05	8.2168e-05	1.8621e-05	3.0961e-05	0.00038142	0	3.1799e-05	0.00018068	2.7348e-05	0	0	0	0
386	8.0725	0.00065286	6.0772e-05	4.4568e-05	8.3608e-05	2.6246e-05	3.8003e-05	0.0015558	0	2.2088e-05	0.00090786	5.9171e-05	0.00019972	0	2.7298e-05	0
387	8.0675	0.00014457	3.179e-05	3.4455e-05	6.5406e-05	1.3083e-05	2.5143e-05	0.00046225	0	2.0372e-05	0.00023225	0.00025647	0.00088718	0	1.0217e-05	0
388	8.0625	0	1.6293e-05	3.2063e-05	4.9777e-05	1.0156e-05	2.0516e-05	3.5383e-05	0	1.3103e-05	1.4701e-05	0.00013297	9.0358e-05	0.00019522	0.000273	0
389	8.0575	0	5.5512e-05	5.8258e-05	0.00010015	1.9825e-05	3.2556e-05	3.0624e-05	0	5.6648e-05	2.9786e-05	4.3265e-05	4.8409e-06	6.0365e-05	0.00091882	0
390	8.0525	0	0.00021584	9.9501e-05	9.0004e-05	2.0922e-05	3.2704e-05	0	0	5.828e-05	2.8016e-05	3.2931e-05	0	0	0.00013878	0.00052547
391	8.0475	0	0.00087585	0.00038101	0.0001037	1.3165e-05	2.278e-05	0	0	3.1853e-05	1.2215e-05	2.3527e-05	0	0	2.9181e-05	0.00035094
392	8.0425	0	0.00026592	0.00039973	0.000558	1.577e-05	2.5884e-05	0	0	3.5151e-05	1.6381e-05	2.1337e-05	0	0	1.7722e-05	0
393	8.0375	0	7.6314e-05	0.00010116	0.00079321	9.9597e-06	1.5194e-05	3.242e-05	0	8.2705e-05	1.6947e-05	1.6646e-05	0	0	0	0
394	8.0325	1.8723e-05	9.9894e-05	8.6848e-05	0.00021749	1.9523e-05	2.7486e-05	4.7393e-05	0	4.0299e-05	6.4464e-05	3.3347e-05	1.5682e-05	0	5.4641e-05	0
395	8.0275	0	8.4515e-05	6.5364e-05	0.00010792	4.6032e-05	6.8503e-05	0	0	6.6979e-05	2.7446e-05	2.308e-05	0	0	2.8767e-05	0
396	8.0225	0	4.378e-05	4.257e-05	7.3074e-05	1.3304e-05	2.0985e-05	0	0	0.00013912	4.0917e-06	1.7838e-05	0	0	8.691e-06	0
397	8.0175	0	3.1628e-05	3.0195e-05	4.9382e-05	5.8239e-06	1.4785e-05	0	0	4.087e-05	0	1.2246e-05	0	0	0	0
398	8.0125	0	3.9695e-05	3.0103e-05	5.1098e-05	1.0527e-05	1.8246e-05	0	0	0.00011507	1.5359e-06	1.4008e-05	0	0	0	0
399	8.0075	0	4.0279e-05	2.8698e-05	4.1609e-05	7.598e-06	1.1198e-05	0	0	8.2944e-05	1.8627e-05	1.7166e-05	0	0	0	0
400	8.0025	0	1.5373e-05	1.7675e-05	2.816e-05	1.5306e-05	1.8356e-05	0	0	1.0266e-05	0	1.3083e-05	0	0	0	0
401	7.9975	0	3.0105e-05	2.9655e-05	4.7261e-05	0.00010897	0.00017286	0	0	9.663e-06	0	1.6121e-05	0	0	2.9474e-06	0
402	7.9925	0	4.0688e-05	3.112e-05	3.6721e-05	0.00016455	0.0002095	0	0	4.4029e-05	4.1308e-08	1.5634e-05	0	0	0	0
403	7.9875	0	2.1245e-05	3.0224e-05	4.8589e-05	4.2442e-05	3.2445e-05	0	2.5175e-06	9.9361e-05	0	1.4416e-05	0	0	0	0
404	7.9825	3.1256e-05	0.00010156	8.3854e-05	0.00013323	4.9312e-05	6.1194e-05	0.0001441	6.0306e-05	0.00028674	8.9154e-05	4.3428e-05	2.1534e-05	0	8.4921e-05	0
405	7.9775	0.00012673	0.00019901	0.00015088	0.00022078	7.4095e-05	9.8321e-05	0.00018399	5.8799e-05	0.00028305	0.00019832	7.2126e-05	0.00012789	0	0.00019379	7.1375e-05
406	7.9725	3.9875e-05	0.00012169	9.7314e-05	0.00013218	5.6153e-05	7.5431e-05	5.7534e-05	5.5053e-05	0.00047844	9.5689e-05	4.9741e-05	3.8093e-05	0	0.00010114	1.2551e-05
407	7.9675	9.2836e-05	0.00015945	0.00013001	0.00020147	7.2378e-05	9.5664e-05	0.00020788	5.5154e-05	0.0012384	0.00015086	6.3301e-05	7.7286e-05	0	0.00014522	4.1876e-05
408	7.9625	0.00015824	0.00024141	0.00016273	0.00023106	8.9182e-05	0.00011671	0.00018485	0.00012901	0.00043901	0.00023238	8.3003e-05	0.00017166	0	0.00022654	0.00010528
409	7.9575	3.5274e-05	9.8696e-05	7.2547e-05	9.4424e-05	4.0923e-05	5.3981e-05	4.629e-05	0.00029324	0.00020898	9.2086e-05	4.3856e-05	1.3896e-05	0	6.788e-05	0
410	7.9525	7.2507e-05	0.00014702	0.00010357	0.00015163	1.8215e-05	2.5684e-05	2.5981e-05	0.00018619	0.00012747	0.00013724	5.9049e-05	8.7768e-05	0	0.00013837	3.2631e-05
411	7.9475	0	5.2312e-05	5.2841e-05	8.3042e-05	5.0717e-05	7.2615e-05	0	3.5688e-05	5.7574e-05	2.2258e-05	2.2467e-05	0	0	0	0
412	7.9425	2.624e-05	7.7348e-05	5.5415e-05	5.4162e-05	2.7913e-05	3.4523e-05	1.7875e-05	0	2.1723e-05	7.7365e-05	4.308e-05	2.2006e-05	0	9.1929e-05	0
413	7.9375	0	7.5788e-05	5.9812e-05	6.9163e-05	1.1033e-05	1.5455e-05	0	0	8.9023e-06	2.0156e-06	1.9791e-05	0	0	0	0
414	7.9325	0.00011804	1.7138e-05	2.3633e-05	2.2948e-05	2.3267e-05	3.9501e-05	0.00026323	0	1.1308e-05	0.00013579	2.5229e-05	0	0	0	0
415	7.9275	0.00043092	2.2159e-06	1.3329e-05	7.2365e-06	8.7017e-06	1.411e-05	0.0011618	0	0	0.00056701	0.0001109	0.00034971	0	0	0
416	7.9225	0	5.6791e-07	1.5705e-05	8.7544e-06	0	1.2687e-06	0.00016724	0	0	3.4598e-05	0.00013591	0.00024942	9.7376e-05	0.00030714	0
417	7.9175	0	0.0001381	7.2244e-05	1.8466e-05	0	8.1134e-06	0	0	2.0153e-05	0	2.9981e-05	0	0	0.00042445	0.00021983
418	7.9125	0	0.00056622	0.00034999	0.00025318	4.4214e-06	1.2537e-05	0	0	0	0	1.3821e-05	0	0	2.4953e-06	0.00021543
419	7.9075	0	0.00011429	0.00015179	0.00092809	1.7486e-05	3.3511e-05	0	0	1.8207e-05	1.235e-05	2.2935e-05	0	0	9.8105e-06	0
420	7.9025	0	3.6738e-05	4.2102e-05	0.00017479	1.07e-05	1.9678e-05	0	0	2.1059e-05	0	1.6119e-05	0	0	0	0
421	7.8975	0	1.5677e-05	2.0829e-05	5.6392e-05	5.771e-06	9.3111e-06	0	0	0	0	1.532e-05	0	0	0	0
422	7.8925	0	0	1.1705e-06	1.8292e-05	4.1352e-07	1.1825e-06	0	0	0	0	1.0373e-05	0	0	0	0
423	7.8875	0	0	1.148e-05	2.519e-05	5.7464e-05	6.5211e-05	3.4648e-05	0.0003061	9.6786e-05	0	2.1774e-05	0	0	0	0
424	7.8825	0	4.1189e-06	1.8591e-05	3.4579e-05	0.00018803	0.00026624	8.6004e-05	0.0003359	0.00015755	0	2.9364e-05	0	0	0	0
425	7.8775	0	2.7684e-05	4.0024e-05	6.7961e-05	4.3112e-05	3.9167e-05	9.4108e-05	0.00014474	7.5744e-05	1.5345e-05	3.3512e-05	0	0	1.8107e-05	0
426	7.8725	0	1.2406e-05	3.8388e-05	5.2947e-05	1.6809e-05	1.5291e-05	0.00015669	0.00051356	0.00018231	1.5403e-05	4.2334e-05	0	0	9.482e-06	0
427	7.8675	0	0	1.5417e-05	0	7.8071e-06	2.8899e-06	2.9524e-05	0.00012119	5.2606e-05	0	3.8708e-05	0	0	0	0
428	7.8625	0	0	1.0088e-05	0	9.4806e-06	0	1.3168e-05	0	0	0	4.5146e-05	0	0	0	0
429	7.8575	0	0	2.6564e-05	0	2.3843e-05	0	1.3888e-05	0	0	0	5.9976e-05	0	0	0	0
430	7.8525	0.00012111	6.6954e-05	0.00023644	0.00010942	0.00013997	0.00012664	0.00025164	2.7605e-05	0.00017119	0.00022856	0.00016037	0	7.4688e-05	0.00019091	9.2425e-05
431	7.8475	0.0023703	0.002273	0.0017447	0.0017681	0.00084669	0.0011146	0.0018538	0.00040624	0.0015097	0.0026516	0.00084087	0.0024477	0.00088037	0.0026817	0.0020547
432	7.8425	0.0027644	0.0030681	0.0019525	0.0021909	0.00096862	0.0011908	0.0017854	0.00049547	0.0017895	0.0032383	0.0010259	0.003295	0.0010989	0.0033067	0.0026076
433	7.8375	0.00092479	0.00094461	0.000913	0.00072986	0.00048665	0.00046032	0.00068461	0.00018269	0.00061996	0.0010865	0.00046656	0.00094185	0.00041744	0.001008	0.00088655
434	7.8325	0.0040124	0.0041635	0.0027554	0.0030562	0.0013215	0.0017739	0.0027486	0.00069714	0.0025269	0.0044481	0.0013415	0.0045738	0.0014754	0.0046162	0.0036103
435	7.8275	0.0012435	0.0016137	0.00099751	0.0011421	0.00052497	0.00053922	0.00078371	0.00023718	0.00086072	0.0015193	0.00054492	0.0016659	0.00052511	0.0015137	0.0012805
436	7.8225	0.00011323	0.00026964	0.00022332	0.00020447	0.00012346	7.2641e-05	7.8931e-05	3.1396e-06	9.0588e-05	0.00012862	0.00013002	0.00020344	3.9592e-05	0.00013654	0.00015153
437	7.8175	2.3504e-05	0.00015008	0.00012556	0.00011679	6.904e-05	4.4589e-05	4.2689e-06	0	2.7236e-05	4.7786e-05	7.2901e-05	6.7059e-05	0	4.3779e-05	4.4867e-05
438	7.8125	0.00014475	0.00023969	0.00019428	0.00013491	0.00012908	0.00014689	5.3978e-06	3.436e-06	1.6222e-05	0.00017916	9.445e-05	0.0001643	1.08e-05	0.00017828	0.0001363
439	7.8075	0.00041739	0.00054702	0.00034177	0.00018156	0.00020655	0.0002659	2.1026e-05	0.00015658	6.853e-05	0.00050088	0.00017262	0.00051394	0.00010462	0.00051025	0.00037477
440	7.8025	3.0716e-05	0.00013621	0.00010441	8.4494e-05	6.48e-05	5.5372e-05	0	0	8.6381e-06	7.0342e-05	5.6742e-05	5.7917e-05	0	5.288e-05	3.4902e-05
441	7.7975	0.00030529	0.00041258	0.00028858	0.00014139	0.00018532	0.00024846	2.0089e-05	7.9424e-05	2.4127e-05	0.00036165	0.00013122	0.00034876	5.5461e-05	0.00037335	0.00026909
442	7.7925	0.0002497	0.00038129	0.00022853	0.00012022	0.00013473	0.00016324	0	9.9319e-05	3.1997e-05	0.0003282	0.00011759	0.00033979	3.8177e-05	0.00033496	0.00023276
443	7.7875	0	6.9747e-05	4.8808e-05	4.9957e-05	2.5483e-05	2.1106e-05	0	0	0	0	2.5347e-05	0	0	0	0
444	7.7825	0	5.9983e-05	4.3077e-05	5.6199e-05	1.529e-05	2.0451e-05	0	0	0	0	1.8383e-05	0	0	0	0
445	7.7775	0	6.3382e-05	4.8994e-05	6.158e-05	1.3198e-05	1.5795e-05	0	0	3.1661e-05	3.1545e-06	2.2223e-05	0	0	0	0
446	7.7725	7.0079e-05	0.00016279	0.00011041	0.00020913	3.6238e-05	5.6521e-05	9.8386e-05	0	0.00033635	0.00012233	5.1079e-05	9.7255e-05	0	0.00011706	4.5916e-05
447	7.7675	0	6.4468e-05	4.11e-05	7.986e-05	1.3175e-05	1.7699e-05	0	0	0.00034599	3.614e-07	1.7166e-05	0	0	1.4971e-06	0
448	7.7625	0	8.4847e-05	6.2875e-05	0.0001001	1.7514e-05	2.6145e-05	2.7108e-05	3.069e-05	8.5542e-05	2.8354e-05	2.704e-05	0	0	3.0863e-05	0
449	7.7575	6.0109e-05	0.00015921	0.00010035	0.00019952	3.5221e-05	5.1415e-05	8.0179e-05	0.00010096	0.00011253	0.00010873	4.5212e-05	7.3855e-05	0	0.00010689	3.0326e-05
450	7.7525	0	5.0387e-05	3.0655e-05	6.0406e-05	4.3022e-06	1.2891e-05	0	0	2.7714e-06	0	1.3435e-05	0	0	0	0
451	7.7475	0	2.5037e-05	2.1634e-05	2.9908e-05	2.9553e-06	1.2203e-05	0	0	0	0	9.5211e-06	0	0	0	0
452	7.7425	0	5.3377e-05	3.8165e-05	7.9214e-05	1.3214e-05	2.6381e-05	4.0366e-06	0	2.7219e-05	1.4679e-05	1.8627e-05	0	0	1.4527e-05	0
453	7.7375	5.1277e-05	2.3955e-05	1.8187e-05	3.414e-05	0	6.204e-06	0.00010668	0	1.2749e-05	7.9603e-05	1.7852e-05	0	0	0	0
454	7.7325	0.00020279	4.2066e-05	3.7516e-05	6.2934e-05	9.292e-06	1.5935e-05	0.00038675	0	5.7613e-06	0.00027638	7.7151e-05	0.00020602	0	1.2354e-05	0
455	7.7275	0	4.578e-05	4.0544e-05	7.4308e-05	7.4245e-06	1.9156e-05	2.9519e-05	0	3.5768e-05	2.8412e-05	6.4715e-05	7.7367e-05	1.3641e-05	0.00025835	0
456	7.7225	0	0.00022785	0.00012218	7.1415e-05	1.8389e-06	7.6197e-06	0	0	0	0	1.7703e-05	0	0	9.7357e-05	0.00014605
457	7.7175	1.3565e-06	0.00024889	0.000208	0.00044969	2.4345e-05	4.4454e-05	4.0801e-05	0	5.2447e-05	4.7181e-05	3.2753e-05	0	0	6.111e-05	3.1741e-05
458	7.7125	0	9.0079e-05	7.6296e-05	0.00025882	2.4363e-05	3.751e-05	2.8286e-05	8.7324e-06	0.00018759	3.9212e-05	2.9453e-05	0	0	3.6147e-05	0
459	7.7075	0	3.1923e-05	3.3706e-05	4.9705e-05	1.3631e-05	1.4361e-05	0	0	1.0451e-05	0	1.7264e-05	0	0	0	0
460	7.7025	3.9475e-05	0.00011985	9.3853e-05	0.00018596	5.8103e-05	7.6684e-05	8.3866e-05	0	0.00017508	8.6416e-05	4.5712e-05	3.1909e-05	0	8.7082e-05	3.2297e-06
461	7.6975	7.8647e-05	0.00015932	0.00010814	0.00032201	0.00012326	0.00016653	3.685e-05	2.1297e-05	0.00029616	0.0001306	5.6724e-05	7.2311e-05	0	0.00013201	3.4533e-05
462	7.6925	0	6.2806e-05	4.9008e-05	0.00010067	7.6103e-05	8.9358e-05	0	0	1.6711e-05	3.0339e-05	3.0814e-05	0	0	2.2653e-05	0
463	7.6875	0	3.3837e-05	4.1069e-05	5.0768e-05	1.9309e-05	1.7613e-05	0	0	4.7587e-05	1.349e-05	3.0126e-05	0	0	5.2893e-06	0
464	7.6825	2.2243e-06	6.6734e-05	8.5795e-05	0.00015327	3.6696e-05	3.565e-05	0.00014398	2.0475e-05	0.00019795	4.4594e-05	4.5336e-05	0	0	3.7452e-05	0
465	7.6775	0.00040741	0.00050603	0.00032724	0.00060484	0.0001554	0.00021842	0.0005178	0.00021588	0.00060017	0.00051415	0.0001679	0.00046399	9.8009e-05	0.00052949	0.00033983
466	7.6725	0	6.7817e-05	6.0325e-05	7.7328e-05	2.684e-05	2.5162e-05	0	0	2.7891e-05	4.0257e-05	4.349e-05	0	0	3.3035e-05	0
467	7.6675	0	5.187e-07	1.8233e-05	1.3617e-05	8.0553e-06	2.9659e-06	0	0	0	0	2.7282e-05	0	0	0	0
468	7.6625	0	0	2.987e-05	1.0213e-05	1.0083e-05	5.5098e-06	0	0	0	0	3.425e-05	0	0	0	0
469	7.6575	0.00019987	0.00023552	0.00022109	0.00020093	9.4309e-05	0.00011737	0.00015286	0	0.00019987	0.00027383	0.00011726	0.00016954	3.3037e-05	0.00026207	0.00013381
470	7.6525	0.00053825	0.0006243	0.0004247	0.00044776	0.0001967	0.00025823	0.00030798	2.3074e-05	0.0003508	0.00066686	0.00022838	0.00059762	0.00016872	0.00066887	0.00047326
471	7.6475	0.00016704	0.00019091	0.00023961	0.00016528	0.0001134	0.00010333	0.00011911	0	0.00017588	0.00024118	0.00013062	0.00011437	4.3592e-05	0.00020398	0.00013756
472	7.6425	0.0016193	0.001683	0.001147	0.0012414	0.00051715	0.0006969	0.0010896	0.00024655	0.0010832	0.0017952	0.00055469	0.0017697	0.00054932	0.0018674	0.0013978
473	7.6375	0.00057862	0.0007573	0.00050307	0.00054171	0.00026809	0.00029118	0.00032735	4.8177e-05	0.00038404	0.00075469	0.00027479	0.00072385	0.00021495	0.0007337	0.00057396
474	7.6325	0.00057574	0.0006311	0.00050986	0.00049769	0.00024097	0.00027879	0.00042528	8.5069e-05	0.00046215	0.00065709	0.00024492	0.00060202	0.00018051	0.00064641	0.00048477
475	7.6275	0.0010016	0.0011796	0.00072924	0.00086481	0.00035107	0.00045535	0.00059923	0.00011035	0.00063144	0.0011669	0.00037213	0.001196	0.00033177	0.0011999	0.0008966
476	7.6225	2.2975e-05	0.0001406	0.00010975	0.0001213	6.2529e-05	4.6793e-05	0	0	3.7669e-05	7.7923e-05	7.0167e-05	5.7558e-05	0	7.0323e-05	2.7783e-05
477	7.6175	0	6.3635e-05	5.4135e-05	5.3067e-05	2.5674e-05	2.1574e-05	0	0	7.0574e-06	4.089e-06	3.8182e-05	0	0	0	0
478	7.6125	0	3.5663e-05	3.2099e-05	3.7285e-05	9.1348e-06	1.0257e-05	0	0	0	0	2.6735e-05	0	0	0	0
479	7.6075	0	8.8824e-06	2.0878e-05	2.4085e-05	3.4585e-06	5.4855e-06	0	0	0	0	2.1917e-05	0	0	0	0
480	7.6025	0	1.9095e-05	1.7956e-05	2.6395e-05	3.3537e-06	9.6536e-06	0	0	5.8103e-07	0	2.592e-05	0	0	0	0
481	7.5975	0	0	8.7451e-06	8.5585e-06	1.7058e-06	3.1689e-06	0	0	8.1976e-06	0	2.4343e-05	0	0	0	0
482	7.5925	0	1.8081e-05	3.2257e-05	2.6979e-06	1.4316e-05	1.8071e-05	0	0	1.4591e-05	9.3092e-06	3.7934e-05	0	0	3.9518e-06	0
483	7.5875	0	1.2687e-05	3.8725e-05	8.0197e-06	1.5711e-05	1.6424e-05	0	0	1.4417e-05	4.3402e-06	4.8067e-05	0	0	0	0
484	7.5825	0	0	4.5941e-05	4.728e-06	2.2889e-05	1.7256e-05	0	0	2.6558e-05	5.3892e-07	5.6923e-05	0	0	0	0
485	7.5775	0	3.0512e-05	0.00010323	0	5.3515e-05	4.2177e-05	0	2.1112e-05	5.7565e-05	7.0782e-05	9.3082e-05	0	0	6.7788e-05	0
486	7.5725	0.00039353	0.00035127	0.00043964	0.00027136	0.00022319	0.00022246	0.0002966	0.00015359	0.00036063	0.00050199	0.00023481	0.00029033	0.00016067	0.00043737	0.00031172
487	7.5675	0.0024284	0.002539	0.0016723	0.0018161	0.00079449	0.001073	0.001576	0.00044554	0.0015453	0.002768	0.00085512	0.0027534	0.00090591	0.0028778	0.0021885
488	7.5625	0.00046915	0.00056115	0.00053165	0.00038628	0.00029691	0.00024877	0.00031231	0.00033757	0.00045568	0.00064327	0.00031764	0.00052385	0.00024965	0.00058099	0.00051494
489	7.5575	0.0027675	0.0026861	0.0019974	0.0020608	0.00095379	0.0012493	0.0020456	0.0006281	0.0019327	0.0030184	0.00095924	0.0029336	0.0010108	0.0030816	0.0024135
490	7.5525	0.0024825	0.0028958	0.0017846	0.0020345	0.00089177	0.0010854	0.0015403	0.00052628	0.0016483	0.0029527	0.00093331	0.0030871	0.00099698	0.0030083	0.0024074
491	7.5475	0.00055776	0.00065366	0.00057569	0.00058013	0.0003122	0.00028512	0.0004821	0.00033033	0.0006773	0.00063165	0.00030271	0.00062652	0.00023304	0.00060737	0.0005663
492	7.5425	0.0017185	0.0019096	0.0012309	0.0014263	0.00058881	0.00075539	0.0011708	0.00031515	0.0012026	0.0019237	0.00061311	0.0020229	0.00061544	0.0019972	0.0015668
493	7.5375	0.0003254	0.00052246	0.00034379	0.00044221	0.00018561	0.00017418	0.00027381	6.8913e-05	0.00034968	0.00042682	0.00019364	0.00047096	0.00011944	0.00041396	0.0003667
494	7.5325	9.2384e-05	0.00021406	0.00015271	0.00023695	7.451e-05	6.5409e-05	0.00011473	2.5924e-05	0.00023869	0.00012764	8.7304e-05	0.00013927	0	0.00011505	0.000102
495	7.5275	1.829e-05	0.00013136	9.3181e-05	0.0001617	3.7067e-05	3.2647e-05	4.5868e-05	0	6.5287e-05	4.8125e-05	5.2139e-05	4.8363e-05	0	4.2298e-05	2.1676e-05
496	7.5225	0	9.186e-05	7.3791e-05	0.00011152	2.616e-05	2.2317e-05	9.2725e-06	0	6.1615e-05	2.5809e-05	4.1388e-05	7.1715e-06	0	2.2542e-05	0
497	7.5175	8.5517e-05	0.00015777	0.00012122	0.00018031	4.5246e-05	4.9571e-05	0.00010392	3.11e-06	0.00012295	0.00012477	6.6308e-05	8.8048e-05	0	0.00010576	5.2564e-05
498	7.5125	0.00029744	0.00038518	0.00025175	0.00029748	0.00011756	0.00016066	0.00014652	0.00013009	0.00026708	0.00036338	0.0001319	0.00034118	5.1103e-05	0.00035576	0.00023735
499	7.5075	0.00010736	0.00023717	0.00016704	0.00014022	0.00012973	0.00015821	9.8257e-06	6.3007e-05	7.7731e-05	0.00016117	7.9321e-05	0.00013587	0	0.00017524	0.00010921
500	7.5025	0.00017459	0.00021792	0.00017845	0.00018883	9.1925e-05	0.00010047	0.00018296	0.00044562	0.00029789	0.00022552	9.4738e-05	0.00017985	8.1113e-06	0.00019342	0.00011243
501	7.4975	0.00040491	0.00050915	0.0003382	0.00025674	0.00021214	0.00028061	0.00013471	0.00035068	0.00031013	0.00049357	0.00017077	0.00048313	0.00010311	0.00051257	0.00035765
502	7.4925	5.0016e-05	0.00018626	0.00013963	0.00011062	0.00015426	0.00017848	3.9967e-05	0.00031278	0.00014176	0.00011219	6.955e-05	8.3366e-05	0	0.00012229	6.5715e-05
503	7.4875	0.00015232	0.00022031	0.00016406	0.00013935	9.3368e-05	9.9315e-05	0.00012945	0.00057213	0.00030071	0.0002097	9.2815e-05	0.00016924	5.5543e-06	0.0002011	0.00010929
504	7.4825	0.00013589	0.00025615	0.00017996	0.00012185	0.00016302	0.00021129	5.1903e-05	0.00015476	0.00012491	0.00020107	9.3797e-05	0.00016847	8.1431e-06	0.00021201	0.00012699
505	7.4775	6.3516e-05	0.00014787	0.00012935	0.00017232	8.284e-05	8.6685e-05	0.00012443	0.00029515	0.000268	0.00011705	7.5164e-05	7.2714e-05	0	0.00011887	5.0778e-05
506	7.4725	0.00011719	0.00019223	0.00016541	0.00020163	9.0657e-05	9.7219e-05	7.1957e-05	0.00014305	0.0002325	0.00018281	9.2614e-05	0.00012241	5.7149e-06	0.00017901	9.2054e-05
507	7.4675	0.00053418	0.00059131	0.00043654	0.00029033	0.00022872	0.00029604	2.5879e-05	0.00012462	0.00021309	0.00062155	0.00021792	0.00056308	0.0001553	0.00063496	0.00045305
508	7.4625	0.00045612	0.00057479	0.00038615	0.00025877	0.00022081	0.00025619	3.4474e-05	7.3015e-05	0.00019067	0.00058252	0.00020922	0.00054437	0.00014336	0.00056915	0.00040769
509	7.4575	0.00024809	0.00031684	0.00026594	0.00016769	0.00019579	0.00022393	0	5.274e-05	0.00013602	0.00032588	0.00014586	0.00026582	6.5423e-05	0.00031083	0.00021404
510	7.4525	0.00080584	0.00088984	0.0006228	0.00036491	0.00031822	0.00040533	0	0.00013693	0.00021324	0.00091267	0.00030962	0.00089125	0.00026241	0.00095427	0.00070937
511	7.4475	0.00039135	0.00052879	0.00035705	0.00021004	0.00021437	0.00023984	0	6.0683e-05	0.00016246	0.00051805	0.00019702	0.00049161	0.00012483	0.00049506	0.00036757
512	7.4425	0.00035719	0.00044437	0.00033502	0.00035632	0.00019565	0.00022608	0.00020017	0.00019899	0.00045633	0.00042705	0.00017535	0.00040009	0.00010291	0.00043542	0.00031685
513	7.4375	0.00034444	0.0004412	0.00031435	0.00035753	0.0001843	0.00021665	0.00021626	0.00021848	0.00045605	0.00043554	0.00017359	0.00040182	9.76e-05	0.00043406	0.00030949
514	7.4325	0.00035575	0.00042987	0.00033653	0.00043499	0.00019613	0.00022375	0.00033014	0.00026511	0.00057655	0.00043048	0.00017377	0.00037838	0.00010022	0.00042361	0.00030709
515	7.4275	0.00075329	0.00087023	0.00057628	0.00089141	0.00034091	0.00043675	0.00075881	0.0006096	0.0013923	0.00088297	0.00029384	0.00086648	0.00024596	0.00090259	0.0006708
516	7.4225	0.00029141	0.00040083	0.00029681	0.00043543	0.0001888	0.00020661	0.00035076	0.00024719	0.00056849	0.00038461	0.00016201	0.00033971	8.4387e-05	0.00037161	0.00026948
517	7.4175	0.00052998	0.00061644	0.00043476	0.00066263	0.00025633	0.00032712	0.00056128	0.00044531	0.00095453	0.00061756	0.00022096	0.00058781	0.00015528	0.0006306	0.00046031
518	7.4125	0.00033769	0.00047313	0.00030252	0.00050622	0.00020028	0.00023771	0.00038907	0.00032124	0.00074748	0.00043731	0.00016934	0.00042435	9.4364e-05	0.000439	0.00031133
519	7.4075	9.2692e-05	0.00019066	0.00014544	0.00021096	8.6987e-05	9.376e-05	0.00010975	5.0038e-05	0.00014015	0.00015807	9.0511e-05	0.00013216	2.5422e-06	0.00015772	7.6972e-05
520	7.4025	1.2418e-05	0.00010319	9.2233e-05	0.0001135	5.7162e-05	6.32e-05	1.1963e-05	0	6.9154e-05	6.3314e-05	6.3996e-05	1.6237e-05	0	6.6118e-05	2.7735e-06
521	7.3975	0	7.2052e-05	7.4968e-05	0.00010504	4.5111e-05	4.8539e-05	2.2411e-05	0	0.00010264	4.3622e-05	6.1401e-05	0	0	4.0012e-05	0
522	7.3925	1.1776e-05	8.0446e-05	9.0292e-05	0.00011569	4.8974e-05	4.8217e-05	2.9439e-05	8.6728e-06	0.00011023	7.4652e-05	7.3998e-05	0	0	6.379e-05	0
523	7.3875	4.227e-06	5.2684e-05	9.612e-05	0.0001209	5.3596e-05	4.5141e-05	9.4631e-05	1.1175e-05	8.2147e-05	6.2897e-05	8.647e-05	0	0	5.3184e-05	0
524	7.3825	0.00022187	0.00024163	0.00026768	0.00029642	0.00013895	0.00014854	0.00026005	0.00014572	0.00028687	0.00029917	0.00017123	0.00017603	9.2097e-05	0.00029372	0.00019166
525	7.3775	0.00086514	0.00086153	0.00073278	0.00067831	0.00035312	0.00041533	0.00042941	0.00039558	0.00079355	0.0010097	0.00038789	0.0008585	0.00034356	0.00099292	0.00076757
526	7.3725	0.0020661	0.0021697	0.0015068	0.00085161	0.0005882	0.00073063	0.00027322	0.00038214	0.00065109	0.0023734	0.00076937	0.0023211	0.00080406	0.0024287	0.0019101
527	7.3675	0.0018527	0.0019069	0.0014014	0.001424	0.00067165	0.00081149	0.0011949	0.00096375	0.0019201	0.0021127	0.00072326	0.0020645	0.0007359	0.0021085	0.0016962
528	7.3625	0.0021561	0.0023237	0.001655	0.0017791	0.00082734	0.0010011	0.0013264	0.0012096	0.0024278	0.0024515	0.00082413	0.0024399	0.00085736	0.0024672	0.0020161
529	7.3575	0.0025886	0.0028118	0.001864	0.0012379	0.0007604	0.00093935	0.00055623	0.00061509	0.0010802	0.0029487	0.00093863	0.0030524	0.00099708	0.0030279	0.0024225
530	7.3525	0.0013939	0.0016083	0.0010789	0.0012248	0.00053167	0.00062987	0.00092688	0.00081836	0.0016564	0.0016007	0.00056006	0.0017143	0.00054487	0.0016227	0.0013451
531	7.3475	0.00038181	0.00058006	0.00041555	0.00047879	0.00021858	0.00021767	0.00023087	0.0002839	0.00056947	0.00045819	0.00022874	0.00052009	0.0001551	0.00046095	0.00042407
532	7.3425	0.00027683	0.00041257	0.00029978	0.00037791	0.00014146	0.00014886	0.00015459	0.00016069	0.00033677	0.00032645	0.00016284	0.00035709	8.4442e-05	0.00033828	0.00028856
533	7.3375	0.00016291	0.00028609	0.00021519	0.00037736	0.0001085	0.00010854	9.3402e-05	0.00011284	0.00030914	0.00021111	0.00011788	0.00021647	3.476e-05	0.00020929	0.00017493
534	7.3325	0.00022838	0.00031441	0.00026939	0.00033007	0.00013623	0.00014842	4.6108e-05	7.5167e-05	0.00030227	0.00027499	0.00013746	0.00024432	5.4662e-05	0.00025597	0.00021842
535	7.3275	0.00099695	0.0011283	0.00074043	0.00074714	0.00035596	0.00046881	0.00028616	0.00028048	0.00061702	0.001126	0.00036444	0.0011541	0.00032945	0.0011616	0.00090477
536	7.3225	0.00042158	0.00056262	0.00038174	0.00051088	0.00019999	0.00022383	0.00025283	0.0002008	0.00049791	0.00051256	0.00019825	0.00052996	0.00013166	0.00051364	0.00042191
537	7.3175	0.00033846	0.00044602	0.00033895	0.00037704	0.00017163	0.00018839	5.7349e-05	8.9989e-05	0.00028518	0.00038758	0.00016521	0.00037666	9.2315e-05	0.00039397	0.00031184
538	7.3125	0.0007298	0.00087469	0.0005589	0.00051045	0.00027623	0.0003551	0.00015449	0.00018318	0.00036473	0.0008395	0.00027664	0.00087143	0.00022616	0.00085851	0.00066691
539	7.3075	0.00018113	0.00030405	0.00021574	0.00030371	0.00011608	0.00012351	9.7293e-05	9.2834e-05	0.0002632	0.00023495	0.00011364	0.00024154	2.9317e-05	0.00022699	0.00018842
540	7.3025	0.00015678	0.00026548	0.00019396	0.00036374	0.00011764	0.00012976	0.00014902	6.6028e-05	0.00022264	0.0002026	9.7663e-05	0.0001982	1.4986e-05	0.00020061	0.00015003
541	7.2975	0.00022146	0.00032976	0.00023629	0.00043714	0.00014994	0.00018104	0.00025851	0.00013164	0.00034891	0.00026972	0.00011589	0.00026696	3.9868e-05	0.00028252	0.00020817
542	7.2925	0.00038466	0.00048781	0.00034283	0.00053872	0.00020147	0.00026773	0.0004197	0.00024851	0.0006694	0.00044465	0.00016636	0.0004461	9.5563e-05	0.00046553	0.00034557
543	7.2875	0.00031885	0.00043942	0.00030157	0.00047505	0.00018334	0.00022463	0.00030887	0.00021453	0.00064804	0.00039819	0.00015235	0.00039601	7.8397e-05	0.00040242	0.00029988
544	7.2825	0.00031788	0.00041837	0.00030718	0.00050408	0.00017999	0.00021279	0.00034223	0.00020534	0.00062244	0.00038305	0.00014955	0.00036192	7.9309e-05	0.00038331	0.0002935
545	7.2775	0.00057658	0.00069208	0.00045909	0.00079829	0.0002728	0.00036126	0.00062321	0.00040788	0.0010876	0.00066407	0.00022364	0.0006739	0.00016632	0.00068586	0.00051784
546	7.2725	0.00026353	0.00038734	0.00025726	0.00049914	0.00015603	0.0001762	0.00021541	0.00019549	0.00061301	0.0003418	0.00013582	0.00033436	5.9551e-05	0.00033314	0.00025073
547	7.2675	0.00024577	0.00036063	0.00024565	0.00038704	0.00013532	0.00015569	0.00014949	0.00012613	0.00041051	0.0002943	0.00012287	0.00029811	4.4451e-05	0.00030859	0.00022855
548	7.2625	0.00023542	0.00035128	0.00023831	0.00048797	0.00014446	0.00017591	6.1056e-05	0.00010022	0.0003675	0.00029247	0.00011792	0.00029192	3.818e-05	0.00029768	0.00022296
549	7.2575	0.00018592	0.00029502	0.00020132	0.00031073	0.00011045	0.00012827	5.8013e-05	4.4312e-05	0.00024174	0.00025168	0.00010253	0.00023319	2.1219e-05	0.00023549	0.00017101
550	7.2525	0.00022275	0.00034084	0.00022939	0.00025226	0.00012175	0.00015657	3.7568e-05	5.1777e-05	0.00021187	0.00028682	0.0001144	0.00027712	3.3791e-05	0.00029252	0.00020795
551	7.2475	0.00019073	0.00030412	0.00020665	0.00019546	0.00011269	0.00013652	6.0216e-05	4.0183e-05	0.00014847	0.00024677	0.00010427	0.00023771	2.1693e-05	0.00025109	0.00017159
552	7.2425	0.0001341	0.00024228	0.00016822	0.00018767	8.4367e-05	0.00010973	3.59e-05	1.148e-05	0.00012952	0.00018887	8.6977e-05	0.00017128	2.1068e-06	0.00019334	0.00012189
553	7.2375	9.9401e-05	0.00020633	0.00015267	0.00022352	8.764e-05	0.00010506	1.593e-05	1.8177e-05	0.00017214	0.00015866	7.7233e-05	0.00013131	0	0.00015152	8.9479e-05
554	7.2325	0.00015822	0.00025652	0.00017417	0.00040275	0.00011465	0.00014729	4.1607e-05	9.7887e-05	0.00030934	0.00021249	9.1697e-05	0.0001915	1.0068e-05	0.00021637	0.00013426
555	7.2275	5.2171e-05	0.00014668	0.00012045	0.00019621	6.691e-05	7.464e-05	6.3075e-05	9.0578e-05	0.0003147	0.00010342	6.4742e-05	7.004e-05	0	9.8273e-05	4.8239e-05
556	7.2225	0.00022608	0.00030378	0.00023721	0.00039091	0.00013908	0.0001685	0.00023866	0.00017331	0.0004994	0.00028753	0.00011956	0.00023428	3.8578e-05	0.0002729	0.00019569
557	7.2175	0.0005706	0.00065873	0.00043651	0.00071449	0.00026203	0.00034307	0.00065948	0.00047806	0.0010222	0.00068015	0.00022316	0.00065724	0.00016317	0.00066171	0.00048494
558	7.2125	0.0003156	0.00032821	0.00023878	0.00034299	0.00013338	0.00014435	0.00032735	0.00023012	0.00049362	0.00038701	0.00014472	0.00032853	5.8805e-05	0.00031006	0.00021133
559	7.2075	0.00044484	0.00046221	0.00033302	0.00048282	0.00017535	0.0002089	0.00061574	0.00024368	0.00053191	0.00051831	0.00019279	0.00051462	0.00012433	0.00051223	0.00034074
560	7.2025	0.00043558	0.00061551	0.0004062	0.00060235	0.00019492	0.00024547	0.00059581	0.00025317	0.00070589	0.00052212	0.00019586	0.00053061	0.00013586	0.00059489	0.0004519
561	7.1975	0.00016007	0.00033061	0.0002584	0.00036656	9.8739e-05	0.0001012	0.00020321	6.1786e-05	0.00022668	0.0001988	0.00010779	0.0001893	2.7674e-05	0.00023211	0.00018827
562	7.1925	0.00029026	0.00041287	0.00028925	0.00060893	0.00014362	0.00017878	0.00027011	9.3686e-05	0.0004076	0.0003596	0.00013975	0.00033222	6.7437e-05	0.00036637	0.00026099
563	7.1875	0.00017756	0.00029951	0.00021195	0.00044389	0.00012692	0.00015221	0.00014079	4.1573e-05	0.000297	0.00024916	0.00011383	0.00022793	3.373e-05	0.00025546	0.00016812
564	7.1825	0.00011874	0.00023106	0.00017979	0.00024161	0.00011723	0.0001315	6.1479e-05	8.0659e-06	0.00014526	0.00017083	9.6931e-05	0.0001328	9.3296e-06	0.00017015	0.00010875
565	7.1775	0.00021518	0.00030615	0.00021842	0.00034939	0.00011196	0.00012672	0.00016943	0.00011311	0.00040796	0.00028078	0.00012691	0.00025136	4.6532e-05	0.00029044	0.00018176
566	7.1725	5.3872e-05	0.00013873	0.00013066	0.00016494	6.229e-05	5.6462e-05	5.4677e-05	4.2667e-05	0.00021652	0.00010667	8.672e-05	5.9162e-05	0	0.0001075	5.1553e-05
567	7.1675	0.00018031	0.0002352	0.00022968	0.00024983	0.00010123	0.00010484	0.00010912	8.0527e-05	0.00047265	0.0002384	0.00013399	0.000163	5.3462e-05	0.00022977	0.00016017
568	7.1625	0.00049067	0.00052001	0.00046425	0.0003666	0.0001997	0.00022158	0.00016614	0.00018353	0.0011804	0.00060233	0.00024533	0.0004869	0.00018439	0.00056002	0.00044146
569	7.1575	0.0022363	0.0023769	0.0015874	0.00076138	0.00055656	0.00074892	7.4191e-05	0.00042074	0.00058076	0.0024989	0.00077342	0.0025228	0.00081777	0.0026124	0.0020443
570	7.1525	0.00086835	0.0010537	0.00071356	0.00039209	0.00027624	0.00030248	1.8514e-05	0.00048616	0.00030197	0.001093	0.0003957	0.0011036	0.00035658	0.0010548	0.00087771
571	7.1475	0.0006252	0.00068936	0.00059054	0.00026916	0.00023584	0.00024738	0	0.0001285	0.00014685	0.00068783	0.00029547	0.00065802	0.0002373	0.00069447	0.00059721
572	7.1425	0.0020921	0.0022719	0.0014525	0.00070589	0.00050335	0.00066484	1.5156e-05	0.00019869	0.00029775	0.0023443	0.00072021	0.0024321	0.00075001	0.0024266	0.0018953
573	7.1375	0.00051313	0.00060514	0.00040773	0.00023105	0.00016034	0.00015915	0.00013048	0.00010242	0.00027065	0.00059353	0.00023691	0.00059912	0.00016768	0.00052438	0.0004635
574	7.1325	0.00067522	0.00021509	0.00016888	0.00012593	6.058e-05	5.0885e-05	0.0013722	0.00011985	0.00098418	0.00081162	0.00015614	0.00041925	2.671e-05	0.00013236	0.00011122
575	7.1275	0.00048006	0.00015985	0.00013736	0.00012311	4.2716e-05	4.2235e-05	0.0011254	0.00041012	0.00039681	0.00070829	0.00033422	0.0010711	0.00019074	0.00039825	8.6428e-05
576	7.1225	0.00018087	0.00042182	0.00025541	0.000189	4.1228e-05	4.6882e-05	0.00034185	0.00010602	8.3876e-05	0.00017573	0.0001477	0.00028864	0.00020617	0.0010164	0.00053322
577	7.1175	0.00053484	0.0010289	0.00062502	0.00072942	5.1939e-05	6.001e-05	0.0011943	0	5.4841e-05	0.00057175	0.00015931	0.000474	5.9291e-05	0.00031935	0.00067582
578	7.1125	0.00028656	0.00067292	0.00051262	0.0012187	3.9831e-05	4.0033e-05	0.00057573	0	4.1407e-05	0.00036062	0.00018596	0.00053432	0.00015658	0.00069489	0.00049653
579	7.1075	0.00015029	0.0005771	0.00041039	0.0011203	6.3488e-05	6.9986e-05	0.00030043	0	3.6256e-05	0.00017777	8.1846e-05	0.00018653	1.9549e-06	0.00021691	0.00032447
580	7.1025	8.737e-05	0.00022174	0.00016094	0.00031514	0.00015786	0.00018155	0.00014044	0	2.5956e-05	0.00011483	6.9558e-05	0.00016431	0	0.0001483	9.037e-05
581	7.0975	2.2276e-05	0.00017093	0.00011172	0.00016333	0.00025896	0.0003205	9.8192e-06	0	9.5328e-06	4.3153e-05	3.594e-05	5.0635e-05	0	8.0409e-05	7.0536e-05
582	7.0925	6.4979e-05	0.00022062	0.00015001	0.00019683	0.00025014	0.00034017	1.8438e-05	0	1.894e-05	9.4829e-05	4.9215e-05	0.00010679	0	0.00010353	8.2409e-05
583	7.0875	2.659e-05	0.00014938	9.816e-05	0.00016018	0.00010873	0.00010639	0	0	1.4325e-05	5.4326e-05	3.7265e-05	5.5107e-05	0	6.7034e-05	2.9256e-05
584	7.0825	0	0.0001174	7.7177e-05	0.00012688	4.6904e-05	3.923e-05	0	0	7.171e-06	2.9758e-05	2.9282e-05	1.8096e-05	0	2.5409e-05	7.2732e-06
585	7.0775	1.2024e-05	0.00012482	8.2166e-05	0.00013775	4.1794e-05	4.7642e-05	0	0	1.5077e-05	4.547e-05	3.4147e-05	4.0615e-05	0	5.2788e-05	1.3769e-05
586	7.0725	3.4285e-05	0.00013656	9.051e-05	0.00014293	5.3231e-05	5.7923e-05	0	0	3.7854e-05	6.9567e-05	3.9855e-05	5.5057e-05	0	6.4255e-05	2.5794e-05
587	7.0675	5.8592e-05	0.00014733	0.00010283	0.00013877	7.453e-05	9.3694e-05	2.4324e-05	0	4.3863e-05	9.3218e-05	4.9521e-05	7.9298e-05	0	9.0095e-05	3.6149e-05
588	7.0625	6.5994e-05	0.00017617	0.00011832	0.00017857	7.0888e-05	8.7854e-05	8.0259e-05	2.9611e-05	0.00012661	0.00010835	5.7189e-05	9.9059e-05	0	0.00012258	6.7736e-05
589	7.0575	6.5171e-05	0.00016391	0.00011241	0.00016707	5.8885e-05	6.7751e-05	7.947e-06	5.258e-06	8.1708e-05	0.00010217	5.5341e-05	7.7063e-05	0	9.5531e-05	4.7995e-05
590	7.0525	0.00025302	0.00028192	0.00019921	0.00019117	7.5953e-05	8.9811e-05	5.8998e-05	0.00010164	0.0001814	0.00030532	0.00010901	0.00028084	3.0255e-05	0.00027807	0.00016649
591	7.0475	0.00012081	0.00030723	0.00020768	0.00018191	0.00013761	0.00018583	2.4761e-05	0.0001331	0.00049813	0.000179	8.7958e-05	0.00017122	1.0036e-05	0.00022115	0.00016766
592	7.0425	0.0001488	0.00016344	0.00013385	0.00010338	8.1718e-05	8.5264e-05	4.1934e-06	0.00021985	0.00020521	0.00018601	8.2902e-05	0.00014571	0	0.00012748	6.6968e-05
593	7.0375	0.00049221	0.00053869	0.00035936	0.00020582	0.00011537	0.00014153	0.00023408	0.00020266	0.00012499	0.00057276	0.00018654	0.0005425	0.00011728	0.00054466	0.00039616
594	7.0325	0.00030074	0.00029547	0.00022932	0.00020034	0.00020228	0.00025156	0.00037229	3.3935e-05	5.3081e-05	0.00037849	0.00015042	0.00038259	7.0632e-05	0.00033875	0.00020748
595	7.0275	0.00059716	0.00074957	0.00051701	0.000511	0.00012371	0.00012122	0.00011145	0.00024809	0.00014265	0.0006694	0.00022695	0.00066757	0.000175	0.00072324	0.00058373
596	7.0225	0.00025038	0.00057656	0.00038664	0.00027335	0.00034979	0.00047122	3.464e-05	0.00010331	7.4418e-05	0.00034054	0.00014109	0.00037236	7.989e-05	0.00043832	0.00038345
597	7.0175	0.00010633	0.00019434	0.00016465	0.00015375	0.00018929	0.0001966	4.2259e-05	3.093e-05	8.9562e-05	0.00014176	7.8151e-05	0.0001233	0	0.00012346	9.1151e-05
598	7.0125	0.00056108	0.00063729	0.00040814	0.00028488	0.00016759	0.00019352	0.00018121	0.00018288	0.00016817	0.00064702	0.00020917	0.00065508	0.00014557	0.00065438	0.00047687
599	7.0075	0.00010232	0.00030056	0.00019619	0.00017089	0.00019869	0.00025016	5.0706e-05	1.3645e-05	9.2986e-05	0.0001618	7.743e-05	0.00017839	0	0.00017955	0.00015632
600	7.0025	4.5875e-05	0.00014763	0.00010667	0.00012327	6.3406e-05	5.9242e-05	1.018e-05	0	3.5864e-05	7.8372e-05	5.1911e-05	8.2774e-05	0	7.4339e-05	4.287e-05
601	6.9975	5.848e-05	0.00017781	0.0001242	0.0001949	5.55e-05	6.6962e-05	6.9865e-05	0	7.7702e-05	0.00010029	5.119e-05	8.5664e-05	0	9.727e-05	6.1433e-05
602	6.9925	0.00011129	0.00019704	0.00014247	0.0002011	6.143e-05	7.5166e-05	0.00011887	1.6773e-05	0.0001655	0.00014941	6.8256e-05	0.00013215	0	0.00014253	9.1768e-05
603	6.9875	0.00026637	0.00033115	0.00022116	0.00031615	8.1342e-05	0.00010261	0.00015371	4.7819e-05	0.00016449	0.00032645	0.00011413	0.00032268	3.8061e-05	0.00031481	0.00021238
604	6.9825	0.00010665	0.00026463	0.00018181	0.00024794	7.2024e-05	8.3984e-05	7.5568e-05	0	8.3295e-05	0.00016148	7.4517e-05	0.00015917	0	0.00017826	0.0001359
605	6.9775	0.00022722	0.0002821	0.0001987	0.00021587	8.1464e-05	0.00010598	0.00012799	5.4512e-06	0.00016606	0.00028263	0.00010261	0.00026946	2.0028e-05	0.00025413	0.00017279
606	6.9725	0.00023634	0.00037393	0.00024012	0.00025957	6.8169e-05	8.4477e-05	8.997e-05	0	9.8108e-05	0.00030026	0.00011244	0.00031173	3.7416e-05	0.0003188	0.00023649
607	6.9675	0.00011148	0.0002476	0.00017597	0.00021998	6.673e-05	7.9797e-05	5.0813e-05	0	0.00010875	0.00016258	7.239e-05	0.00014907	0	0.00016368	0.00012378
608	6.9625	0.00026065	0.00035518	0.00023163	0.00023036	9.6466e-05	0.00012493	4.0618e-05	0	0.00011493	0.00031607	0.00011052	0.00032292	3.1222e-05	0.00031672	0.00021913
609	6.9575	8.9931e-05	0.00024625	0.00016427	0.00017605	5.2047e-05	6.6177e-05	4.1682e-05	0	7.6243e-05	0.00013943	6.3513e-05	0.00014551	0	0.00015986	0.00011941
610	6.9525	4.4683e-05	0.00015641	0.00010848	0.00016506	4.0265e-05	4.5977e-05	1.973e-05	0	8.0596e-05	8.2859e-05	4.275e-05	7.6556e-05	0	7.5341e-05	4.7793e-05
611	6.9475	9.9457e-05	0.00020552	0.00013336	0.00015676	5.5596e-05	7.4555e-05	8.3355e-07	0	5.5713e-05	0.00013536	5.6164e-05	0.00013477	0	0.00014476	7.9632e-05
612	6.9425	1.5452e-05	0.00012566	8.1354e-05	9.9134e-05	3.1986e-05	3.9008e-05	0	0	1.6484e-05	5.5682e-05	3.0219e-05	4.513e-05	0	5.2812e-05	9.5037e-06
613	6.9375	0	8.9343e-05	5.9716e-05	8.3063e-05	2.004e-05	2.3091e-05	0	0	8.3886e-07	1.624e-05	2.1155e-05	1.9195e-06	0	1.5603e-05	0
614	6.9325	0	9.8119e-05	6.7935e-05	8.841e-05	2.3299e-05	3.3117e-05	0	0	1.4089e-05	2.1625e-05	2.4071e-05	1.8063e-05	0	2.9454e-05	0
615	6.9275	5.605e-05	0.00015741	0.0001015	0.0001872	5.2677e-05	6.5868e-05	4.7388e-05	0	7.1773e-05	9.1322e-05	4.072e-05	7.1422e-05	0	9.6511e-05	4.3777e-05
616	6.9225	8.1033e-05	0.00018902	0.00012367	0.00025245	6.466e-05	8.5236e-05	0.00011642	1.9539e-05	0.00013331	0.00012108	5.4778e-05	0.00011429	0	0.00012861	7.3311e-05
617	6.9175	0.00010086	0.00020723	0.00013694	0.000167	6.3515e-05	8.1939e-05	6.5242e-05	2.9313e-05	0.00011395	0.00014495	5.7423e-05	0.00013516	0	0.00014674	8.5269e-05
618	6.9125	5.2117e-05	0.00015865	0.00010954	0.00015685	5.0493e-05	6.3163e-05	7.0717e-05	2.5335e-05	0.00010914	9.6872e-05	4.529e-05	7.9287e-05	0	9.133e-05	4.1677e-05
619	6.9075	0.00010205	0.00021644	0.00013718	0.0002558	6.9942e-05	8.9584e-05	9.2502e-05	0	0.00018868	0.00015275	5.8568e-05	0.00013945	0	0.00015887	8.9097e-05
620	6.9025	7.9118e-05	0.00018012	0.00011734	0.00014284	5.4847e-05	6.5737e-05	3.2497e-05	1.3351e-05	0.00010778	0.00011859	5.1329e-05	0.00010847	0	0.00011537	6.1693e-05
621	6.8975	6.2387e-05	0.00017197	0.00011278	0.00020214	5.1348e-05	6.7018e-05	9.3997e-05	0	0.00013422	9.7544e-05	4.7404e-05	9.0308e-05	0	9.7282e-05	5.8324e-05
622	6.8925	4.5073e-05	0.00015235	9.5084e-05	0.00019508	4.4131e-05	5.7691e-05	5.3564e-05	0	9.8792e-05	8.1675e-05	3.9986e-05	6.975e-05	0	8.5549e-05	2.804e-05
623	6.8875	4.2965e-06	0.00011087	7.518e-05	0.00013087	2.9352e-05	3.929e-05	3.1502e-05	0	6.7053e-05	3.6477e-05	3.0979e-05	3.0594e-05	0	4.4683e-05	2.348e-06
624	6.8825	1.6688e-05	0.00012118	8.1932e-05	0.00014493	3.3142e-05	4.3065e-05	1.8482e-05	0	6.1749e-05	5.3388e-05	3.1223e-05	4.1613e-05	0	5.6545e-05	9.5107e-06
625	6.8775	4.0552e-05	0.00014438	0.00010236	0.00017045	3.6648e-05	4.5572e-05	3.7516e-05	0	0.00010123	8.0676e-05	3.9903e-05	5.3315e-05	0	7.6394e-05	3.2321e-05
626	6.8725	0.00015907	0.00026308	0.00017	0.00031284	6.6265e-05	9.2412e-05	0.00015989	6.5295e-05	0.00032568	0.00021276	7.4744e-05	0.0001973	0	0.00021515	0.0001366
627	6.8675	4.4753e-05	0.00015456	0.00010348	0.00016629	3.9084e-05	5.0304e-05	4.903e-05	0	0.00011422	8.7331e-05	4.3057e-05	7.5963e-05	0	8.4842e-05	3.8466e-05
628	6.8625	9.478e-05	0.00019345	0.00013359	0.00022349	4.9482e-05	6.5357e-05	8.2732e-05	2.0591e-05	0.00018935	0.00013111	5.4413e-05	0.00011246	0	0.00013169	7.8492e-05
629	6.8575	0.00012527	0.00024737	0.00015186	0.00027446	6.8086e-05	9.4018e-05	0.00014719	4.7417e-05	0.00025122	0.00017566	6.802e-05	0.00017129	0	0.00017543	0.00011008
630	6.8525	3.8085e-05	0.00014232	8.9707e-05	0.00016305	3.9754e-05	5.1965e-05	4.4881e-05	0	8.2909e-05	7.58e-05	3.6757e-05	6.6994e-05	0	7.9315e-05	3.0508e-05
631	6.8475	0	0.00010314	6.6999e-05	0.00011592	2.2963e-05	3.2205e-05	1.514e-06	0	3.5856e-05	3.0966e-05	2.2038e-05	2.0406e-05	0	2.5236e-05	0
632	6.8425	7.836e-07	0.00011204	6.1964e-05	0.00012584	2.827e-05	3.8969e-05	2.3287e-05	0	5.237e-05	4.2547e-05	2.2806e-05	2.1351e-05	0	3.9738e-05	0
633	6.8375	0	8.7468e-05	4.7251e-05	9.4258e-05	1.8047e-05	2.6873e-05	0	0	2.7805e-05	9.0381e-06	1.3523e-05	0	0	1.2627e-05	0
634	6.8325	0	7.8352e-05	4.766e-05	8.5767e-05	1.0291e-05	1.946e-05	0	0	1.398e-06	6.8398e-06	1.2774e-05	0	0	2.7643e-07	0
635	6.8275	0	6.6274e-05	3.8978e-05	6.7969e-05	6.7536e-06	1.4654e-05	0	0	1.5577e-06	0	9.277e-06	0	0	0	0
636	6.8225	0	6.1075e-05	3.5443e-05	7.0988e-05	6.4284e-06	1.4423e-05	0	0	2.5114e-06	0	7.5566e-06	0	0	0	0
637	6.8175	0	7.0887e-05	4.4007e-05	7.5398e-05	9.2328e-06	1.7734e-05	0	0	1.546e-06	3.0088e-06	1.0751e-05	0	0	0	0
638	6.8125	0	6.0512e-05	3.926e-05	6.6829e-05	1.0121e-05	1.3457e-05	0	0	0	0	9.0326e-06	0	0	0	0
639	6.8075	0	9.0316e-05	5.4946e-05	8.1155e-05	1.8779e-05	2.5053e-05	0	0	1.7176e-05	2.5122e-05	1.7021e-05	1.1269e-05	0	2.0685e-05	0
640	6.8025	0	9.7641e-05	5.721e-05	8.704e-05	2.117e-05	3.2074e-05	0	0	1.9203e-05	2.8152e-05	1.726e-05	1.2496e-05	0	2.7926e-05	0
641	6.7975	0	6.0272e-05	3.2601e-05	6.624e-05	6.782e-06	1.4402e-05	0	0	0	0	6.1551e-06	0	0	0	0
642	6.7925	0	6.1549e-05	3.6245e-05	7.5489e-05	8.1805e-06	1.5261e-05	0	0	1.6382e-05	0	9.6377e-06	0	0	0	0
643	6.7875	0	8.7427e-05	5.4611e-05	0.00011166	1.9098e-05	3.2045e-05	0	0	4.7615e-05	2.9366e-05	1.7551e-05	3.7345e-06	0	2.5996e-05	0
644	6.7825	0	7.0984e-05	3.5921e-05	7.6352e-05	9.0624e-06	1.6648e-05	0	0	1.74e-05	0	1.0335e-05	0	0	0	0
645	6.7775	0	6.6792e-05	3.6229e-05	7.6047e-05	7.4599e-06	1.4827e-05	0	0	1.5486e-05	0	9.6224e-06	0	0	0	0
646	6.7725	0	6.4758e-05	3.8637e-05	8.1163e-05	9.9302e-06	1.8369e-05	0	0	3.0762e-05	3.2097e-06	1.0375e-05	0	0	4.5948e-06	0
647	6.7675	0	7.2572e-05	4.3339e-05	8.2589e-05	1.1919e-05	2.1263e-05	0	0	3.3614e-05	7.6548e-06	1.2502e-05	0	0	5.0502e-06	0
648	6.7625	0	0.00010138	5.9211e-05	0.00011032	1.7072e-05	2.9197e-05	7.2458e-06	0	7.2769e-05	3.7599e-05	2.0222e-05	1.1268e-05	0	4.0537e-05	0
649	6.7575	0	7.9152e-05	4.3963e-05	7.6597e-05	1.0437e-05	2.3381e-05	0	0	3.0946e-05	9.9629e-06	1.1364e-05	0	0	1.2831e-05	0
650	6.7525	0	6.6916e-05	3.4571e-05	6.824e-05	7.672e-06	1.601e-05	0	0	1.1618e-05	6.8436e-07	8.5458e-06	0	0	0	0
651	6.7475	0	7.6914e-05	4.015e-05	7.3164e-05	1.0951e-05	2.2348e-05	0	0	1.6005e-05	8.6427e-06	1.1208e-05	0	0	2.0375e-06	0
652	6.7425	0	5.4033e-05	2.3844e-05	5.4081e-05	6.1204e-06	9.8242e-06	0	0	0	0	4.7037e-06	0	0	0	0
653	6.7375	0	4.8364e-05	2.5193e-05	5.138e-05	2.2088e-06	9.3197e-06	0	0	0	0	1.8666e-06	0	0	0	0
654	6.7325	0	4.8325e-05	2.2263e-05	4.0604e-05	0	6.6214e-06	0	0	0	0	2.5319e-06	0	0	0	0
655	6.7275	0	4.3102e-05	2.2014e-05	4.8829e-05	3.1412e-07	7.74e-06	0	0	0	0	0	0	0	0	0
656	6.7225	0	4.0995e-05	2.6205e-05	5.5098e-05	1.2913e-06	1.0035e-05	0	0	0	0	1.7685e-06	0	0	0	0
657	6.7175	0	4.178e-05	2.2485e-05	5.1941e-05	2.5878e-06	8.7824e-06	0	0	0	0	3.1415e-06	0	0	0	0
658	6.7125	0	3.9016e-05	1.9565e-05	4.4479e-05	0	9.8475e-06	0	0	0	0	2.1853e-06	0	0	0	0
659	6.7075	0	4.6623e-05	3.1495e-05	5.6247e-05	4.6895e-06	1.3282e-05	0	0	0	0	4.6952e-06	0	0	0	0
660	6.7025	0	4.6987e-05	2.5529e-05	4.7687e-05	2.0995e-06	6.157e-06	0	0	0	0	3.4545e-06	0	0	0	0
661	6.6975	0	3.0825e-05	1.6747e-05	3.7972e-05	0	4.0109e-06	0	0	0	0	0	0	0	0	0
662	6.6925	0	4.3367e-05	2.5208e-05	4.1201e-05	1.8834e-06	9.2215e-06	0	0	0	0	0	0	0	0	0
663	6.6875	0	3.6982e-05	1.8794e-05	3.8618e-05	1.5127e-06	4.7876e-06	0	0	0	0	0	0	0	0	0
664	6.6825	0	6.6326e-05	4.2792e-05	7.9732e-05	2.0185e-05	3.2411e-05	6.0395e-05	0	0	1.0213e-05	1.0374e-05	0	0	7.5339e-06	0
665	6.6775	2.5117e-05	0.00012816	7.3524e-05	0.00010565	2.32e-05	3.7764e-05	8.7709e-06	0	7.4575e-05	7.2207e-05	2.7091e-05	4.6897e-05	0	7.3853e-05	5.3461e-06
666	6.6725	0	4.0609e-05	1.9671e-05	3.4387e-05	5.5043e-07	5.8165e-06	0	0	0	0	2.5145e-06	0	0	0	0
667	6.6675	0	4.8563e-05	2.8391e-05	6.1402e-05	8.697e-06	1.6457e-05	6.028e-06	0	0	0	4.4484e-06	0	0	0	0
668	6.6625	2.1441e-05	0.00012261	7.314e-05	0.0001013	2.0007e-05	3.5705e-05	3.0158e-05	0	6.805e-05	6.5667e-05	2.5788e-05	3.4772e-05	0	6.4705e-05	2.1964e-06
669	6.6575	0	3.749e-05	1.9032e-05	3.8215e-05	0	5.1168e-06	0	0	0	0	0	0	0	0	0
670	6.6525	0	4.334e-05	2.5791e-05	5.5674e-05	3.068e-06	5.613e-06	0	0	0	0	4.4016e-06	0	0	0	0
671	6.6475	2.5804e-05	0.00012541	7.4109e-05	0.00021619	3.0485e-05	5.0373e-05	0	0	8.0541e-05	6.8887e-05	2.7975e-05	4.0851e-05	0	6.7188e-05	4.6721e-06
672	6.6425	1.2599e-05	0.0001133	6.6211e-05	0.00020796	3.1711e-05	4.4636e-05	0	0	8.4664e-05	5.4744e-05	2.3502e-05	3.123e-05	0	5.624e-05	0
673	6.6375	0	8.5561e-05	5.0493e-05	0.00012095	1.4897e-05	2.5618e-05	0	0	1.4389e-05	1.3245e-05	1.2091e-05	0	0	1.5147e-05	0
674	6.6325	0	2.9108e-05	1.5832e-05	4.5862e-05	0	2.0124e-06	0	0	0	0	0	0	0	0	0
675	6.6275	0	2.0364e-05	7.024e-06	2.3234e-05	0	0	0	0	0	0	0	0	0	0	0
676	6.6225	0	2.4888e-05	1.6042e-05	3.6083e-05	0	3.1102e-06	0	0	0	0	0	0	0	0	0
677	6.6175	0	3.8146e-05	1.6288e-05	4.158e-05	0	2.976e-06	0	0	0	0	0	0	0	0	0
678	6.6125	0	4.2369e-05	1.9375e-05	5.1526e-05	0	6.3022e-06	0	0	0	0	1.2939e-06	0	0	0	0
679	6.6075	0	2.7079e-05	1.4976e-05	4.6472e-05	0	4.3989e-06	0	0	0	0	0	0	0	0	0
680	6.6025	0	4.18e-05	1.972e-05	5.2159e-05	0	6.2603e-06	0	0	0	0	0	0	0	0	0
681	6.5975	5.5051e-05	0.00012356	7.9525e-05	8.5163e-05	2.8309e-06	1.3015e-05	3.1947e-05	0	9.7758e-05	9.9049e-05	3.1127e-05	6.9877e-05	0	8.976e-05	1.4331e-05
682	6.5925	0	9.9156e-05	5.3751e-05	8.2756e-05	1.1022e-05	2.5337e-05	0	0	0	1.3266e-05	1.4079e-05	0	0	2.4408e-05	0
683	6.5875	0	3.1235e-05	1.4643e-05	3.698e-05	0	1.3234e-06	0	0	0	0	0	0	0	0	0
684	6.5825	0	3.4894e-05	1.4457e-05	3.8895e-05	0	1.019e-06	0	0	0	0	0	0	0	0	0
685	6.5775	0	3.1161e-05	1.0648e-05	4.3856e-05	0	1.0111e-06	0	0	0	0	0	0	0	0	0
686	6.5725	0	1.8552e-05	9.2995e-06	2.7257e-05	0	0	0	0	0	0	0	0	0	0	0
687	6.5675	0	3.5445e-05	1.3279e-05	3.9765e-05	0	1.2133e-06	0	0	0	0	0	0	0	0	0
688	6.5625	0	3.1278e-05	1.3031e-05	3.8433e-05	0	1.657e-06	0	0	0	0	0	0	0	0	0
689	6.5575	0	2.8251e-05	1.2049e-05	4.2822e-05	0	4.8823e-06	0	0	0	0	0	0	0	0	0
690	6.5525	0	2.5723e-05	9.2839e-06	4.0031e-05	0	7.161e-07	0	0	0	0	0	0	0	0	0
691	6.5475	0	2.218e-05	8.9468e-06	2.9601e-05	0	3.0271e-07	0	0	0	0	0	0	0	0	0
692	6.5425	0	2.2249e-05	1.0777e-05	3.7487e-05	0	0	0	0	0	0	0	0	0	0	0
693	6.5375	0	2.0078e-05	8.6753e-06	3.1404e-05	0	0	0	0	0	0	0	0	0	0	0
694	6.5325	0	2.0411e-05	6.2404e-06	2.671e-05	0	1.6506e-06	0	0	0	0	0	0	0	0	0
695	6.5275	0	2.823e-05	1.5578e-05	4.2125e-05	0	3.4377e-06	0	0	0	0	0	0	0	0	0
696	6.5225	0	2.2288e-05	1.2597e-05	3.434e-05	0	0	0	0	0	0	0	0	0	0	0
697	6.5175	0	2.5927e-05	8.8908e-06	3.2529e-05	0	1.8972e-06	0	0	0	0	0	0	0	0	0
698	6.5125	0	1.1654e-05	6.0704e-06	2.8033e-05	0	0	0	0	0	0	0	0	0	0	0
699	6.5075	0	2.3245e-05	1.1255e-05	3.3164e-05	0	0	0	0	0	0	0	0	0	0	0
700	6.5025	0	3.6709e-05	1.374e-05	3.5652e-05	0	4.2701e-06	0	0	0	0	0	0	0	0	0
701	6.4975	0	2.0198e-05	8.1982e-06	2.9733e-05	0	2.4238e-06	0	0	0	0	0	0	0	0	0
702	6.4925	0	1.7699e-05	1.217e-05	2.347e-05	0	0	0	0	0	0	0	0	0	0	0
703	6.4875	0	5.6786e-05	3.2932e-05	5.7495e-05	0	9.9504e-06	0	0	2.1919e-06	4.1334e-07	5.5445e-06	0	0	0	0
704	6.4825	0	6.549e-05	3.8724e-05	7.2379e-05	6.1063e-08	1.2766e-05	0	0	1.6172e-05	1.3986e-05	9.4153e-06	0	0	2.3039e-06	0
705	6.4775	0	3.8237e-05	1.4514e-05	3.9456e-05	0	3.0535e-06	0	0	0	0	0	0	0	0	0
706	6.4725	0	1.7795e-05	7.8342e-06	2.3734e-05	0	0	0	0	0	0	0	0	0	0	0
707	6.4675	0	1.5181e-05	8.0598e-06	1.9932e-05	0	0	0	0	0	0	0	0	0	0	0
708	6.4625	0	2.36e-05	8.1508e-06	2.3153e-05	0	0	0	0	0	0	0	0	0	0	0
709	6.4575	0	1.4509e-05	5.2778e-06	2.1445e-05	0	0	0	0	0	0	0	0	0	0	0
710	6.4525	0	2.5782e-05	1.2934e-05	3.5483e-05	0	0	0	0	0	0	0	0	0	0	0
711	6.4475	0	1.6267e-05	7.2702e-06	2.7805e-05	0	0	0	0	0	0	0	0	0	0	0
712	6.4425	0	1.5467e-05	5.2962e-06	2.0753e-05	0	0	0	0	0	0	0	0	0	0	0
713	6.4375	0	1.6647e-05	5.3494e-06	2.5516e-05	0	0	0	0	0	0	0	0	0	0	0
714	6.4325	0	1.5995e-05	3.9425e-06	1.872e-05	0	0	0	0	0	0	0	0	0	0	0
715	6.4275	0	1.7537e-05	7.127e-06	2.6994e-05	0	0	0	0	0	0	0	0	0	0	0
716	6.4225	0	1.2019e-05	2.1578e-06	2.1602e-05	0	0	0	0	0	0	0	0	0	0	0
717	6.4175	0	2.8433e-05	1.1332e-05	1.6406e-05	0	0	0	0	0	0	0	0	0	0	0
718	6.4125	0	4.0735e-05	1.6908e-05	3.6215e-05	0	0	0	0	0	0	0	0	0	0	0
719	6.4075	0	1.114e-05	0	2.0243e-05	0	0	0	0	0	0	0	0	0	0	0
720	6.4025	0	1.2637e-05	0	1.3418e-05	0	0	0	0	0	0	0	0	0	0	0
721	6.3975	0	8.5827e-06	5.7776e-06	1.2277e-05	0	0	0	0	0	0	0	0	0	0	0
722	6.3925	0	2.0028e-05	1.1056e-05	2.4077e-05	0	1.0636e-07	0	0	0	0	0	0	0	0	0
723	6.3875	0	3.1089e-05	1.3482e-05	2.918e-05	0	3.2159e-06	0	0	0	0	0	0	0	0	0
724	6.3825	0	3.3318e-05	1.5303e-05	3.0173e-05	0	3.4681e-06	0	0	0	0	0	0	0	0	0
725	6.3775	0	3.1323e-05	1.5977e-05	2.0027e-05	0	6.5786e-07	0	0	0	0	0	0	0	0	0
726	6.3725	0	1.0515e-05	1.2379e-06	1.0153e-05	0	0	0	0	0	0	0	0	0	0	0
727	6.3675	0	1.3618e-05	0	7.595e-06	0	0	0	0	0	0	0	0	0	0	0
728	6.3625	0	1.0682e-05	2.2349e-06	1.2573e-05	0	0	0	0	0	0	0	0	0	0	0
729	6.3575	0	1.225e-05	0	8.7519e-06	0	0	0	0	0	0	0	0	0	0	0
730	6.3525	0	6.5534e-06	0	8.0782e-06	0	0	0	0	0	0	0	0	0	0	0
731	6.3475	0	2.2649e-06	0	8.1346e-06	0	0	0	0	0	0	0	0	0	0	0
732	6.3425	0	1.1096e-05	2.3676e-06	7.0501e-06	0	0	0	0	0	0	0	0	0	0	0
733	6.3375	0	8.0456e-06	1.3452e-06	1.4064e-05	0	0	0	0	0	0	0	0	0	0	0
734	6.3325	0	4.6834e-06	5.0196e-06	9.0582e-06	0	0	0	0	0	0	0	0	0	0	0
735	6.3275	0	7.4272e-06	4.2891e-06	1.8239e-05	0	0	0	0	0	0	0	0	0	0	0
736	6.3225	0	7.7745e-06	6.6393e-07	1.7499e-05	0	0	0	0	0	0	0	0	0	0	0
737	6.3175	0	8.7664e-06	2.8642e-06	1.8028e-05	0	8.4795e-07	0	0	0	0	0	0	0	0	0
738	6.3125	0	1.0368e-05	6.7449e-06	1.0454e-05	0	0	0	0	0	0	0	0	0	0	0
739	6.3075	0	1.3575e-05	4.6521e-06	1.3337e-05	0	0	0	0	0	0	0	0	0	0	0
740	6.3025	0	1.9464e-05	1.1023e-05	1.026e-05	0	0	0	0	0	0	0	0	0	0	0
741	6.2975	0	1.3177e-05	3.0117e-06	1.6043e-05	0	0	0	0	0	0	0	0	0	0	0
742	6.2925	0	9.3553e-06	1.5961e-06	1.2135e-05	0	0	0	0	0	0	0	0	0	0	0
743	6.2875	0	5.2276e-06	0	2.994e-06	0	0	0	0	0	0	0	0	0	0	0
744	6.2825	0	1.8949e-06	0	6.8904e-06	0	0	0	0	0	0	0	0	0	0	0
745	6.2775	0	0	0	4.5525e-06	0	0	0	0	0	0	0	0	0	0	0
746	6.2725	0	5.3894e-06	9.0137e-07	8.3413e-06	0	0	0	0	0	0	0	0	0	0	0
747	6.2675	0	8.2363e-06	0	1.3806e-05	0	0	0	0	0	0	0	0	0	0	0
748	6.2625	0	1.1708e-05	3.3164e-06	1.6265e-05	0	0	0	0	0	0	0	0	0	0	0
749	6.2575	0	5.9805e-06	1.0261e-06	7.4088e-06	0	0	0	0	0	0	0	0	0	0	0
750	6.2525	0	3.328e-06	0	3.965e-06	0	0	0	0	0	0	0	0	0	0	0
751	6.2475	0	0	0	5.4998e-07	0	0	0	0	0	0	0	0	0	0	0
752	6.2425	0	0	0	2.8491e-06	0	0	0	0	0	0	0	0	0	0	0
753	6.2375	0	0	0	4.9892e-06	0	0	0	0	0	0	0	0	0	0	0
754	6.2325	0	3.3352e-06	0	7.1393e-06	0	0	0	0	0	0	0	0	0	0	0
755	6.2275	0	3.5744e-06	0	1.0571e-05	0	0	0	0	0	0	0	0	0	0	0
756	6.2225	0	8.5458e-07	0	7.6544e-06	0	0	0	0	0	0	0	0	0	0	0
757	6.2175	0	8.0152e-06	0	1.0745e-05	0	0	0	0	0	0	0	0	0	0	0
758	6.2125	0	1.5128e-06	0	5.224e-06	0	0	0	0	0	0	0	0	0	0	0
759	6.2075	0	6.2826e-06	0	2.011e-07	0	0	0	0	0	0	0	0	0	0	0
760	6.2025	0	2.0797e-06	0	1.4132e-06	0	0	0	0	0	0	0	0	0	0	0
761	6.1975	0	6.3625e-06	2.3142e-06	7.0944e-06	0	0	0	0	0	0	0	0	0	0	0
762	6.1925	0	6.9579e-06	0	1.2246e-06	0	0	0	0	0	0	0	0	0	0	0
763	6.1875	0	0	0	2.3388e-06	0	0	0	0	0	0	0	0	0	0	0
764	6.1825	0	0	5.3717e-08	0	0	0	0	0	0	0	0	0	0	0	0
765	6.1775	0	8.5329e-06	1.981e-07	1.0387e-05	0	0	0	0	0	0	0	0	0	0	0
766	6.1725	0	9.8087e-06	1.7329e-06	4.0335e-06	0	0	0	0	0	0	0	0	0	0	0
767	6.1675	0	0	1.2194e-06	6.2875e-07	0	0	0	0	0	0	0	0	0	0	0
768	6.1625	0	2.0209e-06	6.1212e-07	1.1507e-05	0	0	0	0	0	0	0	0	0	0	0
769	6.1575	0	1.8613e-05	8.6924e-06	1.8929e-05	0	3.3068e-06	0	0	0	0	1.8962e-07	0	0	0	0
770	6.1525	0	1.2897e-05	5.6048e-06	1.3143e-05	0	5.2618e-07	0	0	0	0	0	0	0	0	0
771	6.1475	0	1.6525e-05	7.4068e-06	2.3016e-05	0	0	0	0	0	0	0	0	0	0	0
772	6.1425	0	4.1306e-06	1.7118e-06	2.0569e-06	0	0	0	0	0	0	0	0	0	0	0
773	6.1375	0	9.8049e-06	8.1049e-07	0	0	0	0	0	0	0	0	0	0	0	0
774	6.1325	0	5.5852e-06	6.1144e-08	5.456e-06	0	0	0	0	0	0	0	0	0	0	0
775	6.1275	0	7.4216e-06	4.6989e-06	2.5886e-06	0	4.2015e-07	0	0	0	0	0	0	0	0	0
776	6.1225	0	2.4106e-05	1.1192e-05	2.335e-05	0	6.5609e-06	0	0	0	0	3.908e-06	0	0	0	0
777	6.1175	0	1.5387e-05	1.0449e-05	1.5692e-05	0	3.6123e-06	0	0	0	0	0	0	0	0	0
778	6.1125	0	1.3384e-05	8.9348e-06	1.8737e-05	0	2.4892e-06	0	0	0	0	9.3314e-07	0	0	0	0
779	6.1075	0	8.0476e-06	9.9504e-06	1.4853e-05	0	9.5506e-07	0	0	0	0	5.83e-07	0	0	0	0
780	6.1025	0	1.0362e-05	7.7528e-06	5.0944e-06	0	2.4858e-07	0	0	0	0	4.5522e-07	0	0	0	0
781	6.0975	0	1.3533e-05	8.6977e-06	1.7345e-05	0	3.0349e-06	0	0	0	0	3.2175e-06	0	0	0	0
782	6.0925	0	1.4021e-05	1.2102e-05	1.7007e-05	0	4.4197e-07	0	0	0	0	3.0049e-06	0	0	0	0
783	6.0875	0	1.969e-05	1.5517e-05	2.4993e-05	0	7.3824e-06	0	0	0	0	6.9697e-06	0	0	0	0
784	6.0825	0	3.0734e-05	2.0344e-05	3.2753e-05	9.6759e-07	1.2787e-05	0	0	0	1.1498e-05	9.3874e-06	0	0	0	0
785	6.0775	0	4.6249e-05	3.2047e-05	5.5823e-05	4.0671e-06	1.6827e-05	0	0	5.1014e-06	2.7342e-05	1.4362e-05	0	0	1.9921e-05	0
786	6.0725	0	3.9402e-05	2.5874e-05	3.4659e-05	3.8476e-06	1.1365e-05	0	0	0	1.3487e-05	1.4856e-05	0	0	6.6651e-06	0
787	6.0675	0	3.1939e-05	2.3081e-05	2.5657e-05	7.8282e-07	1.1819e-05	0	0	0	1.0897e-05	1.3142e-05	0	0	2.3418e-06	0
788	6.0625	0	2.7688e-05	2.1367e-05	2.5916e-05	2.5389e-06	1.1888e-05	0	0	0	9.2696e-06	1.224e-05	0	0	0	0
789	6.0575	0	2.6283e-05	2.0706e-05	2.9754e-05	1.47e-06	1.3755e-05	0	0	0	1.1704e-05	1.5621e-05	0	0	8.6908e-06	0
790	6.0525	0	3.0393e-05	2.3518e-05	2.6541e-05	1.8291e-06	1.3909e-05	0	0	4.7938e-07	1.3839e-05	1.6284e-05	0	0	7.4835e-06	0
791	6.0475	0	3.2473e-05	2.9477e-05	3.1951e-05	4.2506e-06	1.5731e-05	0	0	8.8342e-06	1.7777e-05	1.8903e-05	0	0	9.0253e-06	0
792	6.0425	0	4.6072e-05	3.5586e-05	4.6426e-05	6.9331e-06	2.1003e-05	0	0	2.5246e-05	3.4574e-05	2.3786e-05	0	0	2.3125e-05	0
793	6.0375	0	5.5647e-05	4.4162e-05	4.8307e-05	1.3025e-05	2.2019e-05	6.9965e-07	0	2.943e-05	5.393e-05	2.9156e-05	0	0	4.0932e-05	0
794	6.0325	0	6.6612e-05	5.3599e-05	6.9298e-05	1.4943e-05	2.7395e-05	1.9171e-05	0	3.3298e-05	4.5915e-05	3.1877e-05	0	0	5.5289e-05	0
795	6.0275	0	5.739e-05	4.9329e-05	5.7609e-05	1.8248e-05	3.4948e-05	0	0	2.5888e-05	4.7619e-05	3.4603e-05	0	0	4.595e-05	0
796	6.0225	0	5.4927e-05	4.845e-05	5.6908e-05	1.4237e-05	2.8196e-05	7.3265e-06	0	2.6051e-05	5.4524e-05	3.5267e-05	0	0	4.1776e-05	0
797	6.0175	0	6.8857e-05	5.307e-05	6.8635e-05	2.1884e-05	3.0955e-05	2.0534e-05	0	4.1472e-05	6.271e-05	3.8705e-05	0	0	5.4472e-05	0
798	6.0125	0	6.7345e-05	5.5264e-05	5.5798e-05	2.044e-05	2.9992e-05	1.8804e-05	0	4.6147e-05	6.1922e-05	4.1205e-05	0	0	5.7407e-05	0
799	6.0075	0	6.9209e-05	6.0869e-05	6.4796e-05	2.4664e-05	3.4448e-05	2.639e-05	0	4.9677e-05	7.0615e-05	4.4172e-05	0	0	5.9284e-05	0
800	6.0025	5.789e-06	7.717e-05	6.7222e-05	7.0675e-05	2.6491e-05	4.0638e-05	4.1207e-05	0	5.6088e-05	8.1601e-05	4.7333e-05	0	0	8.2235e-05	0
801	5.9975	1.6344e-05	9.0289e-05	7.8066e-05	8.0456e-05	3.2588e-05	4.4611e-05	5.4246e-05	0	6.3594e-05	9.0732e-05	5.3897e-05	3.2901e-06	0	8.7245e-05	0
802	5.9925	2.3881e-05	9.6931e-05	8.4294e-05	8.6258e-05	3.5903e-05	4.9137e-05	7.1469e-05	0	7.4055e-05	0.00010529	5.6984e-05	1.9032e-05	0	8.9664e-05	0
803	5.9875	3.7155e-05	0.00010959	9.0248e-05	0.00010448	4.1804e-05	5.5937e-05	9.5747e-05	0	9.2041e-05	0.00012414	6.4922e-05	2.6231e-05	0	0.000108	0
804	5.9825	4.9023e-05	0.00012511	0.00010197	0.00011478	4.8801e-05	6.4557e-05	0.00011318	0	0.00010481	0.0001338	7.2814e-05	3.5728e-05	0	0.00012792	1.1303e-05
805	5.9775	6.1089e-05	0.00013432	0.00010913	0.00012101	5.3056e-05	6.7974e-05	0.00012464	0	0.00011777	0.00014236	7.8529e-05	4.2882e-05	0	0.0001369	1.9131e-05
806	5.9725	8.3061e-05	0.00015309	0.00012434	0.00014589	6.1193e-05	7.6723e-05	0.00015587	7.3736e-06	0.00013394	0.00016906	8.9409e-05	7.1824e-05	0	0.00015845	3.743e-05
807	5.9675	9.5489e-05	0.0001603	0.0001352	0.00015577	6.855e-05	8.506e-05	0.00018388	1.7935e-05	0.000157	0.00018159	9.8507e-05	7.924e-05	1.9635e-06	0.00018013	4.7432e-05
808	5.9625	0.00012042	0.00019172	0.00015127	0.00017901	7.5505e-05	9.6636e-05	0.00021147	3.908e-05	0.00018475	0.00020947	0.00010877	0.00011502	1.599e-05	0.00020723	7.0266e-05
809	5.9575	0.00013847	0.00021425	0.00016862	0.00020816	8.6446e-05	0.00010891	0.00026522	5.6418e-05	0.00020881	0.00023711	0.00012288	0.00013622	2.9213e-05	0.00022855	8.8943e-05
810	5.9525	0.00015592	0.00022705	0.0001826	0.00022158	9.4283e-05	0.00011597	0.00027978	6.7496e-05	0.0002203	0.00026124	0.00013244	0.00015819	3.8119e-05	0.00025342	0.0001066
811	5.9475	0.00017496	0.00023678	0.0001965	0.00023406	0.00010356	0.00012213	0.00032207	7.3594e-05	0.00022487	0.00028316	0.00014342	0.00017707	5.2187e-05	0.00026934	0.00012052
812	5.9425	0.0002032	0.00027157	0.00021566	0.00025954	0.00011492	0.00013762	0.00036015	9.3621e-05	0.00025799	0.00030511	0.00015689	0.00019992	6.3928e-05	0.000299	0.00015334
813	5.9375	0.00023201	0.00030147	0.00024016	0.00028605	0.00012475	0.00015159	0.00040454	0.00011133	0.00028336	0.00034526	0.00017045	0.00023371	8.2696e-05	0.0003337	0.00017531
814	5.9325	0.00026477	0.00034153	0.00026985	0.00032364	0.00014121	0.000171	0.00045779	0.00013435	0.00031746	0.00037406	0.00018843	0.00026461	0.00010133	0.00037601	0.00020613
815	5.9275	0.00030587	0.00037206	0.00029513	0.00037383	0.00016066	0.00019383	0.00052444	0.00015983	0.00035681	0.00042041	0.00020859	0.00030765	0.00012379	0.0004126	0.00024306
816	5.9225	0.00033581	0.00040778	0.00032351	0.00039454	0.00017854	0.00020689	0.00057162	0.00017904	0.00038249	0.00046072	0.00022385	0.00034347	0.00014243	0.00044956	0.00027108
817	5.9175	0.00038025	0.00044929	0.00035922	0.00043242	0.00019567	0.00022866	0.00064172	0.0002056	0.00043504	0.0005085	0.00024672	0.00039377	0.00016534	0.00050201	0.00031683
818	5.9125	0.00042965	0.00049861	0.00039355	0.00047875	0.00021727	0.00025291	0.00072056	0.00023905	0.00048279	0.00056808	0.00027062	0.00044377	0.00019171	0.00054932	0.00036356
819	5.9075	0.00047252	0.0005441	0.00043324	0.00053763	0.000237	0.00027826	0.00080475	0.00027057	0.00053034	0.00062174	0.00029386	0.00048712	0.00021723	0.00060603	0.00040824
820	5.9025	0.00052998	0.00060516	0.00048025	0.00059575	0.00026249	0.00030545	0.00089219	0.00030982	0.00059321	0.00068917	0.00032258	0.0005616	0.00025092	0.00067499	0.00045997
821	5.8975	0.00059203	0.0006679	0.00052916	0.00065811	0.00028999	0.00033302	0.00099245	0.00034774	0.00065296	0.00075197	0.00035288	0.00061678	0.00028228	0.00074535	0.00051638
822	5.8925	0.00065613	0.00073277	0.00058599	0.00072614	0.00032289	0.0003672	0.001113	0.000394	0.00072397	0.00082825	0.00038566	0.0006906	0.00032061	0.00081219	0.00058608
823	5.8875	0.00073344	0.00081306	0.00064653	0.0007996	0.00035869	0.00040813	0.001236	0.00044713	0.00080318	0.0009165	0.00042358	0.00078849	0.00036064	0.00091214	0.00066467
824	5.8825	0.00083274	0.00091158	0.00072077	0.00088874	0.00040236	0.00045812	0.0013788	0.00050452	0.00088886	0.0010271	0.00046504	0.00088948	0.00041287	0.0010136	0.00075689
825	5.8775	0.00094316	0.0010294	0.00080846	0.00099553	0.00045207	0.00051356	0.001546	0.00057266	0.00099022	0.0011415	0.00051377	0.0010078	0.00046507	0.001143	0.00085961
826	5.8725	0.0010349	0.0011166	0.00088857	0.001107	0.00049544	0.0005598	0.0017378	0.00064259	0.001116	0.0012544	0.00055996	0.001114	0.0005159	0.0012511	0.00095691
827	5.8675	0.0011977	0.0012838	0.0010142	0.0012643	0.00056704	0.00064253	0.0019764	0.00074402	0.0012751	0.0014346	0.00062276	0.0012866	0.00059158	0.0014282	0.0011018
828	5.8625	0.0014118	0.0015072	0.0011766	0.0015166	0.00065367	0.00074794	0.0023472	0.0008761	0.001522	0.0016705	0.00070824	0.0015291	0.00068815	0.0016701	0.0013138
829	5.8575	0.0015252	0.0016353	0.0012737	0.0016343	0.00071604	0.00081382	0.0025523	0.00093241	0.0016154	0.0018074	0.00076055	0.0016631	0.00074919	0.0018145	0.0014354
830	5.8525	0.0017202	0.0018352	0.0014197	0.001843	0.00079506	0.00090382	0.0028506	0.0010568	0.0018358	0.0020107	0.00083492	0.0018667	0.00083739	0.0020289	0.0016189
831	5.8475	0.0018435	0.0019697	0.0015355	0.0019652	0.00085812	0.00097364	0.0030843	0.0011373	0.0019515	0.0021617	0.00089403	0.0020181	0.00090445	0.0021715	0.001745
832	5.8425	0.0020595	0.0021869	0.0017068	0.0022067	0.00095287	0.0010807	0.0034491	0.0012777	0.0021908	0.0024002	0.00097863	0.0022577	0.0010002	0.0023982	0.0019507
833	5.8375	0.0023144	0.0024594	0.0019099	0.0024693	0.0010676	0.0012099	0.0038842	0.0014395	0.0024608	0.0026869	0.0010786	0.0025463	0.0011196	0.0026932	0.0022062
834	5.8325	0.0026052	0.0027638	0.0021365	0.0027826	0.0011951	0.0013586	0.004369	0.0016124	0.0027643	0.0029983	0.0011858	0.0028744	0.0012466	0.0030169	0.0024828
835	5.8275	0.0029465	0.0031258	0.002403	0.0031528	0.0013452	0.0015317	0.0049489	0.001811	0.0031237	0.0033858	0.0013137	0.003264	0.0013947	0.0034074	0.002809
836	5.8225	0.0033073	0.0035111	0.0026933	0.0035478	0.0015096	0.0017215	0.005571	0.0020359	0.0035145	0.0037956	0.0014476	0.0036776	0.0015536	0.003821	0.0031607
837	5.8175	0.0037095	0.0039435	0.0030103	0.0039938	0.0016941	0.001933	0.0062759	0.0022791	0.0039646	0.0042412	0.0015936	0.0041319	0.0017266	0.0042696	0.0035582
838	5.8125	0.0041713	0.0044431	0.0033675	0.0044949	0.0018916	0.0021697	0.007027	0.0025417	0.0044536	0.0047473	0.0017597	0.0046695	0.0019164	0.0047944	0.0039997
839	5.8075	0.0046177	0.0049198	0.0037094	0.0049839	0.0020895	0.002402	0.0077988	0.0027802	0.0048896	0.0052366	0.0019129	0.0051748	0.0020984	0.0052792	0.004428
840	5.8025	0.0050757	0.0054293	0.0040639	0.0055116	0.0022892	0.0026447	0.0085759	0.0030263	0.0053813	0.0057362	0.0020711	0.0057176	0.002283	0.0058086	0.0048682
841	5.7975	0.0054737	0.0058792	0.0043672	0.0059625	0.002462	0.0028545	0.0092276	0.0032107	0.0057468	0.0061816	0.0022052	0.0061896	0.0024453	0.0062577	0.0052538
842	5.7925	0.0057605	0.0062183	0.004591	0.0063218	0.0025958	0.0030141	0.0097332	0.0033342	0.0060169	0.006485	0.0022982	0.0065407	0.0025521	0.0065909	0.0055445
843	5.7875	0.0059456	0.0064425	0.0047288	0.0065445	0.0026772	0.0031131	0.010021	0.0033806	0.0061541	0.006682	0.0023562	0.0067766	0.0026198	0.0067912	0.0057304
844	5.7825	0.0059846	0.006527	0.0047587	0.0066194	0.0026947	0.0031372	0.010062	0.0033412	0.0061396	0.0067214	0.002361	0.0068556	0.0026265	0.00684	0.0057923
845	5.7775	0.0058785	0.0064439	0.0046699	0.0065175	0.0026453	0.003077	0.0098454	0.0032306	0.0059695	0.0065857	0.0023105	0.0067515	0.0025703	0.0067211	0.0056983
846	5.7725	0.0055797	0.0061583	0.0044552	0.0062402	0.0025254	0.0029355	0.0093722	0.0030224	0.005615	0.0062515	0.002199	0.0064449	0.0024367	0.0063803	0.0054415
847	5.7675	0.0052169	0.0057755	0.0041664	0.0058562	0.0023649	0.0027433	0.0087324	0.0027858	0.0052063	0.0058239	0.0020564	0.0060329	0.0022711	0.0059478	0.0050941
848	5.7625	0.0047943	0.00535	0.0038423	0.0054146	0.0021768	0.0025189	0.0080305	0.0025327	0.0048349	0.0053516	0.0018975	0.0055649	0.0020888	0.0054699	0.0047023
849	5.7575	0.0044249	0.0048707	0.0035002	0.004943	0.001981	0.0022927	0.0072904	0.0022825	0.0045715	0.0049364	0.0017299	0.0051087	0.001894	0.0049586	0.004278
850	5.7525	0.0041545	0.0044205	0.0031684	0.0044769	0.0017858	0.0020601	0.0065762	0.0020628	0.0039485	0.0046257	0.0016257	0.0048738	0.0017508	0.0045794	0.0038926
851	5.7475	0.003536	0.0041824	0.0029524	0.0040457	0.0016037	0.0018466	0.006022	0.0018999	0.0034463	0.0039414	0.0014459	0.0042085	0.0015972	0.0042771	0.0037011
852	5.7425	0.0031365	0.0037581	0.0026904	0.0037656	0.0014381	0.0016542	0.0053702	0.0016535	0.0030598	0.0034837	0.001262	0.0037054	0.0013568	0.0035999	0.0032185
853	5.7375	0.0028012	0.0032331	0.0023123	0.0035653	0.001297	0.0014882	0.0047411	0.001434	0.0027314	0.0031148	0.0011272	0.0033182	0.0012032	0.0031913	0.002803
854	5.7325	0.0025042	0.0029077	0.0020659	0.003002	0.0012146	0.001426	0.0042461	0.0012718	0.0024387	0.0027764	0.0010084	0.0029749	0.0010661	0.0028501	0.0025023
855	5.7275	0.0022453	0.0026209	0.001859	0.0026852	0.0010895	0.0012412	0.0038222	0.0011335	0.0021919	0.0024919	0.0009051	0.0026785	0.00094734	0.0025583	0.0022439
856	5.7225	0.0020193	0.0023737	0.0016856	0.0024393	0.00094201	0.0010781	0.003465	0.0010189	0.0019781	0.0022393	0.0008181	0.0024173	0.00084306	0.0022926	0.0020317
857	5.7175	0.001835	0.0021645	0.0015301	0.0022307	0.0008529	0.00097687	0.0031464	0.00092105	0.0018049	0.0020342	0.00074158	0.002203	0.00075724	0.0020859	0.0018436
858	5.7125	0.0017008	0.0020233	0.0014248	0.0020828	0.00078596	0.00091015	0.0029268	0.00083915	0.0016674	0.0018856	0.00068488	0.0020423	0.00069364	0.0019508	0.0017113
859	5.7075	0.0015407	0.0018466	0.0012957	0.0019195	0.0007126	0.00082917	0.0026542	0.00074608	0.0015083	0.0017102	0.00062376	0.0018695	0.00062157	0.0017651	0.0015652
860	5.7025	0.0013683	0.0016626	0.0011594	0.0017377	0.00063751	0.00073758	0.0023664	0.00066375	0.0013535	0.0015236	0.0005574	0.0016708	0.00055022	0.0015657	0.0013988
861	5.6975	0.0012056	0.0014898	0.0010418	0.0015459	0.00056722	0.00065245	0.0021072	0.00057673	0.0011817	0.0013454	0.00049519	0.001478	0.00047501	0.0013806	0.0012376
862	5.6925	0.0010927	0.0013565	0.00095116	0.0014101	0.00051438	0.00059268	0.0019184	0.00051482	0.001072	0.0012184	0.00045068	0.0013394	0.00042443	0.001245	0.00112
863	5.6875	0.0011942	0.0014248	0.0010009	0.0013048	0.00048497	0.00056795	0.0017766	0.00046906	0.00097975	0.0013117	0.00046506	0.0014268	0.00044479	0.0013405	0.001182
864	5.6825	0.0011937	0.0014739	0.0009826	0.0012018	0.00045741	0.00053673	0.0016305	0.0004115	0.00088638	0.001347	0.00046527	0.0014653	0.00044271	0.0013785	0.0011913
865	5.6775	0.00081872	0.0010584	0.0007319	0.0010975	0.0003864	0.00044613	0.0014356	0.00036361	0.00079977	0.0009129	0.00034204	0.0010235	0.00029966	0.0009369	0.00085039
866	5.6725	0.00072746	0.00096939	0.0006619	0.0010121	0.00035339	0.00040723	0.0013128	0.00031916	0.00072515	0.00081753	0.00030472	0.0009255	0.00025548	0.00083826	0.00075997
867	5.6675	0.0006616	0.00089103	0.00060241	0.0009382	0.00032145	0.00037256	0.0011988	0.00028453	0.00066698	0.0007425	0.00027879	0.0008426	0.00022313	0.00076592	0.00069143
868	5.6625	0.00060035	0.00082204	0.00055653	0.00086908	0.00029001	0.00034218	0.001095	0.00025864	0.00060972	0.00068044	0.00025078	0.00077073	0.00019474	0.00069766	0.00062939
869	5.6575	0.0005404	0.00075884	0.00050779	0.00080717	0.00026323	0.00031288	0.00099994	0.00022631	0.00055611	0.00061676	0.00022852	0.00070036	0.00017023	0.00063482	0.00057299
870	5.6525	0.0004922	0.00070196	0.00046774	0.00074176	0.00024321	0.00028738	0.00092085	0.00020385	0.00051047	0.00056351	0.00021172	0.00064678	0.00014787	0.00057903	0.00052793
871	5.6475	0.00045396	0.00065432	0.00043135	0.00069866	0.00022491	0.00026786	0.00084746	0.00018011	0.00046684	0.00051322	0.00019481	0.00060208	0.00012809	0.00053492	0.00047853
872	5.6425	0.00041709	0.0006123	0.00040486	0.00065155	0.00020475	0.00024322	0.00078204	0.00016056	0.00043074	0.00046547	0.00017785	0.00054069	0.00010961	0.00048721	0.00043551
873	5.6375	0.00038025	0.00057283	0.00037316	0.00062268	0.00019237	0.00022684	0.00073138	0.00014444	0.00041358	0.00043976	0.00016761	0.00050071	9.4077e-05	0.00045895	0.00040505
874	5.6325	0.00035704	0.00053597	0.00034823	0.00058402	0.00017637	0.00021098	0.00067462	0.00012543	0.00037858	0.00040803	0.00015278	0.00046714	7.7485e-05	0.00042115	0.00037404
875	5.6275	0.0003373	0.00052168	0.00033461	0.00057147	0.00016852	0.0002003	0.00063387	0.00011179	0.00036869	0.00039294	0.00014647	0.00046264	7.3459e-05	0.00040618	0.00036037
876	5.6225	0.00030574	0.00048625	0.00030999	0.00053286	0.00015792	0.00018736	0.00058071	9.8143e-05	0.00034499	0.00035778	0.0001348	0.0004197	6.2806e-05	0.00036779	0.00032955
877	5.6175	0.00027348	0.00045223	0.00028778	0.0004993	0.00014092	0.00017171	0.0005381	8.3788e-05	0.00030862	0.00031592	0.00012228	0.00038362	4.2965e-05	0.00032939	0.00029548
878	5.6125	0.00028343	0.00044925	0.00028486	0.00049553	0.00013477	0.00016621	0.00052474	7.6364e-05	0.00030835	0.00032254	0.0001223	0.00038301	4.3769e-05	0.00033559	0.00029413
879	5.6075	0.00023699	0.0004082	0.00025599	0.00047143	0.0001232	0.00014452	0.00052165	5.9974e-05	0.00027371	0.00028292	0.00010787	0.00033453	2.6979e-05	0.00028956	0.00025591
880	5.6025	0.00021342	0.00037684	0.00023847	0.00042586	0.00011504	0.00013886	0.00043261	5.0879e-05	0.00025075	0.00025017	9.6622e-05	0.00030322	1.435e-05	0.00025868	0.00022866
881	5.5975	0.00020036	0.00036818	0.00023039	0.00042314	0.00010907	0.00013416	0.00042559	4.1175e-05	0.00023648	0.00024835	9.0753e-05	0.00028721	1.0801e-05	0.00024668	0.00021717
882	5.5925	0.0001768	0.00034491	0.00021248	0.00040664	0.00010016	0.00012259	0.00042314	3.0681e-05	0.0002123	0.00022012	8.4341e-05	0.00026552	2.1091e-06	0.00022731	0.00019845
883	5.5875	0.00016252	0.00032555	0.00019694	0.00036456	9.3281e-05	0.00011203	0.00033478	1.7881e-05	0.0001955	0.00019491	7.8594e-05	0.00023869	0	0.00021013	0.0001794
884	5.5825	0.00015937	0.00031914	0.00019649	0.00039485	9.2474e-05	0.00011312	0.00030962	1.4341e-05	0.00021623	0.00020415	7.4906e-05	0.00023619	0	0.00020408	0.0001693
885	5.5775	0.000151	0.00029833	0.00018425	0.00038413	8.7289e-05	0.00010714	0.00028633	1.1268e-05	0.00021169	0.00019373	6.9736e-05	0.00022912	0	0.00019494	0.00016234
886	5.5725	0.00013506	0.00029218	0.00017174	0.00035632	8.1472e-05	0.00010141	0.00027436	3.2703e-06	0.00017075	0.00017568	6.6153e-05	0.00021236	0	0.00017996	0.00014662
887	5.5675	0.0001268	0.0002852	0.00016548	0.00037283	8.0315e-05	9.8944e-05	0.00025349	1.3421e-06	0.00020298	0.00016956	6.3666e-05	0.00020177	0	0.00017226	0.00014497
888	5.5625	0.00012439	0.00027785	0.00016352	0.00033918	7.5125e-05	9.1155e-05	0.00025157	0	0.00017957	0.00016718	6.2997e-05	0.00019435	0	0.00016956	0.00013342
889	5.5575	0.00013521	0.00028752	0.00017252	0.00034553	7.7647e-05	9.6241e-05	0.0002562	4.5974e-06	0.00017461	0.00017102	6.6481e-05	0.0002127	0	0.00017743	0.00014192
890	5.5525	0.00010847	0.0002666	0.00015205	0.00030076	6.7849e-05	8.7041e-05	0.00022592	0	0.00015392	0.00015449	5.5866e-05	0.00018332	0	0.00015629	0.00011901
891	5.5475	7.8643e-05	0.00022897	0.00012567	0.0002719	5.4778e-05	7.0529e-05	0.00019552	0	0.00012301	0.00012094	4.6772e-05	0.00014027	0	0.00011833	8.9872e-05
892	5.5425	7.8008e-05	0.00021695	0.00012401	0.00027343	5.063e-05	6.9256e-05	0.00018934	0	0.00016788	0.00011211	4.1636e-05	0.00013595	0	0.00011451	9.2528e-05
893	5.5375	6.0975e-05	0.00020781	0.00011215	0.00025942	4.6629e-05	6.307e-05	0.00017014	0	0.00012174	0.00010136	3.6307e-05	0.00012012	0	0.00010287	8.0476e-05
894	5.5325	5.3738e-05	0.000194	0.00010737	0.00024471	4.1835e-05	5.6933e-05	0.00015604	0	0.00012741	9.3836e-05	3.6331e-05	0.00011902	0	9.1785e-05	6.9463e-05
895	5.5275	4.86e-05	0.00018476	0.00010095	0.00023946	3.9527e-05	5.2984e-05	0.00014487	0	0.00010945	8.9605e-05	3.3816e-05	0.00010273	0	8.6338e-05	6.6164e-05
896	5.5225	3.4604e-05	0.00018783	9.863e-05	0.00024579	4.0932e-05	5.9169e-05	0.00013258	0	0.00012973	8.121e-05	3.0759e-05	9.4573e-05	0	7.7223e-05	5.9604e-05
897	5.5175	3.4241e-05	0.00017598	9.2835e-05	0.00022147	3.6802e-05	5.3295e-05	0.00014047	0	0.00010904	7.4066e-05	2.9003e-05	9.7681e-05	0	7.0026e-05	5.1832e-05
898	5.5125	3.3302e-05	0.00017149	9.4626e-05	0.00020738	5.267e-05	7.3589e-05	0.00012341	0	0.00012311	7.5605e-05	3.0249e-05	8.8911e-05	0	7.4344e-05	5.6626e-05
899	5.5075	7.184e-05	0.00020978	0.00011809	0.00019461	5.4942e-05	7.7882e-05	0.00011552	0	0.00010172	0.00012022	4.0487e-05	0.00012779	0	0.00011218	8.1605e-05
900	5.5025	0.00012047	0.00025115	0.00013952	0.00020016	5.5048e-05	8.1554e-05	0.00012975	0	0.00010227	0.000165	5.1048e-05	0.00017394	0	0.00015468	0.00011008
901	5.4975	2.0765e-05	0.00016461	8.1795e-05	0.00019047	2.991e-05	4.5773e-05	9.9194e-05	0	6.9281e-05	7.2933e-05	2.9466e-05	7.5351e-05	0	5.8696e-05	4.089e-05
902	5.4925	4.6502e-06	0.0001528	7.9505e-05	0.00018712	2.1717e-05	3.8422e-05	9.4953e-05	0	6.3535e-05	5.0262e-05	2.1134e-05	6.4286e-05	0	4.2463e-05	2.4648e-05
903	5.4875	7.6628e-05	0.00020311	0.00010481	0.00017096	1.7728e-05	3.5254e-05	8.1999e-05	0	5.0349e-05	0.00012023	3.8514e-05	0.00013252	0	0.00011895	7.1404e-05
904	5.4825	4.3177e-05	0.00018291	9.85e-05	0.00017007	1.6621e-05	3.5365e-05	7.0076e-05	0	5.4496e-05	7.8561e-05	3.0533e-05	0.00010076	0	8.8236e-05	6.2256e-05
905	5.4775	4.6596e-05	0.00018281	9.4218e-05	0.00017558	1.9862e-05	3.2466e-05	7.9557e-05	0	6.357e-05	7.5499e-05	3.0135e-05	9.3342e-05	0	8.2377e-05	6.1753e-05
906	5.4725	0	0.00013269	6.4178e-05	0.00017108	1.7186e-05	3.2118e-05	6.79e-05	0	6.2432e-05	3.3274e-05	1.8805e-05	4.5439e-05	0	3.2251e-05	1.7166e-05
907	5.4675	2.0863e-06	0.00013125	7.7084e-05	0.00017839	2.3277e-05	3.432e-05	7.2051e-05	0	8.6404e-05	3.8682e-05	1.9767e-05	3.7848e-05	0	4.4573e-05	2.0364e-05
908	5.4625	0.00019972	0.00032786	0.00020253	0.00051016	5.723e-05	8.2578e-05	0.00029471	6.4317e-05	0.00034981	0.00024753	8.0831e-05	0.00025798	0	0.00024769	0.00018501
909	5.4575	0.00015435	0.00031421	0.00017425	0.00044076	4.9782e-05	7.6159e-05	0.00023828	0	0.0002128	0.00022821	7.0535e-05	0.00023996	0	0.00021947	0.00016576
910	5.4525	0	0.0001367	6.5877e-05	0.00017583	1.7185e-05	3.0143e-05	6.3695e-05	0	6.8446e-05	3.4233e-05	1.8943e-05	4.3088e-05	0	2.8514e-05	1.0048e-05
911	5.4475	4.5946e-07	0.0001295	6.6848e-05	0.00018037	1.3921e-05	2.8908e-05	7.6041e-05	0	6.263e-05	4.0204e-05	1.6006e-05	4.6088e-05	0	3.1923e-05	9.9677e-06
912	5.4425	0	0.00012637	6.0575e-05	0.00018053	1.3752e-05	2.9335e-05	6.5425e-05	0	3.8498e-05	4.3657e-05	1.1066e-05	4.7351e-05	0	3.5164e-05	1.2843e-05
913	5.4375	0	0.00010743	4.9305e-05	0.0001555	1.3948e-05	2.5921e-05	3.3722e-05	0	2.156e-05	2.3016e-05	7.8784e-06	2.7185e-05	0	1.6176e-05	0
914	5.4325	0	0.00010603	4.8946e-05	0.00013347	1.1567e-05	1.993e-05	2.293e-05	0	1.82e-05	1.2366e-05	6.4961e-06	1.2056e-05	0	1.435e-05	0
915	5.4275	0	0.00010347	4.726e-05	0.00014583	9.238e-06	1.5423e-05	2.146e-05	0	2.9053e-05	1.7999e-06	4.8924e-06	1.0778e-05	0	9.1923e-06	0
916	5.4225	2.7592e-05	0.00014133	7.0491e-05	0.00023043	2.1188e-05	3.4399e-05	6.0919e-05	0	0.00012704	5.5226e-05	2.0403e-05	6.1348e-05	0	6.6751e-05	2.5092e-05
917	5.4175	2.419e-05	0.00015479	7.9856e-05	0.00025486	3.0159e-05	4.6911e-05	6.8895e-05	0	0.00013685	8.0423e-05	2.6861e-05	7.4155e-05	0	6.8893e-05	3.7595e-05
918	5.4125	2.3828e-05	0.00015263	7.8235e-05	0.00024165	3.332e-05	4.7354e-05	8.0011e-05	0	0.00010478	7.983e-05	2.845e-05	8.2956e-05	0	6.6455e-05	3.3059e-05
919	5.4075	0	0.00012712	6.2565e-05	0.00017774	1.7178e-05	2.4976e-05	7.7863e-05	0	6.7283e-05	4.4751e-05	1.8486e-05	4.4983e-05	0	3.964e-05	2.0493e-07
920	5.4025	1.9928e-05	0.0001505	7.2319e-05	0.0002012	2.3324e-05	3.18e-05	0.00013366	0	0.00010616	6.8301e-05	2.6014e-05	6.3571e-05	0	6.9052e-05	2.0178e-05
921	5.3975	9.1427e-05	0.00022385	0.00011942	0.00026863	3.8951e-05	5.8255e-05	0.00021602	0	0.00013952	0.00014861	4.5847e-05	0.000146	0	0.00014539	7.8843e-05
922	5.3925	1.5235e-05	0.00014583	6.915e-05	0.00018982	1.7006e-05	2.6336e-05	0.000106	0	8.5893e-05	7.0644e-05	2.0963e-05	6.997e-05	0	5.8737e-05	1.8115e-05
923	5.3875	0	0.00011453	3.9596e-05	0.00016315	2.0588e-05	2.749e-05	5.3582e-05	0	6.8201e-05	4.5557e-05	1.2461e-05	4.082e-05	0	2.1153e-05	0
924	5.3825	0	0.00013348	4.9879e-05	0.00016681	5.8417e-05	8.5223e-05	1.8004e-05	0	5.2004e-05	3.1467e-05	1.1045e-05	2.178e-05	0	3.5129e-05	4.7685e-06
925	5.3775	0	0.00011038	4.473e-05	0.00016706	6.1212e-05	7.9803e-05	9.595e-06	0	3.4292e-05	2.2139e-05	7.6263e-06	2.0523e-05	0	1.5305e-05	0
926	5.3725	0	8.9597e-05	2.6281e-05	0.0001422	2.2422e-05	3.4818e-05	1.4193e-06	0	1.587e-05	3.9057e-06	0	0	0	2.5378e-06	0
927	5.3675	0	8.3764e-05	2.7435e-05	0.00013016	7.5706e-06	1.7829e-05	0	0	2.4071e-06	4.89e-06	0	0	0	0	0
928	5.3625	0	8.8337e-05	3.69e-05	0.00012844	7.6577e-06	1.7686e-05	6.434e-06	0	7.4705e-06	1.7143e-05	1.2839e-06	0	0	0	0
929	5.3575	0	8.8827e-05	3.9678e-05	0.00014737	6.1614e-06	1.3328e-05	1.692e-05	0	2.1536e-05	2.0125e-05	6.6517e-06	4.0056e-06	0	8.7101e-06	0
930	5.3525	0	9.4134e-05	4.5056e-05	0.00014459	5.5363e-06	1.8392e-05	2.2755e-05	0	1.6717e-05	1.4487e-05	9.4568e-06	0	0	1.0089e-05	0
931	5.3475	5.332e-07	0.00012421	6.4035e-05	0.00016656	1.4617e-05	3.3318e-05	3.54e-05	0	4.8796e-05	5.615e-05	1.7385e-05	4.3012e-05	0	4.2054e-05	1.5526e-05
932	5.3425	0	0.00010245	5.2696e-05	0.00015185	0	1.1969e-05	2.0942e-05	0	4.8449e-05	3.4834e-05	8.946e-06	2.3249e-05	0	2.5315e-05	0
933	5.3375	0	8.5054e-05	3.4099e-05	0.00012531	0	3.8527e-06	0	0	4.9378e-06	2.9314e-06	0	6.8885e-06	0	0	0
934	5.3325	0	7.1059e-05	1.8752e-05	0.00010524	0	0	0	0	0	0	0	0	0	0	0
935	5.3275	0	6.8372e-05	2.1881e-05	0.00012133	0	0	0	0	2.3007e-06	0	0	0	0	0	0
936	5.3225	0	6.8639e-05	1.5476e-05	0.00012606	0	0	0	0	3.2668e-06	0	0	0	0	0	0
937	5.3175	0	6.5634e-05	2.0865e-05	0.00011278	0	0	0	0	0	0	3.5255e-07	0	0	0	0
938	5.3125	0	7.0286e-05	3.146e-05	0.00013856	0	2.6362e-06	5.4137e-06	0	6.7309e-06	5.2688e-06	1.0196e-05	0	0	0	0
939	5.3075	0	6.8672e-05	2.3062e-05	0.00012448	0	0	0	0	3.1887e-06	0	8.6765e-06	0	0	0	0
940	5.3025	0	6.3916e-05	2.2604e-05	0.00011611	0	0	0	0	0	0	7.6374e-06	0	0	0	0
941	5.2975	0	6.3148e-05	1.5876e-05	0.0001073	0	0	0	0	0	0	1.3059e-05	0	0	0	0
942	5.2925	0	7.2195e-05	1.7513e-05	0.00011	0	0	0	0	4.5585e-06	9.8187e-07	1.7063e-05	0	0	0	0
943	5.2875	0	6.2042e-05	2.6538e-05	0.00011978	0	0	0	0	1.5333e-05	6.7854e-08	1.9276e-05	0	0	0	0
944	5.2825	0	6.9206e-05	2.9347e-05	0.00011793	5.4554e-06	0	4.5596e-06	0	2.8433e-05	8.623e-06	2.8204e-05	0	0	0	0
945	5.2775	0	7.1354e-05	2.7544e-05	0.0001218	8.7383e-06	0	0	0	2.1228e-05	1.7248e-05	3.2706e-05	0	0	0	0
946	5.2725	0	6.3629e-05	2.3878e-05	0.00010621	2.2683e-05	0	0	0	9.1381e-06	1.3261e-05	3.1511e-05	0	0	0	0
947	5.2675	0	5.4818e-05	2.2096e-05	9.9046e-05	7.2312e-05	0	0	0	2.8177e-06	0	4.586e-05	0	0	0	0
948	5.2625	0	4.6788e-05	4.0163e-05	0.00010657	0.0001247	0	0	0	1.4166e-05	0	6.1914e-05	0	0	0	0
949	5.2575	0	6.4057e-05	6.3437e-05	0.00015306	0.00020491	0	4.596e-05	6.6556e-05	0.00019952	2.8338e-05	7.2698e-05	0	0	1.5352e-05	0
950	5.2525	9.2348e-05	0.00014058	0.00016134	0.00023607	0.0005749	0.00018383	0.00012042	0.00012753	0.00026019	0.00015246	0.00012567	8.5848e-05	2.5775e-05	0.00012445	0.00010404
951	5.2475	0.0012907	0.0012021	0.0010213	0.00084483	0.0042017	0.0045586	0.00021375	0.0012348	0.00030475	0.0014675	0.00050246	0.0013509	0.00046081	0.0013484	0.0011208
952	5.2425	0.0027604	0.0030375	0.0019507	0.0014246	0.010381	0.013446	0.00010007	0.0012687	0.00010455	0.0032041	0.00099042	0.0032525	0.0010416	0.0032798	0.0026478
953	5.2375	0.0027484	0.0030249	0.0018668	0.0013657	0.010445	0.013686	4.6291e-05	0.00081937	4.1966e-05	0.0031027	0.00096512	0.0032657	0.0010032	0.00326	0.0025412
954	5.2325	0.00019776	0.00039895	0.00028434	0.00025474	0.0022108	0.0016742	0	2.8532e-05	1.2855e-05	0.00029749	0.00020358	0.00033421	9.4813e-05	0.00028314	0.00026456
955	5.2275	1.8523e-05	0.00014786	9.5881e-05	0.00016918	0.00059969	0.00024806	0	0	8.3696e-06	4.8286e-05	0.00010094	6.3833e-05	0	4.6212e-05	2.3701e-05
956	5.2225	2.9578e-05	0.00014095	5.8759e-05	0.00017629	0.000255	0.0001233	2.533e-06	0	2.351e-05	5.6724e-05	7.0949e-05	4.6036e-05	0	3.9348e-05	2.3109e-05
957	5.2175	1.997e-05	0.00013058	4.6291e-05	0.00018983	0.000154	9.8303e-05	0	0	2.4075e-05	4.5415e-05	7.4388e-05	3.4757e-05	0	1.5034e-05	1.7688e-05
958	5.2125	5.4118e-05	0.00015116	7.203e-05	0.00022547	0.00010237	9.4898e-05	2.2587e-05	0	5.6201e-05	8.4136e-05	9.0274e-05	8.4762e-05	0	7.5906e-05	4.3909e-05
959	5.2075	9.1769e-05	0.00020255	0.0001044	0.00025608	9.3645e-05	0.000108	4.9013e-05	0	7.2796e-05	0.00012779	9.5901e-05	0.00013207	0	0.00013473	8.4269e-05
960	5.2025	6.6169e-05	0.00019357	8.3502e-05	0.00019649	8.4889e-05	0.00010349	4.2708e-06	0	4.122e-05	9.589e-05	9.3459e-05	9.7037e-05	0	0.00010637	7.183e-05
961	5.1975	1.9382e-05	0.00011843	4.6079e-05	0.00017045	5.1238e-05	6.5593e-05	0	0	1.6803e-05	5.4454e-05	9.1948e-05	3.6527e-05	0	3.3112e-05	2.6745e-05
962	5.1925	8.2197e-05	0.00018097	8.8215e-05	0.0001902	7.7078e-05	0.00011245	0	0	1.6589e-05	0.0001044	9.8455e-05	0.00012248	0	0.00011	7.0277e-05
963	5.1875	2.5653e-05	0.00015212	5.4701e-05	0.00018265	6.5828e-05	0.00010397	0	0	2.5152e-05	6.0415e-05	8.3713e-05	7.1986e-05	0	5.8591e-05	1.5525e-05
964	5.1825	0	9.0448e-05	2.8441e-05	0.00015056	2.1967e-05	3.297e-05	0	0	6.2014e-06	1.5821e-05	8.4644e-05	7.9424e-06	0	0	0
965	5.1775	0	9.1943e-05	2.2558e-05	0.00015517	1.6164e-05	3.2933e-05	0	0	9.1912e-06	2.8623e-05	8.9369e-05	0	0	4.02e-06	0
966	5.1725	2.5059e-06	0.00011545	2.8446e-05	0.00015171	1.2696e-05	3.6049e-05	0	0	1.6617e-05	3.029e-05	7.6317e-05	1.3731e-05	0	8.4353e-06	0
967	5.1675	0	9.351e-05	2.4455e-05	0.00014733	9.9252e-06	2.7668e-05	0	0	2.0005e-05	3.4846e-05	9.8836e-05	7.4318e-06	0	0	0
968	5.1625	0	9.1351e-05	2.4497e-05	0.00015927	1.0388e-05	2.9017e-05	0	0	4.6376e-06	2.9966e-05	0.00012507	9.1736e-06	0	6.5291e-06	0
969	5.1575	0	8.3458e-05	3.0958e-06	0.0001586	6.7255e-06	2.9368e-05	0	0	3.0966e-06	3.2591e-06	0.00010818	7.4828e-06	0	0	0
970	5.1525	0	9.2292e-05	1.5139e-05	0.00017298	7.0609e-06	2.9581e-05	0	0	2.6841e-05	2.347e-05	0.00013072	1.8372e-05	0	1.5725e-05	0
971	5.1475	7.2322e-06	0.00010373	1.7374e-05	0.00015512	4.6807e-06	2.7766e-05	0	0	2.2393e-05	2.4383e-05	0.00017442	8.6477e-06	0	3.4567e-06	0
972	5.1425	3.2985e-05	0.0001076	1.7518e-05	0.0001675	7.3127e-06	3.2339e-05	0	0	2.8325e-05	5.2615e-05	0.00018204	3.1806e-05	0	3.3255e-05	0
973	5.1375	2.8949e-05	0.00010804	3.6559e-05	0.00018905	9.2148e-06	3.1325e-05	0	0	5.4344e-05	4.4518e-05	0.0001801	1.6827e-05	0	2.6711e-05	0
974	5.1325	4.0959e-05	0.00011688	4.9515e-05	0.00016447	1.1337e-05	3.7685e-05	0	0	4.8302e-05	5.885e-05	0.00024368	2.4493e-05	3.0636e-05	3.4356e-05	0
975	5.1275	4.048e-05	0.00011028	5.7688e-05	0.00017224	1.3441e-05	3.4506e-05	0	0	4.1829e-05	6.6828e-05	0.00025817	1.1847e-05	4.2938e-05	3.2092e-05	0
976	5.1225	5.0987e-05	9.4662e-05	5.4149e-05	0.00018151	1.7826e-05	3.4644e-05	0	0	4.8401e-05	8.1089e-05	0.00024246	2.5921e-05	2.597e-05	3.4248e-05	2.4153e-06
977	5.1175	0.00031556	0.00035259	0.00027185	0.00026288	8.9536e-05	0.00010956	0	3.1132e-05	9.2216e-05	0.00036307	0.00039267	0.00031386	0.00018014	0.00032775	0.00024386
978	5.1125	0.00098642	0.0010818	0.00067791	0.00042656	0.00023936	0.00033054	0	4.9984e-05	0.00010877	0.0011262	0.0006418	0.0011321	0.00046193	0.0011143	0.00085181
979	5.1075	0.00044811	0.00049936	0.00035903	0.00031121	0.00013197	0.00015424	7.4251e-06	7.3936e-05	0.0001414	0.00050576	0.00044983	0.00046275	0.00023859	0.00046341	0.00036532
980	5.1025	0.0010568	0.0011546	0.00072283	0.00048621	0.00027056	0.00037706	0	7.6762e-05	0.00017043	0.0011694	0.0006584	0.0011912	0.00047635	0.0011799	0.00090227
981	5.0975	0.00029015	0.00042551	0.00023803	0.00025893	0.00013731	0.00017983	0	2.8556e-05	5.4341e-05	0.00035046	0.00054952	0.00034305	0.00030483	0.00034297	0.00026168
982	5.0925	6.882e-05	0.0001513	6.5122e-05	0.00017982	6.4575e-05	9.2002e-05	0	2.9795e-05	1.8858e-05	7.5252e-05	0.00043037	4.4455e-05	0.00017975	4.3951e-05	3.9182e-05
983	5.0875	7.2312e-05	0.00013288	4.0267e-05	0.0001735	2.0033e-05	3.2972e-05	0	4.1529e-05	2.919e-05	6.7661e-05	0.00039607	4.6752e-05	0.00015563	2.5248e-05	0
984	5.0825	0.00011247	0.00015249	4.7085e-05	0.00019012	3.2759e-05	5.6103e-05	0	4.9331e-05	2.7573e-05	8.0522e-05	0.00056196	5.9162e-05	0.00028375	4.3305e-05	6.2738e-06
985	5.0775	5.0318e-05	9.5356e-05	1.1215e-05	0.00016876	1.5671e-05	3.3923e-05	0	0.00010515	2.9409e-05	1.9932e-05	0.00057815	0	0.00027854	1.8209e-05	0
986	5.0725	5.3242e-05	9.3807e-05	9.2232e-06	0.00016412	1.9664e-05	3.315e-05	0	9.176e-05	4.0474e-05	5.1711e-05	0.00049002	1.6943e-05	0.00020692	2.7895e-05	0
987	5.0675	8.6353e-05	0.00011183	6.2614e-06	0.00017534	2.5869e-05	3.5713e-05	0	7.7922e-05	5.5288e-06	2.2458e-05	0.00065226	2.1891e-05	0.00033431	2.0868e-05	0
988	5.0625	6.5358e-05	6.9573e-05	0	0.00016339	1.3525e-05	8.4076e-06	0	0.00013723	1.3409e-05	1.6583e-05	0.00079176	0	0.00043074	0	0
989	5.0575	6.4659e-05	4.5579e-05	0	0.00015464	1.3057e-05	9.4507e-06	0	0.00015487	1.8222e-05	1.9972e-05	0.00065312	0	0.00032323	0	0
990	5.0525	8.3227e-05	5.1702e-05	0	0.0001893	1.0205e-05	1.2861e-05	0	0.00015162	1.0235e-05	3.8268e-05	0.00075571	0	0.00041191	0	0
991	5.0475	0.00019367	6.6855e-05	0	0.0001892	7.5534e-06	1.0916e-05	0	0.00025069	7.1776e-06	0.00013745	0.0011173	0.00010511	0.00066776	0	0
992	5.0425	0.00011937	9.0321e-05	0	0.00015305	9.063e-06	1.8573e-05	0	0.00031238	2.1202e-05	2.6154e-05	0.0010135	5.9849e-05	0.00060821	0.00013231	0
993	5.0375	0.00011506	0.00022486	4.5612e-05	0.00017353	1.2622e-05	2.7914e-05	0	0.00028473	2.925e-05	2.0356e-05	0.00093993	0	0.00052478	6.1876e-06	3.0972e-05
994	5.0325	0.00015348	8.9383e-05	0	0.00018688	1.9986e-05	2.479e-05	0	0.00036773	2.522e-05	3.6667e-05	0.0014448	0	0.00091041	0	0
995	5.0275	0.00013989	5.4314e-05	0	0.00015544	1.725e-05	1.854e-05	0	0.00048155	1.8564e-05	2.0746e-05	0.001522	0	0.00096393	0	0
996	5.0225	0.0001799	0.00011802	0	0.0002362	4.2892e-05	4.6504e-05	0	0.00047381	9.0404e-05	8.1674e-05	0.0012336	2.4811e-05	0.00073698	1.0249e-05	0
997	5.0175	0.00023341	8.4528e-05	0	0.00020818	4.543e-05	3.374e-05	0	0.0005126	5.9925e-05	5.8891e-05	0.001767	2.6978e-05	0.0011671	2.4311e-06	0
998	5.0125	0.00024911	8.4581e-05	0	0.0001919	4.6529e-05	2.4472e-05	0	0.00072913	4.7969e-05	4.6411e-05	0.0022561	2.5461e-05	0.0015383	5.0893e-06	0
999	5.0075	0.00022349	8.463e-05	6.7491e-06	0.00022078	5.6845e-05	3.5434e-05	0	0.0007506	6.4433e-05	7.6414e-05	0.0017721	1.927e-05	0.0011398	2.4826e-05	0
1000	5.0025	0.000232	3.7934e-05	0	0.00017425	4.7297e-05	1.6178e-05	0	0.00069536	5.1369e-05	5.3977e-05	0.0020685	0	0.0014029	6.5073e-06	0
1001	4.9975	0.00028198	2.735e-05	0	0.00019128	5.7064e-05	8.7157e-06	0	0.00098773	2.5742e-05	6.2309e-05	0.0031772	5.4833e-06	0.0022863	2.3336e-05	0
1002	4.9925	0.00028466	6.4276e-05	0	0.00018192	6.4384e-05	1.0354e-05	0	0.0011634	0	4.1858e-05	0.0028192	0	0.0019569	4.688e-06	0
1003	4.9875	0.0003112	6.5853e-05	0	0.00018696	7.9754e-05	1.4165e-05	0	0.0010064	1.2362e-05	6.6773e-05	0.0024887	0	0.0017209	2.6103e-06	0
1004	4.9825	0.00037267	6.6022e-05	1.3007e-05	0.00020131	9.7992e-05	1.4162e-05	0	0.0012979	2.8567e-05	0	0.0041752	0	0.0031255	0	0
1005	4.9775	0.0003569	1.2037e-05	1.383e-05	0.00020474	0.0001049	8.5897e-06	0	0.0017784	2.8833e-05	4.2593e-05	0.004553	0	0.0033993	0	2.7412e-07
1006	4.9725	0.00033656	2.4218e-05	0	0.00021732	0.00012038	1.554e-05	0	0.0016147	3.919e-05	7.8834e-05	0.0033393	1.1281e-06	0.0024076	0	0
1007	4.9675	0.00048686	9.2322e-05	0	0.00021839	0.00015317	1.6968e-05	0	0.0017156	3.6403e-06	0.00010323	0.0050846	8.1591e-06	0.0039549	6.2552e-06	3.012e-05
1008	4.9625	0.00055241	9.5101e-05	0	0.00026422	0.00016723	1.6992e-05	0	0.0025677	6.922e-06	7.0631e-05	0.0070331	1.6545e-05	0.0055302	0	4.712e-05
1009	4.9575	0.00042414	7.7269e-05	0	0.0002129	0.00016842	1.3654e-05	0	0.0026306	3.0166e-06	5.6288e-05	0.0053145	0	0.0040009	0	9.2174e-06
1010	4.9525	0.00056864	5.7243e-05	0	0.00021638	0.00023574	1.8318e-05	0	0.0023583	2.3433e-05	0	0.0058563	0	0.0045984	0	5.7081e-05
1011	4.9475	0.00081661	1.7777e-05	0	0.00019387	0.00029651	1.0926e-05	0	0.003502	4.669e-05	3.7774e-06	0.010014	0	0.0081442	0	0.000143
1012	4.9425	0.00065178	5.5275e-05	0	0.00020458	0.00027553	1.9056e-06	0	0.004296	8.1503e-05	3.7389e-05	0.0092185	1.555e-05	0.0072395	0	8.0028e-05
1013	4.9375	0.00067804	8.739e-05	0	0.00027271	0.00036288	1.6547e-05	0	0.0036773	0.00017027	6.6969e-05	0.0070504	4.5087e-05	0.0055425	0	8.323e-05
1014	4.9325	0.0011251	5.6924e-05	0.00013716	0.00030272	0.0005595	1.491e-05	9.0027e-06	0.0046868	0.00024291	0.00011196	0.01282	5.2498e-05	0.010839	1.5861e-05	0.0003438
1015	4.9275	0.0011361	3.9676e-05	0.00011369	0.00029334	0.00055885	6.94e-06	2.1327e-05	0.0065481	8.288e-05	0.00012878	0.015445	2.2114e-06	0.012813	0	0.00037096
1016	4.9225	0.00083111	4.6242e-05	7.0296e-05	0.00029316	0.00060859	1.8562e-05	0	0.005938	4.0152e-05	0.00014995	0.010735	0	0.0083679	0	0.00023077
1017	4.9175	0.0013772	4.7871e-05	0.00040867	0.00035859	0.0010517	2.0363e-05	0	0.0059444	2.1528e-05	9.7338e-05	0.014606	0	0.012575	0	0.00065905
1018	4.9125	0.0018509	3.2741e-05	0.00065986	0.00035085	0.0012216	1.5604e-05	0	0.0091615	1.5211e-05	7.2125e-05	0.023269	3.9703e-05	0.020215	0	0.0011769
1019	4.9075	0.0011924	3.1315e-05	0.00034262	0.00031885	0.0010586	2.3543e-05	0	0.0097855	8.6256e-05	6.2038e-05	0.0194	0.00010018	0.015895	0	0.00064517
1020	4.9025	0.0016756	3.68e-05	0.00087393	0.00034389	0.0017347	2.8342e-05	0	0.0083197	8.3852e-05	4.6236e-05	0.015462	0.00010095	0.013543	0	0.0010619
1021	4.8975	0.0029974	6.9684e-05	0.0021302	0.00047898	0.0025114	4.9708e-05	0	0.011769	6.3023e-05	7.9977e-05	0.029642	1.8668e-05	0.027136	0	0.0031777
1022	4.8925	0.0022162	0	0.0015689	0.00041628	0.0021006	3.746e-05	0	0.014905	4.1544e-05	0.00010642	0.033662	0	0.029209	0	0.0027295
1023	4.8875	0.0017065	7.8767e-05	0.0012859	0.00038783	0.0026265	2.0077e-05	0	0.012364	4.0287e-05	0.00013592	0.022179	6.4965e-05	0.018418	0	0.0012984
1024	4.8825	0.0041019	4.714e-05	0.0047724	0.00053883	0.0045597	2.9653e-05	0	0.013158	0	9.777e-05	0.026061	3.2978e-05	0.026789	0	0.0060779
1025	4.8775	0.004398	3.1586e-05	0.005619	0.00056446	0.0044116	1.599e-05	0	0.019314	0	0.00014068	0.04569	0	0.044648	0	0.0088413
1026	4.8725	0.0023882	2.7461e-05	0.0021869	0.00046828	0.0038558	0	0	0.018332	2.6352e-05	0.0001544	0.041941	1.2272e-06	0.036686	1.3239e-05	0.0033356
1027	4.8675	0.0051213	8.3364e-05	0.0079967	0.00067127	0.006822	0	0	0.013205	0.000109	0.00028234	0.02261	6.8643e-05	0.019774	0.00012025	0.0090003
1028	4.8625	0.0078902	5.4796e-05	0.01515	0.00092512	0.0080295	1.115e-05	0	0.016738	9.7838e-05	0.000212	0.025194	0.00014058	0.033086	0	0.022017
1029	4.8575	0.0045395	0	0.008156	0.00060252	0.0052564	1.9951e-05	0	0.022475	0.00013856	0.00021854	0.048811	0	0.054877	0	0.014694
1030	4.8525	0.0044239	5.9588e-05	0.007601	0.00070435	0.0056219	5.9815e-05	0	0.018164	9.0936e-05	0.00021552	0.051584	0	0.047134	0	0.0077078
1031	4.8475	0.011834	0.00043757	0.027796	0.0019668	0.0096941	9.9405e-05	0	0.0095186	8.1612e-05	0.00022863	0.030395	0.00036974	0.019932	0	0.033151
1032	4.8425	0.010724	4.8023e-05	0.031622	0.0018078	0.0096007	1.5846e-05	3.7307e-05	0.0084593	0	0.0001624	0.0062347	0.00063647	0.00079568	2.9825e-05	0.045619
1033	4.8375	0.0025315	0.00013962	0.010531	0.00068215	0.0050439	2.0347e-05	0.00015016	0.013928	0	0	0	0.00021188	0.001654	0	0.022178
1034	4.8325	0.0062185	0.00067045	0	0.0028312	0.00065775	0.00015432	0.0011406	0.017254	0.00024098	0.00064192	0	0.0007077	0.010912	0.00016331	0
1035	4.8275	0.015656	0.00080197	0.0066526	0.0039943	0	0.00013889	0.0012511	0.015142	0.00028216	0.00091679	0	0.00097782	0.01654	3.2891e-05	0
1036	4.8225	0.013472	0.00049381	0.012362	0.00070446	0	0.00027213	0	0.010626	0.00014575	0.00082152	0	0.00037416	0.01565	9.1783e-05	0.0081091
1037	4.8175	0.0088284	0.0013896	0.0052141	0.0016531	0	0.00094175	0.0014067	0.0069313	0.00054024	0.0041455	0	0.0027052	0.010325	0.00075503	0.0046624
1038	4.8125	0.0088401	0.0022487	0	0.0080273	0	0.0012734	0.010278	0.005356	0.0018474	0.0078477	0	0.0048634	0.0028778	0.0010341	0
1039	4.8075	0.0087547	0.00052957	0	0.0078842	0.0016412	0.0012207	0.01375	0.0047575	0.00087141	0.0064276	0	0.001322	0	0	0
1040	4.8025	0.0013108	5.7283e-05	0.0026165	0.0044195	0.0014505	0.00078135	0.00075719	0.0039966	0	0.0002884	0	0	0	0	0.0048445
1041	4.7975	0	0	0	0	0.010781	0.0030173	0	0.0020205	0	0	0	0	0	0	0
1042	4.7925	0	0	0	0	0.010564	0.0018835	0	0	0	0	0	0	0	0	0
1043	4.7875	0	0	0	0	0.0030128	0.00019163	0	0.0016788	0	0	0.006971	0	0.0017176	0	0
1044	4.7825	0	0.00034896	0.016873	0	0	0.00035673	0.0023128	0	0	0	0	0.0014566	0	0.0026675	0.0025992
1045	4.7775	0.0011022	0.0020917	0.023723	0.0020269	0.0027587	0.00026297	0.0039707	0.0054637	0	0.00042683	0	0.0036437	0.0034773	0.0033166	0.0018631
1046	4.7725	0.0014609	0.0011251	0.017279	0.0010356	0.0090817	0.00020893	0.0021913	0.011689	0	0.00049655	0	0.0015261	0.02214	0.0018719	0.00071005
1047	4.7675	0.0006488	0	0.024961	0	0.010876	7.4937e-05	0.00086076	0.013543	0	0	0.0083116	8.6207e-05	0.027231	0.00069992	0.00048495
1048	4.7625	0.00053386	0.00039221	0.032331	0	0.010076	4.8997e-05	0.00050208	0.015009	0	0	0.0066915	0.00061468	0.020709	0.0012196	0.00033195
1049	4.7575	0.00071967	0.0010978	0.01528	0.0007463	0.0056967	8.5428e-06	0.00067975	0.014392	0	2.5852e-05	0.00032312	0.00098289	0.0082302	0.0011216	0.00030038
1050	4.7525	0.00048638	0.00047022	0.0031131	2.7619e-05	0.0022615	0	0.00052824	0.0064714	1.9828e-05	0	0	0.0004115	3.8546e-06	0.00034369	0.00030482
1051	4.7475	0	0	0.0023523	0.00023924	0.0018405	0	0.00014481	0.002586	0	0	0.010314	0.00089799	0.0056428	0	0
1052	4.7425	0.00030182	0.00051874	0.0018896	0.00027821	0.0010706	2.6997e-05	0	0.0022589	0	0.0011301	0.015505	0.00099071	0.012116	0.00076508	0
1053	4.7375	0.00054459	0.00076232	0.00096932	0	0.00038142	0	4.5397e-05	0.0013178	0	0.00061433	0.0050654	0.0003335	0.0045377	0.00074103	0
1054	4.7325	0.00040051	0.00047624	0.00069762	0	0.00021489	0	0.0001387	0.00064874	0	0.0002782	0.0016592	0	0.00162	0.00030764	0.00016176
1055	4.7275	0.00026934	0.00041762	0.00050228	0	0.00020832	0	0.00017549	0.00042886	0	0.00022784	0.001642	0.00012203	0.0015914	4.9106e-05	0.00014951
1056	4.7225	0.00024418	0.00045213	0.00048834	0	0.00016978	3.3547e-06	0.00011886	0.00032373	0	0.00022222	0.00091066	0.00010277	0.00096744	0.00012075	0.00011732
1057	4.7175	0.0002076	0.00042508	0.00057434	0	0.00014302	1.3321e-05	0.00014331	0.00024444	0	9.8657e-05	0.00043777	0.00017983	0.00049146	0.00012906	0
1058	4.7125	0.00017335	0.00019207	0.00047843	0	0.000143	0	0.00017119	0.00018638	0	6.9851e-06	0.00027001	7.718e-05	0.00033238	0.00016716	0
1059	4.7075	0.00022281	0.00015728	0.00045813	0	0.00013435	0	0.00016717	0.00016874	0	4.9329e-05	0.00014553	0	0.00022344	0.00014332	0
1060	4.7025	0.00016269	0.00017291	0.00035918	0	0.00012151	0	0.00013666	0.00014455	0	1.4859e-05	7.8362e-05	0	0.00017743	8.7012e-05	0
1061	4.6975	0.00013606	0.00022754	0.00035083	0	0.00011692	0	0.00012695	0.00015635	2.7785e-05	0.00010963	9.3595e-05	5.662e-05	0.00013783	0.0001249	0
1062	4.6925	0.0002951	0.00027583	0.000358	1.1721e-05	0.00013504	4.2032e-05	0.00032905	0.00015629	3.1019e-05	0.00019726	0.0001329	0.00016349	0.00014224	0.00024309	0.00011623
1063	4.6875	0.00017343	8.2808e-05	0.00026487	0	0.00014911	0	0.00021182	0.00023852	5.567e-05	7.6765e-05	0.00012478	4.3263e-05	0.00014351	0.00014558	3.0917e-05
1064	4.6825	0.00020832	0.00017795	0.00032864	0	0.00019952	1.5323e-05	0.00019888	0.00024209	7.4952e-05	0.00014905	0.00011738	9.6615e-05	0.00016059	0.00025051	8.0448e-05
1065	4.6775	0.0001951	0.00013391	0.00027597	0	0.00018535	0	0.00020711	0.00019536	0	0.00020408	0.00010925	9.4896e-05	0.0001516	0.0001008	0.00014382
1066	4.6725	0.00013445	0.0001153	0.00022295	0	0.00037956	0	0.00014316	0.00021696	0	0.00011256	0.00014152	7.1245e-05	0.00017983	7.7634e-05	0.0001275
1067	4.6675	0.00010089	5.8511e-05	0.00025702	0	0.00052385	2.1221e-05	0.00011148	0.000367	5.1546e-06	9.8668e-05	0.00013944	2.7551e-07	0.00016806	5.936e-05	0.00013477
1068	4.6625	0.0015488	0.0012363	0.0011541	0.00043819	0.0058103	0.006509	0.0001515	0.001278	0	0.0015558	0.00054403	0.0013916	0.00062066	0.0014017	0.0011349
1069	4.6575	0.0030788	0.0032601	0.0021194	0.0010242	0.012775	0.016829	0.00024026	0.00045132	0.00013664	0.0034285	0.0011571	0.0034914	0.0013561	0.0035462	0.0027582
1070	4.6525	0.00056914	0.00054739	0.00055349	0.00011844	0.002456	0.0016995	0.00018795	0.00072381	6.7748e-05	0.00063135	0.00034623	0.0005624	0.00038364	0.0004469	0.000558
1071	4.6475	0.0031615	0.0032872	0.0020751	0.0013201	0.011071	0.014467	0.00024973	0.0020447	0.00020079	0.0034671	0.001011	0.0035861	0.0011789	0.0035364	0.0026962
1072	4.6425	0.00076046	0.0010044	0.0005971	0.00036386	0.0050393	0.004368	0.00029794	0.00029494	0.00023692	0.00096935	0.00038962	0.00092849	0.00039797	0.00085408	0.00071639
1073	4.6375	0.00029971	0.00028439	0.00022659	0.00011314	0.00098887	0.00023367	0.00014811	0.00016814	8.3757e-05	0.00021781	0.00019105	0.00021285	0.00017149	0.00020816	0.00015366
1074	4.6325	0.00028792	0.0002153	0.00015861	0.00013612	0.00047443	0.0001148	0.00019187	0.00016126	0.0002168	0.00018634	0.00016485	0.00019241	0.00014075	0.00013033	0.00018003
1075	4.6275	0.00015809	0.00010286	8.7982e-05	0	0.00022464	8.4379e-05	0.00013898	8.7917e-05	5.5797e-05	8.2286e-05	0.00013424	8.8336e-05	7.3319e-05	3.5887e-05	9.3904e-05
1076	4.6225	0.00012663	0.00014202	7.6442e-05	0	0.00013784	7.7646e-05	0.00017984	5.3256e-05	1.5505e-05	6.223e-05	0.00011678	4.9448e-05	5.2149e-05	3.4673e-05	8.0043e-05
1077	4.6175	0.00011853	0.00017069	0.00011582	0	0.00011216	5.7945e-05	0.00015102	5.8329e-05	4.9387e-05	0.00010081	0.00010913	0.0001014	7.1187e-05	3.2727e-05	7.2489e-05
1078	4.6125	0.0001575	0.00013744	0.00012881	4.1422e-05	0.00011872	7.3764e-05	0.00012454	6.7561e-05	0.00010891	0.00011494	0.0001124	0.00016295	8.3213e-05	5.5374e-05	8.8814e-05
1079	4.6075	0.00027702	0.00029707	0.00024505	0.00015213	0.00012401	0.00011856	0.00020988	8.2285e-05	0.00017863	0.00027521	0.00016638	0.00024412	0.00011953	0.00021551	0.00022053
1080	4.6025	0.00013817	0.0001428	0.00016971	2.0217e-05	8.3196e-05	5.7802e-05	8.9286e-05	6.5528e-05	3.4027e-05	0.00011219	0.00013151	4.98e-05	4.8748e-05	5.7767e-05	7.7469e-05
1081	4.5975	0.00011943	0.0001333	0.00016231	0	7.5722e-05	4.7054e-05	3.239e-05	9.0956e-05	4.4749e-05	7.3944e-05	0.00013765	7.1108e-05	4.6817e-05	5.1001e-05	3.8123e-05
1082	4.5925	0.00016556	0.00015419	0.00019014	3.1744e-05	8.2122e-05	7.2493e-05	7.0198e-05	0.00011633	0.00010607	0.0001295	0.00015476	0.00010001	5.1441e-05	8.2522e-05	8.6855e-05
1083	4.5875	0.00013718	0.00012223	0.00018097	3.3171e-05	8.3748e-05	6.6423e-05	7.1028e-05	7.3923e-05	4.4703e-05	0.00011018	0.00014865	9.164e-05	3.9487e-05	8.5742e-05	8.1758e-05
1084	4.5825	0.00011729	0.00011857	0.0001936	1.9596e-05	7.1936e-05	5.3364e-05	0.0001238	9.5769e-05	7.4071e-05	0.00010705	0.00012392	6.9614e-05	3.1368e-05	7.9535e-05	5.8565e-05
1085	4.5775	0.00013298	0.00011348	0.00022586	6.8194e-05	8.3344e-05	6.1713e-05	0.00012926	0.00011609	0.00012061	0.00012297	0.00012252	0.00010096	2.8597e-05	0.00013199	8.5784e-05
1086	4.5725	0.00013833	0.00011493	0.00022109	2.5177e-05	7.7631e-05	5.5677e-05	0.00013602	0.00010614	0.00013489	9.5368e-05	0.00011432	0.00010724	1.7402e-05	7.5165e-05	8.7171e-05
1087	4.5675	0.00025383	0.00024761	0.00027332	0.00013698	9.8865e-05	9.7215e-05	0.00024588	0.00010652	0.0001691	0.00020648	0.00014402	0.00023324	4.6195e-05	0.00016328	0.00016207
1088	4.5625	0.00017964	0.0001627	0.00020258	8.4644e-05	7.9506e-05	7.1057e-05	0.00020703	0.00012967	0.00019475	0.00012845	0.00011391	0.00013255	1.5405e-05	7.5182e-05	8.326e-05
1089	4.5575	0.00021445	0.0001715	0.0002105	0.00013615	9.3655e-05	8.9177e-05	0.0002223	0.00011645	0.00018017	0.00019669	0.00012282	0.00017627	2.5611e-05	0.00015654	0.00011465
1090	4.5525	0.00018132	0.00019954	0.00018785	9.391e-05	9.1772e-05	7.8918e-05	0.00016159	7.0496e-05	6.4037e-05	0.00016734	0.00012224	0.00015415	1.551e-05	0.00015672	0.00010999
1091	4.5475	0.00013956	0.00015382	0.00015302	4.6897e-05	6.649e-05	5.3956e-05	0.0001219	7.4912e-05	5.8457e-05	8.4046e-05	0.00010397	7.9911e-05	0	4.3962e-05	6.7534e-05
1092	4.5425	0.00011284	0.00013199	0.00013503	8.7193e-06	7.0237e-05	4.8706e-05	0.00011144	7.6182e-05	7.5463e-05	6.8569e-05	8.7876e-05	7.146e-05	0	5.0271e-05	5.8383e-05
1093	4.5375	0.00011794	0.00012149	0.00014784	1.947e-05	6.5558e-05	3.936e-05	8.9925e-05	8.311e-05	7.9001e-05	7.7849e-05	7.839e-05	8.34e-05	0	8.8689e-05	5.3469e-05
1094	4.5325	0.00019118	0.00016607	0.00020602	0.00010606	8.385e-05	6.4838e-05	0.00019625	0.00012041	0.000168	0.00014516	9.6705e-05	0.00015718	8.0423e-06	0.00016313	0.00011998
1095	4.5275	0.00021906	0.00019323	0.00021657	0.00013542	0.00010441	9.106e-05	0.00018802	0.00011506	0.00018604	0.00020573	0.00010631	0.00019729	1.7103e-05	0.00017294	0.00012721
1096	4.5225	0.00017329	0.00017894	0.00018426	4.4983e-05	0.00016376	0.00014902	8.964e-05	8.0807e-05	9.1394e-05	0.00013604	9.5592e-05	0.00011348	0	0.00010813	6.5398e-05
1097	4.5175	0.00024405	0.00026233	0.00022882	0.00015906	0.00013234	0.0001047	0.0001916	9.5935e-05	0.00015065	0.00019834	0.00011445	0.00019012	2.9176e-05	0.00018992	0.0001144
1098	4.5125	0.00015208	0.00015111	0.00016508	7.1916e-05	0.00010919	9.3254e-05	0.00014681	9.425e-05	0.00011342	0.00013229	8.7917e-05	0.00010237	6.3874e-06	0.00011439	4.3719e-05
1099	4.5075	0.00014009	0.00012685	0.00014482	3.8999e-05	0.00013137	0.00012964	0.00015127	7.4021e-05	8.7983e-05	0.00010736	7.5813e-05	7.065e-05	0	9.4291e-05	3.2174e-05
1100	4.5025	0.00015045	0.00014065	0.00015707	5.8265e-05	8.0263e-05	5.9503e-05	0.00016693	8.4907e-05	7.8357e-05	0.00012577	7.3122e-05	7.8196e-05	8.1882e-06	7.6804e-05	3.8491e-05
1101	4.4975	0.00017686	0.00016571	0.00017149	0.00011406	7.9787e-05	5.8462e-05	0.00021874	0.00011944	0.00017173	0.00014513	8.7766e-05	0.0001269	3.2307e-05	0.00011474	7.1943e-05
1102	4.4925	0.00015137	0.00018125	0.00017427	0.00010733	8.077e-05	5.8916e-05	0.00021643	9.5936e-05	0.0001288	0.00013028	9.8993e-05	0.00012005	3.8563e-05	0.00014249	9.5409e-05
1103	4.4875	0.00012975	0.00017215	0.00017861	0.0001184	8.5615e-05	6.3213e-05	0.00021468	0.00011155	0.00017708	0.00012093	9.2577e-05	9.4882e-05	3.7206e-05	0.00014359	6.463e-05
1104	4.4825	0.00029774	0.00032185	0.00028155	0.00032201	0.00012528	0.00012715	0.00047393	0.00019883	0.00047996	0.00028817	0.00013451	0.00027663	9.0939e-05	0.00031331	0.00019174
1105	4.4775	0.00023521	0.00024655	0.00021923	0.0001471	0.00010645	9.0505e-05	0.00022197	0.00012505	0.00022642	0.0002168	0.00011056	0.00020388	5.378e-05	0.00020147	0.00013252
1106	4.4725	0.00021108	0.00021963	0.00022576	0.00018282	0.00010074	8.5452e-05	0.0002505	0.00016023	0.00036273	0.00019833	0.00010745	0.00018062	5.0602e-05	0.00018826	0.00013562
1107	4.4675	0.00024337	0.00028031	0.00024381	0.0002059	0.00011885	0.00010879	0.00029834	0.00013383	0.00025591	0.00025952	0.00013107	0.00024086	6.3189e-05	0.00024454	0.0001694
1108	4.4625	0.00015697	0.00017678	0.00018698	0.00011932	8.8085e-05	6.1149e-05	0.00018583	0.00010967	0.00017058	0.00014626	0.0001113	0.00010747	2.2735e-05	0.00013725	8.4424e-05
1109	4.4575	0.00016142	0.00018924	0.00021224	0.00013146	9.7447e-05	7.4444e-05	0.00020677	0.00013642	0.00023559	0.00018005	0.00012308	0.00012594	2.9348e-05	0.00015543	0.00010012
1110	4.4525	0.00014943	0.00015917	0.00020274	9.7727e-05	9.5498e-05	6.5077e-05	0.00017012	9.7061e-05	0.00016878	0.000164	0.00012641	0.00014115	3.2948e-05	0.00014195	8.7123e-05
1111	4.4475	0.00025301	0.00023402	0.00026722	0.0003146	0.00015289	0.00011967	0.00032007	0.00015646	0.00028982	0.00024205	0.00016443	0.00022228	6.9367e-05	0.00022908	0.00017238
1112	4.4425	0.0010504	0.0010892	0.00075937	0.0015662	0.00051047	0.00066815	0.00098235	0.00047529	0.0010877	0.0011043	0.00040406	0.0011569	0.00035287	0.0011667	0.00088646
1113	4.4375	0.00032685	0.00038439	0.00031556	0.00033367	0.00020889	0.0001899	0.00030312	0.00012193	0.00026098	0.00036809	0.00020131	0.00035297	0.00010707	0.00035456	0.00026971
1114	4.4325	0.00017084	0.0001821	0.00019654	0.00016713	0.00010494	7.1968e-05	0.00022604	8.7663e-05	0.00016978	0.00014021	0.00013368	0.0001438	3.6871e-05	0.00013943	9.7751e-05
1115	4.4275	0.0002092	0.00022799	0.00021124	0.00019238	9.412e-05	7.7174e-05	0.00031571	0.00012777	0.00025123	0.00019082	0.00012989	0.00017306	4.7217e-05	0.00017918	0.00010378
1116	4.4225	0.00016845	0.00019189	0.00018247	0.00015525	8.3555e-05	6.478e-05	0.00024007	7.5878e-05	0.00017305	0.00015554	9.983e-05	0.00013415	3.3901e-05	0.00015909	5.829e-05
1117	4.4175	0.00013913	0.00016938	0.00016661	0.00013704	7.576e-05	6.9852e-05	0.00022592	8.2003e-05	0.00018244	0.00015343	8.8164e-05	0.0001111	2.7053e-05	0.00013749	5.0284e-05
1118	4.4125	0.00016524	0.00019564	0.00017368	0.00014899	7.4219e-05	6.5263e-05	0.00021724	6.1932e-05	0.00013039	0.00016754	9.4606e-05	0.00013811	2.8662e-05	0.00016387	8.7384e-05
1119	4.4075	0.00015878	0.00017737	0.00017172	0.00015065	7.8181e-05	6.9103e-05	0.00017249	7.2075e-05	0.00016635	0.00014933	9.3134e-05	0.00012771	2.3994e-05	0.00015502	8.0014e-05
1120	4.4025	0.00031449	0.00034002	0.00027138	0.00050833	0.00015109	0.00017269	0.00025024	9.3298e-05	0.00038726	0.00030701	0.00013889	0.00030044	7.5857e-05	0.00031418	0.00020456
1121	4.3975	0.00020477	0.00025591	0.00022354	0.00022437	0.00011133	0.00011078	0.00018651	7.1892e-05	0.00017792	0.00022008	0.00011497	0.00020266	5.544e-05	0.00021694	0.00013097
1122	4.3925	0.00018577	0.00021381	0.00020275	0.00019224	8.8294e-05	7.4884e-05	0.00024931	9.3397e-05	0.0002131	0.00018901	0.00010341	0.00016678	5.2746e-05	0.00017476	0.00011185
1123	4.3875	0.00017516	0.00020883	0.00018433	0.00016817	8.0518e-05	6.9251e-05	0.00021434	7.5005e-05	0.00018542	0.00017858	0.00010255	0.00017705	4.9185e-05	0.00016941	9.7363e-05
1124	4.3825	0.00016682	0.00021072	0.00018761	0.0001775	7.6145e-05	6.9305e-05	0.00021481	6.2101e-05	0.00019612	0.00017414	0.00010222	0.00017494	4.4469e-05	0.00017768	9.7137e-05
1125	4.3775	0.00019306	0.00021721	0.00019612	0.00018074	7.9193e-05	7.8919e-05	0.00024607	6.9469e-05	0.00018603	0.00019616	0.00011113	0.00019718	5.2235e-05	0.00021277	0.00011662
1126	4.3725	0.00017028	0.00019117	0.00016586	0.00016132	7.2719e-05	7.0192e-05	0.0002323	7.1041e-05	0.00017347	0.00016378	9.9643e-05	0.00014513	4.569e-05	0.00016548	9.4591e-05
1127	4.3675	0.00019326	0.00020311	0.00018481	0.00017416	7.6833e-05	7.2126e-05	0.00023478	8.4865e-05	0.00020523	0.00018785	0.00010335	0.00015583	5.5109e-05	0.0001781	0.00011703
1128	4.3625	0.00019644	0.00021912	0.00019424	0.00018062	8.5525e-05	8.0624e-05	0.00024141	8.927e-05	0.00021161	0.00020431	0.00010772	0.00016504	5.5817e-05	0.00019235	0.00012566
1129	4.3575	0.00020807	0.00023454	0.00021791	0.00020275	9.1621e-05	9.3225e-05	0.00029366	0.00010741	0.00027476	0.00024174	0.0001169	0.00020487	6.242e-05	0.00022851	0.00015898
1130	4.3525	0.00019286	0.00020593	0.00020371	0.00016961	8.6005e-05	8.4801e-05	0.00025938	9.7525e-05	0.00022327	0.00020488	0.000117	0.00017598	5.9026e-05	0.00020567	0.00013708
1131	4.3475	0.00023566	0.00024953	0.00023722	0.00019747	9.7813e-05	9.8321e-05	0.00027326	0.0001125	0.00021975	0.0002614	0.00013867	0.00022596	7.6194e-05	0.00023977	0.0001779
1132	4.3425	0.00060721	0.00058172	0.00045759	0.00024707	0.00012272	0.00012833	0.00040161	0.00020344	0.00042233	0.0006632	0.00023659	0.00064884	0.00018841	0.00059837	0.00045152
1133	4.3375	0.0006328	0.00073263	0.0004879	0.00021796	0.0001594	0.00018431	0.00041483	0.0001136	0.00023579	0.00069473	0.00027321	0.0007055	0.0002295	0.00076269	0.00057405
1134	4.3325	0.00020677	0.00024426	0.00021668	0.00018925	0.00011568	0.00011909	0.00024302	9.446e-05	0.00017851	0.00022358	0.00013631	0.00020413	6.223e-05	0.00022069	0.00015295
1135	4.3275	0.00022221	0.00024151	0.00021103	0.00018971	0.00012196	0.00012531	0.00023731	0.00012432	0.00023415	0.00023378	0.00013248	0.00020942	5.5375e-05	0.00022521	0.00015196
1136	4.3225	0.0002104	0.00024079	0.00020136	0.00018693	0.00011879	0.00012115	0.00023061	0.00011396	0.00021087	0.00022077	0.00013297	0.00019972	5.4455e-05	0.00020824	0.00014964
1137	4.3175	0.00019045	0.00022704	0.00018139	0.00016444	9.5779e-05	8.8962e-05	0.00021349	8.6607e-05	0.00016474	0.00020563	0.00012698	0.00017899	4.7943e-05	0.00019652	0.00012917
[truncated: 823 more rows]

## Sheet: Lab02
Bin	Bin Center (ppm)	Sample A	Sample B	Sample C	Sample D	Sample E	Sample F	Sample G	Sample H	Sample I	Sample A-R1	Sample A-R2	Sample A-R3	Sample A-R4	Sample A-R5	Sample A-R6
[truncated: 1,960 more rows]
