# Supplementary material for: Metabolomics Test Materials for Quality Control: A Study of a Urine Materials Suite
Source: Metabolites. 2019 Nov 7;9(11):270. doi: 10.3390/metabo9110270 (PMC6918257; doi:10.3390/metabo9110270)
Supplement: Supplementary file 1 [file metabolites-09-00270-s001.zip › supplementary materials/nmr_processor.ipynb]

# %% [code]
import matplotlib.pyplot as plt
import interlab

# %% [code]
import sklearn.model_selection as skcv
import sklearn.preprocessing as skpp
import sklearn.decomposition as skdc
import sklearn.pipeline as skpipe

# %% [code]
import pandas as pd
import os
import numpy as np

# %% [code]
class ParetoScaler(skpp.StandardScaler):
    def fit(self,X,y=None):
        self._reset()
        self.partial_fit(X,y)
        if self.scale_ is not None: self.scale_ = np.sqrt(self.scale_)
        return self

# %% [code]
import ml_uncertainty as mlu

from mlu_plot_utils import *
import plot_utils as plu


# %% [code]
data_dict = pd.read_excel('nmr_data.xlsx',sheet_name=None)

# %% [code]
values = []
for name,df in data_dict.items():
    print(name)
    print(df.columns.values)
    values += [df.values.T[2:]]

numsets = len(data_dict)
peakPPM_full = df['Bin Center (ppm)'].values

rt1 = np.logical_or(peakPPM_full > 5.2,peakPPM_full < 4.2)
rt2 = np.logical_or(peakPPM_full > 6.0,peakPPM_full < 5.2)
rtu = np.logical_and(rt1,rt2)

xdata = interlab.fix_spectrum(np.concatenate(values)[:,rtu])
xdata = np.transpose(xdata.T/xdata.sum(axis=1))

x_bins = peakPPM_full[rtu]

xdata.shape

# %% [code]
numsets = len(data_dict)
numspecs = xdata.shape[0]//numsets

# %% [code]
xdata.sum(axis=1).shape

# %% [code]
Spectrum_names = [n for n in df.columns.values if 'Sample' in n]
Spectrum_names = [n.strip('Sample ') for n in Spectrum_names]
Spectrum_names = [n.replace('-','') for n in Spectrum_names]
Spectrum_names = [n[0] for n in Spectrum_names]

print(Spectrum_names)

lb = skpp.LabelBinarizer()

class_y_train = lb.fit_transform(Spectrum_names*numsets)


# %% [code]
xscaler = ParetoScaler()
o = xscaler.fit(xdata)

train_data_scale = xscaler.transform(xdata)

# %% [code]
kcv = skcv.KFold(n_splits=15)

# %% [code]
nco = 6
PCA_dict = dict(n_components=nco,whiten=False,svd_solver='full')
PCA_obj = skdc.PCA

PCA2 = PCA_obj(**PCA_dict)
PCA2.fit(train_data_scale)


# %% [code]
pca_samples = 1000
scores,scores_boot,class_boot,comps_boot = mlu.pca_bootstrap(xdata=xdata,
                                                             ydata=class_y_train,
                                                             cv_object=kcv,PCA_kw=PCA_dict,
                                                             samples=pca_samples,
                                                             scaler=xscaler)

# %% [code]
colors = ['#ff8888','#8888ff','r','#88ff88','#ff88ff','#88ffff','k','#880000','#008888']
x_comp=0
y_comp=1
plsfig,axes = plt.subplots(1,2,figsize=(12,6))
fscores = score_classes(axes[0],colors,class_y_train,scores,class_boot,scores_boot,
                        f_alphas=(0.95,0.25,0.5,0.75))
pca_uncertainty_plot(axes[0],colors,class_y_train,scores,class_boot,scores_boot,
                     #sample_ellipses=True,
                     boot_group_ellipses=True,
                     boot_scatter=False,
                     class_names=Spectrum_names,legend=True)
pca_uncertainty_plot(axes[1],colors,class_y_train,scores,class_boot,scores_boot,
                     #sample_ellipses=True,
                     boot_group_ellipses=True,
                     boot_scatter=True)

textstring = 'Scores on Component {}: {:5.2f} %'

x_var = PCA2.explained_variance_ratio_[x_comp]

axes[0].text(0.05,0.9,'(a)',transform=axes[0].transAxes,size=15)
axes[1].text(0.05,0.9,'(b)',transform=axes[1].transAxes,size=15)

xlims = axes[1].get_xlim()
ylims = axes[1].get_ylim()

axes[0].set_xlim(xlims)
axes[0].set_ylim(ylims)

plsfig.text(0.5,0,textstring.format(x_comp+1,PCA2.explained_variance_ratio_[x_comp]*100),ha='center',size=15)
plsfig.text(0.06,0.5,textstring.format(y_comp+1,PCA2.explained_variance_ratio_[y_comp]*100),
            ha='center',size=15,rotation='vertical',va='center')

# %% [code]
#colors = ['#ff8888','#8888ff','r','#88ff88','#ff88ff','#88ffff','k','#880000','#008888']
x_comp=0
y_comp=1
plsfig,ax = plt.subplots(1,1,figsize=(6,6))
fscores = score_classes(ax,colors,class_y_train,scores,class_boot,scores_boot,
                        f_alphas=(0.95,0.25,0.5,0.75))
pca_uncertainty_plot(ax,colors,class_y_train,scores,class_boot,scores_boot,
                     #sample_ellipses=True,
                     boot_group_ellipses=True,
                     boot_scatter=False,
                     class_names=Spectrum_names,legend=True)

textstring = 'Scores on Component {}: {:5.2f} %'

ax.set_xlim(xlims)
ax.set_ylim(ylims)

# ax.set_xlabel(textstring.format(x_comp+1,PCA2.explained_variance_ratio_[x_comp]*100),
#               size=15)
# ax.set_ylabel(textstring.format(y_comp+1,PCA2.explained_variance_ratio_[y_comp]*100),
#               size=15)

for comp_num,func in enumerate((ax.set_xlabel,ax.set_ylabel)):
    func(textstring.format(comp_num+1,PCA2.explained_variance_ratio_[comp_num]*100),size=15)
    
plsfig.savefig('figure3.png',dpi=300,bbox_inches='tight')

# %% [code]
numspecs

# %% [code]
import math
num_components = 4

components = list(range(num_components))

numrows = 2
numcols = int(math.ceil(num_components/numrows))

column_width = 4
row_height = 2.5
ylabel_buffer = 0.9
xlabel_buffer = 0.5

full_width = numcols*column_width + ylabel_buffer
full_height = numrows*row_height + xlabel_buffer

bottom_buffer = xlabel_buffer/full_height
left_buffer = ylabel_buffer/full_width

fs = (full_width,full_height)

print(fs)

gridspec_kw = dict(wspace=0,hspace=0)

fig,axes = plt.subplots(numrows,numcols,sharey=True,sharex=True,
                        figsize=fs,gridspec_kw=gridspec_kw)

#axes.flatten()[0].set_ylabel('95 % confidence\nlimit (a.u.)',size=15)
ylabel_pos = 0.5*(1+bottom_buffer)
xlabel_pos = 0.5*(1+left_buffer)
fig.text(0,ylabel_pos,'PCA Loading (a.u.)',size=15,rotation='vertical',va='center')
fig.text(xlabel_pos,0.0,'Frequency shift / $10^-6$ (ppm)',ha="center",va="center",size=15)

for ax,component,comp_num in zip(axes.flatten(),PCA2.components_,components):
    
    ci_upper = np.percentile(comps_boot[comp_num::nco],97.5,axis=0)
    ci_lower = np.percentile(comps_boot[comp_num::nco],2.5,axis=0)
    
    fill_upper = (ci_upper - ci_lower)/2
    fill_lower = -1*fill_upper
    
    p = ax.plot(x_bins,component,color='k',label='Loading Intensity',lw=1)
    #p = ax.plot(urine_project._x_data,(ci_upper - ci_lower)/2,color='r')
    p = ax.plot(x_bins,fill_lower,color='r',label='Uncertainty',lw=1)
    p = ax.fill_between(x_bins,fill_upper,fill_lower,
                        facecolor='r',edgecolor='r',zorder=5)
    #p = ax.plot(synthetic_samples_project._x_data,ci_lower - component)
    
    ax.set_xticks(range(11))
    ax.tick_params(labelsize=12)
    
fig.subplots_adjust(left=left_buffer,right=1,top=1,bottom=bottom_buffer)
    
ax.invert_xaxis()
axes.flatten()[0].legend(loc='lower left')

ylim = ax.get_ylim()

yrelpos = 0.9

ypos = yrelpos*ylim[1] + (1 - yrelpos)*ylim[0]

fmt_string = 'PC{}: {:4.1f} %'

for comp_num,ax in enumerate(axes.flatten()):
    evr = PCA2.explained_variance_ratio_[comp_num]*100
    print_string = fmt_string.format(comp_num+1,evr)
    ax.text(0.95,yrelpos,print_string,ha='right',va='center',transform=ax.transAxes)
    #ax.text(0.3,ypos,print_string,ha='right',va='center')

fig.savefig('figure4.png',dpi=300,bbox_inches='tight')

# %% [code]
pca_colors = colors + 6 * [colors[0]]

ystring = 'Comp. {}: {:5.2f} %'


figure,axes = plu.make_grid_plot(1,3,plotsize=(2,2),
                                 sharex=True,sharey=True,
                                 xlabel=textstring.format(x_comp+1,PCA2.explained_variance_ratio_[x_comp]*100),
                                 ylabel=ystring.format(y_comp+1,PCA2.explained_variance_ratio_[y_comp]*100))

steps = [('scale', xscaler),('PCA',PCA2)]
pipesmall = skpipe.Pipeline(steps)

labtext = 'Lab {}'

for setnum,axis in zip(np.arange(numsets),axes.flatten()[-3:]):
    datasmall = xdata[setnum*numspecs:(setnum+1)*numspecs,:]
    #figure,axis = plt.subplots(figsize=(6,6))
    
    scoressmall = pipesmall.fit_transform(datasmall)
    #fix,ax = plt.subplots()
#     ax.scatter(scoressmall[:,0],scoressmall[:,1],
#                color=pca_colors,edgecolors='k',zorder=10,
#                alpha=0.5,
#                s=75,
#                marker='D')
    axis.scatter(scoressmall[:,0],scoressmall[:,1],
                 color=pca_colors,edgecolors='k',zorder=10,
                 alpha=0.7,
                 #s=75,
                 marker='D'
                )
    
    axis.text(0.9,0.9,labtext.format(setnum+1),ha='right',va='top',
              transform=axis.transAxes,size=14)
    
if True:
    patches = []
    for class_name,color in zip(Spectrum_names,colors):
        patches += [mpatches.Patch(facecolor=color,edgecolor='k',label=class_name)]
    axis.legend(handles=patches,ncol=2,loc='upper left',bbox_to_anchor=(1,1))

figure.savefig('figure2.png',dpi=300,bbox_inches='tight')

# %% [code]
